# Supplementary material for: 53BP1-RIF1 and DNA-PKcs show distinct genetic interactions with diverse chromosomal break repair outcomes
Source: Nat Commun. 2025 Nov 24;16:10361. doi: 10.1038/s41467-025-65329-3 (PMC12644711; doi:10.1038/s41467-025-65329-3)
Supplement: Supplementary file 3 — Supplementary Data File 1 [file 41467_2025_65329_MOESM3_ESM.xlsx]

## Sheet: Overview
	Supplementary Data File 1
	Un-analyzed alignment data for the MA-del assay for several samples
	Parental 2024 1,2,3
	Parental M3814 2024 1,2,3
	53BP1-KO 1,2,3
	53BP1-KO M3814 1,2,3
	RIF1-KO 1,2,3
	RIF1-KO M3814 1,2,3

## Sheet: Parental 2024 1
TargetSequence	Reads	AvgQScore	Type	Pct	IndelLength	TargetAA	ReferenceAA	WideTargetSeq	WideReference	TargetLeftFlank	TargetRightFlank
AAGTGTGATGGGCAAGAAGGGCATGATTGAGTAGAGTGGAAAGGAGGGAGACTGGGGAGAAGGGAGAGAGAGGAGGGATGCAATACAGTAGGGCCAGGCGCAAGGATCATGCATGCCTTATTCATATTTGTGTTATTCAAGGATTCTACTCTGGGTTCTATTATGGGGCCTGGCCTAAAGTGGTTGTTCAAGAAATGTGTGTTAGAGAAATCATACATAAACTAGCAATTCTCATTTGGATTCCTGTATCTGAACAACTAACTTTCAGCTTCTTCAGTGGGATAAAGAAGAAAAATGGGGTTTAAAGTACATACTATTCAGTATTAATGTAGAATTTAACAGCTGCCATCCAAGTGCAGAATCCT	47954	35	WT	11.85	0	KCDGQEGHD*	KCDGQEGHD*	AAGTGTGATGGGCAAGAAGGGCATGATTGAGTAGAGTGGAAAGGAGGGAGACTGGGGAGAAGGGAGAGAGAGGAGGGATGCAATACAGTAGGGCCAGGCGCAAGGATCATGCATGCCTTATTCATATTTGTGTTATTCAAGGATTCTACTCTGGGTTCTATTATGGGGCCTGGCCTAAAGTGGTTGTTCAAGAAATGTGTGTTAGAGAAATCATACATAAACTAGCAATTCTCATTTGGATTCCTGTATCTGAACAACTAACTTTCAGCTTCTTCAGTGGGATAAAGAAGAAAAATGGGGTTTAAAGTACATACTATTCAGTATTAATGTAGAATTTAACAGCTGCCATCCAAGTGCAGAATCCT	AAGTGTGATGGGCAAGAAGGGCATGATTGAGTAGAGTGGAAAGGAGGGAGACTGGGGAGAAGGGAGAGAGAGGAGGGATGCAATACAGTAGGGCCAGGCGCAAGGATCATGCATGCCTTATTCATATTTGTGTTATTCAAGGATTCTACTCTGGGTTCTATTATGGGGCCTGGCCTAAAGTGGTTGTTCAAGAAATGTGTGTTAGAGAAATCATACATAAACTAGCAATTCTCATTTGGATTCCTGTATCTGAACAACTAACTTTCAGCTTCTTCAGTGGGATAAAGAAGAAAAATGGGGTTTAAAGTACATACTATTCAGTATTAATGTAGAATTTAACAGCTGCCATCCAAGTGCAGAATCCT
AAGTGTGATGGGCAAGAAGGGCATGATTGAGTAGAGTGGAAAGGAGGGAGACTGGGGAGAAGGGAGAGAGAGGAGGGATGCAATACAGTAGGGCCAGGCTggCAAGGATCATGCATGCCTTATTCATATTTGTGTTATTCAAGGATTCTACTCTGGGTTCTATTATGGGGCCTGGCCTAAAGTGGTTGTTCAAGAAATGTGTGTTAGAGAAATCATACATAAACTAGCAATTCTCATTTGGATTCCTGTATCTGAACAACTAACTTTCAGCTTCTTCAGTGGGATAAAGAAGAAAAATGGGGTTTAAAGTACATACTATTCAGTATTAATGTAGAATTTAACAGCTGCCATCCAAGTGCAGAATCCT	40103	35	Insertion	9.91	2	KCDGQEGHD*	KCDGQEGHD*	AAGTGTGATGGGCAAGAAGGGCATGATTGAGTAGAGTGGAAAGGAGGGAGACTGGGGAGAAGGGAGAGAGAGGAGGGATGCAATACAGTAGGGCCAGGCTGGCAAGGATCATGCATGCCTTATTCATATTTGTGTTATTCAAGGATTCTACTCTGGGTTCTATTATGGGGCCTGGCCTAAAGTGGTTGTTCAAGAAATGTGTGTTAGAGAAATCATACATAAACTAGCAATTCTCATTTGGATTCCTGTATCTGAACAACTAACTTTCAGCTTCTTCAGTGGGATAAAGAAGAAAAATGGGGTTTAAAGTACATACTATTCAGTATTAATGTAGAATTTAACAGCTGCCATCCAAGTGCAGAATCCT	AAGTGTGATGGGCAAGAAGGGCATGATTGAGTAGAGTGGAAAGGAGGGAGACTGGGGAGAAGGGAGAGAGAGGAGGGATGCAATACAGTAGGGCCAGGCGCAAGGATCATGCATGCCTTATTCATATTTGTGTTATTCAAGGATTCTACTCTGGGTTCTATTATGGGGCCTGGCCTAAAGTGGTTGTTCAAGAAATGTGTGTTAGAGAAATCATACATAAACTAGCAATTCTCATTTGGATTCCTGTATCTGAACAACTAACTTTCAGCTTCTTCAGTGGGATAAAGAAGAAAAATGGGGTTTAAAGTACATACTATTCAGTATTAATGTAGAATTTAACAGCTGCCATCCAAGTGCAGAATCCT
AAGTGTGATGGGCAAGAAGGGCATGATTGAGTAGAGTGGAAAGGAGGGAGACTGGGGAGAAGGGAGAGAGAGGAGGGATGCAATACAGTAGGGCCAGGCCagCAAGGATCATGCATGCCTTATTCATATTTGTGTTATTCAAGGATTCTACTCTGGGTTCTATTATGGGGCCTGGCCTAAAGTGGTTGTTCAAGAAATGTGTGTTAGAGAAATCATACATAAACTAGCAATTCTCATTTGGATTCCTGTATCTGAACAACTAACTTTCAGCTTCTTCAGTGGGATAAAGAAGAAAAATGGGGTTTAAAGTACATACTATTCAGTATTAATGTAGAATTTAACAGCTGCCATCCAAGTGCAGAATCCT	34342	35	Insertion	8.48	2	KCDGQEGHD*	KCDGQEGHD*	AAGTGTGATGGGCAAGAAGGGCATGATTGAGTAGAGTGGAAAGGAGGGAGACTGGGGAGAAGGGAGAGAGAGGAGGGATGCAATACAGTAGGGCCAGGCCAGCAAGGATCATGCATGCCTTATTCATATTTGTGTTATTCAAGGATTCTACTCTGGGTTCTATTATGGGGCCTGGCCTAAAGTGGTTGTTCAAGAAATGTGTGTTAGAGAAATCATACATAAACTAGCAATTCTCATTTGGATTCCTGTATCTGAACAACTAACTTTCAGCTTCTTCAGTGGGATAAAGAAGAAAAATGGGGTTTAAAGTACATACTATTCAGTATTAATGTAGAATTTAACAGCTGCCATCCAAGTGCAGAATCCT	AAGTGTGATGGGCAAGAAGGGCATGATTGAGTAGAGTGGAAAGGAGGGAGACTGGGGAGAAGGGAGAGAGAGGAGGGATGCAATACAGTAGGGCCAGGCGCAAGGATCATGCATGCCTTATTCATATTTGTGTTATTCAAGGATTCTACTCTGGGTTCTATTATGGGGCCTGGCCTAAAGTGGTTGTTCAAGAAATGTGTGTTAGAGAAATCATACATAAACTAGCAATTCTCATTTGGATTCCTGTATCTGAACAACTAACTTTCAGCTTCTTCAGTGGGATAAAGAAGAAAAATGGGGTTTAAAGTACATACTATTCAGTATTAATGTAGAATTTAACAGCTGCCATCCAAGTGCAGAATCCT
AAGTGTGATGGGCAAGAAGGGCATGATTGAGTAGAGTGGAAAGGAGGGAGACTGGGGAGAAGGGAGAGAGAGGAGGGATGCAATACAGTAGGGCCAGGCGgCAAGGATCATGCATGCCTTATTCATATTTGTGTTATTCAAGGATTCTACTCTGGGTTCTATTATGGGGCCTGGCCTAAAGTGGTTGTTCAAGAAATGTGTGTTAGAGAAATCATACATAAACTAGCAATTCTCATTTGGATTCCTGTATCTGAACAACTAACTTTCAGCTTCTTCAGTGGGATAAAGAAGAAAAATGGGGTTTAAAGTACATACTATTCAGTATTAATGTAGAATTTAACAGCTGCCATCCAAGTGCAGAATCCT	14053	35	Insertion	3.47	1	KCDGQEGHD*	KCDGQEGHD*	AAGTGTGATGGGCAAGAAGGGCATGATTGAGTAGAGTGGAAAGGAGGGAGACTGGGGAGAAGGGAGAGAGAGGAGGGATGCAATACAGTAGGGCCAGGCGGCAAGGATCATGCATGCCTTATTCATATTTGTGTTATTCAAGGATTCTACTCTGGGTTCTATTATGGGGCCTGGCCTAAAGTGGTTGTTCAAGAAATGTGTGTTAGAGAAATCATACATAAACTAGCAATTCTCATTTGGATTCCTGTATCTGAACAACTAACTTTCAGCTTCTTCAGTGGGATAAAGAAGAAAAATGGGGTTTAAAGTACATACTATTCAGTATTAATGTAGAATTTAACAGCTGCCATCCAAGTGCAGAATCCT	AAGTGTGATGGGCAAGAAGGGCATGATTGAGTAGAGTGGAAAGGAGGGAGACTGGGGAGAAGGGAGAGAGAGGAGGGATGCAATACAGTAGGGCCAGGCGCAAGGATCATGCATGCCTTATTCATATTTGTGTTATTCAAGGATTCTACTCTGGGTTCTATTATGGGGCCTGGCCTAAAGTGGTTGTTCAAGAAATGTGTGTTAGAGAAATCATACATAAACTAGCAATTCTCATTTGGATTCCTGTATCTGAACAACTAACTTTCAGCTTCTTCAGTGGGATAAAGAAGAAAAATGGGGTTTAAAGTACATACTATTCAGTATTAATGTAGAATTTAACAGCTGCCATCCAAGTGCAGAATCCT
AAGTGTGATGGGCAAGAAGGGCATGATTGAGTAGAGTGGAAAGGAGGGAGACTGGGGAGAAGGGAGAGAGAGGAGGGATGCAATACAGTAGGGCCAGGCCatggCAAGGATCATGCATGCCTTATTCATATTTGTGTTATTCAAGGATTCTACTCTGGGTTCTATTATGGGGCCTGGCCTAAAGTGGTTGTTCAAGAAATGTGTGTTAGAGAAATCATACATAAACTAGCAATTCTCATTTGGATTCCTGTATCTGAACAACTAACTTTCAGCTTCTTCAGTGGGATAAAGAAGAAAAATGGGGTTTAAAGTACATACTATTCAGTATTAATGTAGAATTTAACAGCTGCCATCCAAGTGCAGAATCCT	13060	35	Insertion	3.23	4	KCDGQEGHD*	KCDGQEGHD*	AAGTGTGATGGGCAAGAAGGGCATGATTGAGTAGAGTGGAAAGGAGGGAGACTGGGGAGAAGGGAGAGAGAGGAGGGATGCAATACAGTAGGGCCAGGCCATGGCAAGGATCATGCATGCCTTATTCATATTTGTGTTATTCAAGGATTCTACTCTGGGTTCTATTATGGGGCCTGGCCTAAAGTGGTTGTTCAAGAAATGTGTGTTAGAGAAATCATACATAAACTAGCAATTCTCATTTGGATTCCTGTATCTGAACAACTAACTTTCAGCTTCTTCAGTGGGATAAAGAAGAAAAATGGGGTTTAAAGTACATACTATTCAGTATTAATGTAGAATTTAACAGCTGCCATCCAAGTGCAGAATCCT	AAGTGTGATGGGCAAGAAGGGCATGATTGAGTAGAGTGGAAAGGAGGGAGACTGGGGAGAAGGGAGAGAGAGGAGGGATGCAATACAGTAGGGCCAGGCGCAAGGATCATGCATGCCTTATTCATATTTGTGTTATTCAAGGATTCTACTCTGGGTTCTATTATGGGGCCTGGCCTAAAGTGGTTGTTCAAGAAATGTGTGTTAGAGAAATCATACATAAACTAGCAATTCTCATTTGGATTCCTGTATCTGAACAACTAACTTTCAGCTTCTTCAGTGGGATAAAGAAGAAAAATGGGGTTTAAAGTACATACTATTCAGTATTAATGTAGAATTTAACAGCTGCCATCCAAGTGCAGAATCCT
AAGTGTGATGGGCAAGAAGGGCATGATTGAGTAGAGTGGAAAGGAGGGAGACTGGGGAGAAGGGAGAGAGAGGAGGGATGCAATACAGTAGGGCCAG--GCAAGGATCATGCATGCCTTATTCATATTTGTGTTATTCAAGGATTCTACTCTGGGTTCTATTATGGGGCCTGGCCTAAAGTGGTTGTTCAAGAAATGTGTGTTAGAGAAATCATACATAAACTAGCAATTCTCATTTGGATTCCTGTATCTGAACAACTAACTTTCAGCTTCTTCAGTGGGATAAAGAAGAAAAATGGGGTTTAAAGTACATACTATTCAGTATTAATGTAGAATTTAACAGCTGCCATCCAAGTGCAGAATCCT	5224	35	Deletion	1.29	-2	KCDGQEGHD*	KCDGQEGHD*	AAGTGTGATGGGCAAGAAGGGCATGATTGAGTAGAGTGGAAAGGAGGGAGACTGGGGAGAAGGGAGAGAGAGGAGGGATGCAATACAGTAGGGCCAG--GCAAGGATCATGCATGCCTTATTCATATTTGTGTTATTCAAGGATTCTACTCTGGGTTCTATTATGGGGCCTGGCCTAAAGTGGTTGTTCAAGAAATGTGTGTTAGAGAAATCATACATAAACTAGCAATTCTCATTTGGATTCCTGTATCTGAACAACTAACTTTCAGCTTCTTCAGTGGGATAAAGAAGAAAAATGGGGTTTAAAGTACATACTATTCAGTATTAATGTAGAATTTAACAGCTGCCATCCAAGTGCAGAATCCT	AAGTGTGATGGGCAAGAAGGGCATGATTGAGTAGAGTGGAAAGGAGGGAGACTGGGGAGAAGGGAGAGAGAGGAGGGATGCAATACAGTAGGGCCAGGCGCAAGGATCATGCATGCCTTATTCATATTTGTGTTATTCAAGGATTCTACTCTGGGTTCTATTATGGGGCCTGGCCTAAAGTGGTTGTTCAAGAAATGTGTGTTAGAGAAATCATACATAAACTAGCAATTCTCATTTGGATTCCTGTATCTGAACAACTAACTTTCAGCTTCTTCAGTGGGATAAAGAAGAAAAATGGGGTTTAAAGTACATACTATTCAGTATTAATGTAGAATTTAACAGCTGCCATCCAAGTGCAGAATCCT
AAGTGTGATGGGCAAGAAGGGCATGATTGAGTAGAGTGGAAAGGAGGGAGACTGGGGAGAAGGGAGAGAGAGGAGGGATGCAATACAGTAGGGCCAGGCCaggCAAGGATCATGCATGCCTTATTCATATTTGTGTTATTCAAGGATTCTACTCTGGGTTCTATTATGGGGCCTGGCCTAAAGTGGTTGTTCAAGAAATGTGTGTTAGAGAAATCATACATAAACTAGCAATTCTCATTTGGATTCCTGTATCTGAACAACTAACTTTCAGCTTCTTCAGTGGGATAAAGAAGAAAAATGGGGTTTAAAGTACATACTATTCAGTATTAATGTAGAATTTAACAGCTGCCATCCAAGTGCAGAATCCT	4997	35	Insertion	1.23	3	KCDGQEGHD*	KCDGQEGHD*	AAGTGTGATGGGCAAGAAGGGCATGATTGAGTAGAGTGGAAAGGAGGGAGACTGGGGAGAAGGGAGAGAGAGGAGGGATGCAATACAGTAGGGCCAGGCCAGGCAAGGATCATGCATGCCTTATTCATATTTGTGTTATTCAAGGATTCTACTCTGGGTTCTATTATGGGGCCTGGCCTAAAGTGGTTGTTCAAGAAATGTGTGTTAGAGAAATCATACATAAACTAGCAATTCTCATTTGGATTCCTGTATCTGAACAACTAACTTTCAGCTTCTTCAGTGGGATAAAGAAGAAAAATGGGGTTTAAAGTACATACTATTCAGTATTAATGTAGAATTTAACAGCTGCCATCCAAGTGCAGAATCCT	AAGTGTGATGGGCAAGAAGGGCATGATTGAGTAGAGTGGAAAGGAGGGAGACTGGGGAGAAGGGAGAGAGAGGAGGGATGCAATACAGTAGGGCCAGGCGCAAGGATCATGCATGCCTTATTCATATTTGTGTTATTCAAGGATTCTACTCTGGGTTCTATTATGGGGCCTGGCCTAAAGTGGTTGTTCAAGAAATGTGTGTTAGAGAAATCATACATAAACTAGCAATTCTCATTTGGATTCCTGTATCTGAACAACTAACTTTCAGCTTCTTCAGTGGGATAAAGAAGAAAAATGGGGTTTAAAGTACATACTATTCAGTATTAATGTAGAATTTAACAGCTGCCATCCAAGTGCAGAATCCT
AAGTGTGATGGGCAAGAAGGGCATGATTGAGTAGAGTGGAAAGGAGGGAGACTGGGGAGAAGGGAGAGAGAGGAGGGATGCAATACAGTAGGGCCAG-------------GCATGCCTTATTCATATTTGTGTTATTCAAGGATTCTACTCTGGGTTCTATTATGGGGCCTGGCCTAAAGTGGTTGTTCAAGAAATGTGTGTTAGAGAAATCATACATAAACTAGCAATTCTCATTTGGATTCCTGTATCTGAACAACTAACTTTCAGCTTCTTCAGTGGGATAAAGAAGAAAAATGGGGTTTAAAGTACATACTATTCAGTATTAATGTAGAATTTAACAGCTGCCATCCAAGTGCAGAATCCT	4775	34	Deletion	1.18	-13	KCDGQEGHD*	KCDGQEGHD*	AAGTGTGATGGGCAAGAAGGGCATGATTGAGTAGAGTGGAAAGGAGGGAGACTGGGGAGAAGGGAGAGAGAGGAGGGATGCAATACAGTAGGGCCAG-------------GCATGCCTTATTCATATTTGTGTTATTCAAGGATTCTACTCTGGGTTCTATTATGGGGCCTGGCCTAAAGTGGTTGTTCAAGAAATGTGTGTTAGAGAAATCATACATAAACTAGCAATTCTCATTTGGATTCCTGTATCTGAACAACTAACTTTCAGCTTCTTCAGTGGGATAAAGAAGAAAAATGGGGTTTAAAGTACATACTATTCAGTATTAATGTAGAATTTAACAGCTGCCATCCAAGTGCAGAATCCT	AAGTGTGATGGGCAAGAAGGGCATGATTGAGTAGAGTGGAAAGGAGGGAGACTGGGGAGAAGGGAGAGAGAGGAGGGATGCAATACAGTAGGGCCAGGCGCAAGGATCATGCATGCCTTATTCATATTTGTGTTATTCAAGGATTCTACTCTGGGTTCTATTATGGGGCCTGGCCTAAAGTGGTTGTTCAAGAAATGTGTGTTAGAGAAATCATACATAAACTAGCAATTCTCATTTGGATTCCTGTATCTGAACAACTAACTTTCAGCTTCTTCAGTGGGATAAAGAAGAAAAATGGGGTTTAAAGTACATACTATTCAGTATTAATGTAGAATTTAACAGCTGCCATCCAAGTGCAGAATCCT
AAGTGTGATGGGCAAGAAGGGCATGATTGAGTAGAGTGGAAAGGAGGGAGACTGGGGAGAAGGGAGAGAGAGGAGGGATGCAATACAGTAGGGCCAGGCCggCAAGGATCATGCATGCCTTATTCATATTTGTGTTATTCAAGGATTCTACTCTGGGTTCTATTATGGGGCCTGGCCTAAAGTGGTTGTTCAAGAAATGTGTGTTAGAGAAATCATACATAAACTAGCAATTCTCATTTGGATTCCTGTATCTGAACAACTAACTTTCAGCTTCTTCAGTGGGATAAAGAAGAAAAATGGGGTTTAAAGTACATACTATTCAGTATTAATGTAGAATTTAACAGCTGCCATCCAAGTGCAGAATCCT	4707	35	Insertion	1.16	2	KCDGQEGHD*	KCDGQEGHD*	AAGTGTGATGGGCAAGAAGGGCATGATTGAGTAGAGTGGAAAGGAGGGAGACTGGGGAGAAGGGAGAGAGAGGAGGGATGCAATACAGTAGGGCCAGGCCGGCAAGGATCATGCATGCCTTATTCATATTTGTGTTATTCAAGGATTCTACTCTGGGTTCTATTATGGGGCCTGGCCTAAAGTGGTTGTTCAAGAAATGTGTGTTAGAGAAATCATACATAAACTAGCAATTCTCATTTGGATTCCTGTATCTGAACAACTAACTTTCAGCTTCTTCAGTGGGATAAAGAAGAAAAATGGGGTTTAAAGTACATACTATTCAGTATTAATGTAGAATTTAACAGCTGCCATCCAAGTGCAGAATCCT	AAGTGTGATGGGCAAGAAGGGCATGATTGAGTAGAGTGGAAAGGAGGGAGACTGGGGAGAAGGGAGAGAGAGGAGGGATGCAATACAGTAGGGCCAGGCGCAAGGATCATGCATGCCTTATTCATATTTGTGTTATTCAAGGATTCTACTCTGGGTTCTATTATGGGGCCTGGCCTAAAGTGGTTGTTCAAGAAATGTGTGTTAGAGAAATCATACATAAACTAGCAATTCTCATTTGGATTCCTGTATCTGAACAACTAACTTTCAGCTTCTTCAGTGGGATAAAGAAGAAAAATGGGGTTTAAAGTACATACTATTCAGTATTAATGTAGAATTTAACAGCTGCCATCCAAGTGCAGAATCCT
AAGTGTGATGGGCAAGAAGGGCATGATTGAGTAGAGTGGAAAGGAGGGAGACTGGGGAGAAGGGAGAGAGAGGAGGGATGCAATACAGTAGGGCCAGGCcGCAAGGATCATGCATGCCTTATTCATATTTGTGTTATTCAAGGATTCTACTCTGGGTTCTATTATGGGGCCTGGCCTAAAGTGGTTGTTCAAGAAATGTGTGTTAGAGAAATCATACATAAACTAGCAATTCTCATTTGGATTCCTGTATCTGAACAACTAACTTTCAGCTTCTTCAGTGGGATAAAGAAGAAAAATGGGGTTTAAAGTACATACTATTCAGTATTAATGTAGAATTTAACAGCTGCCATCCAAGTGCAGAATCCT	4307	35	Insertion	1.06	1	KCDGQEGHD*	KCDGQEGHD*	AAGTGTGATGGGCAAGAAGGGCATGATTGAGTAGAGTGGAAAGGAGGGAGACTGGGGAGAAGGGAGAGAGAGGAGGGATGCAATACAGTAGGGCCAGGCCGCAAGGATCATGCATGCCTTATTCATATTTGTGTTATTCAAGGATTCTACTCTGGGTTCTATTATGGGGCCTGGCCTAAAGTGGTTGTTCAAGAAATGTGTGTTAGAGAAATCATACATAAACTAGCAATTCTCATTTGGATTCCTGTATCTGAACAACTAACTTTCAGCTTCTTCAGTGGGATAAAGAAGAAAAATGGGGTTTAAAGTACATACTATTCAGTATTAATGTAGAATTTAACAGCTGCCATCCAAGTGCAGAATCCT	AAGTGTGATGGGCAAGAAGGGCATGATTGAGTAGAGTGGAAAGGAGGGAGACTGGGGAGAAGGGAGAGAGAGGAGGGATGCAATACAGTAGGGCCAGGCGCAAGGATCATGCATGCCTTATTCATATTTGTGTTATTCAAGGATTCTACTCTGGGTTCTATTATGGGGCCTGGCCTAAAGTGGTTGTTCAAGAAATGTGTGTTAGAGAAATCATACATAAACTAGCAATTCTCATTTGGATTCCTGTATCTGAACAACTAACTTTCAGCTTCTTCAGTGGGATAAAGAAGAAAAATGGGGTTTAAAGTACATACTATTCAGTATTAATGTAGAATTTAACAGCTGCCATCCAAGTGCAGAATCCT
AAGTGTGATGGGCAAGAAGGGCATGATTGAGTAGAGTGGAAAGGAGGGAGACTGGGGAGAAGGGAGAGAGAGGAGGGATGCAATACAGTAGG-------GCAAGGATCATGCATGCCTTATTCATATTTGTGTTATTCAAGGATTCTACTCTGGGTTCTATTATGGGGCCTGGCCTAAAGTGGTTGTTCAAGAAATGTGTGTTAGAGAAATCATACATAAACTAGCAATTCTCATTTGGATTCCTGTATCTGAACAACTAACTTTCAGCTTCTTCAGTGGGATAAAGAAGAAAAATGGGGTTTAAAGTACATACTATTCAGTATTAATGTAGAATTTAACAGCTGCCATCCAAGTGCAGAATCCT	3242	35	Deletion	0.8	-7	KCDGQEGHD*	KCDGQEGHD*	AAGTGTGATGGGCAAGAAGGGCATGATTGAGTAGAGTGGAAAGGAGGGAGACTGGGGAGAAGGGAGAGAGAGGAGGGATGCAATACAGTAGG-------GCAAGGATCATGCATGCCTTATTCATATTTGTGTTATTCAAGGATTCTACTCTGGGTTCTATTATGGGGCCTGGCCTAAAGTGGTTGTTCAAGAAATGTGTGTTAGAGAAATCATACATAAACTAGCAATTCTCATTTGGATTCCTGTATCTGAACAACTAACTTTCAGCTTCTTCAGTGGGATAAAGAAGAAAAATGGGGTTTAAAGTACATACTATTCAGTATTAATGTAGAATTTAACAGCTGCCATCCAAGTGCAGAATCCT	AAGTGTGATGGGCAAGAAGGGCATGATTGAGTAGAGTGGAAAGGAGGGAGACTGGGGAGAAGGGAGAGAGAGGAGGGATGCAATACAGTAGGGCCAGGCGCAAGGATCATGCATGCCTTATTCATATTTGTGTTATTCAAGGATTCTACTCTGGGTTCTATTATGGGGCCTGGCCTAAAGTGGTTGTTCAAGAAATGTGTGTTAGAGAAATCATACATAAACTAGCAATTCTCATTTGGATTCCTGTATCTGAACAACTAACTTTCAGCTTCTTCAGTGGGATAAAGAAGAAAAATGGGGTTTAAAGTACATACTATTCAGTATTAATGTAGAATTTAACAGCTGCCATCCAAGTGCAGAATCCT
AAGTGTGATGGGCAAGAAGGGCATGATTGAGTAGAGTGGAAAGGAGGGAGACTGGGGAGAAGGGAGAGAGAGGAGGGATGCAATACAGTAGGGCC-------AGGATCATGCATGCCTTATTCATATTTGTGTTATTCAAGGATTCTACTCTGGGTTCTATTATGGGGCCTGGCCTAAAGTGGTTGTTCAAGAAATGTGTGTTAGAGAAATCATACATAAACTAGCAATTCTCATTTGGATTCCTGTATCTGAACAACTAACTTTCAGCTTCTTCAGTGGGATAAAGAAGAAAAATGGGGTTTAAAGTACATACTATTCAGTATTAATGTAGAATTTAACAGCTGCCATCCAAGTGCAGAATCCT	2667	35	Deletion	0.66	-7	KCDGQEGHD*	KCDGQEGHD*	AAGTGTGATGGGCAAGAAGGGCATGATTGAGTAGAGTGGAAAGGAGGGAGACTGGGGAGAAGGGAGAGAGAGGAGGGATGCAATACAGTAGGGCC-------AGGATCATGCATGCCTTATTCATATTTGTGTTATTCAAGGATTCTACTCTGGGTTCTATTATGGGGCCTGGCCTAAAGTGGTTGTTCAAGAAATGTGTGTTAGAGAAATCATACATAAACTAGCAATTCTCATTTGGATTCCTGTATCTGAACAACTAACTTTCAGCTTCTTCAGTGGGATAAAGAAGAAAAATGGGGTTTAAAGTACATACTATTCAGTATTAATGTAGAATTTAACAGCTGCCATCCAAGTGCAGAATCCT	AAGTGTGATGGGCAAGAAGGGCATGATTGAGTAGAGTGGAAAGGAGGGAGACTGGGGAGAAGGGAGAGAGAGGAGGGATGCAATACAGTAGGGCCAGGCGCAAGGATCATGCATGCCTTATTCATATTTGTGTTATTCAAGGATTCTACTCTGGGTTCTATTATGGGGCCTGGCCTAAAGTGGTTGTTCAAGAAATGTGTGTTAGAGAAATCATACATAAACTAGCAATTCTCATTTGGATTCCTGTATCTGAACAACTAACTTTCAGCTTCTTCAGTGGGATAAAGAAGAAAAATGGGGTTTAAAGTACATACTATTCAGTATTAATGTAGAATTTAACAGCTGCCATCCAAGTGCAGAATCCT
AAGTGTGATGGGCAAGAAGGGCATGATTGAGTAGAGTGGAAAGGAGGGAGACTGGGGAGAAGGGAGAGAGAGGAGGGATGCAATACAGT-------------AGGATCATGCATGCCTTATTCATATTTGTGTTATTCAAGGATTCTACTCTGGGTTCTATTATGGGGCCTGGCCTAAAGTGGTTGTTCAAGAAATGTGTGTTAGAGAAATCATACATAAACTAGCAATTCTCATTTGGATTCCTGTATCTGAACAACTAACTTTCAGCTTCTTCAGTGGGATAAAGAAGAAAAATGGGGTTTAAAGTACATACTATTCAGTATTAATGTAGAATTTAACAGCTGCCATCCAAGTGCAGAATCCT	2230	34	Deletion	0.55	-13	KCDGQEGHD*	KCDGQEGHD*	AAGTGTGATGGGCAAGAAGGGCATGATTGAGTAGAGTGGAAAGGAGGGAGACTGGGGAGAAGGGAGAGAGAGGAGGGATGCAATACAGT-------------AGGATCATGCATGCCTTATTCATATTTGTGTTATTCAAGGATTCTACTCTGGGTTCTATTATGGGGCCTGGCCTAAAGTGGTTGTTCAAGAAATGTGTGTTAGAGAAATCATACATAAACTAGCAATTCTCATTTGGATTCCTGTATCTGAACAACTAACTTTCAGCTTCTTCAGTGGGATAAAGAAGAAAAATGGGGTTTAAAGTACATACTATTCAGTATTAATGTAGAATTTAACAGCTGCCATCCAAGTGCAGAATCCT	AAGTGTGATGGGCAAGAAGGGCATGATTGAGTAGAGTGGAAAGGAGGGAGACTGGGGAGAAGGGAGAGAGAGGAGGGATGCAATACAGTAGGGCCAGGCGCAAGGATCATGCATGCCTTATTCATATTTGTGTTATTCAAGGATTCTACTCTGGGTTCTATTATGGGGCCTGGCCTAAAGTGGTTGTTCAAGAAATGTGTGTTAGAGAAATCATACATAAACTAGCAATTCTCATTTGGATTCCTGTATCTGAACAACTAACTTTCAGCTTCTTCAGTGGGATAAAGAAGAAAAATGGGGTTTAAAGTACATACTATTCAGTATTAATGTAGAATTTAACAGCTGCCATCCAAGTGCAGAATCCT
AAGTGTGATGGGCAAGAAGGGCATGATTGAGTAGAGTGGAAAGGAGGGAGACTGGGGAGAAGGGAGAGAGAGGAGGGATGCAATACAGTAG--------GCAAGGATCATGCATGCCTTATTCATATTTGTGTTATTCAAGGATTCTACTCTGGGTTCTATTATGGGGCCTGGCCTAAAGTGGTTGTTCAAGAAATGTGTGTTAGAGAAATCATACATAAACTAGCAATTCTCATTTGGATTCCTGTATCTGAACAACTAACTTTCAGCTTCTTCAGTGGGATAAAGAAGAAAAATGGGGTTTAAAGTACATACTATTCAGTATTAATGTAGAATTTAACAGCTGCCATCCAAGTGCAGAATCCT	2078	35	Deletion	0.51	-8	KCDGQEGHD*	KCDGQEGHD*	AAGTGTGATGGGCAAGAAGGGCATGATTGAGTAGAGTGGAAAGGAGGGAGACTGGGGAGAAGGGAGAGAGAGGAGGGATGCAATACAGTAG--------GCAAGGATCATGCATGCCTTATTCATATTTGTGTTATTCAAGGATTCTACTCTGGGTTCTATTATGGGGCCTGGCCTAAAGTGGTTGTTCAAGAAATGTGTGTTAGAGAAATCATACATAAACTAGCAATTCTCATTTGGATTCCTGTATCTGAACAACTAACTTTCAGCTTCTTCAGTGGGATAAAGAAGAAAAATGGGGTTTAAAGTACATACTATTCAGTATTAATGTAGAATTTAACAGCTGCCATCCAAGTGCAGAATCCT	AAGTGTGATGGGCAAGAAGGGCATGATTGAGTAGAGTGGAAAGGAGGGAGACTGGGGAGAAGGGAGAGAGAGGAGGGATGCAATACAGTAGGGCCAGGCGCAAGGATCATGCATGCCTTATTCATATTTGTGTTATTCAAGGATTCTACTCTGGGTTCTATTATGGGGCCTGGCCTAAAGTGGTTGTTCAAGAAATGTGTGTTAGAGAAATCATACATAAACTAGCAATTCTCATTTGGATTCCTGTATCTGAACAACTAACTTTCAGCTTCTTCAGTGGGATAAAGAAGAAAAATGGGGTTTAAAGTACATACTATTCAGTATTAATGTAGAATTTAACAGCTGCCATCCAAGTGCAGAATCCT
AAGTGTGATGGGCAAGAAGGGCATGATTGAGTAGAGTGGAAAGGAGGGAGACTGGGGAGAAGGGAGAGAGAGGAGGGATGCAATACAGTAGGGCCAGGCCtggCAAGGATCATGCATGCCTTATTCATATTTGTGTTATTCAAGGATTCTACTCTGGGTTCTATTATGGGGCCTGGCCTAAAGTGGTTGTTCAAGAAATGTGTGTTAGAGAAATCATACATAAACTAGCAATTCTCATTTGGATTCCTGTATCTGAACAACTAACTTTCAGCTTCTTCAGTGGGATAAAGAAGAAAAATGGGGTTTAAAGTACATACTATTCAGTATTAATGTAGAATTTAACAGCTGCCATCCAAGTGCAGAATCCT	1880	35	Insertion	0.46	3	KCDGQEGHD*	KCDGQEGHD*	AAGTGTGATGGGCAAGAAGGGCATGATTGAGTAGAGTGGAAAGGAGGGAGACTGGGGAGAAGGGAGAGAGAGGAGGGATGCAATACAGTAGGGCCAGGCCTGGCAAGGATCATGCATGCCTTATTCATATTTGTGTTATTCAAGGATTCTACTCTGGGTTCTATTATGGGGCCTGGCCTAAAGTGGTTGTTCAAGAAATGTGTGTTAGAGAAATCATACATAAACTAGCAATTCTCATTTGGATTCCTGTATCTGAACAACTAACTTTCAGCTTCTTCAGTGGGATAAAGAAGAAAAATGGGGTTTAAAGTACATACTATTCAGTATTAATGTAGAATTTAACAGCTGCCATCCAAGTGCAGAATCCT	AAGTGTGATGGGCAAGAAGGGCATGATTGAGTAGAGTGGAAAGGAGGGAGACTGGGGAGAAGGGAGAGAGAGGAGGGATGCAATACAGTAGGGCCAGGCGCAAGGATCATGCATGCCTTATTCATATTTGTGTTATTCAAGGATTCTACTCTGGGTTCTATTATGGGGCCTGGCCTAAAGTGGTTGTTCAAGAAATGTGTGTTAGAGAAATCATACATAAACTAGCAATTCTCATTTGGATTCCTGTATCTGAACAACTAACTTTCAGCTTCTTCAGTGGGATAAAGAAGAAAAATGGGGTTTAAAGTACATACTATTCAGTATTAATGTAGAATTTAACAGCTGCCATCCAAGTGCAGAATCCT
AAGTGTGATGGGCAAGAAGGGCATGATTGAGTAGAGTGGAAAGGAGGGAGACTGGGGAGAAGGGAGAGAGAGGAGGGATGCAATACAGTAGTG------GCAAGGATCATGCATGCCTTATTCATATTTGTGTTATTCAAGGATTCTACTCTGGGTTCTATTATGGGGCCTGGCCTAAAGTGGTTGTTCAAGAAATGTGTGTTAGAGAAATCATACATAAACTAGCAATTCTCATTTGGATTCCTGTATCTGAACAACTAACTTTCAGCTTCTTCAGTGGGATAAAGAAGAAAAATGGGGTTTAAAGTACATACTATTCAGTATTAATGTAGAATTTAACAGCTGCCATCCAAGTGCAGAATCCT	1499	35	Deletion	0.37	-6	KCDGQEGHD*	KCDGQEGHD*	AAGTGTGATGGGCAAGAAGGGCATGATTGAGTAGAGTGGAAAGGAGGGAGACTGGGGAGAAGGGAGAGAGAGGAGGGATGCAATACAGTAGTG------GCAAGGATCATGCATGCCTTATTCATATTTGTGTTATTCAAGGATTCTACTCTGGGTTCTATTATGGGGCCTGGCCTAAAGTGGTTGTTCAAGAAATGTGTGTTAGAGAAATCATACATAAACTAGCAATTCTCATTTGGATTCCTGTATCTGAACAACTAACTTTCAGCTTCTTCAGTGGGATAAAGAAGAAAAATGGGGTTTAAAGTACATACTATTCAGTATTAATGTAGAATTTAACAGCTGCCATCCAAGTGCAGAATCCT	AAGTGTGATGGGCAAGAAGGGCATGATTGAGTAGAGTGGAAAGGAGGGAGACTGGGGAGAAGGGAGAGAGAGGAGGGATGCAATACAGTAGGGCCAGGCGCAAGGATCATGCATGCCTTATTCATATTTGTGTTATTCAAGGATTCTACTCTGGGTTCTATTATGGGGCCTGGCCTAAAGTGGTTGTTCAAGAAATGTGTGTTAGAGAAATCATACATAAACTAGCAATTCTCATTTGGATTCCTGTATCTGAACAACTAACTTTCAGCTTCTTCAGTGGGATAAAGAAGAAAAATGGGGTTTAAAGTACATACTATTCAGTATTAATGTAGAATTTAACAGCTGCCATCCAAGTGCAGAATCCT
AAGTGTGATGGGCAAGAAGGGCATGATTGAGTAGAGTGGAAAGGAGGGAGACTGGGGAGAAGGGAGAGAGAGGAGGGATGCAATACAGTAGGGCCAG-----------------GCCTTATTCATATTTGTGTTATTCAAGGATTCTACTCTGGGTTCTATTATGGGGCCTGGCCTAAAGTGGTTGTTCAAGAAATGTGTGTTAGAGAAATCATACATAAACTAGCAATTCTCATTTGGATTCCTGTATCTGAACAACTAACTTTCAGCTTCTTCAGTGGGATAAAGAAGAAAAATGGGGTTTAAAGTACATACTATTCAGTATTAATGTAGAATTTAACAGCTGCCATCCAAGTGCAGAATCCT	1473	34	Deletion	0.36	-17	KCDGQEGHD*	KCDGQEGHD*	AAGTGTGATGGGCAAGAAGGGCATGATTGAGTAGAGTGGAAAGGAGGGAGACTGGGGAGAAGGGAGAGAGAGGAGGGATGCAATACAGTAGGGCCAG-----------------GCCTTATTCATATTTGTGTTATTCAAGGATTCTACTCTGGGTTCTATTATGGGGCCTGGCCTAAAGTGGTTGTTCAAGAAATGTGTGTTAGAGAAATCATACATAAACTAGCAATTCTCATTTGGATTCCTGTATCTGAACAACTAACTTTCAGCTTCTTCAGTGGGATAAAGAAGAAAAATGGGGTTTAAAGTACATACTATTCAGTATTAATGTAGAATTTAACAGCTGCCATCCAAGTGCAGAATCCT	AAGTGTGATGGGCAAGAAGGGCATGATTGAGTAGAGTGGAAAGGAGGGAGACTGGGGAGAAGGGAGAGAGAGGAGGGATGCAATACAGTAGGGCCAGGCGCAAGGATCATGCATGCCTTATTCATATTTGTGTTATTCAAGGATTCTACTCTGGGTTCTATTATGGGGCCTGGCCTAAAGTGGTTGTTCAAGAAATGTGTGTTAGAGAAATCATACATAAACTAGCAATTCTCATTTGGATTCCTGTATCTGAACAACTAACTTTCAGCTTCTTCAGTGGGATAAAGAAGAAAAATGGGGTTTAAAGTACATACTATTCAGTATTAATGTAGAATTTAACAGCTGCCATCCAAGTGCAGAATCCT
AAGTGTGATGGGCAAGAAGGGCATGATTGAGTAGAGTGGAAAGGAGGGAGACTGGGGAGAAGGGAGAGAGAGGAGGGATGCAATACAGTAGGGCCAGGC--------CATGCATGCCTTATTCATATTTGTGTTATTCAAGGATTCTACTCTGGGTTCTATTATGGGGCCTGGCCTAAAGTGGTTGTTCAAGAAATGTGTGTTAGAGAAATCATACATAAACTAGCAATTCTCATTTGGATTCCTGTATCTGAACAACTAACTTTCAGCTTCTTCAGTGGGATAAAGAAGAAAAATGGGGTTTAAAGTACATACTATTCAGTATTAATGTAGAATTTAACAGCTGCCATCCAAGTGCAGAATCCT	1341	35	Deletion	0.33	-8	KCDGQEGHD*	KCDGQEGHD*	AAGTGTGATGGGCAAGAAGGGCATGATTGAGTAGAGTGGAAAGGAGGGAGACTGGGGAGAAGGGAGAGAGAGGAGGGATGCAATACAGTAGGGCCAGGC--------CATGCATGCCTTATTCATATTTGTGTTATTCAAGGATTCTACTCTGGGTTCTATTATGGGGCCTGGCCTAAAGTGGTTGTTCAAGAAATGTGTGTTAGAGAAATCATACATAAACTAGCAATTCTCATTTGGATTCCTGTATCTGAACAACTAACTTTCAGCTTCTTCAGTGGGATAAAGAAGAAAAATGGGGTTTAAAGTACATACTATTCAGTATTAATGTAGAATTTAACAGCTGCCATCCAAGTGCAGAATCCT	AAGTGTGATGGGCAAGAAGGGCATGATTGAGTAGAGTGGAAAGGAGGGAGACTGGGGAGAAGGGAGAGAGAGGAGGGATGCAATACAGTAGGGCCAGGCGCAAGGATCATGCATGCCTTATTCATATTTGTGTTATTCAAGGATTCTACTCTGGGTTCTATTATGGGGCCTGGCCTAAAGTGGTTGTTCAAGAAATGTGTGTTAGAGAAATCATACATAAACTAGCAATTCTCATTTGGATTCCTGTATCTGAACAACTAACTTTCAGCTTCTTCAGTGGGATAAAGAAGAAAAATGGGGTTTAAAGTACATACTATTCAGTATTAATGTAGAATTTAACAGCTGCCATCCAAGTGCAGAATCCT
AAGTGTGATGGGCAAGAAGGGCATGATTGAGTAGAGTGGAAAGGAGGGAGACTGGGGAGAAGGGAGAGAGAGGAGGGATGCAATACA------------GCAAGGATCATGCATGCCTTATTCATATTTGTGTTATTCAAGGATTCTACTCTGGGTTCTATTATGGGGCCTGGCCTAAAGTGGTTGTTCAAGAAATGTGTGTTAGAGAAATCATACATAAACTAGCAATTCTCATTTGGATTCCTGTATCTGAACAACTAACTTTCAGCTTCTTCAGTGGGATAAAGAAGAAAAATGGGGTTTAAAGTACATACTATTCAGTATTAATGTAGAATTTAACAGCTGCCATCCAAGTGCAGAATCCT	1302	34	Deletion	0.32	-12	KCDGQEGHD*	KCDGQEGHD*	AAGTGTGATGGGCAAGAAGGGCATGATTGAGTAGAGTGGAAAGGAGGGAGACTGGGGAGAAGGGAGAGAGAGGAGGGATGCAATACA------------GCAAGGATCATGCATGCCTTATTCATATTTGTGTTATTCAAGGATTCTACTCTGGGTTCTATTATGGGGCCTGGCCTAAAGTGGTTGTTCAAGAAATGTGTGTTAGAGAAATCATACATAAACTAGCAATTCTCATTTGGATTCCTGTATCTGAACAACTAACTTTCAGCTTCTTCAGTGGGATAAAGAAGAAAAATGGGGTTTAAAGTACATACTATTCAGTATTAATGTAGAATTTAACAGCTGCCATCCAAGTGCAGAATCCT	AAGTGTGATGGGCAAGAAGGGCATGATTGAGTAGAGTGGAAAGGAGGGAGACTGGGGAGAAGGGAGAGAGAGGAGGGATGCAATACAGTAGGGCCAGGCGCAAGGATCATGCATGCCTTATTCATATTTGTGTTATTCAAGGATTCTACTCTGGGTTCTATTATGGGGCCTGGCCTAAAGTGGTTGTTCAAGAAATGTGTGTTAGAGAAATCATACATAAACTAGCAATTCTCATTTGGATTCCTGTATCTGAACAACTAACTTTCAGCTTCTTCAGTGGGATAAAGAAGAAAAATGGGGTTTAAAGTACATACTATTCAGTATTAATGTAGAATTTAACAGCTGCCATCCAAGTGCAGAATCCT
AAGTGTGATGGGCAAGAAGGGCATGATTGAGTAGAGTGGAAAGGAGGGAGACTGGGGAGAAGGGAGAGAGAGGAGGGATGCAATACAGTAGGGCCAGGC-----------GCATGCCTTATTCATATTTGTGTTATTCAAGGATTCTACTCTGGGTTCTATTATGGGGCCTGGCCTAAAGTGGTTGTTCAAGAAATGTGTGTTAGAGAAATCATACATAAACTAGCAATTCTCATTTGGATTCCTGTATCTGAACAACTAACTTTCAGCTTCTTCAGTGGGATAAAGAAGAAAAATGGGGTTTAAAGTACATACTATTCAGTATTAATGTAGAATTTAACAGCTGCCATCCAAGTGCAGAATCCT	1188	34	Deletion	0.29	-11	KCDGQEGHD*	KCDGQEGHD*	AAGTGTGATGGGCAAGAAGGGCATGATTGAGTAGAGTGGAAAGGAGGGAGACTGGGGAGAAGGGAGAGAGAGGAGGGATGCAATACAGTAGGGCCAGGC-----------GCATGCCTTATTCATATTTGTGTTATTCAAGGATTCTACTCTGGGTTCTATTATGGGGCCTGGCCTAAAGTGGTTGTTCAAGAAATGTGTGTTAGAGAAATCATACATAAACTAGCAATTCTCATTTGGATTCCTGTATCTGAACAACTAACTTTCAGCTTCTTCAGTGGGATAAAGAAGAAAAATGGGGTTTAAAGTACATACTATTCAGTATTAATGTAGAATTTAACAGCTGCCATCCAAGTGCAGAATCCT	AAGTGTGATGGGCAAGAAGGGCATGATTGAGTAGAGTGGAAAGGAGGGAGACTGGGGAGAAGGGAGAGAGAGGAGGGATGCAATACAGTAGGGCCAGGCGCAAGGATCATGCATGCCTTATTCATATTTGTGTTATTCAAGGATTCTACTCTGGGTTCTATTATGGGGCCTGGCCTAAAGTGGTTGTTCAAGAAATGTGTGTTAGAGAAATCATACATAAACTAGCAATTCTCATTTGGATTCCTGTATCTGAACAACTAACTTTCAGCTTCTTCAGTGGGATAAAGAAGAAAAATGGGGTTTAAAGTACATACTATTCAGTATTAATGTAGAATTTAACAGCTGCCATCCAAGTGCAGAATCCT
AAGTGTGATGGGCAAGAAGGGCATGATTGAGTAGAGTGGAAAGGAGGGAGACTGGGGAGAAGGGAGAGAGAGGAGGGATGCAATACAGTAGGGCCAGGC-CAAGGATCATGCATGCCTTATTCATATTTGTGTTATTCAAGGATTCTACTCTGGGTTCTATTATGGGGCCTGGCCTAAAGTGGTTGTTCAAGAAATGTGTGTTAGAGAAATCATACATAAACTAGCAATTCTCATTTGGATTCCTGTATCTGAACAACTAACTTTCAGCTTCTTCAGTGGGATAAAGAAGAAAAATGGGGTTTAAAGTACATACTATTCAGTATTAATGTAGAATTTAACAGCTGCCATCCAAGTGCAGAATCCT	1131	35	Deletion	0.28	-1	KCDGQEGHD*	KCDGQEGHD*	AAGTGTGATGGGCAAGAAGGGCATGATTGAGTAGAGTGGAAAGGAGGGAGACTGGGGAGAAGGGAGAGAGAGGAGGGATGCAATACAGTAGGGCCAGGC-CAAGGATCATGCATGCCTTATTCATATTTGTGTTATTCAAGGATTCTACTCTGGGTTCTATTATGGGGCCTGGCCTAAAGTGGTTGTTCAAGAAATGTGTGTTAGAGAAATCATACATAAACTAGCAATTCTCATTTGGATTCCTGTATCTGAACAACTAACTTTCAGCTTCTTCAGTGGGATAAAGAAGAAAAATGGGGTTTAAAGTACATACTATTCAGTATTAATGTAGAATTTAACAGCTGCCATCCAAGTGCAGAATCCT	AAGTGTGATGGGCAAGAAGGGCATGATTGAGTAGAGTGGAAAGGAGGGAGACTGGGGAGAAGGGAGAGAGAGGAGGGATGCAATACAGTAGGGCCAGGCGCAAGGATCATGCATGCCTTATTCATATTTGTGTTATTCAAGGATTCTACTCTGGGTTCTATTATGGGGCCTGGCCTAAAGTGGTTGTTCAAGAAATGTGTGTTAGAGAAATCATACATAAACTAGCAATTCTCATTTGGATTCCTGTATCTGAACAACTAACTTTCAGCTTCTTCAGTGGGATAAAGAAGAAAAATGGGGTTTAAAGTACATACTATTCAGTATTAATGTAGAATTTAACAGCTGCCATCCAAGTGCAGAATCCT
AAGTGTGATGGGCAAGAAGGGCATGATTGAGTAGAGTGGAAAGGAGGGAGACTGGGGAGAAGGGAGAGAGAGGAGGGATGCAATACAGTA---------GCAAGGATCATGCATGCCTTATTCATATTTGTGTTATTCAAGGATTCTACTCTGGGTTCTATTATGGGGCCTGGCCTAAAGTGGTTGTTCAAGAAATGTGTGTTAGAGAAATCATACATAAACTAGCAATTCTCATTTGGATTCCTGTATCTGAACAACTAACTTTCAGCTTCTTCAGTGGGATAAAGAAGAAAAATGGGGTTTAAAGTACATACTATTCAGTATTAATGTAGAATTTAACAGCTGCCATCCAAGTGCAGAATCCT	1075	35	Deletion	0.27	-9	KCDGQEGHD*	KCDGQEGHD*	AAGTGTGATGGGCAAGAAGGGCATGATTGAGTAGAGTGGAAAGGAGGGAGACTGGGGAGAAGGGAGAGAGAGGAGGGATGCAATACAGTA---------GCAAGGATCATGCATGCCTTATTCATATTTGTGTTATTCAAGGATTCTACTCTGGGTTCTATTATGGGGCCTGGCCTAAAGTGGTTGTTCAAGAAATGTGTGTTAGAGAAATCATACATAAACTAGCAATTCTCATTTGGATTCCTGTATCTGAACAACTAACTTTCAGCTTCTTCAGTGGGATAAAGAAGAAAAATGGGGTTTAAAGTACATACTATTCAGTATTAATGTAGAATTTAACAGCTGCCATCCAAGTGCAGAATCCT	AAGTGTGATGGGCAAGAAGGGCATGATTGAGTAGAGTGGAAAGGAGGGAGACTGGGGAGAAGGGAGAGAGAGGAGGGATGCAATACAGTAGGGCCAGGCGCAAGGATCATGCATGCCTTATTCATATTTGTGTTATTCAAGGATTCTACTCTGGGTTCTATTATGGGGCCTGGCCTAAAGTGGTTGTTCAAGAAATGTGTGTTAGAGAAATCATACATAAACTAGCAATTCTCATTTGGATTCCTGTATCTGAACAACTAACTTTCAGCTTCTTCAGTGGGATAAAGAAGAAAAATGGGGTTTAAAGTACATACTATTCAGTATTAATGTAGAATTTAACAGCTGCCATCCAAGTGCAGAATCCT
AAGTGTGATGGGCAAGAAGGGCATGATTGAGTAGAGTGGAAAGGAGGGAGACTGGGGAGAAGGGAGAGAGAGGAGGGATGCAATACAGTAGGGCCAGGCTgatggCAAGGATCATGCATGCCTTATTCATATTTGTGTTATTCAAGGATTCTACTCTGGGTTCTATTATGGGGCCTGGCCTAAAGTGGTTGTTCAAGAAATGTGTGTTAGAGAAATCATACATAAACTAGCAATTCTCATTTGGATTCCTGTATCTGAACAACTAACTTTCAGCTTCTTCAGTGGGATAAAGAAGAAAAATGGGGTTTAAAGTACATACTATTCAGTATTAATGTAGAATTTAACAGCTGCCATCCAAGTGCAGAATCCT	1043	35	Insertion	0.26	5	KCDGQEGHD*	KCDGQEGHD*	AAGTGTGATGGGCAAGAAGGGCATGATTGAGTAGAGTGGAAAGGAGGGAGACTGGGGAGAAGGGAGAGAGAGGAGGGATGCAATACAGTAGGGCCAGGCTGATGGCAAGGATCATGCATGCCTTATTCATATTTGTGTTATTCAAGGATTCTACTCTGGGTTCTATTATGGGGCCTGGCCTAAAGTGGTTGTTCAAGAAATGTGTGTTAGAGAAATCATACATAAACTAGCAATTCTCATTTGGATTCCTGTATCTGAACAACTAACTTTCAGCTTCTTCAGTGGGATAAAGAAGAAAAATGGGGTTTAAAGTACATACTATTCAGTATTAATGTAGAATTTAACAGCTGCCATCCAAGTGCAGAATCCT	AAGTGTGATGGGCAAGAAGGGCATGATTGAGTAGAGTGGAAAGGAGGGAGACTGGGGAGAAGGGAGAGAGAGGAGGGATGCAATACAGTAGGGCCAGGCGCAAGGATCATGCATGCCTTATTCATATTTGTGTTATTCAAGGATTCTACTCTGGGTTCTATTATGGGGCCTGGCCTAAAGTGGTTGTTCAAGAAATGTGTGTTAGAGAAATCATACATAAACTAGCAATTCTCATTTGGATTCCTGTATCTGAACAACTAACTTTCAGCTTCTTCAGTGGGATAAAGAAGAAAAATGGGGTTTAAAGTACATACTATTCAGTATTAATGTAGAATTTAACAGCTGCCATCCAAGTGCAGAATCCT
AAGTGTGATGGGCAAGAAGGGCATGATTGAGTAGAGTGGAAAGGAGGGAGACTGGGGAGAAGGGAGAGAGAGGAGGGATGCAATACAGTAGGGCCAGG---------CATGCATGCCTTATTCATATTTGTGTTATTCAAGGATTCTACTCTGGGTTCTATTATGGGGCCTGGCCTAAAGTGGTTGTTCAAGAAATGTGTGTTAGAGAAATCATACATAAACTAGCAATTCTCATTTGGATTCCTGTATCTGAACAACTAACTTTCAGCTTCTTCAGTGGGATAAAGAAGAAAAATGGGGTTTAAAGTACATACTATTCAGTATTAATGTAGAATTTAACAGCTGCCATCCAAGTGCAGAATCCT	1004	34	Deletion	0.25	-9	KCDGQEGHD*	KCDGQEGHD*	AAGTGTGATGGGCAAGAAGGGCATGATTGAGTAGAGTGGAAAGGAGGGAGACTGGGGAGAAGGGAGAGAGAGGAGGGATGCAATACAGTAGGGCCAGG---------CATGCATGCCTTATTCATATTTGTGTTATTCAAGGATTCTACTCTGGGTTCTATTATGGGGCCTGGCCTAAAGTGGTTGTTCAAGAAATGTGTGTTAGAGAAATCATACATAAACTAGCAATTCTCATTTGGATTCCTGTATCTGAACAACTAACTTTCAGCTTCTTCAGTGGGATAAAGAAGAAAAATGGGGTTTAAAGTACATACTATTCAGTATTAATGTAGAATTTAACAGCTGCCATCCAAGTGCAGAATCCT	AAGTGTGATGGGCAAGAAGGGCATGATTGAGTAGAGTGGAAAGGAGGGAGACTGGGGAGAAGGGAGAGAGAGGAGGGATGCAATACAGTAGGGCCAGGCGCAAGGATCATGCATGCCTTATTCATATTTGTGTTATTCAAGGATTCTACTCTGGGTTCTATTATGGGGCCTGGCCTAAAGTGGTTGTTCAAGAAATGTGTGTTAGAGAAATCATACATAAACTAGCAATTCTCATTTGGATTCCTGTATCTGAACAACTAACTTTCAGCTTCTTCAGTGGGATAAAGAAGAAAAATGGGGTTTAAAGTACATACTATTCAGTATTAATGTAGAATTTAACAGCTGCCATCCAAGTGCAGAATCCT
AAGTGTGATGGGCAAGAAGGGCATGATTGAGTAGAGTGGAAAGGAGGGAGACTGGGGAGAAGGGAGAGAGAGGAGGGATGCAATACAGTAGGGCCAGGC------------CATGCCTTATTCATATTTGTGTTATTCAAGGATTCTACTCTGGGTTCTATTATGGGGCCTGGCCTAAAGTGGTTGTTCAAGAAATGTGTGTTAGAGAAATCATACATAAACTAGCAATTCTCATTTGGATTCCTGTATCTGAACAACTAACTTTCAGCTTCTTCAGTGGGATAAAGAAGAAAAATGGGGTTTAAAGTACATACTATTCAGTATTAATGTAGAATTTAACAGCTGCCATCCAAGTGCAGAATCCT	956	34	Deletion	0.24	-12	KCDGQEGHD*	KCDGQEGHD*	AAGTGTGATGGGCAAGAAGGGCATGATTGAGTAGAGTGGAAAGGAGGGAGACTGGGGAGAAGGGAGAGAGAGGAGGGATGCAATACAGTAGGGCCAGGC------------CATGCCTTATTCATATTTGTGTTATTCAAGGATTCTACTCTGGGTTCTATTATGGGGCCTGGCCTAAAGTGGTTGTTCAAGAAATGTGTGTTAGAGAAATCATACATAAACTAGCAATTCTCATTTGGATTCCTGTATCTGAACAACTAACTTTCAGCTTCTTCAGTGGGATAAAGAAGAAAAATGGGGTTTAAAGTACATACTATTCAGTATTAATGTAGAATTTAACAGCTGCCATCCAAGTGCAGAATCCT	AAGTGTGATGGGCAAGAAGGGCATGATTGAGTAGAGTGGAAAGGAGGGAGACTGGGGAGAAGGGAGAGAGAGGAGGGATGCAATACAGTAGGGCCAGGCGCAAGGATCATGCATGCCTTATTCATATTTGTGTTATTCAAGGATTCTACTCTGGGTTCTATTATGGGGCCTGGCCTAAAGTGGTTGTTCAAGAAATGTGTGTTAGAGAAATCATACATAAACTAGCAATTCTCATTTGGATTCCTGTATCTGAACAACTAACTTTCAGCTTCTTCAGTGGGATAAAGAAGAAAAATGGGGTTTAAAGTACATACTATTCAGTATTAATGTAGAATTTAACAGCTGCCATCCAAGTGCAGAATCCT
AAGTGTGATGGGCAAGAAGGGCATGATTGAGTAGAGTGGAAAGGAGGGAGACTGGGGAGAAGGGAGAGAGAGGAGGGATGCAATACAGTAGGGCCAGGC------ATCATGCATGCCTTATTCATATTTGTGTTATTCAAGGATTCTACTCTGGGTTCTATTATGGGGCCTGGCCTAAAGTGGTTGTTCAAGAAATGTGTGTTAGAGAAATCATACATAAACTAGCAATTCTCATTTGGATTCCTGTATCTGAACAACTAACTTTCAGCTTCTTCAGTGGGATAAAGAAGAAAAATGGGGTTTAAAGTACATACTATTCAGTATTAATGTAGAATTTAACAGCTGCCATCCAAGTGCAGAATCCT	850	35	Deletion	0.21	-6	KCDGQEGHD*	KCDGQEGHD*	AAGTGTGATGGGCAAGAAGGGCATGATTGAGTAGAGTGGAAAGGAGGGAGACTGGGGAGAAGGGAGAGAGAGGAGGGATGCAATACAGTAGGGCCAGGC------ATCATGCATGCCTTATTCATATTTGTGTTATTCAAGGATTCTACTCTGGGTTCTATTATGGGGCCTGGCCTAAAGTGGTTGTTCAAGAAATGTGTGTTAGAGAAATCATACATAAACTAGCAATTCTCATTTGGATTCCTGTATCTGAACAACTAACTTTCAGCTTCTTCAGTGGGATAAAGAAGAAAAATGGGGTTTAAAGTACATACTATTCAGTATTAATGTAGAATTTAACAGCTGCCATCCAAGTGCAGAATCCT	AAGTGTGATGGGCAAGAAGGGCATGATTGAGTAGAGTGGAAAGGAGGGAGACTGGGGAGAAGGGAGAGAGAGGAGGGATGCAATACAGTAGGGCCAGGCGCAAGGATCATGCATGCCTTATTCATATTTGTGTTATTCAAGGATTCTACTCTGGGTTCTATTATGGGGCCTGGCCTAAAGTGGTTGTTCAAGAAATGTGTGTTAGAGAAATCATACATAAACTAGCAATTCTCATTTGGATTCCTGTATCTGAACAACTAACTTTCAGCTTCTTCAGTGGGATAAAGAAGAAAAATGGGGTTTAAAGTACATACTATTCAGTATTAATGTAGAATTTAACAGCTGCCATCCAAGTGCAGAATCCT
AAGTGTGATGGGCAAGAAGGGCATGATTGAGTAGAGTGGAAAGGAGGGAGACTGGGGAGAAGGGAGAGAGAGGAGGGATGCAATACAGTAGGGCCAGGC-------TCATGCATGCCTTATTCATATTTGTGTTATTCAAGGATTCTACTCTGGGTTCTATTATGGGGCCTGGCCTAAAGTGGTTGTTCAAGAAATGTGTGTTAGAGAAATCATACATAAACTAGCAATTCTCATTTGGATTCCTGTATCTGAACAACTAACTTTCAGCTTCTTCAGTGGGATAAAGAAGAAAAATGGGGTTTAAAGTACATACTATTCAGTATTAATGTAGAATTTAACAGCTGCCATCCAAGTGCAGAATCCT	814	35	Deletion	0.2	-7	KCDGQEGHD*	KCDGQEGHD*	AAGTGTGATGGGCAAGAAGGGCATGATTGAGTAGAGTGGAAAGGAGGGAGACTGGGGAGAAGGGAGAGAGAGGAGGGATGCAATACAGTAGGGCCAGGC-------TCATGCATGCCTTATTCATATTTGTGTTATTCAAGGATTCTACTCTGGGTTCTATTATGGGGCCTGGCCTAAAGTGGTTGTTCAAGAAATGTGTGTTAGAGAAATCATACATAAACTAGCAATTCTCATTTGGATTCCTGTATCTGAACAACTAACTTTCAGCTTCTTCAGTGGGATAAAGAAGAAAAATGGGGTTTAAAGTACATACTATTCAGTATTAATGTAGAATTTAACAGCTGCCATCCAAGTGCAGAATCCT	AAGTGTGATGGGCAAGAAGGGCATGATTGAGTAGAGTGGAAAGGAGGGAGACTGGGGAGAAGGGAGAGAGAGGAGGGATGCAATACAGTAGGGCCAGGCGCAAGGATCATGCATGCCTTATTCATATTTGTGTTATTCAAGGATTCTACTCTGGGTTCTATTATGGGGCCTGGCCTAAAGTGGTTGTTCAAGAAATGTGTGTTAGAGAAATCATACATAAACTAGCAATTCTCATTTGGATTCCTGTATCTGAACAACTAACTTTCAGCTTCTTCAGTGGGATAAAGAAGAAAAATGGGGTTTAAAGTACATACTATTCAGTATTAATGTAGAATTTAACAGCTGCCATCCAAGTGCAGAATCCT
AAGTGTGATGGGCAAGAAGGGCATGATTGAGTAGAGTGGAAAGGAGGGAGACTGGGGAGAAGGGAGAGAGAGGAGGGATGCAATACAGT----------GCAAGGATCATGCATGCCTTATTCATATTTGTGTTATTCAAGGATTCTACTCTGGGTTCTATTATGGGGCCTGGCCTAAAGTGGTTGTTCAAGAAATGTGTGTTAGAGAAATCATACATAAACTAGCAATTCTCATTTGGATTCCTGTATCTGAACAACTAACTTTCAGCTTCTTCAGTGGGATAAAGAAGAAAAATGGGGTTTAAAGTACATACTATTCAGTATTAATGTAGAATTTAACAGCTGCCATCCAAGTGCAGAATCCT	801	34	Deletion	0.2	-10	KCDGQEGHD*	KCDGQEGHD*	AAGTGTGATGGGCAAGAAGGGCATGATTGAGTAGAGTGGAAAGGAGGGAGACTGGGGAGAAGGGAGAGAGAGGAGGGATGCAATACAGT----------GCAAGGATCATGCATGCCTTATTCATATTTGTGTTATTCAAGGATTCTACTCTGGGTTCTATTATGGGGCCTGGCCTAAAGTGGTTGTTCAAGAAATGTGTGTTAGAGAAATCATACATAAACTAGCAATTCTCATTTGGATTCCTGTATCTGAACAACTAACTTTCAGCTTCTTCAGTGGGATAAAGAAGAAAAATGGGGTTTAAAGTACATACTATTCAGTATTAATGTAGAATTTAACAGCTGCCATCCAAGTGCAGAATCCT	AAGTGTGATGGGCAAGAAGGGCATGATTGAGTAGAGTGGAAAGGAGGGAGACTGGGGAGAAGGGAGAGAGAGGAGGGATGCAATACAGTAGGGCCAGGCGCAAGGATCATGCATGCCTTATTCATATTTGTGTTATTCAAGGATTCTACTCTGGGTTCTATTATGGGGCCTGGCCTAAAGTGGTTGTTCAAGAAATGTGTGTTAGAGAAATCATACATAAACTAGCAATTCTCATTTGGATTCCTGTATCTGAACAACTAACTTTCAGCTTCTTCAGTGGGATAAAGAAGAAAAATGGGGTTTAAAGTACATACTATTCAGTATTAATGTAGAATTTAACAGCTGCCATCCAAGTGCAGAATCCT
AAGTGTGATGGGCAAGAAGGGCATGATTGAGTAGAGTGGAAAGGAGGGAGACTGGGGAGAAGGGAGAGAGAGGAGGGATGCAATACAGTATG-------GCAAGGATCATGCATGCCTTATTCATATTTGTGTTATTCAAGGATTCTACTCTGGGTTCTATTATGGGGCCTGGCCTAAAGTGGTTGTTCAAGAAATGTGTGTTAGAGAAATCATACATAAACTAGCAATTCTCATTTGGATTCCTGTATCTGAACAACTAACTTTCAGCTTCTTCAGTGGGATAAAGAAGAAAAATGGGGTTTAAAGTACATACTATTCAGTATTAATGTAGAATTTAACAGCTGCCATCCAAGTGCAGAATCCT	672	35	Deletion	0.17	-7	KCDGQEGHD*	KCDGQEGHD*	AAGTGTGATGGGCAAGAAGGGCATGATTGAGTAGAGTGGAAAGGAGGGAGACTGGGGAGAAGGGAGAGAGAGGAGGGATGCAATACAGTATG-------GCAAGGATCATGCATGCCTTATTCATATTTGTGTTATTCAAGGATTCTACTCTGGGTTCTATTATGGGGCCTGGCCTAAAGTGGTTGTTCAAGAAATGTGTGTTAGAGAAATCATACATAAACTAGCAATTCTCATTTGGATTCCTGTATCTGAACAACTAACTTTCAGCTTCTTCAGTGGGATAAAGAAGAAAAATGGGGTTTAAAGTACATACTATTCAGTATTAATGTAGAATTTAACAGCTGCCATCCAAGTGCAGAATCCT	AAGTGTGATGGGCAAGAAGGGCATGATTGAGTAGAGTGGAAAGGAGGGAGACTGGGGAGAAGGGAGAGAGAGGAGGGATGCAATACAGTAGGGCCAGGCGCAAGGATCATGCATGCCTTATTCATATTTGTGTTATTCAAGGATTCTACTCTGGGTTCTATTATGGGGCCTGGCCTAAAGTGGTTGTTCAAGAAATGTGTGTTAGAGAAATCATACATAAACTAGCAATTCTCATTTGGATTCCTGTATCTGAACAACTAACTTTCAGCTTCTTCAGTGGGATAAAGAAGAAAAATGGGGTTTAAAGTACATACTATTCAGTATTAATGTAGAATTTAACAGCTGCCATCCAAGTGCAGAATCCT
AAGTGTGATGGGCAAGAAGGGCATGATTGAGTAGAGTGGAAAGGAGGGAGACTGGGGAGAAGGGAGAGAGAGGAGGGATGCAATA-------------CGCAAGGATCATGCATGCCTTATTCATATTTGTGTTATTCAAGGATTCTACTCTGGGTTCTATTATGGGGCCTGGCCTAAAGTGGTTGTTCAAGAAATGTGTGTTAGAGAAATCATACATAAACTAGCAATTCTCATTTGGATTCCTGTATCTGAACAACTAACTTTCAGCTTCTTCAGTGGGATAAAGAAGAAAAATGGGGTTTAAAGTACATACTATTCAGTATTAATGTAGAATTTAACAGCTGCCATCCAAGTGCAGAATCCT	667	34	Deletion	0.16	-13	KCDGQEGHD*	KCDGQEGHD*	AAGTGTGATGGGCAAGAAGGGCATGATTGAGTAGAGTGGAAAGGAGGGAGACTGGGGAGAAGGGAGAGAGAGGAGGGATGCAATA-------------CGCAAGGATCATGCATGCCTTATTCATATTTGTGTTATTCAAGGATTCTACTCTGGGTTCTATTATGGGGCCTGGCCTAAAGTGGTTGTTCAAGAAATGTGTGTTAGAGAAATCATACATAAACTAGCAATTCTCATTTGGATTCCTGTATCTGAACAACTAACTTTCAGCTTCTTCAGTGGGATAAAGAAGAAAAATGGGGTTTAAAGTACATACTATTCAGTATTAATGTAGAATTTAACAGCTGCCATCCAAGTGCAGAATCCT	AAGTGTGATGGGCAAGAAGGGCATGATTGAGTAGAGTGGAAAGGAGGGAGACTGGGGAGAAGGGAGAGAGAGGAGGGATGCAATACAGTAGGGCCAGGCGCAAGGATCATGCATGCCTTATTCATATTTGTGTTATTCAAGGATTCTACTCTGGGTTCTATTATGGGGCCTGGCCTAAAGTGGTTGTTCAAGAAATGTGTGTTAGAGAAATCATACATAAACTAGCAATTCTCATTTGGATTCCTGTATCTGAACAACTAACTTTCAGCTTCTTCAGTGGGATAAAGAAGAAAAATGGGGTTTAAAGTACATACTATTCAGTATTAATGTAGAATTTAACAGCTGCCATCCAAGTGCAGAATCCT
AAGTGTGATGGGCAAGAAGGGCATGATTGAGTAGAGTGGAAAGGAGGGAGACTGGGGAGAAGGGAGAGAGAGGAGGGATGCAATACAGTAGGGC-------------CATGCATGCCTTATTCATATTTGTGTTATTCAAGGATTCTACTCTGGGTTCTATTATGGGGCCTGGCCTAAAGTGGTTGTTCAAGAAATGTGTGTTAGAGAAATCATACATAAACTAGCAATTCTCATTTGGATTCCTGTATCTGAACAACTAACTTTCAGCTTCTTCAGTGGGATAAAGAAGAAAAATGGGGTTTAAAGTACATACTATTCAGTATTAATGTAGAATTTAACAGCTGCCATCCAAGTGCAGAATCCT	640	34	Deletion	0.16	-13	KCDGQEGHD*	KCDGQEGHD*	AAGTGTGATGGGCAAGAAGGGCATGATTGAGTAGAGTGGAAAGGAGGGAGACTGGGGAGAAGGGAGAGAGAGGAGGGATGCAATACAGTAGGGC-------------CATGCATGCCTTATTCATATTTGTGTTATTCAAGGATTCTACTCTGGGTTCTATTATGGGGCCTGGCCTAAAGTGGTTGTTCAAGAAATGTGTGTTAGAGAAATCATACATAAACTAGCAATTCTCATTTGGATTCCTGTATCTGAACAACTAACTTTCAGCTTCTTCAGTGGGATAAAGAAGAAAAATGGGGTTTAAAGTACATACTATTCAGTATTAATGTAGAATTTAACAGCTGCCATCCAAGTGCAGAATCCT	AAGTGTGATGGGCAAGAAGGGCATGATTGAGTAGAGTGGAAAGGAGGGAGACTGGGGAGAAGGGAGAGAGAGGAGGGATGCAATACAGTAGGGCCAGGCGCAAGGATCATGCATGCCTTATTCATATTTGTGTTATTCAAGGATTCTACTCTGGGTTCTATTATGGGGCCTGGCCTAAAGTGGTTGTTCAAGAAATGTGTGTTAGAGAAATCATACATAAACTAGCAATTCTCATTTGGATTCCTGTATCTGAACAACTAACTTTCAGCTTCTTCAGTGGGATAAAGAAGAAAAATGGGGTTTAAAGTACATACTATTCAGTATTAATGTAGAATTTAACAGCTGCCATCCAAGTGCAGAATCCT
AAGTGTGATGGGCAAGAAGGGCATGATTGAGTAGAGTGGAAAGGAGGGAGACTGGGGAGAAGGGAGAGAGAGGAGGGATGCAATACAGTAGGGCCAGGCAtggCAAGGATCATGCATGCCTTATTCATATTTGTGTTATTCAAGGATTCTACTCTGGGTTCTATTATGGGGCCTGGCCTAAAGTGGTTGTTCAAGAAATGTGTGTTAGAGAAATCATACATAAACTAGCAATTCTCATTTGGATTCCTGTATCTGAACAACTAACTTTCAGCTTCTTCAGTGGGATAAAGAAGAAAAATGGGGTTTAAAGTACATACTATTCAGTATTAATGTAGAATTTAACAGCTGCCATCCAAGTGCAGAATCCT	635	35	Insertion	0.16	3	KCDGQEGHD*	KCDGQEGHD*	AAGTGTGATGGGCAAGAAGGGCATGATTGAGTAGAGTGGAAAGGAGGGAGACTGGGGAGAAGGGAGAGAGAGGAGGGATGCAATACAGTAGGGCCAGGCATGGCAAGGATCATGCATGCCTTATTCATATTTGTGTTATTCAAGGATTCTACTCTGGGTTCTATTATGGGGCCTGGCCTAAAGTGGTTGTTCAAGAAATGTGTGTTAGAGAAATCATACATAAACTAGCAATTCTCATTTGGATTCCTGTATCTGAACAACTAACTTTCAGCTTCTTCAGTGGGATAAAGAAGAAAAATGGGGTTTAAAGTACATACTATTCAGTATTAATGTAGAATTTAACAGCTGCCATCCAAGTGCAGAATCCT	AAGTGTGATGGGCAAGAAGGGCATGATTGAGTAGAGTGGAAAGGAGGGAGACTGGGGAGAAGGGAGAGAGAGGAGGGATGCAATACAGTAGGGCCAGGCGCAAGGATCATGCATGCCTTATTCATATTTGTGTTATTCAAGGATTCTACTCTGGGTTCTATTATGGGGCCTGGCCTAAAGTGGTTGTTCAAGAAATGTGTGTTAGAGAAATCATACATAAACTAGCAATTCTCATTTGGATTCCTGTATCTGAACAACTAACTTTCAGCTTCTTCAGTGGGATAAAGAAGAAAAATGGGGTTTAAAGTACATACTATTCAGTATTAATGTAGAATTTAACAGCTGCCATCCAAGTGCAGAATCCT
AAGTGTGATGGGCAAGAAGGGCATGATTGAGTAGAGTGGAAAGGAGGGAGACTGGGGAGAAGGGAGAGAGAGGAGGGATGCAATACAGTAGGGCCAGGC-----GATCATGCATGCCTTATTCATATTTGTGTTATTCAAGGATTCTACTCTGGGTTCTATTATGGGGCCTGGCCTAAAGTGGTTGTTCAAGAAATGTGTGTTAGAGAAATCATACATAAACTAGCAATTCTCATTTGGATTCCTGTATCTGAACAACTAACTTTCAGCTTCTTCAGTGGGATAAAGAAGAAAAATGGGGTTTAAAGTACATACTATTCAGTATTAATGTAGAATTTAACAGCTGCCATCCAAGTGCAGAATCCT	632	35	Deletion	0.16	-5	KCDGQEGHD*	KCDGQEGHD*	AAGTGTGATGGGCAAGAAGGGCATGATTGAGTAGAGTGGAAAGGAGGGAGACTGGGGAGAAGGGAGAGAGAGGAGGGATGCAATACAGTAGGGCCAGGC-----GATCATGCATGCCTTATTCATATTTGTGTTATTCAAGGATTCTACTCTGGGTTCTATTATGGGGCCTGGCCTAAAGTGGTTGTTCAAGAAATGTGTGTTAGAGAAATCATACATAAACTAGCAATTCTCATTTGGATTCCTGTATCTGAACAACTAACTTTCAGCTTCTTCAGTGGGATAAAGAAGAAAAATGGGGTTTAAAGTACATACTATTCAGTATTAATGTAGAATTTAACAGCTGCCATCCAAGTGCAGAATCCT	AAGTGTGATGGGCAAGAAGGGCATGATTGAGTAGAGTGGAAAGGAGGGAGACTGGGGAGAAGGGAGAGAGAGGAGGGATGCAATACAGTAGGGCCAGGCGCAAGGATCATGCATGCCTTATTCATATTTGTGTTATTCAAGGATTCTACTCTGGGTTCTATTATGGGGCCTGGCCTAAAGTGGTTGTTCAAGAAATGTGTGTTAGAGAAATCATACATAAACTAGCAATTCTCATTTGGATTCCTGTATCTGAACAACTAACTTTCAGCTTCTTCAGTGGGATAAAGAAGAAAAATGGGGTTTAAAGTACATACTATTCAGTATTAATGTAGAATTTAACAGCTGCCATCCAAGTGCAGAATCCT
AAGTGTGATGGGCAAGAAGGGCATGATTGAGTAGAGTGGAAAGGAGGGAGACTGGGGAGAAGGGAGAGAGAGGAGGGAT--------------------GCAAGGATCATGCATGCCTTATTCATATTTGTGTTATTCAAGGATTCTACTCTGGGTTCTATTATGGGGCCTGGCCTAAAGTGGTTGTTCAAGAAATGTGTGTTAGAGAAATCATACATAAACTAGCAATTCTCATTTGGATTCCTGTATCTGAACAACTAACTTTCAGCTTCTTCAGTGGGATAAAGAAGAAAAATGGGGTTTAAAGTACATACTATTCAGTATTAATGTAGAATTTAACAGCTGCCATCCAAGTGCAGAATCCT	622	34	Deletion	0.15	-20	KCDGQEGHD*	KCDGQEGHD*	AAGTGTGATGGGCAAGAAGGGCATGATTGAGTAGAGTGGAAAGGAGGGAGACTGGGGAGAAGGGAGAGAGAGGAGGGAT--------------------GCAAGGATCATGCATGCCTTATTCATATTTGTGTTATTCAAGGATTCTACTCTGGGTTCTATTATGGGGCCTGGCCTAAAGTGGTTGTTCAAGAAATGTGTGTTAGAGAAATCATACATAAACTAGCAATTCTCATTTGGATTCCTGTATCTGAACAACTAACTTTCAGCTTCTTCAGTGGGATAAAGAAGAAAAATGGGGTTTAAAGTACATACTATTCAGTATTAATGTAGAATTTAACAGCTGCCATCCAAGTGCAGAATCCT	AAGTGTGATGGGCAAGAAGGGCATGATTGAGTAGAGTGGAAAGGAGGGAGACTGGGGAGAAGGGAGAGAGAGGAGGGATGCAATACAGTAGGGCCAGGCGCAAGGATCATGCATGCCTTATTCATATTTGTGTTATTCAAGGATTCTACTCTGGGTTCTATTATGGGGCCTGGCCTAAAGTGGTTGTTCAAGAAATGTGTGTTAGAGAAATCATACATAAACTAGCAATTCTCATTTGGATTCCTGTATCTGAACAACTAACTTTCAGCTTCTTCAGTGGGATAAAGAAGAAAAATGGGGTTTAAAGTACATACTATTCAGTATTAATGTAGAATTTAACAGCTGCCATCCAAGTGCAGAATCCT
AAGTGTGATGGGCAAGAAGGGCATGATTGAGTAGAGTGGAAAGGAGGGAGACTGGGGAGAAGGGAGAGAGAGGAGGGATGCAATACAGTAGGGCCAGGC-CA-----CATGCATGCCTTATTCATATTTGTGTTATTCAAGGATTCTACTCTGGGTTCTATTATGGGGCCTGGCCTAAAGTGGTTGTTCAAGAAATGTGTGTTAGAGAAATCATACATAAACTAGCAATTCTCATTTGGATTCCTGTATCTGAACAACTAACTTTCAGCTTCTTCAGTGGGATAAAGAAGAAAAATGGGGTTTAAAGTACATACTATTCAGTATTAATGTAGAATTTAACAGCTGCCATCCAAGTGCAGAATCCT	572	35	Deletion	0.14	-6	KCDGQEGHD*	KCDGQEGHD*	AAGTGTGATGGGCAAGAAGGGCATGATTGAGTAGAGTGGAAAGGAGGGAGACTGGGGAGAAGGGAGAGAGAGGAGGGATGCAATACAGTAGGGCCAGGC-CA-----CATGCATGCCTTATTCATATTTGTGTTATTCAAGGATTCTACTCTGGGTTCTATTATGGGGCCTGGCCTAAAGTGGTTGTTCAAGAAATGTGTGTTAGAGAAATCATACATAAACTAGCAATTCTCATTTGGATTCCTGTATCTGAACAACTAACTTTCAGCTTCTTCAGTGGGATAAAGAAGAAAAATGGGGTTTAAAGTACATACTATTCAGTATTAATGTAGAATTTAACAGCTGCCATCCAAGTGCAGAATCCT	AAGTGTGATGGGCAAGAAGGGCATGATTGAGTAGAGTGGAAAGGAGGGAGACTGGGGAGAAGGGAGAGAGAGGAGGGATGCAATACAGTAGGGCCAGGCGCAAGGATCATGCATGCCTTATTCATATTTGTGTTATTCAAGGATTCTACTCTGGGTTCTATTATGGGGCCTGGCCTAAAGTGGTTGTTCAAGAAATGTGTGTTAGAGAAATCATACATAAACTAGCAATTCTCATTTGGATTCCTGTATCTGAACAACTAACTTTCAGCTTCTTCAGTGGGATAAAGAAGAAAAATGGGGTTTAAAGTACATACTATTCAGTATTAATGTAGAATTTAACAGCTGCCATCCAAGTGCAGAATCCT
AAGTGTGATGGGCAAGAAGGGCATGATTGAGTAGAGTGGAAAGGAGGGAGACTGGGGAGAAGGGAGAGAGAGGAGGGATGCAATACAGTAGGGCCAGGC--------CA-GCATGCCTTATTCATATTTGTGTTATTCAAGGATTCTACTCTGGGTTCTATTATGGGGCCTGGCCTAAAGTGGTTGTTCAAGAAATGTGTGTTAGAGAAATCATACATAAACTAGCAATTCTCATTTGGATTCCTGTATCTGAACAACTAACTTTCAGCTTCTTCAGTGGGATAAAGAAGAAAAATGGGGTTTAAAGTACATACTATTCAGTATTAATGTAGAATTTAACAGCTGCCATCCAAGTGCAGAATCCT	562	34	Deletion	0.14	-9	KCDGQEGHD*	KCDGQEGHD*	AAGTGTGATGGGCAAGAAGGGCATGATTGAGTAGAGTGGAAAGGAGGGAGACTGGGGAGAAGGGAGAGAGAGGAGGGATGCAATACAGTAGGGCCAGGC--------CA-GCATGCCTTATTCATATTTGTGTTATTCAAGGATTCTACTCTGGGTTCTATTATGGGGCCTGGCCTAAAGTGGTTGTTCAAGAAATGTGTGTTAGAGAAATCATACATAAACTAGCAATTCTCATTTGGATTCCTGTATCTGAACAACTAACTTTCAGCTTCTTCAGTGGGATAAAGAAGAAAAATGGGGTTTAAAGTACATACTATTCAGTATTAATGTAGAATTTAACAGCTGCCATCCAAGTGCAGAATCCT	AAGTGTGATGGGCAAGAAGGGCATGATTGAGTAGAGTGGAAAGGAGGGAGACTGGGGAGAAGGGAGAGAGAGGAGGGATGCAATACAGTAGGGCCAGGCGCAAGGATCATGCATGCCTTATTCATATTTGTGTTATTCAAGGATTCTACTCTGGGTTCTATTATGGGGCCTGGCCTAAAGTGGTTGTTCAAGAAATGTGTGTTAGAGAAATCATACATAAACTAGCAATTCTCATTTGGATTCCTGTATCTGAACAACTAACTTTCAGCTTCTTCAGTGGGATAAAGAAGAAAAATGGGGTTTAAAGTACATACTATTCAGTATTAATGTAGAATTTAACAGCTGCCATCCAAGTGCAGAATCCT
AAGTGTGATGGGCAAGAAGGGCATGATTGAGTAGAGTGGAAAGGAGGGAGACTGGGGAGAAGGGAGAGAGAGGAGGGATGCAATACAGTAGGGCCAGGTgGCAAGGATCATGCATGCCTTATTCATATTTGTGTTATTCAAGGATTCTACTCTGGGTTCTATTATGGGGCCTGGCCTAAAGTGGTTGTTCAAGAAATGTGTGTTAGAGAAATCATACATAAACTAGCAATTCTCATTTGGATTCCTGTATCTGAACAACTAACTTTCAGCTTCTTCAGTGGGATAAAGAAGAAAAATGGGGTTTAAAGTACATACTATTCAGTATTAATGTAGAATTTAACAGCTGCCATCCAAGTGCAGAATCCT	552	35	Insertion	0.14	1	KCDGQEGHD*	KCDGQEGHD*	AAGTGTGATGGGCAAGAAGGGCATGATTGAGTAGAGTGGAAAGGAGGGAGACTGGGGAGAAGGGAGAGAGAGGAGGGATGCAATACAGTAGGGCCAGGTGGCAAGGATCATGCATGCCTTATTCATATTTGTGTTATTCAAGGATTCTACTCTGGGTTCTATTATGGGGCCTGGCCTAAAGTGGTTGTTCAAGAAATGTGTGTTAGAGAAATCATACATAAACTAGCAATTCTCATTTGGATTCCTGTATCTGAACAACTAACTTTCAGCTTCTTCAGTGGGATAAAGAAGAAAAATGGGGTTTAAAGTACATACTATTCAGTATTAATGTAGAATTTAACAGCTGCCATCCAAGTGCAGAATCCT	AAGTGTGATGGGCAAGAAGGGCATGATTGAGTAGAGTGGAAAGGAGGGAGACTGGGGAGAAGGGAGAGAGAGGAGGGATGCAATACAGTAGGGCCAGGCGCAAGGATCATGCATGCCTTATTCATATTTGTGTTATTCAAGGATTCTACTCTGGGTTCTATTATGGGGCCTGGCCTAAAGTGGTTGTTCAAGAAATGTGTGTTAGAGAAATCATACATAAACTAGCAATTCTCATTTGGATTCCTGTATCTGAACAACTAACTTTCAGCTTCTTCAGTGGGATAAAGAAGAAAAATGGGGTTTAAAGTACATACTATTCAGTATTAATGTAGAATTTAACAGCTGCCATCCAAGTGCAGAATCCT
AAGTGTGATGGGCAAGAAGGGCATGATTGAGTAGAGTGGAAAGGAGGGAGACTGGGGAGAAGGGAGAGAGAGGAGGGATGCAATACAGTAGGGCCAGGCCAAAGGATCATGCATGCCTTATTCATATTTGTGTTATTCAAGGATTCTACTCTGGGTTCTATTATGGGGCCTGGCCTAAAGTGGTTGTTCAAGAAATGTGTGTTAGAGAAATCATACATAAACTAGCAATTCTCATTTGGATTCCTGTATCTGAACAACTAACTTTCAGCTTCTTCAGTGGGATAAAGAAGAAAAATGGGGTTTAAAGTACATACTATTCAGTATTAATGTAGAATTTAACAGCTGCCATCCAAGTGCAGAATCCT	545	35	2 Base Changes	0.13	0	KCDGQEGHD*	KCDGQEGHD*	AAGTGTGATGGGCAAGAAGGGCATGATTGAGTAGAGTGGAAAGGAGGGAGACTGGGGAGAAGGGAGAGAGAGGAGGGATGCAATACAGTAGGGCCAGGCCAAAGGATCATGCATGCCTTATTCATATTTGTGTTATTCAAGGATTCTACTCTGGGTTCTATTATGGGGCCTGGCCTAAAGTGGTTGTTCAAGAAATGTGTGTTAGAGAAATCATACATAAACTAGCAATTCTCATTTGGATTCCTGTATCTGAACAACTAACTTTCAGCTTCTTCAGTGGGATAAAGAAGAAAAATGGGGTTTAAAGTACATACTATTCAGTATTAATGTAGAATTTAACAGCTGCCATCCAAGTGCAGAATCCT	AAGTGTGATGGGCAAGAAGGGCATGATTGAGTAGAGTGGAAAGGAGGGAGACTGGGGAGAAGGGAGAGAGAGGAGGGATGCAATACAGTAGGGCCAGGCGCAAGGATCATGCATGCCTTATTCATATTTGTGTTATTCAAGGATTCTACTCTGGGTTCTATTATGGGGCCTGGCCTAAAGTGGTTGTTCAAGAAATGTGTGTTAGAGAAATCATACATAAACTAGCAATTCTCATTTGGATTCCTGTATCTGAACAACTAACTTTCAGCTTCTTCAGTGGGATAAAGAAGAAAAATGGGGTTTAAAGTACATACTATTCAGTATTAATGTAGAATTTAACAGCTGCCATCCAAGTGCAGAATCCT
AAGTGTGATGGGCAAGAAGGGCATGATTGAGTAGAGTGGAAAGGAGGGAGACTGGGGAGAAGGGAGAGAGAGGAGGGATGCAATACAGTAGGGCCAGGC--------CA--CATGCCTTATTCATATTTGTGTTATTCAAGGATTCTACTCTGGGTTCTATTATGGGGCCTGGCCTAAAGTGGTTGTTCAAGAAATGTGTGTTAGAGAAATCATACATAAACTAGCAATTCTCATTTGGATTCCTGTATCTGAACAACTAACTTTCAGCTTCTTCAGTGGGATAAAGAAGAAAAATGGGGTTTAAAGTACATACTATTCAGTATTAATGTAGAATTTAACAGCTGCCATCCAAGTGCAGAATCCT	542	35	Deletion	0.13	-10	KCDGQEGHD*	KCDGQEGHD*	AAGTGTGATGGGCAAGAAGGGCATGATTGAGTAGAGTGGAAAGGAGGGAGACTGGGGAGAAGGGAGAGAGAGGAGGGATGCAATACAGTAGGGCCAGGC--------CA--CATGCCTTATTCATATTTGTGTTATTCAAGGATTCTACTCTGGGTTCTATTATGGGGCCTGGCCTAAAGTGGTTGTTCAAGAAATGTGTGTTAGAGAAATCATACATAAACTAGCAATTCTCATTTGGATTCCTGTATCTGAACAACTAACTTTCAGCTTCTTCAGTGGGATAAAGAAGAAAAATGGGGTTTAAAGTACATACTATTCAGTATTAATGTAGAATTTAACAGCTGCCATCCAAGTGCAGAATCCT	AAGTGTGATGGGCAAGAAGGGCATGATTGAGTAGAGTGGAAAGGAGGGAGACTGGGGAGAAGGGAGAGAGAGGAGGGATGCAATACAGTAGGGCCAGGCGCAAGGATCATGCATGCCTTATTCATATTTGTGTTATTCAAGGATTCTACTCTGGGTTCTATTATGGGGCCTGGCCTAAAGTGGTTGTTCAAGAAATGTGTGTTAGAGAAATCATACATAAACTAGCAATTCTCATTTGGATTCCTGTATCTGAACAACTAACTTTCAGCTTCTTCAGTGGGATAAAGAAGAAAAATGGGGTTTAAAGTACATACTATTCAGTATTAATGTAGAATTTAACAGCTGCCATCCAAGTGCAGAATCCT
AAGTGTGATGGGCAAGAAGGGCATGATTGAGTAGAGTGGAAAGGAGGGAGACTGGGGAGAAGGGAGAGAGAGGAGGGATGCAATACAGTAGGGCCAGGCcACAAGGATCATGCATGCCTTATTCATATTTGTGTTATTCAAGGATTCTACTCTGGGTTCTATTATGGGGCCTGGCCTAAAGTGGTTGTTCAAGAAATGTGTGTTAGAGAAATCATACATAAACTAGCAATTCTCATTTGGATTCCTGTATCTGAACAACTAACTTTCAGCTTCTTCAGTGGGATAAAGAAGAAAAATGGGGTTTAAAGTACATACTATTCAGTATTAATGTAGAATTTAACAGCTGCCATCCAAGTGCAGAATCCT	527	35	Insertion	0.13	1	KCDGQEGHD*	KCDGQEGHD*	AAGTGTGATGGGCAAGAAGGGCATGATTGAGTAGAGTGGAAAGGAGGGAGACTGGGGAGAAGGGAGAGAGAGGAGGGATGCAATACAGTAGGGCCAGGCCACAAGGATCATGCATGCCTTATTCATATTTGTGTTATTCAAGGATTCTACTCTGGGTTCTATTATGGGGCCTGGCCTAAAGTGGTTGTTCAAGAAATGTGTGTTAGAGAAATCATACATAAACTAGCAATTCTCATTTGGATTCCTGTATCTGAACAACTAACTTTCAGCTTCTTCAGTGGGATAAAGAAGAAAAATGGGGTTTAAAGTACATACTATTCAGTATTAATGTAGAATTTAACAGCTGCCATCCAAGTGCAGAATCCT	AAGTGTGATGGGCAAGAAGGGCATGATTGAGTAGAGTGGAAAGGAGGGAGACTGGGGAGAAGGGAGAGAGAGGAGGGATGCAATACAGTAGGGCCAGGCGCAAGGATCATGCATGCCTTATTCATATTTGTGTTATTCAAGGATTCTACTCTGGGTTCTATTATGGGGCCTGGCCTAAAGTGGTTGTTCAAGAAATGTGTGTTAGAGAAATCATACATAAACTAGCAATTCTCATTTGGATTCCTGTATCTGAACAACTAACTTTCAGCTTCTTCAGTGGGATAAAGAAGAAAAATGGGGTTTAAAGTACATACTATTCAGTATTAATGTAGAATTTAACAGCTGCCATCCAAGTGCAGAATCCT
AAGTGTGATGGGCAAGAAGGGCATGATTGAGTAGAGTGGAAAGGAGGGAGACTGGGGAGAAGGGAGAGAGAGGAGGGATGCAATACAGTAGGGCCAGG-GCAAGGATCATGCATGCCTTATTCATATTTGTGTTATTCAAGGATTCTACTCTGGGTTCTATTATGGGGCCTGGCCTAAAGTGGTTGTTCAAGAAATGTGTGTTAGAGAAATCATACATAAACTAGCAATTCTCATTTGGATTCCTGTATCTGAACAACTAACTTTCAGCTTCTTCAGTGGGATAAAGAAGAAAAATGGGGTTTAAAGTACATACTATTCAGTATTAATGTAGAATTTAACAGCTGCCATCCAAGTGCAGAATCCT	508	35	Deletion	0.13	-1	KCDGQEGHD*	KCDGQEGHD*	AAGTGTGATGGGCAAGAAGGGCATGATTGAGTAGAGTGGAAAGGAGGGAGACTGGGGAGAAGGGAGAGAGAGGAGGGATGCAATACAGTAGGGCCAGG-GCAAGGATCATGCATGCCTTATTCATATTTGTGTTATTCAAGGATTCTACTCTGGGTTCTATTATGGGGCCTGGCCTAAAGTGGTTGTTCAAGAAATGTGTGTTAGAGAAATCATACATAAACTAGCAATTCTCATTTGGATTCCTGTATCTGAACAACTAACTTTCAGCTTCTTCAGTGGGATAAAGAAGAAAAATGGGGTTTAAAGTACATACTATTCAGTATTAATGTAGAATTTAACAGCTGCCATCCAAGTGCAGAATCCT	AAGTGTGATGGGCAAGAAGGGCATGATTGAGTAGAGTGGAAAGGAGGGAGACTGGGGAGAAGGGAGAGAGAGGAGGGATGCAATACAGTAGGGCCAGGCGCAAGGATCATGCATGCCTTATTCATATTTGTGTTATTCAAGGATTCTACTCTGGGTTCTATTATGGGGCCTGGCCTAAAGTGGTTGTTCAAGAAATGTGTGTTAGAGAAATCATACATAAACTAGCAATTCTCATTTGGATTCCTGTATCTGAACAACTAACTTTCAGCTTCTTCAGTGGGATAAAGAAGAAAAATGGGGTTTAAAGTACATACTATTCAGTATTAATGTAGAATTTAACAGCTGCCATCCAAGTGCAGAATCCT
AAGTGTGATGGGCAAGAAGGGCATGATTGAGTAGAGTGGAAAGGAGGGAGACTGGGGAGAAGGGAGAGAGAGGAGGGATGCAATA--------------GCAAGGATCATGCATGCCTTATTCATATTTGTGTTATTCAAGGATTCTACTCTGGGTTCTATTATGGGGCCTGGCCTAAAGTGGTTGTTCAAGAAATGTGTGTTAGAGAAATCATACATAAACTAGCAATTCTCATTTGGATTCCTGTATCTGAACAACTAACTTTCAGCTTCTTCAGTGGGATAAAGAAGAAAAATGGGGTTTAAAGTACATACTATTCAGTATTAATGTAGAATTTAACAGCTGCCATCCAAGTGCAGAATCCT	506	34	Deletion	0.13	-14	KCDGQEGHD*	KCDGQEGHD*	AAGTGTGATGGGCAAGAAGGGCATGATTGAGTAGAGTGGAAAGGAGGGAGACTGGGGAGAAGGGAGAGAGAGGAGGGATGCAATA--------------GCAAGGATCATGCATGCCTTATTCATATTTGTGTTATTCAAGGATTCTACTCTGGGTTCTATTATGGGGCCTGGCCTAAAGTGGTTGTTCAAGAAATGTGTGTTAGAGAAATCATACATAAACTAGCAATTCTCATTTGGATTCCTGTATCTGAACAACTAACTTTCAGCTTCTTCAGTGGGATAAAGAAGAAAAATGGGGTTTAAAGTACATACTATTCAGTATTAATGTAGAATTTAACAGCTGCCATCCAAGTGCAGAATCCT	AAGTGTGATGGGCAAGAAGGGCATGATTGAGTAGAGTGGAAAGGAGGGAGACTGGGGAGAAGGGAGAGAGAGGAGGGATGCAATACAGTAGGGCCAGGCGCAAGGATCATGCATGCCTTATTCATATTTGTGTTATTCAAGGATTCTACTCTGGGTTCTATTATGGGGCCTGGCCTAAAGTGGTTGTTCAAGAAATGTGTGTTAGAGAAATCATACATAAACTAGCAATTCTCATTTGGATTCCTGTATCTGAACAACTAACTTTCAGCTTCTTCAGTGGGATAAAGAAGAAAAATGGGGTTTAAAGTACATACTATTCAGTATTAATGTAGAATTTAACAGCTGCCATCCAAGTGCAGAATCCT
AAGTGTGATGGGCAAGAAGGGCATGATTGAGTAGAGTGGAAAGGAGGGAGACTGGGGAGAAGGGAGAGAGAGGAGGGATGCAATAC----------------AGGATCATGCATGCCTTATTCATATTTGTGTTATTCAAGGATTCTACTCTGGGTTCTATTATGGGGCCTGGCCTAAAGTGGTTGTTCAAGAAATGTGTGTTAGAGAAATCATACATAAACTAGCAATTCTCATTTGGATTCCTGTATCTGAACAACTAACTTTCAGCTTCTTCAGTGGGATAAAGAAGAAAAATGGGGTTTAAAGTACATACTATTCAGTATTAATGTAGAATTTAACAGCTGCCATCCAAGTGCAGAATCCT	498	34	Deletion	0.12	-16	KCDGQEGHD*	KCDGQEGHD*	AAGTGTGATGGGCAAGAAGGGCATGATTGAGTAGAGTGGAAAGGAGGGAGACTGGGGAGAAGGGAGAGAGAGGAGGGATGCAATAC----------------AGGATCATGCATGCCTTATTCATATTTGTGTTATTCAAGGATTCTACTCTGGGTTCTATTATGGGGCCTGGCCTAAAGTGGTTGTTCAAGAAATGTGTGTTAGAGAAATCATACATAAACTAGCAATTCTCATTTGGATTCCTGTATCTGAACAACTAACTTTCAGCTTCTTCAGTGGGATAAAGAAGAAAAATGGGGTTTAAAGTACATACTATTCAGTATTAATGTAGAATTTAACAGCTGCCATCCAAGTGCAGAATCCT	AAGTGTGATGGGCAAGAAGGGCATGATTGAGTAGAGTGGAAAGGAGGGAGACTGGGGAGAAGGGAGAGAGAGGAGGGATGCAATACAGTAGGGCCAGGCGCAAGGATCATGCATGCCTTATTCATATTTGTGTTATTCAAGGATTCTACTCTGGGTTCTATTATGGGGCCTGGCCTAAAGTGGTTGTTCAAGAAATGTGTGTTAGAGAAATCATACATAAACTAGCAATTCTCATTTGGATTCCTGTATCTGAACAACTAACTTTCAGCTTCTTCAGTGGGATAAAGAAGAAAAATGGGGTTTAAAGTACATACTATTCAGTATTAATGTAGAATTTAACAGCTGCCATCCAAGTGCAGAATCCT
AAGTGTGATGGGCAAGAAGGGCATGATTGAGTAGAGTGGAAAGGAGGGAGACTGGGGAGAAGGGAGAGAGAGGAGGGATGCAATACAGTTG--------GCAAGGATCATGCATGCCTTATTCATATTTGTGTTATTCAAGGATTCTACTCTGGGTTCTATTATGGGGCCTGGCCTAAAGTGGTTGTTCAAGAAATGTGTGTTAGAGAAATCATACATAAACTAGCAATTCTCATTTGGATTCCTGTATCTGAACAACTAACTTTCAGCTTCTTCAGTGGGATAAAGAAGAAAAATGGGGTTTAAAGTACATACTATTCAGTATTAATGTAGAATTTAACAGCTGCCATCCAAGTGCAGAATCCT	481	34	Deletion	0.12	-8	KCDGQEGHD*	KCDGQEGHD*	AAGTGTGATGGGCAAGAAGGGCATGATTGAGTAGAGTGGAAAGGAGGGAGACTGGGGAGAAGGGAGAGAGAGGAGGGATGCAATACAGTTG--------GCAAGGATCATGCATGCCTTATTCATATTTGTGTTATTCAAGGATTCTACTCTGGGTTCTATTATGGGGCCTGGCCTAAAGTGGTTGTTCAAGAAATGTGTGTTAGAGAAATCATACATAAACTAGCAATTCTCATTTGGATTCCTGTATCTGAACAACTAACTTTCAGCTTCTTCAGTGGGATAAAGAAGAAAAATGGGGTTTAAAGTACATACTATTCAGTATTAATGTAGAATTTAACAGCTGCCATCCAAGTGCAGAATCCT	AAGTGTGATGGGCAAGAAGGGCATGATTGAGTAGAGTGGAAAGGAGGGAGACTGGGGAGAAGGGAGAGAGAGGAGGGATGCAATACAGTAGGGCCAGGCGCAAGGATCATGCATGCCTTATTCATATTTGTGTTATTCAAGGATTCTACTCTGGGTTCTATTATGGGGCCTGGCCTAAAGTGGTTGTTCAAGAAATGTGTGTTAGAGAAATCATACATAAACTAGCAATTCTCATTTGGATTCCTGTATCTGAACAACTAACTTTCAGCTTCTTCAGTGGGATAAAGAAGAAAAATGGGGTTTAAAGTACATACTATTCAGTATTAATGTAGAATTTAACAGCTGCCATCCAAGTGCAGAATCCT
AAGTGTGATGGGCAAGAAGGGCATGATTGAGTAGAGTGGAAAGGAGGGAGACTGGGGAGAAGGGAGAGAGAGGAGGGATGCAATACAGTAGGGCCTG--GCAAGGATCATGCATGCCTTATTCATATTTGTGTTATTCAAGGATTCTACTCTGGGTTCTATTATGGGGCCTGGCCTAAAGTGGTTGTTCAAGAAATGTGTGTTAGAGAAATCATACATAAACTAGCAATTCTCATTTGGATTCCTGTATCTGAACAACTAACTTTCAGCTTCTTCAGTGGGATAAAGAAGAAAAATGGGGTTTAAAGTACATACTATTCAGTATTAATGTAGAATTTAACAGCTGCCATCCAAGTGCAGAATCCT	457	35	Deletion	0.11	-2	KCDGQEGHD*	KCDGQEGHD*	AAGTGTGATGGGCAAGAAGGGCATGATTGAGTAGAGTGGAAAGGAGGGAGACTGGGGAGAAGGGAGAGAGAGGAGGGATGCAATACAGTAGGGCCTG--GCAAGGATCATGCATGCCTTATTCATATTTGTGTTATTCAAGGATTCTACTCTGGGTTCTATTATGGGGCCTGGCCTAAAGTGGTTGTTCAAGAAATGTGTGTTAGAGAAATCATACATAAACTAGCAATTCTCATTTGGATTCCTGTATCTGAACAACTAACTTTCAGCTTCTTCAGTGGGATAAAGAAGAAAAATGGGGTTTAAAGTACATACTATTCAGTATTAATGTAGAATTTAACAGCTGCCATCCAAGTGCAGAATCCT	AAGTGTGATGGGCAAGAAGGGCATGATTGAGTAGAGTGGAAAGGAGGGAGACTGGGGAGAAGGGAGAGAGAGGAGGGATGCAATACAGTAGGGCCAGGCGCAAGGATCATGCATGCCTTATTCATATTTGTGTTATTCAAGGATTCTACTCTGGGTTCTATTATGGGGCCTGGCCTAAAGTGGTTGTTCAAGAAATGTGTGTTAGAGAAATCATACATAAACTAGCAATTCTCATTTGGATTCCTGTATCTGAACAACTAACTTTCAGCTTCTTCAGTGGGATAAAGAAGAAAAATGGGGTTTAAAGTACATACTATTCAGTATTAATGTAGAATTTAACAGCTGCCATCCAAGTGCAGAATCCT
AAGTGTGATGGGCAAGAAGGGCATGATTGAGTAGAGTGGAAAGGAGGGAGACTGGGGAGAAGGGAGAGAGAGGAGGGATGCAATACAGTAGGGCCAGGCCatgCAAGGATCATGCATGCCTTATTCATATTTGTGTTATTCAAGGATTCTACTCTGGGTTCTATTATGGGGCCTGGCCTAAAGTGGTTGTTCAAGAAATGTGTGTTAGAGAAATCATACATAAACTAGCAATTCTCATTTGGATTCCTGTATCTGAACAACTAACTTTCAGCTTCTTCAGTGGGATAAAGAAGAAAAATGGGGTTTAAAGTACATACTATTCAGTATTAATGTAGAATTTAACAGCTGCCATCCAAGTGCAGAATCCT	437	35	Insertion	0.11	3	KCDGQEGHD*	KCDGQEGHD*	AAGTGTGATGGGCAAGAAGGGCATGATTGAGTAGAGTGGAAAGGAGGGAGACTGGGGAGAAGGGAGAGAGAGGAGGGATGCAATACAGTAGGGCCAGGCCATGCAAGGATCATGCATGCCTTATTCATATTTGTGTTATTCAAGGATTCTACTCTGGGTTCTATTATGGGGCCTGGCCTAAAGTGGTTGTTCAAGAAATGTGTGTTAGAGAAATCATACATAAACTAGCAATTCTCATTTGGATTCCTGTATCTGAACAACTAACTTTCAGCTTCTTCAGTGGGATAAAGAAGAAAAATGGGGTTTAAAGTACATACTATTCAGTATTAATGTAGAATTTAACAGCTGCCATCCAAGTGCAGAATCCT	AAGTGTGATGGGCAAGAAGGGCATGATTGAGTAGAGTGGAAAGGAGGGAGACTGGGGAGAAGGGAGAGAGAGGAGGGATGCAATACAGTAGGGCCAGGCGCAAGGATCATGCATGCCTTATTCATATTTGTGTTATTCAAGGATTCTACTCTGGGTTCTATTATGGGGCCTGGCCTAAAGTGGTTGTTCAAGAAATGTGTGTTAGAGAAATCATACATAAACTAGCAATTCTCATTTGGATTCCTGTATCTGAACAACTAACTTTCAGCTTCTTCAGTGGGATAAAGAAGAAAAATGGGGTTTAAAGTACATACTATTCAGTATTAATGTAGAATTTAACAGCTGCCATCCAAGTGCAGAATCCT
AAGTGTGATGGGCAAGAAGGGCATGATTGAGTAGAGTGGAAAGGAGGGAGACTGGGGAGAAGGGAGAGAGAGGAGGGATGCAATACAGT---------GGCAAGGATCATGCATGCCTTATTCATATTTGTGTTATTCAAGGATTCTACTCTGGGTTCTATTATGGGGCCTGGCCTAAAGTGGTTGTTCAAGAAATGTGTGTTAGAGAAATCATACATAAACTAGCAATTCTCATTTGGATTCCTGTATCTGAACAACTAACTTTCAGCTTCTTCAGTGGGATAAAGAAGAAAAATGGGGTTTAAAGTACATACTATTCAGTATTAATGTAGAATTTAACAGCTGCCATCCAAGTGCAGAATCCT	436	34	Deletion	0.11	-9	KCDGQEGHD*	KCDGQEGHD*	AAGTGTGATGGGCAAGAAGGGCATGATTGAGTAGAGTGGAAAGGAGGGAGACTGGGGAGAAGGGAGAGAGAGGAGGGATGCAATACAGT---------GGCAAGGATCATGCATGCCTTATTCATATTTGTGTTATTCAAGGATTCTACTCTGGGTTCTATTATGGGGCCTGGCCTAAAGTGGTTGTTCAAGAAATGTGTGTTAGAGAAATCATACATAAACTAGCAATTCTCATTTGGATTCCTGTATCTGAACAACTAACTTTCAGCTTCTTCAGTGGGATAAAGAAGAAAAATGGGGTTTAAAGTACATACTATTCAGTATTAATGTAGAATTTAACAGCTGCCATCCAAGTGCAGAATCCT	AAGTGTGATGGGCAAGAAGGGCATGATTGAGTAGAGTGGAAAGGAGGGAGACTGGGGAGAAGGGAGAGAGAGGAGGGATGCAATACAGTAGGGCCAGGCGCAAGGATCATGCATGCCTTATTCATATTTGTGTTATTCAAGGATTCTACTCTGGGTTCTATTATGGGGCCTGGCCTAAAGTGGTTGTTCAAGAAATGTGTGTTAGAGAAATCATACATAAACTAGCAATTCTCATTTGGATTCCTGTATCTGAACAACTAACTTTCAGCTTCTTCAGTGGGATAAAGAAGAAAAATGGGGTTTAAAGTACATACTATTCAGTATTAATGTAGAATTTAACAGCTGCCATCCAAGTGCAGAATCCT
AAGTGTGATGGGCAAGAAGGGCATGATTGAGTAGAGTGGAAAGGAGGGAGACTGGGGAGAAGGGAGAGAGAGGAGGGATGCAATACA-----------------------GCATGCCTTATTCATATTTGTGTTATTCAAGGATTCTACTCTGGGTTCTATTATGGGGCCTGGCCTAAAGTGGTTGTTCAAGAAATGTGTGTTAGAGAAATCATACATAAACTAGCAATTCTCATTTGGATTCCTGTATCTGAACAACTAACTTTCAGCTTCTTCAGTGGGATAAAGAAGAAAAATGGGGTTTAAAGTACATACTATTCAGTATTAATGTAGAATTTAACAGCTGCCATCCAAGTGCAGAATCCT	424	34	Deletion	0.1	-23	KCDGQEGHD*	KCDGQEGHD*	AAGTGTGATGGGCAAGAAGGGCATGATTGAGTAGAGTGGAAAGGAGGGAGACTGGGGAGAAGGGAGAGAGAGGAGGGATGCAATACA-----------------------GCATGCCTTATTCATATTTGTGTTATTCAAGGATTCTACTCTGGGTTCTATTATGGGGCCTGGCCTAAAGTGGTTGTTCAAGAAATGTGTGTTAGAGAAATCATACATAAACTAGCAATTCTCATTTGGATTCCTGTATCTGAACAACTAACTTTCAGCTTCTTCAGTGGGATAAAGAAGAAAAATGGGGTTTAAAGTACATACTATTCAGTATTAATGTAGAATTTAACAGCTGCCATCCAAGTGCAGAATCCT	AAGTGTGATGGGCAAGAAGGGCATGATTGAGTAGAGTGGAAAGGAGGGAGACTGGGGAGAAGGGAGAGAGAGGAGGGATGCAATACAGTAGGGCCAGGCGCAAGGATCATGCATGCCTTATTCATATTTGTGTTATTCAAGGATTCTACTCTGGGTTCTATTATGGGGCCTGGCCTAAAGTGGTTGTTCAAGAAATGTGTGTTAGAGAAATCATACATAAACTAGCAATTCTCATTTGGATTCCTGTATCTGAACAACTAACTTTCAGCTTCTTCAGTGGGATAAAGAAGAAAAATGGGGTTTAAAGTACATACTATTCAGTATTAATGTAGAATTTAACAGCTGCCATCCAAGTGCAGAATCCT
AAGTGTGATGGGCAAGAAGGGCATGATTGAGTAGAGTGGAAAGGAGGGAGACTGGGGAGAAGGGAGAGAGAGGAGGGATGCAATACAGTAGGGC-----------------CATGCCTTATTCATATTTGTGTTATTCAAGGATTCTACTCTGGGTTCTATTATGGGGCCTGGCCTAAAGTGGTTGTTCAAGAAATGTGTGTTAGAGAAATCATACATAAACTAGCAATTCTCATTTGGATTCCTGTATCTGAACAACTAACTTTCAGCTTCTTCAGTGGGATAAAGAAGAAAAATGGGGTTTAAAGTACATACTATTCAGTATTAATGTAGAATTTAACAGCTGCCATCCAAGTGCAGAATCCT	419	34	Deletion	0.1	-17	KCDGQEGHD*	KCDGQEGHD*	AAGTGTGATGGGCAAGAAGGGCATGATTGAGTAGAGTGGAAAGGAGGGAGACTGGGGAGAAGGGAGAGAGAGGAGGGATGCAATACAGTAGGGC-----------------CATGCCTTATTCATATTTGTGTTATTCAAGGATTCTACTCTGGGTTCTATTATGGGGCCTGGCCTAAAGTGGTTGTTCAAGAAATGTGTGTTAGAGAAATCATACATAAACTAGCAATTCTCATTTGGATTCCTGTATCTGAACAACTAACTTTCAGCTTCTTCAGTGGGATAAAGAAGAAAAATGGGGTTTAAAGTACATACTATTCAGTATTAATGTAGAATTTAACAGCTGCCATCCAAGTGCAGAATCCT	AAGTGTGATGGGCAAGAAGGGCATGATTGAGTAGAGTGGAAAGGAGGGAGACTGGGGAGAAGGGAGAGAGAGGAGGGATGCAATACAGTAGGGCCAGGCGCAAGGATCATGCATGCCTTATTCATATTTGTGTTATTCAAGGATTCTACTCTGGGTTCTATTATGGGGCCTGGCCTAAAGTGGTTGTTCAAGAAATGTGTGTTAGAGAAATCATACATAAACTAGCAATTCTCATTTGGATTCCTGTATCTGAACAACTAACTTTCAGCTTCTTCAGTGGGATAAAGAAGAAAAATGGGGTTTAAAGTACATACTATTCAGTATTAATGTAGAATTTAACAGCTGCCATCCAAGTGCAGAATCCT
AAGTGTGATGGGCAAGAAGGGCATGATTGAGTAGAGTGGAAAGGAGGGAGACTGGGGAGAAGGGAGAGAGAGGAGGGATGCAATACAGTAGGGCCAGGC-----CATCATGCATGCCTTATTCATATTTGTGTTATTCAAGGATTCTACTCTGGGTTCTATTATGGGGCCTGGCCTAAAGTGGTTGTTCAAGAAATGTGTGTTAGAGAAATCATACATAAACTAGCAATTCTCATTTGGATTCCTGTATCTGAACAACTAACTTTCAGCTTCTTCAGTGGGATAAAGAAGAAAAATGGGGTTTAAAGTACATACTATTCAGTATTAATGTAGAATTTAACAGCTGCCATCCAAGTGCAGAATCCT	411	34	Deletion	0.1	-5	KCDGQEGHD*	KCDGQEGHD*	AAGTGTGATGGGCAAGAAGGGCATGATTGAGTAGAGTGGAAAGGAGGGAGACTGGGGAGAAGGGAGAGAGAGGAGGGATGCAATACAGTAGGGCCAGGC-----CATCATGCATGCCTTATTCATATTTGTGTTATTCAAGGATTCTACTCTGGGTTCTATTATGGGGCCTGGCCTAAAGTGGTTGTTCAAGAAATGTGTGTTAGAGAAATCATACATAAACTAGCAATTCTCATTTGGATTCCTGTATCTGAACAACTAACTTTCAGCTTCTTCAGTGGGATAAAGAAGAAAAATGGGGTTTAAAGTACATACTATTCAGTATTAATGTAGAATTTAACAGCTGCCATCCAAGTGCAGAATCCT	AAGTGTGATGGGCAAGAAGGGCATGATTGAGTAGAGTGGAAAGGAGGGAGACTGGGGAGAAGGGAGAGAGAGGAGGGATGCAATACAGTAGGGCCAGGCGCAAGGATCATGCATGCCTTATTCATATTTGTGTTATTCAAGGATTCTACTCTGGGTTCTATTATGGGGCCTGGCCTAAAGTGGTTGTTCAAGAAATGTGTGTTAGAGAAATCATACATAAACTAGCAATTCTCATTTGGATTCCTGTATCTGAACAACTAACTTTCAGCTTCTTCAGTGGGATAAAGAAGAAAAATGGGGTTTAAAGTACATACTATTCAGTATTAATGTAGAATTTAACAGCTGCCATCCAAGTGCAGAATCCT
AAGTGTGATGGGCAAGAAGGGCATGATTGAGTAGAGTGGAAAGGAGGGAGACTGGGGAGAAGGGAGAGAGAGGAGGGATGCAATACAGTAGGGCCAGGC---AGGATCATGCATGCCTTATTCATATTTGTGTTATTCAAGGATTCTACTCTGGGTTCTATTATGGGGCCTGGCCTAAAGTGGTTGTTCAAGAAATGTGTGTTAGAGAAATCATACATAAACTAGCAATTCTCATTTGGATTCCTGTATCTGAACAACTAACTTTCAGCTTCTTCAGTGGGATAAAGAAGAAAAATGGGGTTTAAAGTACATACTATTCAGTATTAATGTAGAATTTAACAGCTGCCATCCAAGTGCAGAATCCT	404	35	Deletion	0.1	-3	KCDGQEGHD*	KCDGQEGHD*	AAGTGTGATGGGCAAGAAGGGCATGATTGAGTAGAGTGGAAAGGAGGGAGACTGGGGAGAAGGGAGAGAGAGGAGGGATGCAATACAGTAGGGCCAGGC---AGGATCATGCATGCCTTATTCATATTTGTGTTATTCAAGGATTCTACTCTGGGTTCTATTATGGGGCCTGGCCTAAAGTGGTTGTTCAAGAAATGTGTGTTAGAGAAATCATACATAAACTAGCAATTCTCATTTGGATTCCTGTATCTGAACAACTAACTTTCAGCTTCTTCAGTGGGATAAAGAAGAAAAATGGGGTTTAAAGTACATACTATTCAGTATTAATGTAGAATTTAACAGCTGCCATCCAAGTGCAGAATCCT	AAGTGTGATGGGCAAGAAGGGCATGATTGAGTAGAGTGGAAAGGAGGGAGACTGGGGAGAAGGGAGAGAGAGGAGGGATGCAATACAGTAGGGCCAGGCGCAAGGATCATGCATGCCTTATTCATATTTGTGTTATTCAAGGATTCTACTCTGGGTTCTATTATGGGGCCTGGCCTAAAGTGGTTGTTCAAGAAATGTGTGTTAGAGAAATCATACATAAACTAGCAATTCTCATTTGGATTCCTGTATCTGAACAACTAACTTTCAGCTTCTTCAGTGGGATAAAGAAGAAAAATGGGGTTTAAAGTACATACTATTCAGTATTAATGTAGAATTTAACAGCTGCCATCCAAGTGCAGAATCCT
AAGTGTGATGGGCAAGAAGGGCATGATTGAGTAGAGTGGAAAGGAGGGAGACTGGGGAGAAGGGAGAGAGAGGAGGGATGCAATACAGTAGGGCCAGGC--------CA---ATGCCTTATTCATATTTGTGTTATTCAAGGATTCTACTCTGGGTTCTATTATGGGGCCTGGCCTAAAGTGGTTGTTCAAGAAATGTGTGTTAGAGAAATCATACATAAACTAGCAATTCTCATTTGGATTCCTGTATCTGAACAACTAACTTTCAGCTTCTTCAGTGGGATAAAGAAGAAAAATGGGGTTTAAAGTACATACTATTCAGTATTAATGTAGAATTTAACAGCTGCCATCCAAGTGCAGAATCCT	382	35	Deletion	0.09	-11	KCDGQEGHD*	KCDGQEGHD*	AAGTGTGATGGGCAAGAAGGGCATGATTGAGTAGAGTGGAAAGGAGGGAGACTGGGGAGAAGGGAGAGAGAGGAGGGATGCAATACAGTAGGGCCAGGC--------CA---ATGCCTTATTCATATTTGTGTTATTCAAGGATTCTACTCTGGGTTCTATTATGGGGCCTGGCCTAAAGTGGTTGTTCAAGAAATGTGTGTTAGAGAAATCATACATAAACTAGCAATTCTCATTTGGATTCCTGTATCTGAACAACTAACTTTCAGCTTCTTCAGTGGGATAAAGAAGAAAAATGGGGTTTAAAGTACATACTATTCAGTATTAATGTAGAATTTAACAGCTGCCATCCAAGTGCAGAATCCT	AAGTGTGATGGGCAAGAAGGGCATGATTGAGTAGAGTGGAAAGGAGGGAGACTGGGGAGAAGGGAGAGAGAGGAGGGATGCAATACAGTAGGGCCAGGCGCAAGGATCATGCATGCCTTATTCATATTTGTGTTATTCAAGGATTCTACTCTGGGTTCTATTATGGGGCCTGGCCTAAAGTGGTTGTTCAAGAAATGTGTGTTAGAGAAATCATACATAAACTAGCAATTCTCATTTGGATTCCTGTATCTGAACAACTAACTTTCAGCTTCTTCAGTGGGATAAAGAAGAAAAATGGGGTTTAAAGTACATACTATTCAGTATTAATGTAGAATTTAACAGCTGCCATCCAAGTGCAGAATCCT
AAGTGTGATGGGCAAGAAGGGCATGATTGAGTAGAGTGGAAAGGAGGGAGACTGGGGAGAAGGGAGAGAGAGGAGGGATGCAATACAGTAGGGCCAGGCTtggCAAGGATCATGCATGCCTTATTCATATTTGTGTTATTCAAGGATTCTACTCTGGGTTCTATTATGGGGCCTGGCCTAAAGTGGTTGTTCAAGAAATGTGTGTTAGAGAAATCATACATAAACTAGCAATTCTCATTTGGATTCCTGTATCTGAACAACTAACTTTCAGCTTCTTCAGTGGGATAAAGAAGAAAAATGGGGTTTAAAGTACATACTATTCAGTATTAATGTAGAATTTAACAGCTGCCATCCAAGTGCAGAATCCT	373	35	Insertion	0.09	3	KCDGQEGHD*	KCDGQEGHD*	AAGTGTGATGGGCAAGAAGGGCATGATTGAGTAGAGTGGAAAGGAGGGAGACTGGGGAGAAGGGAGAGAGAGGAGGGATGCAATACAGTAGGGCCAGGCTTGGCAAGGATCATGCATGCCTTATTCATATTTGTGTTATTCAAGGATTCTACTCTGGGTTCTATTATGGGGCCTGGCCTAAAGTGGTTGTTCAAGAAATGTGTGTTAGAGAAATCATACATAAACTAGCAATTCTCATTTGGATTCCTGTATCTGAACAACTAACTTTCAGCTTCTTCAGTGGGATAAAGAAGAAAAATGGGGTTTAAAGTACATACTATTCAGTATTAATGTAGAATTTAACAGCTGCCATCCAAGTGCAGAATCCT	AAGTGTGATGGGCAAGAAGGGCATGATTGAGTAGAGTGGAAAGGAGGGAGACTGGGGAGAAGGGAGAGAGAGGAGGGATGCAATACAGTAGGGCCAGGCGCAAGGATCATGCATGCCTTATTCATATTTGTGTTATTCAAGGATTCTACTCTGGGTTCTATTATGGGGCCTGGCCTAAAGTGGTTGTTCAAGAAATGTGTGTTAGAGAAATCATACATAAACTAGCAATTCTCATTTGGATTCCTGTATCTGAACAACTAACTTTCAGCTTCTTCAGTGGGATAAAGAAGAAAAATGGGGTTTAAAGTACATACTATTCAGTATTAATGTAGAATTTAACAGCTGCCATCCAAGTGCAGAATCCT
AAGTGTGATGGGCAAGAAGGGCATGATTGAGTAGAGTGGAAAGGAGGGAGACTGGGGAGAAGGGAGAGAGAGGAGGGATGCAATACAGTAGGGC----CGCAAGGATCATGCATGCCTTATTCATATTTGTGTTATTCAAGGATTCTACTCTGGGTTCTATTATGGGGCCTGGCCTAAAGTGGTTGTTCAAGAAATGTGTGTTAGAGAAATCATACATAAACTAGCAATTCTCATTTGGATTCCTGTATCTGAACAACTAACTTTCAGCTTCTTCAGTGGGATAAAGAAGAAAAATGGGGTTTAAAGTACATACTATTCAGTATTAATGTAGAATTTAACAGCTGCCATCCAAGTGCAGAATCCT	368	35	Deletion	0.09	-4	KCDGQEGHD*	KCDGQEGHD*	AAGTGTGATGGGCAAGAAGGGCATGATTGAGTAGAGTGGAAAGGAGGGAGACTGGGGAGAAGGGAGAGAGAGGAGGGATGCAATACAGTAGGGC----CGCAAGGATCATGCATGCCTTATTCATATTTGTGTTATTCAAGGATTCTACTCTGGGTTCTATTATGGGGCCTGGCCTAAAGTGGTTGTTCAAGAAATGTGTGTTAGAGAAATCATACATAAACTAGCAATTCTCATTTGGATTCCTGTATCTGAACAACTAACTTTCAGCTTCTTCAGTGGGATAAAGAAGAAAAATGGGGTTTAAAGTACATACTATTCAGTATTAATGTAGAATTTAACAGCTGCCATCCAAGTGCAGAATCCT	AAGTGTGATGGGCAAGAAGGGCATGATTGAGTAGAGTGGAAAGGAGGGAGACTGGGGAGAAGGGAGAGAGAGGAGGGATGCAATACAGTAGGGCCAGGCGCAAGGATCATGCATGCCTTATTCATATTTGTGTTATTCAAGGATTCTACTCTGGGTTCTATTATGGGGCCTGGCCTAAAGTGGTTGTTCAAGAAATGTGTGTTAGAGAAATCATACATAAACTAGCAATTCTCATTTGGATTCCTGTATCTGAACAACTAACTTTCAGCTTCTTCAGTGGGATAAAGAAGAAAAATGGGGTTTAAAGTACATACTATTCAGTATTAATGTAGAATTTAACAGCTGCCATCCAAGTGCAGAATCCT
AAGTGTGATGGGCAAGAAGGGCATGATTGAGTAGAGTGGAAAGGAGGGAGACTGGGGAGAAGGGAGAGAGAGGAGGGATGCAATA------------TGGCAAGGATCATGCATGCCTTATTCATATTTGTGTTATTCAAGGATTCTACTCTGGGTTCTATTATGGGGCCTGGCCTAAAGTGGTTGTTCAAGAAATGTGTGTTAGAGAAATCATACATAAACTAGCAATTCTCATTTGGATTCCTGTATCTGAACAACTAACTTTCAGCTTCTTCAGTGGGATAAAGAAGAAAAATGGGGTTTAAAGTACATACTATTCAGTATTAATGTAGAATTTAACAGCTGCCATCCAAGTGCAGAATCCT	336	35	Deletion	0.08	-12	KCDGQEGHD*	KCDGQEGHD*	AAGTGTGATGGGCAAGAAGGGCATGATTGAGTAGAGTGGAAAGGAGGGAGACTGGGGAGAAGGGAGAGAGAGGAGGGATGCAATA------------TGGCAAGGATCATGCATGCCTTATTCATATTTGTGTTATTCAAGGATTCTACTCTGGGTTCTATTATGGGGCCTGGCCTAAAGTGGTTGTTCAAGAAATGTGTGTTAGAGAAATCATACATAAACTAGCAATTCTCATTTGGATTCCTGTATCTGAACAACTAACTTTCAGCTTCTTCAGTGGGATAAAGAAGAAAAATGGGGTTTAAAGTACATACTATTCAGTATTAATGTAGAATTTAACAGCTGCCATCCAAGTGCAGAATCCT	AAGTGTGATGGGCAAGAAGGGCATGATTGAGTAGAGTGGAAAGGAGGGAGACTGGGGAGAAGGGAGAGAGAGGAGGGATGCAATACAGTAGGGCCAGGCGCAAGGATCATGCATGCCTTATTCATATTTGTGTTATTCAAGGATTCTACTCTGGGTTCTATTATGGGGCCTGGCCTAAAGTGGTTGTTCAAGAAATGTGTGTTAGAGAAATCATACATAAACTAGCAATTCTCATTTGGATTCCTGTATCTGAACAACTAACTTTCAGCTTCTTCAGTGGGATAAAGAAGAAAAATGGGGTTTAAAGTACATACTATTCAGTATTAATGTAGAATTTAACAGCTGCCATCCAAGTGCAGAATCCT
AAGTGTGATGGGCAAGAAGGGCATGATTGAGTAGAGTGGAAAGGAGGGAGACTGGGGAGAAGGGAGAGAGAGGAGGGATGCAATACAGTA--------AGCAAGGATCATGCATGCCTTATTCATATTTGTGTTATTCAAGGATTCTACTCTGGGTTCTATTATGGGGCCTGGCCTAAAGTGGTTGTTCAAGAAATGTGTGTTAGAGAAATCATACATAAACTAGCAATTCTCATTTGGATTCCTGTATCTGAACAACTAACTTTCAGCTTCTTCAGTGGGATAAAGAAGAAAAATGGGGTTTAAAGTACATACTATTCAGTATTAATGTAGAATTTAACAGCTGCCATCCAAGTGCAGAATCCT	332	35	Deletion	0.08	-8	KCDGQEGHD*	KCDGQEGHD*	AAGTGTGATGGGCAAGAAGGGCATGATTGAGTAGAGTGGAAAGGAGGGAGACTGGGGAGAAGGGAGAGAGAGGAGGGATGCAATACAGTA--------AGCAAGGATCATGCATGCCTTATTCATATTTGTGTTATTCAAGGATTCTACTCTGGGTTCTATTATGGGGCCTGGCCTAAAGTGGTTGTTCAAGAAATGTGTGTTAGAGAAATCATACATAAACTAGCAATTCTCATTTGGATTCCTGTATCTGAACAACTAACTTTCAGCTTCTTCAGTGGGATAAAGAAGAAAAATGGGGTTTAAAGTACATACTATTCAGTATTAATGTAGAATTTAACAGCTGCCATCCAAGTGCAGAATCCT	AAGTGTGATGGGCAAGAAGGGCATGATTGAGTAGAGTGGAAAGGAGGGAGACTGGGGAGAAGGGAGAGAGAGGAGGGATGCAATACAGTAGGGCCAGGCGCAAGGATCATGCATGCCTTATTCATATTTGTGTTATTCAAGGATTCTACTCTGGGTTCTATTATGGGGCCTGGCCTAAAGTGGTTGTTCAAGAAATGTGTGTTAGAGAAATCATACATAAACTAGCAATTCTCATTTGGATTCCTGTATCTGAACAACTAACTTTCAGCTTCTTCAGTGGGATAAAGAAGAAAAATGGGGTTTAAAGTACATACTATTCAGTATTAATGTAGAATTTAACAGCTGCCATCCAAGTGCAGAATCCT
AAGTGTGATGGGCAAGAAGGGCATGATTGAGTAGAGTGGAAAGGAGGGAGACTGGGGAGAAGGGAGAGAGAGGAGGGATGCAATACTG-----------GCAAGGATCATGCATGCCTTATTCATATTTGTGTTATTCAAGGATTCTACTCTGGGTTCTATTATGGGGCCTGGCCTAAAGTGGTTGTTCAAGAAATGTGTGTTAGAGAAATCATACATAAACTAGCAATTCTCATTTGGATTCCTGTATCTGAACAACTAACTTTCAGCTTCTTCAGTGGGATAAAGAAGAAAAATGGGGTTTAAAGTACATACTATTCAGTATTAATGTAGAATTTAACAGCTGCCATCCAAGTGCAGAATCCT	323	34	Deletion	0.08	-11	KCDGQEGHD*	KCDGQEGHD*	AAGTGTGATGGGCAAGAAGGGCATGATTGAGTAGAGTGGAAAGGAGGGAGACTGGGGAGAAGGGAGAGAGAGGAGGGATGCAATACTG-----------GCAAGGATCATGCATGCCTTATTCATATTTGTGTTATTCAAGGATTCTACTCTGGGTTCTATTATGGGGCCTGGCCTAAAGTGGTTGTTCAAGAAATGTGTGTTAGAGAAATCATACATAAACTAGCAATTCTCATTTGGATTCCTGTATCTGAACAACTAACTTTCAGCTTCTTCAGTGGGATAAAGAAGAAAAATGGGGTTTAAAGTACATACTATTCAGTATTAATGTAGAATTTAACAGCTGCCATCCAAGTGCAGAATCCT	AAGTGTGATGGGCAAGAAGGGCATGATTGAGTAGAGTGGAAAGGAGGGAGACTGGGGAGAAGGGAGAGAGAGGAGGGATGCAATACAGTAGGGCCAGGCGCAAGGATCATGCATGCCTTATTCATATTTGTGTTATTCAAGGATTCTACTCTGGGTTCTATTATGGGGCCTGGCCTAAAGTGGTTGTTCAAGAAATGTGTGTTAGAGAAATCATACATAAACTAGCAATTCTCATTTGGATTCCTGTATCTGAACAACTAACTTTCAGCTTCTTCAGTGGGATAAAGAAGAAAAATGGGGTTTAAAGTACATACTATTCAGTATTAATGTAGAATTTAACAGCTGCCATCCAAGTGCAGAATCCT
AAGTGTGATGGGCAAGAAGGGCATGATTGAGTAGAGTGGAAAGGAGGGAGACTGGGGAGAAGGGAGAGAGAGGAGGGATGCAATACAGTAGGGCCAGGC----GGATCATGCATGCCTTATTCATATTTGTGTTATTCAAGGATTCTACTCTGGGTTCTATTATGGGGCCTGGCCTAAAGTGGTTGTTCAAGAAATGTGTGTTAGAGAAATCATACATAAACTAGCAATTCTCATTTGGATTCCTGTATCTGAACAACTAACTTTCAGCTTCTTCAGTGGGATAAAGAAGAAAAATGGGGTTTAAAGTACATACTATTCAGTATTAATGTAGAATTTAACAGCTGCCATCCAAGTGCAGAATCCT	319	35	Deletion	0.08	-4	KCDGQEGHD*	KCDGQEGHD*	AAGTGTGATGGGCAAGAAGGGCATGATTGAGTAGAGTGGAAAGGAGGGAGACTGGGGAGAAGGGAGAGAGAGGAGGGATGCAATACAGTAGGGCCAGGC----GGATCATGCATGCCTTATTCATATTTGTGTTATTCAAGGATTCTACTCTGGGTTCTATTATGGGGCCTGGCCTAAAGTGGTTGTTCAAGAAATGTGTGTTAGAGAAATCATACATAAACTAGCAATTCTCATTTGGATTCCTGTATCTGAACAACTAACTTTCAGCTTCTTCAGTGGGATAAAGAAGAAAAATGGGGTTTAAAGTACATACTATTCAGTATTAATGTAGAATTTAACAGCTGCCATCCAAGTGCAGAATCCT	AAGTGTGATGGGCAAGAAGGGCATGATTGAGTAGAGTGGAAAGGAGGGAGACTGGGGAGAAGGGAGAGAGAGGAGGGATGCAATACAGTAGGGCCAGGCGCAAGGATCATGCATGCCTTATTCATATTTGTGTTATTCAAGGATTCTACTCTGGGTTCTATTATGGGGCCTGGCCTAAAGTGGTTGTTCAAGAAATGTGTGTTAGAGAAATCATACATAAACTAGCAATTCTCATTTGGATTCCTGTATCTGAACAACTAACTTTCAGCTTCTTCAGTGGGATAAAGAAGAAAAATGGGGTTTAAAGTACATACTATTCAGTATTAATGTAGAATTTAACAGCTGCCATCCAAGTGCAGAATCCT
AAGTGTGATGGGCAAGAAGGGCATGATTGAGTAGAGTGGAAAGGAGGGAGACTGGGGAGAAGGGAGAGAGAGGAGGGATGCAATACAGTAGGGCCAGGCTgtatggCAAGGATCATGCATGCCTTATTCATATTTGTGTTATTCAAGGATTCTACTCTGGGTTCTATTATGGGGCCTGGCCTAAAGTGGTTGTTCAAGAAATGTGTGTTAGAGAAATCATACATAAACTAGCAATTCTCATTTGGATTCCTGTATCTGAACAACTAACTTTCAGCTTCTTCAGTGGGATAAAGAAGAAAAATGGGGTTTAAAGTACATACTATTCAGTATTAATGTAGAATTTAACAGCTGCCATCCAAGTGCAGAATCCT	311	35	Insertion	0.08	6	KCDGQEGHD*	KCDGQEGHD*	AAGTGTGATGGGCAAGAAGGGCATGATTGAGTAGAGTGGAAAGGAGGGAGACTGGGGAGAAGGGAGAGAGAGGAGGGATGCAATACAGTAGGGCCAGGCTGTATGGCAAGGATCATGCATGCCTTATTCATATTTGTGTTATTCAAGGATTCTACTCTGGGTTCTATTATGGGGCCTGGCCTAAAGTGGTTGTTCAAGAAATGTGTGTTAGAGAAATCATACATAAACTAGCAATTCTCATTTGGATTCCTGTATCTGAACAACTAACTTTCAGCTTCTTCAGTGGGATAAAGAAGAAAAATGGGGTTTAAAGTACATACTATTCAGTATTAATGTAGAATTTAACAGCTGCCATCCAAGTGCAGAATCCT	AAGTGTGATGGGCAAGAAGGGCATGATTGAGTAGAGTGGAAAGGAGGGAGACTGGGGAGAAGGGAGAGAGAGGAGGGATGCAATACAGTAGGGCCAGGCGCAAGGATCATGCATGCCTTATTCATATTTGTGTTATTCAAGGATTCTACTCTGGGTTCTATTATGGGGCCTGGCCTAAAGTGGTTGTTCAAGAAATGTGTGTTAGAGAAATCATACATAAACTAGCAATTCTCATTTGGATTCCTGTATCTGAACAACTAACTTTCAGCTTCTTCAGTGGGATAAAGAAGAAAAATGGGGTTTAAAGTACATACTATTCAGTATTAATGTAGAATTTAACAGCTGCCATCCAAGTGCAGAATCCT
AAGTGTGATGGGCAAGAAGGGCATGATTGAGTAGAGTGGAAAGGAGGGAGACTGGGGAGAAGGGAGAGAGAGGAGGG-------------------------------ATGCATGCCTTATTCATATTTGTGTTATTCAAGGATTCTACTCTGGGTTCTATTATGGGGCCTGGCCTAAAGTGGTTGTTCAAGAAATGTGTGTTAGAGAAATCATACATAAACTAGCAATTCTCATTTGGATTCCTGTATCTGAACAACTAACTTTCAGCTTCTTCAGTGGGATAAAGAAGAAAAATGGGGTTTAAAGTACATACTATTCAGTATTAATGTAGAATTTAACAGCTGCCATCCAAGTGCAGAATCCT	307	34	Deletion	0.08	-31	KCDGQEGHD*	KCDGQEGHD*	AAGTGTGATGGGCAAGAAGGGCATGATTGAGTAGAGTGGAAAGGAGGGAGACTGGGGAGAAGGGAGAGAGAGGAGGG-------------------------------ATGCATGCCTTATTCATATTTGTGTTATTCAAGGATTCTACTCTGGGTTCTATTATGGGGCCTGGCCTAAAGTGGTTGTTCAAGAAATGTGTGTTAGAGAAATCATACATAAACTAGCAATTCTCATTTGGATTCCTGTATCTGAACAACTAACTTTCAGCTTCTTCAGTGGGATAAAGAAGAAAAATGGGGTTTAAAGTACATACTATTCAGTATTAATGTAGAATTTAACAGCTGCCATCCAAGTGCAGAATCCT	AAGTGTGATGGGCAAGAAGGGCATGATTGAGTAGAGTGGAAAGGAGGGAGACTGGGGAGAAGGGAGAGAGAGGAGGGATGCAATACAGTAGGGCCAGGCGCAAGGATCATGCATGCCTTATTCATATTTGTGTTATTCAAGGATTCTACTCTGGGTTCTATTATGGGGCCTGGCCTAAAGTGGTTGTTCAAGAAATGTGTGTTAGAGAAATCATACATAAACTAGCAATTCTCATTTGGATTCCTGTATCTGAACAACTAACTTTCAGCTTCTTCAGTGGGATAAAGAAGAAAAATGGGGTTTAAAGTACATACTATTCAGTATTAATGTAGAATTTAACAGCTGCCATCCAAGTGCAGAATCCT
AAGTGTGATGGGCAAGAAGGGCATGATTGAGTAGAGTGGAAAGGAGGGAGACTGGGGAGAAGGGAGAGAGAGGAGGGATGCAATACAGTAGGGCCAGGCCatacagCAAGGATCATGCATGCCTTATTCATATTTGTGTTATTCAAGGATTCTACTCTGGGTTCTATTATGGGGCCTGGCCTAAAGTGGTTGTTCAAGAAATGTGTGTTAGAGAAATCATACATAAACTAGCAATTCTCATTTGGATTCCTGTATCTGAACAACTAACTTTCAGCTTCTTCAGTGGGATAAAGAAGAAAAATGGGGTTTAAAGTACATACTATTCAGTATTAATGTAGAATTTAACAGCTGCCATCCAAGTGCAGAATCCT	301	35	Insertion	0.07	6	KCDGQEGHD*	KCDGQEGHD*	AAGTGTGATGGGCAAGAAGGGCATGATTGAGTAGAGTGGAAAGGAGGGAGACTGGGGAGAAGGGAGAGAGAGGAGGGATGCAATACAGTAGGGCCAGGCCATACAGCAAGGATCATGCATGCCTTATTCATATTTGTGTTATTCAAGGATTCTACTCTGGGTTCTATTATGGGGCCTGGCCTAAAGTGGTTGTTCAAGAAATGTGTGTTAGAGAAATCATACATAAACTAGCAATTCTCATTTGGATTCCTGTATCTGAACAACTAACTTTCAGCTTCTTCAGTGGGATAAAGAAGAAAAATGGGGTTTAAAGTACATACTATTCAGTATTAATGTAGAATTTAACAGCTGCCATCCAAGTGCAGAATCCT	AAGTGTGATGGGCAAGAAGGGCATGATTGAGTAGAGTGGAAAGGAGGGAGACTGGGGAGAAGGGAGAGAGAGGAGGGATGCAATACAGTAGGGCCAGGCGCAAGGATCATGCATGCCTTATTCATATTTGTGTTATTCAAGGATTCTACTCTGGGTTCTATTATGGGGCCTGGCCTAAAGTGGTTGTTCAAGAAATGTGTGTTAGAGAAATCATACATAAACTAGCAATTCTCATTTGGATTCCTGTATCTGAACAACTAACTTTCAGCTTCTTCAGTGGGATAAAGAAGAAAAATGGGGTTTAAAGTACATACTATTCAGTATTAATGTAGAATTTAACAGCTGCCATCCAAGTGCAGAATCCT
AAGTGTGATGGGCAAGAAGGGCATGATTGAGTAGAGTGGAAAGGAGGGAGACTGGGGAGAAGGGAGAGAGAGGAGGGATGCAATACAGTAGGGCCAGGC-CA------ATGCATGCCTTATTCATATTTGTGTTATTCAAGGATTCTACTCTGGGTTCTATTATGGGGCCTGGCCTAAAGTGGTTGTTCAAGAAATGTGTGTTAGAGAAATCATACATAAACTAGCAATTCTCATTTGGATTCCTGTATCTGAACAACTAACTTTCAGCTTCTTCAGTGGGATAAAGAAGAAAAATGGGGTTTAAAGTACATACTATTCAGTATTAATGTAGAATTTAACAGCTGCCATCCAAGTGCAGAATCCT	300	35	Deletion	0.07	-7	KCDGQEGHD*	KCDGQEGHD*	AAGTGTGATGGGCAAGAAGGGCATGATTGAGTAGAGTGGAAAGGAGGGAGACTGGGGAGAAGGGAGAGAGAGGAGGGATGCAATACAGTAGGGCCAGGC-CA------ATGCATGCCTTATTCATATTTGTGTTATTCAAGGATTCTACTCTGGGTTCTATTATGGGGCCTGGCCTAAAGTGGTTGTTCAAGAAATGTGTGTTAGAGAAATCATACATAAACTAGCAATTCTCATTTGGATTCCTGTATCTGAACAACTAACTTTCAGCTTCTTCAGTGGGATAAAGAAGAAAAATGGGGTTTAAAGTACATACTATTCAGTATTAATGTAGAATTTAACAGCTGCCATCCAAGTGCAGAATCCT	AAGTGTGATGGGCAAGAAGGGCATGATTGAGTAGAGTGGAAAGGAGGGAGACTGGGGAGAAGGGAGAGAGAGGAGGGATGCAATACAGTAGGGCCAGGCGCAAGGATCATGCATGCCTTATTCATATTTGTGTTATTCAAGGATTCTACTCTGGGTTCTATTATGGGGCCTGGCCTAAAGTGGTTGTTCAAGAAATGTGTGTTAGAGAAATCATACATAAACTAGCAATTCTCATTTGGATTCCTGTATCTGAACAACTAACTTTCAGCTTCTTCAGTGGGATAAAGAAGAAAAATGGGGTTTAAAGTACATACTATTCAGTATTAATGTAGAATTTAACAGCTGCCATCCAAGTGCAGAATCCT
AAGTGTGATGGGCAAGAAGGGCATGATTGAGTAGAGTGGAAAGGAGGGAGACTGGGGAGAAGGGAGAGAGAGGAGGGATGCAAT---------------GCAAGGATCATGCATGCCTTATTCATATTTGTGTTATTCAAGGATTCTACTCTGGGTTCTATTATGGGGCCTGGCCTAAAGTGGTTGTTCAAGAAATGTGTGTTAGAGAAATCATACATAAACTAGCAATTCTCATTTGGATTCCTGTATCTGAACAACTAACTTTCAGCTTCTTCAGTGGGATAAAGAAGAAAAATGGGGTTTAAAGTACATACTATTCAGTATTAATGTAGAATTTAACAGCTGCCATCCAAGTGCAGAATCCT	293	34	Deletion	0.07	-15	KCDGQEGHD*	KCDGQEGHD*	AAGTGTGATGGGCAAGAAGGGCATGATTGAGTAGAGTGGAAAGGAGGGAGACTGGGGAGAAGGGAGAGAGAGGAGGGATGCAAT---------------GCAAGGATCATGCATGCCTTATTCATATTTGTGTTATTCAAGGATTCTACTCTGGGTTCTATTATGGGGCCTGGCCTAAAGTGGTTGTTCAAGAAATGTGTGTTAGAGAAATCATACATAAACTAGCAATTCTCATTTGGATTCCTGTATCTGAACAACTAACTTTCAGCTTCTTCAGTGGGATAAAGAAGAAAAATGGGGTTTAAAGTACATACTATTCAGTATTAATGTAGAATTTAACAGCTGCCATCCAAGTGCAGAATCCT	AAGTGTGATGGGCAAGAAGGGCATGATTGAGTAGAGTGGAAAGGAGGGAGACTGGGGAGAAGGGAGAGAGAGGAGGGATGCAATACAGTAGGGCCAGGCGCAAGGATCATGCATGCCTTATTCATATTTGTGTTATTCAAGGATTCTACTCTGGGTTCTATTATGGGGCCTGGCCTAAAGTGGTTGTTCAAGAAATGTGTGTTAGAGAAATCATACATAAACTAGCAATTCTCATTTGGATTCCTGTATCTGAACAACTAACTTTCAGCTTCTTCAGTGGGATAAAGAAGAAAAATGGGGTTTAAAGTACATACTATTCAGTATTAATGTAGAATTTAACAGCTGCCATCCAAGTGCAGAATCCT
AAGTGTGATGGGCAAGAAGGGCATGATTGAGTAGAGTGGAAAGGAGGGAGACTGGGGAGAAGGGAGAGAGAGGAGGGATGCAATACAGTAGGGCCAGGC-CA--GATCATGCATGCCTTATTCATATTTGTGTTATTCAAGGATTCTACTCTGGGTTCTATTATGGGGCCTGGCCTAAAGTGGTTGTTCAAGAAATGTGTGTTAGAGAAATCATACATAAACTAGCAATTCTCATTTGGATTCCTGTATCTGAACAACTAACTTTCAGCTTCTTCAGTGGGATAAAGAAGAAAAATGGGGTTTAAAGTACATACTATTCAGTATTAATGTAGAATTTAACAGCTGCCATCCAAGTGCAGAATCCT	281	35	Deletion	0.07	-3	KCDGQEGHD*	KCDGQEGHD*	AAGTGTGATGGGCAAGAAGGGCATGATTGAGTAGAGTGGAAAGGAGGGAGACTGGGGAGAAGGGAGAGAGAGGAGGGATGCAATACAGTAGGGCCAGGC-CA--GATCATGCATGCCTTATTCATATTTGTGTTATTCAAGGATTCTACTCTGGGTTCTATTATGGGGCCTGGCCTAAAGTGGTTGTTCAAGAAATGTGTGTTAGAGAAATCATACATAAACTAGCAATTCTCATTTGGATTCCTGTATCTGAACAACTAACTTTCAGCTTCTTCAGTGGGATAAAGAAGAAAAATGGGGTTTAAAGTACATACTATTCAGTATTAATGTAGAATTTAACAGCTGCCATCCAAGTGCAGAATCCT	AAGTGTGATGGGCAAGAAGGGCATGATTGAGTAGAGTGGAAAGGAGGGAGACTGGGGAGAAGGGAGAGAGAGGAGGGATGCAATACAGTAGGGCCAGGCGCAAGGATCATGCATGCCTTATTCATATTTGTGTTATTCAAGGATTCTACTCTGGGTTCTATTATGGGGCCTGGCCTAAAGTGGTTGTTCAAGAAATGTGTGTTAGAGAAATCATACATAAACTAGCAATTCTCATTTGGATTCCTGTATCTGAACAACTAACTTTCAGCTTCTTCAGTGGGATAAAGAAGAAAAATGGGGTTTAAAGTACATACTATTCAGTATTAATGTAGAATTTAACAGCTGCCATCCAAGTGCAGAATCCT
AAGTGTGATGGGCAAGAAGGGCATGATTGAGTAGAGTGGAAAGGAGGGAGACTGGGGAGAAGGGAGAGAGAGGAGGGATGCAATACAGTAGGGCCAGTGGCAAGGATCATGCATGCCTTATTCATATTTGTGTTATTCAAGGATTCTACTCTGGGTTCTATTATGGGGCCTGGCCTAAAGTGGTTGTTCAAGAAATGTGTGTTAGAGAAATCATACATAAACTAGCAATTCTCATTTGGATTCCTGTATCTGAACAACTAACTTTCAGCTTCTTCAGTGGGATAAAGAAGAAAAATGGGGTTTAAAGTACATACTATTCAGTATTAATGTAGAATTTAACAGCTGCCATCCAAGTGCAGAATCCT	280	35	2 Base Changes	0.07	0	KCDGQEGHD*	KCDGQEGHD*	AAGTGTGATGGGCAAGAAGGGCATGATTGAGTAGAGTGGAAAGGAGGGAGACTGGGGAGAAGGGAGAGAGAGGAGGGATGCAATACAGTAGGGCCAGTGGCAAGGATCATGCATGCCTTATTCATATTTGTGTTATTCAAGGATTCTACTCTGGGTTCTATTATGGGGCCTGGCCTAAAGTGGTTGTTCAAGAAATGTGTGTTAGAGAAATCATACATAAACTAGCAATTCTCATTTGGATTCCTGTATCTGAACAACTAACTTTCAGCTTCTTCAGTGGGATAAAGAAGAAAAATGGGGTTTAAAGTACATACTATTCAGTATTAATGTAGAATTTAACAGCTGCCATCCAAGTGCAGAATCCT	AAGTGTGATGGGCAAGAAGGGCATGATTGAGTAGAGTGGAAAGGAGGGAGACTGGGGAGAAGGGAGAGAGAGGAGGGATGCAATACAGTAGGGCCAGGCGCAAGGATCATGCATGCCTTATTCATATTTGTGTTATTCAAGGATTCTACTCTGGGTTCTATTATGGGGCCTGGCCTAAAGTGGTTGTTCAAGAAATGTGTGTTAGAGAAATCATACATAAACTAGCAATTCTCATTTGGATTCCTGTATCTGAACAACTAACTTTCAGCTTCTTCAGTGGGATAAAGAAGAAAAATGGGGTTTAAAGTACATACTATTCAGTATTAATGTAGAATTTAACAGCTGCCATCCAAGTGCAGAATCCT
AAGTGTGATGGGCAAGAAGGGCATGATTGAGTAGAGTGGAAAGGAGGGAGACTGGGGAGAAGGGAGAGAGAGGAGGGATGCAATA----------------------CATGCATGCCTTATTCATATTTGTGTTATTCAAGGATTCTACTCTGGGTTCTATTATGGGGCCTGGCCTAAAGTGGTTGTTCAAGAAATGTGTGTTAGAGAAATCATACATAAACTAGCAATTCTCATTTGGATTCCTGTATCTGAACAACTAACTTTCAGCTTCTTCAGTGGGATAAAGAAGAAAAATGGGGTTTAAAGTACATACTATTCAGTATTAATGTAGAATTTAACAGCTGCCATCCAAGTGCAGAATCCT	264	34	Deletion	0.07	-22	KCDGQEGHD*	KCDGQEGHD*	AAGTGTGATGGGCAAGAAGGGCATGATTGAGTAGAGTGGAAAGGAGGGAGACTGGGGAGAAGGGAGAGAGAGGAGGGATGCAATA----------------------CATGCATGCCTTATTCATATTTGTGTTATTCAAGGATTCTACTCTGGGTTCTATTATGGGGCCTGGCCTAAAGTGGTTGTTCAAGAAATGTGTGTTAGAGAAATCATACATAAACTAGCAATTCTCATTTGGATTCCTGTATCTGAACAACTAACTTTCAGCTTCTTCAGTGGGATAAAGAAGAAAAATGGGGTTTAAAGTACATACTATTCAGTATTAATGTAGAATTTAACAGCTGCCATCCAAGTGCAGAATCCT	AAGTGTGATGGGCAAGAAGGGCATGATTGAGTAGAGTGGAAAGGAGGGAGACTGGGGAGAAGGGAGAGAGAGGAGGGATGCAATACAGTAGGGCCAGGCGCAAGGATCATGCATGCCTTATTCATATTTGTGTTATTCAAGGATTCTACTCTGGGTTCTATTATGGGGCCTGGCCTAAAGTGGTTGTTCAAGAAATGTGTGTTAGAGAAATCATACATAAACTAGCAATTCTCATTTGGATTCCTGTATCTGAACAACTAACTTTCAGCTTCTTCAGTGGGATAAAGAAGAAAAATGGGGTTTAAAGTACATACTATTCAGTATTAATGTAGAATTTAACAGCTGCCATCCAAGTGCAGAATCCT
AAGTGTGATGGGCAAGAAGGGCATGATTGAGTAGAGTGGAAAGGAGGGAGACTGGGGAGAAGGGAGAGAGAGGAGGGATGCAATACAGTAG-----GGCGCAAGGATCATGCATGCCTTATTCATATTTGTGTTATTCAAGGATTCTACTCTGGGTTCTATTATGGGGCCTGGCCTAAAGTGGTTGTTCAAGAAATGTGTGTTAGAGAAATCATACATAAACTAGCAATTCTCATTTGGATTCCTGTATCTGAACAACTAACTTTCAGCTTCTTCAGTGGGATAAAGAAGAAAAATGGGGTTTAAAGTACATACTATTCAGTATTAATGTAGAATTTAACAGCTGCCATCCAAGTGCAGAATCCT	260	35	Deletion	0.06	-5	KCDGQEGHD*	KCDGQEGHD*	AAGTGTGATGGGCAAGAAGGGCATGATTGAGTAGAGTGGAAAGGAGGGAGACTGGGGAGAAGGGAGAGAGAGGAGGGATGCAATACAGTAG-----GGCGCAAGGATCATGCATGCCTTATTCATATTTGTGTTATTCAAGGATTCTACTCTGGGTTCTATTATGGGGCCTGGCCTAAAGTGGTTGTTCAAGAAATGTGTGTTAGAGAAATCATACATAAACTAGCAATTCTCATTTGGATTCCTGTATCTGAACAACTAACTTTCAGCTTCTTCAGTGGGATAAAGAAGAAAAATGGGGTTTAAAGTACATACTATTCAGTATTAATGTAGAATTTAACAGCTGCCATCCAAGTGCAGAATCCT	AAGTGTGATGGGCAAGAAGGGCATGATTGAGTAGAGTGGAAAGGAGGGAGACTGGGGAGAAGGGAGAGAGAGGAGGGATGCAATACAGTAGGGCCAGGCGCAAGGATCATGCATGCCTTATTCATATTTGTGTTATTCAAGGATTCTACTCTGGGTTCTATTATGGGGCCTGGCCTAAAGTGGTTGTTCAAGAAATGTGTGTTAGAGAAATCATACATAAACTAGCAATTCTCATTTGGATTCCTGTATCTGAACAACTAACTTTCAGCTTCTTCAGTGGGATAAAGAAGAAAAATGGGGTTTAAAGTACATACTATTCAGTATTAATGTAGAATTTAACAGCTGCCATCCAAGTGCAGAATCCT
AAGTGTGATGGGCAAGAAGGGCATGATTGAGTAGAGTGGAAAGGAGGGAGACTGGGGAGAAGGGAGAGAGAGGAGGGATGCAATACAGTAGGGCCAGGC----------TGCATGCCTTATTCATATTTGTGTTATTCAAGGATTCTACTCTGGGTTCTATTATGGGGCCTGGCCTAAAGTGGTTGTTCAAGAAATGTGTGTTAGAGAAATCATACATAAACTAGCAATTCTCATTTGGATTCCTGTATCTGAACAACTAACTTTCAGCTTCTTCAGTGGGATAAAGAAGAAAAATGGGGTTTAAAGTACATACTATTCAGTATTAATGTAGAATTTAACAGCTGCCATCCAAGTGCAGAATCCT	259	35	Deletion	0.06	-10	KCDGQEGHD*	KCDGQEGHD*	AAGTGTGATGGGCAAGAAGGGCATGATTGAGTAGAGTGGAAAGGAGGGAGACTGGGGAGAAGGGAGAGAGAGGAGGGATGCAATACAGTAGGGCCAGGC----------TGCATGCCTTATTCATATTTGTGTTATTCAAGGATTCTACTCTGGGTTCTATTATGGGGCCTGGCCTAAAGTGGTTGTTCAAGAAATGTGTGTTAGAGAAATCATACATAAACTAGCAATTCTCATTTGGATTCCTGTATCTGAACAACTAACTTTCAGCTTCTTCAGTGGGATAAAGAAGAAAAATGGGGTTTAAAGTACATACTATTCAGTATTAATGTAGAATTTAACAGCTGCCATCCAAGTGCAGAATCCT	AAGTGTGATGGGCAAGAAGGGCATGATTGAGTAGAGTGGAAAGGAGGGAGACTGGGGAGAAGGGAGAGAGAGGAGGGATGCAATACAGTAGGGCCAGGCGCAAGGATCATGCATGCCTTATTCATATTTGTGTTATTCAAGGATTCTACTCTGGGTTCTATTATGGGGCCTGGCCTAAAGTGGTTGTTCAAGAAATGTGTGTTAGAGAAATCATACATAAACTAGCAATTCTCATTTGGATTCCTGTATCTGAACAACTAACTTTCAGCTTCTTCAGTGGGATAAAGAAGAAAAATGGGGTTTAAAGTACATACTATTCAGTATTAATGTAGAATTTAACAGCTGCCATCCAAGTGCAGAATCCT
AAGTGTGATGGGCAAGAAGGGCATGATTGAGTAGAGTGGAAAGGAGGGAGACTGGGGAGAAGGGAGAGAGAGGAGGGATGCAATACAGTAGGGCCAGGCAgCAAGGATCATGCATGCCTTATTCATATTTGTGTTATTCAAGGATTCTACTCTGGGTTCTATTATGGGGCCTGGCCTAAAGTGGTTGTTCAAGAAATGTGTGTTAGAGAAATCATACATAAACTAGCAATTCTCATTTGGATTCCTGTATCTGAACAACTAACTTTCAGCTTCTTCAGTGGGATAAAGAAGAAAAATGGGGTTTAAAGTACATACTATTCAGTATTAATGTAGAATTTAACAGCTGCCATCCAAGTGCAGAATCCT	255	35	Insertion	0.06	1	KCDGQEGHD*	KCDGQEGHD*	AAGTGTGATGGGCAAGAAGGGCATGATTGAGTAGAGTGGAAAGGAGGGAGACTGGGGAGAAGGGAGAGAGAGGAGGGATGCAATACAGTAGGGCCAGGCAGCAAGGATCATGCATGCCTTATTCATATTTGTGTTATTCAAGGATTCTACTCTGGGTTCTATTATGGGGCCTGGCCTAAAGTGGTTGTTCAAGAAATGTGTGTTAGAGAAATCATACATAAACTAGCAATTCTCATTTGGATTCCTGTATCTGAACAACTAACTTTCAGCTTCTTCAGTGGGATAAAGAAGAAAAATGGGGTTTAAAGTACATACTATTCAGTATTAATGTAGAATTTAACAGCTGCCATCCAAGTGCAGAATCCT	AAGTGTGATGGGCAAGAAGGGCATGATTGAGTAGAGTGGAAAGGAGGGAGACTGGGGAGAAGGGAGAGAGAGGAGGGATGCAATACAGTAGGGCCAGGCGCAAGGATCATGCATGCCTTATTCATATTTGTGTTATTCAAGGATTCTACTCTGGGTTCTATTATGGGGCCTGGCCTAAAGTGGTTGTTCAAGAAATGTGTGTTAGAGAAATCATACATAAACTAGCAATTCTCATTTGGATTCCTGTATCTGAACAACTAACTTTCAGCTTCTTCAGTGGGATAAAGAAGAAAAATGGGGTTTAAAGTACATACTATTCAGTATTAATGTAGAATTTAACAGCTGCCATCCAAGTGCAGAATCCT
AAGTGTGATGGGCAAGAAGGGCATGATTGAGTAGAGTGGAAAGGAGGGAGACTGGGGAGAAGGGAGAGAGAGGAGGGATGCAATACAGTAGGGCCAGGC-CA---ATCATGCATGCCTTATTCATATTTGTGTTATTCAAGGATTCTACTCTGGGTTCTATTATGGGGCCTGGCCTAAAGTGGTTGTTCAAGAAATGTGTGTTAGAGAAATCATACATAAACTAGCAATTCTCATTTGGATTCCTGTATCTGAACAACTAACTTTCAGCTTCTTCAGTGGGATAAAGAAGAAAAATGGGGTTTAAAGTACATACTATTCAGTATTAATGTAGAATTTAACAGCTGCCATCCAAGTGCAGAATCCT	253	35	Deletion	0.06	-4	KCDGQEGHD*	KCDGQEGHD*	AAGTGTGATGGGCAAGAAGGGCATGATTGAGTAGAGTGGAAAGGAGGGAGACTGGGGAGAAGGGAGAGAGAGGAGGGATGCAATACAGTAGGGCCAGGC-CA---ATCATGCATGCCTTATTCATATTTGTGTTATTCAAGGATTCTACTCTGGGTTCTATTATGGGGCCTGGCCTAAAGTGGTTGTTCAAGAAATGTGTGTTAGAGAAATCATACATAAACTAGCAATTCTCATTTGGATTCCTGTATCTGAACAACTAACTTTCAGCTTCTTCAGTGGGATAAAGAAGAAAAATGGGGTTTAAAGTACATACTATTCAGTATTAATGTAGAATTTAACAGCTGCCATCCAAGTGCAGAATCCT	AAGTGTGATGGGCAAGAAGGGCATGATTGAGTAGAGTGGAAAGGAGGGAGACTGGGGAGAAGGGAGAGAGAGGAGGGATGCAATACAGTAGGGCCAGGCGCAAGGATCATGCATGCCTTATTCATATTTGTGTTATTCAAGGATTCTACTCTGGGTTCTATTATGGGGCCTGGCCTAAAGTGGTTGTTCAAGAAATGTGTGTTAGAGAAATCATACATAAACTAGCAATTCTCATTTGGATTCCTGTATCTGAACAACTAACTTTCAGCTTCTTCAGTGGGATAAAGAAGAAAAATGGGGTTTAAAGTACATACTATTCAGTATTAATGTAGAATTTAACAGCTGCCATCCAAGTGCAGAATCCT
AAGTGTGATGGGCAAGAAGGGCATGATTGAGTAGAGTGGAAAGGAGGGAGACTGGGGAGAAGGGAGAGAGAGGAGGGATGCAATACAGTAGG------------------GCATGCCTTATTCATATTTGTGTTATTCAAGGATTCTACTCTGGGTTCTATTATGGGGCCTGGCCTAAAGTGGTTGTTCAAGAAATGTGTGTTAGAGAAATCATACATAAACTAGCAATTCTCATTTGGATTCCTGTATCTGAACAACTAACTTTCAGCTTCTTCAGTGGGATAAAGAAGAAAAATGGGGTTTAAAGTACATACTATTCAGTATTAATGTAGAATTTAACAGCTGCCATCCAAGTGCAGAATCCT	251	34	Deletion	0.06	-18	KCDGQEGHD*	KCDGQEGHD*	AAGTGTGATGGGCAAGAAGGGCATGATTGAGTAGAGTGGAAAGGAGGGAGACTGGGGAGAAGGGAGAGAGAGGAGGGATGCAATACAGTAGG------------------GCATGCCTTATTCATATTTGTGTTATTCAAGGATTCTACTCTGGGTTCTATTATGGGGCCTGGCCTAAAGTGGTTGTTCAAGAAATGTGTGTTAGAGAAATCATACATAAACTAGCAATTCTCATTTGGATTCCTGTATCTGAACAACTAACTTTCAGCTTCTTCAGTGGGATAAAGAAGAAAAATGGGGTTTAAAGTACATACTATTCAGTATTAATGTAGAATTTAACAGCTGCCATCCAAGTGCAGAATCCT	AAGTGTGATGGGCAAGAAGGGCATGATTGAGTAGAGTGGAAAGGAGGGAGACTGGGGAGAAGGGAGAGAGAGGAGGGATGCAATACAGTAGGGCCAGGCGCAAGGATCATGCATGCCTTATTCATATTTGTGTTATTCAAGGATTCTACTCTGGGTTCTATTATGGGGCCTGGCCTAAAGTGGTTGTTCAAGAAATGTGTGTTAGAGAAATCATACATAAACTAGCAATTCTCATTTGGATTCCTGTATCTGAACAACTAACTTTCAGCTTCTTCAGTGGGATAAAGAAGAAAAATGGGGTTTAAAGTACATACTATTCAGTATTAATGTAGAATTTAACAGCTGCCATCCAAGTGCAGAATCCT
AAGTGTGATGGGCAAGAAGGGCATGATTGAGTAGAGTGGAAAGGAGGGAGACTGGGGAGAAGGGAGAGAGAGGAGGGATGCAATACAGTAGGGCCA---GCAAGGATCATGCATGCCTTATTCATATTTGTGTTATTCAAGGATTCTACTCTGGGTTCTATTATGGGGCCTGGCCTAAAGTGGTTGTTCAAGAAATGTGTGTTAGAGAAATCATACATAAACTAGCAATTCTCATTTGGATTCCTGTATCTGAACAACTAACTTTCAGCTTCTTCAGTGGGATAAAGAAGAAAAATGGGGTTTAAAGTACATACTATTCAGTATTAATGTAGAATTTAACAGCTGCCATCCAAGTGCAGAATCCT	249	35	Deletion	0.06	-3	KCDGQEGHD*	KCDGQEGHD*	AAGTGTGATGGGCAAGAAGGGCATGATTGAGTAGAGTGGAAAGGAGGGAGACTGGGGAGAAGGGAGAGAGAGGAGGGATGCAATACAGTAGGGCCA---GCAAGGATCATGCATGCCTTATTCATATTTGTGTTATTCAAGGATTCTACTCTGGGTTCTATTATGGGGCCTGGCCTAAAGTGGTTGTTCAAGAAATGTGTGTTAGAGAAATCATACATAAACTAGCAATTCTCATTTGGATTCCTGTATCTGAACAACTAACTTTCAGCTTCTTCAGTGGGATAAAGAAGAAAAATGGGGTTTAAAGTACATACTATTCAGTATTAATGTAGAATTTAACAGCTGCCATCCAAGTGCAGAATCCT	AAGTGTGATGGGCAAGAAGGGCATGATTGAGTAGAGTGGAAAGGAGGGAGACTGGGGAGAAGGGAGAGAGAGGAGGGATGCAATACAGTAGGGCCAGGCGCAAGGATCATGCATGCCTTATTCATATTTGTGTTATTCAAGGATTCTACTCTGGGTTCTATTATGGGGCCTGGCCTAAAGTGGTTGTTCAAGAAATGTGTGTTAGAGAAATCATACATAAACTAGCAATTCTCATTTGGATTCCTGTATCTGAACAACTAACTTTCAGCTTCTTCAGTGGGATAAAGAAGAAAAATGGGGTTTAAAGTACATACTATTCAGTATTAATGTAGAATTTAACAGCTGCCATCCAAGTGCAGAATCCT
AAGTGTGATGGGCAAGAAGGGCATGATTGAGTAGAGTGGAAAGGAGGGAGACTGGGGAGAAGGGAGAGAGAGGAGGGATGCAATACAGTA--------------------GCATGCCTTATTCATATTTGTGTTATTCAAGGATTCTACTCTGGGTTCTATTATGGGGCCTGGCCTAAAGTGGTTGTTCAAGAAATGTGTGTTAGAGAAATCATACATAAACTAGCAATTCTCATTTGGATTCCTGTATCTGAACAACTAACTTTCAGCTTCTTCAGTGGGATAAAGAAGAAAAATGGGGTTTAAAGTACATACTATTCAGTATTAATGTAGAATTTAACAGCTGCCATCCAAGTGCAGAATCCT	245	34	Deletion	0.06	-20	KCDGQEGHD*	KCDGQEGHD*	AAGTGTGATGGGCAAGAAGGGCATGATTGAGTAGAGTGGAAAGGAGGGAGACTGGGGAGAAGGGAGAGAGAGGAGGGATGCAATACAGTA--------------------GCATGCCTTATTCATATTTGTGTTATTCAAGGATTCTACTCTGGGTTCTATTATGGGGCCTGGCCTAAAGTGGTTGTTCAAGAAATGTGTGTTAGAGAAATCATACATAAACTAGCAATTCTCATTTGGATTCCTGTATCTGAACAACTAACTTTCAGCTTCTTCAGTGGGATAAAGAAGAAAAATGGGGTTTAAAGTACATACTATTCAGTATTAATGTAGAATTTAACAGCTGCCATCCAAGTGCAGAATCCT	AAGTGTGATGGGCAAGAAGGGCATGATTGAGTAGAGTGGAAAGGAGGGAGACTGGGGAGAAGGGAGAGAGAGGAGGGATGCAATACAGTAGGGCCAGGCGCAAGGATCATGCATGCCTTATTCATATTTGTGTTATTCAAGGATTCTACTCTGGGTTCTATTATGGGGCCTGGCCTAAAGTGGTTGTTCAAGAAATGTGTGTTAGAGAAATCATACATAAACTAGCAATTCTCATTTGGATTCCTGTATCTGAACAACTAACTTTCAGCTTCTTCAGTGGGATAAAGAAGAAAAATGGGGTTTAAAGTACATACTATTCAGTATTAATGTAGAATTTAACAGCTGCCATCCAAGTGCAGAATCCT
AAGTGTGATGGGCAAGAAGGGCATGATTGAGTAGAGTGGAAAGGAGGGAGACTGGGGAGAAGGGAGAGAGAGGAGGGATGCAATACAGTAGGGCCAGGCTgCAAGGATCATGCATGCCTTATTCATATTTGTGTTATTCAAGGATTCTACTCTGGGTTCTATTATGGGGCCTGGCCTAAAGTGGTTGTTCAAGAAATGTGTGTTAGAGAAATCATACATAAACTAGCAATTCTCATTTGGATTCCTGTATCTGAACAACTAACTTTCAGCTTCTTCAGTGGGATAAAGAAGAAAAATGGGGTTTAAAGTACATACTATTCAGTATTAATGTAGAATTTAACAGCTGCCATCCAAGTGCAGAATCCT	245	35	Insertion	0.06	1	KCDGQEGHD*	KCDGQEGHD*	AAGTGTGATGGGCAAGAAGGGCATGATTGAGTAGAGTGGAAAGGAGGGAGACTGGGGAGAAGGGAGAGAGAGGAGGGATGCAATACAGTAGGGCCAGGCTGCAAGGATCATGCATGCCTTATTCATATTTGTGTTATTCAAGGATTCTACTCTGGGTTCTATTATGGGGCCTGGCCTAAAGTGGTTGTTCAAGAAATGTGTGTTAGAGAAATCATACATAAACTAGCAATTCTCATTTGGATTCCTGTATCTGAACAACTAACTTTCAGCTTCTTCAGTGGGATAAAGAAGAAAAATGGGGTTTAAAGTACATACTATTCAGTATTAATGTAGAATTTAACAGCTGCCATCCAAGTGCAGAATCCT	AAGTGTGATGGGCAAGAAGGGCATGATTGAGTAGAGTGGAAAGGAGGGAGACTGGGGAGAAGGGAGAGAGAGGAGGGATGCAATACAGTAGGGCCAGGCGCAAGGATCATGCATGCCTTATTCATATTTGTGTTATTCAAGGATTCTACTCTGGGTTCTATTATGGGGCCTGGCCTAAAGTGGTTGTTCAAGAAATGTGTGTTAGAGAAATCATACATAAACTAGCAATTCTCATTTGGATTCCTGTATCTGAACAACTAACTTTCAGCTTCTTCAGTGGGATAAAGAAGAAAAATGGGGTTTAAAGTACATACTATTCAGTATTAATGTAGAATTTAACAGCTGCCATCCAAGTGCAGAATCCT
AAGTGTGATGGGCAAGAAGGGCATGATTGAGTAGAGTGGAAAGGAGGGAGACTGGGGAGAAGGGAGAGAGAGGAGGGATGCAAT----------------------------ATGCCTTATTCATATTTGTGTTATTCAAGGATTCTACTCTGGGTTCTATTATGGGGCCTGGCCTAAAGTGGTTGTTCAAGAAATGTGTGTTAGAGAAATCATACATAAACTAGCAATTCTCATTTGGATTCCTGTATCTGAACAACTAACTTTCAGCTTCTTCAGTGGGATAAAGAAGAAAAATGGGGTTTAAAGTACATACTATTCAGTATTAATGTAGAATTTAACAGCTGCCATCCAAGTGCAGAATCCT	244	34	Deletion	0.06	-28	KCDGQEGHD*	KCDGQEGHD*	AAGTGTGATGGGCAAGAAGGGCATGATTGAGTAGAGTGGAAAGGAGGGAGACTGGGGAGAAGGGAGAGAGAGGAGGGATGCAAT----------------------------ATGCCTTATTCATATTTGTGTTATTCAAGGATTCTACTCTGGGTTCTATTATGGGGCCTGGCCTAAAGTGGTTGTTCAAGAAATGTGTGTTAGAGAAATCATACATAAACTAGCAATTCTCATTTGGATTCCTGTATCTGAACAACTAACTTTCAGCTTCTTCAGTGGGATAAAGAAGAAAAATGGGGTTTAAAGTACATACTATTCAGTATTAATGTAGAATTTAACAGCTGCCATCCAAGTGCAGAATCCT	AAGTGTGATGGGCAAGAAGGGCATGATTGAGTAGAGTGGAAAGGAGGGAGACTGGGGAGAAGGGAGAGAGAGGAGGGATGCAATACAGTAGGGCCAGGCGCAAGGATCATGCATGCCTTATTCATATTTGTGTTATTCAAGGATTCTACTCTGGGTTCTATTATGGGGCCTGGCCTAAAGTGGTTGTTCAAGAAATGTGTGTTAGAGAAATCATACATAAACTAGCAATTCTCATTTGGATTCCTGTATCTGAACAACTAACTTTCAGCTTCTTCAGTGGGATAAAGAAGAAAAATGGGGTTTAAAGTACATACTATTCAGTATTAATGTAGAATTTAACAGCTGCCATCCAAGTGCAGAATCCT
AAGTGTGATGGGCAAGAAGGGCATGATTGAGTAGAGTGGAAAGGAGGGAGACTGGGGAGAAGGGAGAGAGAGGAGGGATGCAATACAGTAGG----------------------GCCTTATTCATATTTGTGTTATTCAAGGATTCTACTCTGGGTTCTATTATGGGGCCTGGCCTAAAGTGGTTGTTCAAGAAATGTGTGTTAGAGAAATCATACATAAACTAGCAATTCTCATTTGGATTCCTGTATCTGAACAACTAACTTTCAGCTTCTTCAGTGGGATAAAGAAGAAAAATGGGGTTTAAAGTACATACTATTCAGTATTAATGTAGAATTTAACAGCTGCCATCCAAGTGCAGAATCCT	240	34	Deletion	0.06	-22	KCDGQEGHD*	KCDGQEGHD*	AAGTGTGATGGGCAAGAAGGGCATGATTGAGTAGAGTGGAAAGGAGGGAGACTGGGGAGAAGGGAGAGAGAGGAGGGATGCAATACAGTAGG----------------------GCCTTATTCATATTTGTGTTATTCAAGGATTCTACTCTGGGTTCTATTATGGGGCCTGGCCTAAAGTGGTTGTTCAAGAAATGTGTGTTAGAGAAATCATACATAAACTAGCAATTCTCATTTGGATTCCTGTATCTGAACAACTAACTTTCAGCTTCTTCAGTGGGATAAAGAAGAAAAATGGGGTTTAAAGTACATACTATTCAGTATTAATGTAGAATTTAACAGCTGCCATCCAAGTGCAGAATCCT	AAGTGTGATGGGCAAGAAGGGCATGATTGAGTAGAGTGGAAAGGAGGGAGACTGGGGAGAAGGGAGAGAGAGGAGGGATGCAATACAGTAGGGCCAGGCGCAAGGATCATGCATGCCTTATTCATATTTGTGTTATTCAAGGATTCTACTCTGGGTTCTATTATGGGGCCTGGCCTAAAGTGGTTGTTCAAGAAATGTGTGTTAGAGAAATCATACATAAACTAGCAATTCTCATTTGGATTCCTGTATCTGAACAACTAACTTTCAGCTTCTTCAGTGGGATAAAGAAGAAAAATGGGGTTTAAAGTACATACTATTCAGTATTAATGTAGAATTTAACAGCTGCCATCCAAGTGCAGAATCCT
AAGTGTGATGGGCAAGAAGGGCATGATTGAGTAGAGTGGAAAGGAGGGAGACTGGGGAGAAGGGAGAGAGAGGAGGGATGCAATACAGTAGGGCCAGGC----------CGCATGCCTTATTCATATTTGTGTTATTCAAGGATTCTACTCTGGGTTCTATTATGGGGCCTGGCCTAAAGTGGTTGTTCAAGAAATGTGTGTTAGAGAAATCATACATAAACTAGCAATTCTCATTTGGATTCCTGTATCTGAACAACTAACTTTCAGCTTCTTCAGTGGGATAAAGAAGAAAAATGGGGTTTAAAGTACATACTATTCAGTATTAATGTAGAATTTAACAGCTGCCATCCAAGTGCAGAATCCT	239	34	Deletion	0.06	-10	KCDGQEGHD*	KCDGQEGHD*	AAGTGTGATGGGCAAGAAGGGCATGATTGAGTAGAGTGGAAAGGAGGGAGACTGGGGAGAAGGGAGAGAGAGGAGGGATGCAATACAGTAGGGCCAGGC----------CGCATGCCTTATTCATATTTGTGTTATTCAAGGATTCTACTCTGGGTTCTATTATGGGGCCTGGCCTAAAGTGGTTGTTCAAGAAATGTGTGTTAGAGAAATCATACATAAACTAGCAATTCTCATTTGGATTCCTGTATCTGAACAACTAACTTTCAGCTTCTTCAGTGGGATAAAGAAGAAAAATGGGGTTTAAAGTACATACTATTCAGTATTAATGTAGAATTTAACAGCTGCCATCCAAGTGCAGAATCCT	AAGTGTGATGGGCAAGAAGGGCATGATTGAGTAGAGTGGAAAGGAGGGAGACTGGGGAGAAGGGAGAGAGAGGAGGGATGCAATACAGTAGGGCCAGGCGCAAGGATCATGCATGCCTTATTCATATTTGTGTTATTCAAGGATTCTACTCTGGGTTCTATTATGGGGCCTGGCCTAAAGTGGTTGTTCAAGAAATGTGTGTTAGAGAAATCATACATAAACTAGCAATTCTCATTTGGATTCCTGTATCTGAACAACTAACTTTCAGCTTCTTCAGTGGGATAAAGAAGAAAAATGGGGTTTAAAGTACATACTATTCAGTATTAATGTAGAATTTAACAGCTGCCATCCAAGTGCAGAATCCT
AAGTGTGATGGGCAAGAAGGGCATGATTGAGTAGAGTGGAAAGGAGGGAGACTGGGGAGAAGGGAGAGAGAGGAGGGATGCAATACAGTAGGGC---TGGCAAGGATCATGCATGCCTTATTCATATTTGTGTTATTCAAGGATTCTACTCTGGGTTCTATTATGGGGCCTGGCCTAAAGTGGTTGTTCAAGAAATGTGTGTTAGAGAAATCATACATAAACTAGCAATTCTCATTTGGATTCCTGTATCTGAACAACTAACTTTCAGCTTCTTCAGTGGGATAAAGAAGAAAAATGGGGTTTAAAGTACATACTATTCAGTATTAATGTAGAATTTAACAGCTGCCATCCAAGTGCAGAATCCT	233	34	Deletion	0.06	-3	KCDGQEGHD*	KCDGQEGHD*	AAGTGTGATGGGCAAGAAGGGCATGATTGAGTAGAGTGGAAAGGAGGGAGACTGGGGAGAAGGGAGAGAGAGGAGGGATGCAATACAGTAGGGC---TGGCAAGGATCATGCATGCCTTATTCATATTTGTGTTATTCAAGGATTCTACTCTGGGTTCTATTATGGGGCCTGGCCTAAAGTGGTTGTTCAAGAAATGTGTGTTAGAGAAATCATACATAAACTAGCAATTCTCATTTGGATTCCTGTATCTGAACAACTAACTTTCAGCTTCTTCAGTGGGATAAAGAAGAAAAATGGGGTTTAAAGTACATACTATTCAGTATTAATGTAGAATTTAACAGCTGCCATCCAAGTGCAGAATCCT	AAGTGTGATGGGCAAGAAGGGCATGATTGAGTAGAGTGGAAAGGAGGGAGACTGGGGAGAAGGGAGAGAGAGGAGGGATGCAATACAGTAGGGCCAGGCGCAAGGATCATGCATGCCTTATTCATATTTGTGTTATTCAAGGATTCTACTCTGGGTTCTATTATGGGGCCTGGCCTAAAGTGGTTGTTCAAGAAATGTGTGTTAGAGAAATCATACATAAACTAGCAATTCTCATTTGGATTCCTGTATCTGAACAACTAACTTTCAGCTTCTTCAGTGGGATAAAGAAGAAAAATGGGGTTTAAAGTACATACTATTCAGTATTAATGTAGAATTTAACAGCTGCCATCCAAGTGCAGAATCCT
AAGTGTGATGGGCAAGAAGGGCATGATTGAGTAGAGTGGAAAGGAGGGAGACTGGGGAGAAGGGAGAGAGAGGAGGGATGCAATACAG---------------------TGCATGCCTTATTCATATTTGTGTTATTCAAGGATTCTACTCTGGGTTCTATTATGGGGCCTGGCCTAAAGTGGTTGTTCAAGAAATGTGTGTTAGAGAAATCATACATAAACTAGCAATTCTCATTTGGATTCCTGTATCTGAACAACTAACTTTCAGCTTCTTCAGTGGGATAAAGAAGAAAAATGGGGTTTAAAGTACATACTATTCAGTATTAATGTAGAATTTAACAGCTGCCATCCAAGTGCAGAATCCT	227	34	Deletion	0.06	-21	KCDGQEGHD*	KCDGQEGHD*	AAGTGTGATGGGCAAGAAGGGCATGATTGAGTAGAGTGGAAAGGAGGGAGACTGGGGAGAAGGGAGAGAGAGGAGGGATGCAATACAG---------------------TGCATGCCTTATTCATATTTGTGTTATTCAAGGATTCTACTCTGGGTTCTATTATGGGGCCTGGCCTAAAGTGGTTGTTCAAGAAATGTGTGTTAGAGAAATCATACATAAACTAGCAATTCTCATTTGGATTCCTGTATCTGAACAACTAACTTTCAGCTTCTTCAGTGGGATAAAGAAGAAAAATGGGGTTTAAAGTACATACTATTCAGTATTAATGTAGAATTTAACAGCTGCCATCCAAGTGCAGAATCCT	AAGTGTGATGGGCAAGAAGGGCATGATTGAGTAGAGTGGAAAGGAGGGAGACTGGGGAGAAGGGAGAGAGAGGAGGGATGCAATACAGTAGGGCCAGGCGCAAGGATCATGCATGCCTTATTCATATTTGTGTTATTCAAGGATTCTACTCTGGGTTCTATTATGGGGCCTGGCCTAAAGTGGTTGTTCAAGAAATGTGTGTTAGAGAAATCATACATAAACTAGCAATTCTCATTTGGATTCCTGTATCTGAACAACTAACTTTCAGCTTCTTCAGTGGGATAAAGAAGAAAAATGGGGTTTAAAGTACATACTATTCAGTATTAATGTAGAATTTAACAGCTGCCATCCAAGTGCAGAATCCT
AAGTGTGATGGGCAAGAAGGGCATGATTGAGTAGAGTGGAAAGGAGGGAGACTGGGGAGAAGGGAGAGAGAGGAGGGATGCAATACAGTAGGGCCAG--GCCAGGATCATGCATGCCTTATTCATATTTGTGTTATTCAAGGATTCTACTCTGGGTTCTATTATGGGGCCTGGCCTAAAGTGGTTGTTCAAGAAATGTGTGTTAGAGAAATCATACATAAACTAGCAATTCTCATTTGGATTCCTGTATCTGAACAACTAACTTTCAGCTTCTTCAGTGGGATAAAGAAGAAAAATGGGGTTTAAAGTACATACTATTCAGTATTAATGTAGAATTTAACAGCTGCCATCCAAGTGCAGAATCCT	224	35	Deletion	0.06	-2	KCDGQEGHD*	KCDGQEGHD*	AAGTGTGATGGGCAAGAAGGGCATGATTGAGTAGAGTGGAAAGGAGGGAGACTGGGGAGAAGGGAGAGAGAGGAGGGATGCAATACAGTAGGGCCAG--GCCAGGATCATGCATGCCTTATTCATATTTGTGTTATTCAAGGATTCTACTCTGGGTTCTATTATGGGGCCTGGCCTAAAGTGGTTGTTCAAGAAATGTGTGTTAGAGAAATCATACATAAACTAGCAATTCTCATTTGGATTCCTGTATCTGAACAACTAACTTTCAGCTTCTTCAGTGGGATAAAGAAGAAAAATGGGGTTTAAAGTACATACTATTCAGTATTAATGTAGAATTTAACAGCTGCCATCCAAGTGCAGAATCCT	AAGTGTGATGGGCAAGAAGGGCATGATTGAGTAGAGTGGAAAGGAGGGAGACTGGGGAGAAGGGAGAGAGAGGAGGGATGCAATACAGTAGGGCCAGGCGCAAGGATCATGCATGCCTTATTCATATTTGTGTTATTCAAGGATTCTACTCTGGGTTCTATTATGGGGCCTGGCCTAAAGTGGTTGTTCAAGAAATGTGTGTTAGAGAAATCATACATAAACTAGCAATTCTCATTTGGATTCCTGTATCTGAACAACTAACTTTCAGCTTCTTCAGTGGGATAAAGAAGAAAAATGGGGTTTAAAGTACATACTATTCAGTATTAATGTAGAATTTAACAGCTGCCATCCAAGTGCAGAATCCT
AAGTGTGATGGGCAAGAAGGGCATGATTGAGTAGAGTGGAAAGGAGGGAGACTGGGGAGAAGGGAGAGAGAGGAGGGATGCAATACAGTAGGGCCATG-GCAAGGATCATGCATGCCTTATTCATATTTGTGTTATTCAAGGATTCTACTCTGGGTTCTATTATGGGGCCTGGCCTAAAGTGGTTGTTCAAGAAATGTGTGTTAGAGAAATCATACATAAACTAGCAATTCTCATTTGGATTCCTGTATCTGAACAACTAACTTTCAGCTTCTTCAGTGGGATAAAGAAGAAAAATGGGGTTTAAAGTACATACTATTCAGTATTAATGTAGAATTTAACAGCTGCCATCCAAGTGCAGAATCCT	213	35	Deletion	0.05	-1	KCDGQEGHD*	KCDGQEGHD*	AAGTGTGATGGGCAAGAAGGGCATGATTGAGTAGAGTGGAAAGGAGGGAGACTGGGGAGAAGGGAGAGAGAGGAGGGATGCAATACAGTAGGGCCATG-GCAAGGATCATGCATGCCTTATTCATATTTGTGTTATTCAAGGATTCTACTCTGGGTTCTATTATGGGGCCTGGCCTAAAGTGGTTGTTCAAGAAATGTGTGTTAGAGAAATCATACATAAACTAGCAATTCTCATTTGGATTCCTGTATCTGAACAACTAACTTTCAGCTTCTTCAGTGGGATAAAGAAGAAAAATGGGGTTTAAAGTACATACTATTCAGTATTAATGTAGAATTTAACAGCTGCCATCCAAGTGCAGAATCCT	AAGTGTGATGGGCAAGAAGGGCATGATTGAGTAGAGTGGAAAGGAGGGAGACTGGGGAGAAGGGAGAGAGAGGAGGGATGCAATACAGTAGGGCCAGGCGCAAGGATCATGCATGCCTTATTCATATTTGTGTTATTCAAGGATTCTACTCTGGGTTCTATTATGGGGCCTGGCCTAAAGTGGTTGTTCAAGAAATGTGTGTTAGAGAAATCATACATAAACTAGCAATTCTCATTTGGATTCCTGTATCTGAACAACTAACTTTCAGCTTCTTCAGTGGGATAAAGAAGAAAAATGGGGTTTAAAGTACATACTATTCAGTATTAATGTAGAATTTAACAGCTGCCATCCAAGTGCAGAATCCT
AAGTGTGATGGGCAAGAAGGGCATGATTGAGTAGAGTGGAAAGGAGGGAGACTGGGGAGAAGGGAGAGAGAGGAG----------------------------GGATCATGCATGCCTTATTCATATTTGTGTTATTCAAGGATTCTACTCTGGGTTCTATTATGGGGCCTGGCCTAAAGTGGTTGTTCAAGAAATGTGTGTTAGAGAAATCATACATAAACTAGCAATTCTCATTTGGATTCCTGTATCTGAACAACTAACTTTCAGCTTCTTCAGTGGGATAAAGAAGAAAAATGGGGTTTAAAGTACATACTATTCAGTATTAATGTAGAATTTAACAGCTGCCATCCAAGTGCAGAATCCT	210	34	Deletion	0.05	-28	KCDGQEGHD*	KCDGQEGHD*	AAGTGTGATGGGCAAGAAGGGCATGATTGAGTAGAGTGGAAAGGAGGGAGACTGGGGAGAAGGGAGAGAGAGGAG----------------------------GGATCATGCATGCCTTATTCATATTTGTGTTATTCAAGGATTCTACTCTGGGTTCTATTATGGGGCCTGGCCTAAAGTGGTTGTTCAAGAAATGTGTGTTAGAGAAATCATACATAAACTAGCAATTCTCATTTGGATTCCTGTATCTGAACAACTAACTTTCAGCTTCTTCAGTGGGATAAAGAAGAAAAATGGGGTTTAAAGTACATACTATTCAGTATTAATGTAGAATTTAACAGCTGCCATCCAAGTGCAGAATCCT	AAGTGTGATGGGCAAGAAGGGCATGATTGAGTAGAGTGGAAAGGAGGGAGACTGGGGAGAAGGGAGAGAGAGGAGGGATGCAATACAGTAGGGCCAGGCGCAAGGATCATGCATGCCTTATTCATATTTGTGTTATTCAAGGATTCTACTCTGGGTTCTATTATGGGGCCTGGCCTAAAGTGGTTGTTCAAGAAATGTGTGTTAGAGAAATCATACATAAACTAGCAATTCTCATTTGGATTCCTGTATCTGAACAACTAACTTTCAGCTTCTTCAGTGGGATAAAGAAGAAAAATGGGGTTTAAAGTACATACTATTCAGTATTAATGTAGAATTTAACAGCTGCCATCCAAGTGCAGAATCCT
AAGTGTGATGGGCAAGAAGGGCATGATTGAGTAGAGTGGAAAGGAGGGAGACTGGGGAGAAGGGAGAGAGAGGAGGGATGCAATACAGTAG------------GGATCATGCATGCCTTATTCATATTTGTGTTATTCAAGGATTCTACTCTGGGTTCTATTATGGGGCCTGGCCTAAAGTGGTTGTTCAAGAAATGTGTGTTAGAGAAATCATACATAAACTAGCAATTCTCATTTGGATTCCTGTATCTGAACAACTAACTTTCAGCTTCTTCAGTGGGATAAAGAAGAAAAATGGGGTTTAAAGTACATACTATTCAGTATTAATGTAGAATTTAACAGCTGCCATCCAAGTGCAGAATCCT	208	34	Deletion	0.05	-12	KCDGQEGHD*	KCDGQEGHD*	AAGTGTGATGGGCAAGAAGGGCATGATTGAGTAGAGTGGAAAGGAGGGAGACTGGGGAGAAGGGAGAGAGAGGAGGGATGCAATACAGTAG------------GGATCATGCATGCCTTATTCATATTTGTGTTATTCAAGGATTCTACTCTGGGTTCTATTATGGGGCCTGGCCTAAAGTGGTTGTTCAAGAAATGTGTGTTAGAGAAATCATACATAAACTAGCAATTCTCATTTGGATTCCTGTATCTGAACAACTAACTTTCAGCTTCTTCAGTGGGATAAAGAAGAAAAATGGGGTTTAAAGTACATACTATTCAGTATTAATGTAGAATTTAACAGCTGCCATCCAAGTGCAGAATCCT	AAGTGTGATGGGCAAGAAGGGCATGATTGAGTAGAGTGGAAAGGAGGGAGACTGGGGAGAAGGGAGAGAGAGGAGGGATGCAATACAGTAGGGCCAGGCGCAAGGATCATGCATGCCTTATTCATATTTGTGTTATTCAAGGATTCTACTCTGGGTTCTATTATGGGGCCTGGCCTAAAGTGGTTGTTCAAGAAATGTGTGTTAGAGAAATCATACATAAACTAGCAATTCTCATTTGGATTCCTGTATCTGAACAACTAACTTTCAGCTTCTTCAGTGGGATAAAGAAGAAAAATGGGGTTTAAAGTACATACTATTCAGTATTAATGTAGAATTTAACAGCTGCCATCCAAGTGCAGAATCCT
AAGTGTGATGGGCAAGAAGGGCATGATTGAGTAGAGTGGAAAGGAGGGAGACTGGGGAGAAGGGAGAGAGAGGAGGGATGCAATACAGTAGGGCCAGGCTatggCAAGGATCATGCATGCCTTATTCATATTTGTGTTATTCAAGGATTCTACTCTGGGTTCTATTATGGGGCCTGGCCTAAAGTGGTTGTTCAAGAAATGTGTGTTAGAGAAATCATACATAAACTAGCAATTCTCATTTGGATTCCTGTATCTGAACAACTAACTTTCAGCTTCTTCAGTGGGATAAAGAAGAAAAATGGGGTTTAAAGTACATACTATTCAGTATTAATGTAGAATTTAACAGCTGCCATCCAAGTGCAGAATCCT	206	35	Insertion	0.05	4	KCDGQEGHD*	KCDGQEGHD*	AAGTGTGATGGGCAAGAAGGGCATGATTGAGTAGAGTGGAAAGGAGGGAGACTGGGGAGAAGGGAGAGAGAGGAGGGATGCAATACAGTAGGGCCAGGCTATGGCAAGGATCATGCATGCCTTATTCATATTTGTGTTATTCAAGGATTCTACTCTGGGTTCTATTATGGGGCCTGGCCTAAAGTGGTTGTTCAAGAAATGTGTGTTAGAGAAATCATACATAAACTAGCAATTCTCATTTGGATTCCTGTATCTGAACAACTAACTTTCAGCTTCTTCAGTGGGATAAAGAAGAAAAATGGGGTTTAAAGTACATACTATTCAGTATTAATGTAGAATTTAACAGCTGCCATCCAAGTGCAGAATCCT	AAGTGTGATGGGCAAGAAGGGCATGATTGAGTAGAGTGGAAAGGAGGGAGACTGGGGAGAAGGGAGAGAGAGGAGGGATGCAATACAGTAGGGCCAGGCGCAAGGATCATGCATGCCTTATTCATATTTGTGTTATTCAAGGATTCTACTCTGGGTTCTATTATGGGGCCTGGCCTAAAGTGGTTGTTCAAGAAATGTGTGTTAGAGAAATCATACATAAACTAGCAATTCTCATTTGGATTCCTGTATCTGAACAACTAACTTTCAGCTTCTTCAGTGGGATAAAGAAGAAAAATGGGGTTTAAAGTACATACTATTCAGTATTAATGTAGAATTTAACAGCTGCCATCCAAGTGCAGAATCCT
AAGTGTGATGGGCAAGAAGGGCATGATTGAGTAGAGTGGAAAGGAGGGAGACTGGGGAGAAGGGAGAGAGGGGAGGGATGCAATACAGTAGGGCCAGGCGCAAGGATCATGCATGCCTTATTCATATTTGTGTTATTCAAGGATTCTACTCTGGGTTCTATTATGGGGCCTGGCCTAAAGTGGTTGTTCAAGAAATGTGTGTTAGAGAAATCATACATAAACTAGCAATTCTCATTTGGATTCCTGTATCTGAACAACTAACTTTCAGCTTCTTCAGTGGGATAAAGAAGAAAAATGGGGTTTAAAGTACATACTATTCAGTATTAATGTAGAATTTAACAGCTGCCATCCAAGTGCAGAATCCT	196	35	1 Base Change	0.05	0	KCDGQEGHD*	KCDGQEGHD*	AAGTGTGATGGGCAAGAAGGGCATGATTGAGTAGAGTGGAAAGGAGGGAGACTGGGGAGAAGGGAGAGAGGGGAGGGATGCAATACAGTAGGGCCAGGCGCAAGGATCATGCATGCCTTATTCATATTTGTGTTATTCAAGGATTCTACTCTGGGTTCTATTATGGGGCCTGGCCTAAAGTGGTTGTTCAAGAAATGTGTGTTAGAGAAATCATACATAAACTAGCAATTCTCATTTGGATTCCTGTATCTGAACAACTAACTTTCAGCTTCTTCAGTGGGATAAAGAAGAAAAATGGGGTTTAAAGTACATACTATTCAGTATTAATGTAGAATTTAACAGCTGCCATCCAAGTGCAGAATCCT	AAGTGTGATGGGCAAGAAGGGCATGATTGAGTAGAGTGGAAAGGAGGGAGACTGGGGAGAAGGGAGAGAGAGGAGGGATGCAATACAGTAGGGCCAGGCGCAAGGATCATGCATGCCTTATTCATATTTGTGTTATTCAAGGATTCTACTCTGGGTTCTATTATGGGGCCTGGCCTAAAGTGGTTGTTCAAGAAATGTGTGTTAGAGAAATCATACATAAACTAGCAATTCTCATTTGGATTCCTGTATCTGAACAACTAACTTTCAGCTTCTTCAGTGGGATAAAGAAGAAAAATGGGGTTTAAAGTACATACTATTCAGTATTAATGTAGAATTTAACAGCTGCCATCCAAGTGCAGAATCCT
AAGTGTGATGGGCAAGAAGGGCATGATTGAGTAGAGTGGAAAGGAGGGAGACTGGGGAGAAGGGAGAGAGAGGAGGGATGCAATACAGT-----------------------ATGCCTTATTCATATTTGTGTTATTCAAGGATTCTACTCTGGGTTCTATTATGGGGCCTGGCCTAAAGTGGTTGTTCAAGAAATGTGTGTTAGAGAAATCATACATAAACTAGCAATTCTCATTTGGATTCCTGTATCTGAACAACTAACTTTCAGCTTCTTCAGTGGGATAAAGAAGAAAAATGGGGTTTAAAGTACATACTATTCAGTATTAATGTAGAATTTAACAGCTGCCATCCAAGTGCAGAATCCT	193	34	Deletion	0.05	-23	KCDGQEGHD*	KCDGQEGHD*	AAGTGTGATGGGCAAGAAGGGCATGATTGAGTAGAGTGGAAAGGAGGGAGACTGGGGAGAAGGGAGAGAGAGGAGGGATGCAATACAGT-----------------------ATGCCTTATTCATATTTGTGTTATTCAAGGATTCTACTCTGGGTTCTATTATGGGGCCTGGCCTAAAGTGGTTGTTCAAGAAATGTGTGTTAGAGAAATCATACATAAACTAGCAATTCTCATTTGGATTCCTGTATCTGAACAACTAACTTTCAGCTTCTTCAGTGGGATAAAGAAGAAAAATGGGGTTTAAAGTACATACTATTCAGTATTAATGTAGAATTTAACAGCTGCCATCCAAGTGCAGAATCCT	AAGTGTGATGGGCAAGAAGGGCATGATTGAGTAGAGTGGAAAGGAGGGAGACTGGGGAGAAGGGAGAGAGAGGAGGGATGCAATACAGTAGGGCCAGGCGCAAGGATCATGCATGCCTTATTCATATTTGTGTTATTCAAGGATTCTACTCTGGGTTCTATTATGGGGCCTGGCCTAAAGTGGTTGTTCAAGAAATGTGTGTTAGAGAAATCATACATAAACTAGCAATTCTCATTTGGATTCCTGTATCTGAACAACTAACTTTCAGCTTCTTCAGTGGGATAAAGAAGAAAAATGGGGTTTAAAGTACATACTATTCAGTATTAATGTAGAATTTAACAGCTGCCATCCAAGTGCAGAATCCT
AAGTGTGATGGGCAAGAAGGGCATGATTGAGTAGAGTGGAAAGGAGGGAGACTGGGGAGAAGGGAGAGAGAGGAGGGATGCAATACAG-----------GCAAGGATCATGCATGCCTTATTCATATTTGTGTTATTCAAGGATTCTACTCTGGGTTCTATTATGGGGCCTGGCCTAAAGTGGTTGTTCAAGAAATGTGTGTTAGAGAAATCATACATAAACTAGCAATTCTCATTTGGATTCCTGTATCTGAACAACTAACTTTCAGCTTCTTCAGTGGGATAAAGAAGAAAAATGGGGTTTAAAGTACATACTATTCAGTATTAATGTAGAATTTAACAGCTGCCATCCAAGTGCAGAATCCT	192	35	Deletion	0.05	-11	KCDGQEGHD*	KCDGQEGHD*	AAGTGTGATGGGCAAGAAGGGCATGATTGAGTAGAGTGGAAAGGAGGGAGACTGGGGAGAAGGGAGAGAGAGGAGGGATGCAATACAG-----------GCAAGGATCATGCATGCCTTATTCATATTTGTGTTATTCAAGGATTCTACTCTGGGTTCTATTATGGGGCCTGGCCTAAAGTGGTTGTTCAAGAAATGTGTGTTAGAGAAATCATACATAAACTAGCAATTCTCATTTGGATTCCTGTATCTGAACAACTAACTTTCAGCTTCTTCAGTGGGATAAAGAAGAAAAATGGGGTTTAAAGTACATACTATTCAGTATTAATGTAGAATTTAACAGCTGCCATCCAAGTGCAGAATCCT	AAGTGTGATGGGCAAGAAGGGCATGATTGAGTAGAGTGGAAAGGAGGGAGACTGGGGAGAAGGGAGAGAGAGGAGGGATGCAATACAGTAGGGCCAGGCGCAAGGATCATGCATGCCTTATTCATATTTGTGTTATTCAAGGATTCTACTCTGGGTTCTATTATGGGGCCTGGCCTAAAGTGGTTGTTCAAGAAATGTGTGTTAGAGAAATCATACATAAACTAGCAATTCTCATTTGGATTCCTGTATCTGAACAACTAACTTTCAGCTTCTTCAGTGGGATAAAGAAGAAAAATGGGGTTTAAAGTACATACTATTCAGTATTAATGTAGAATTTAACAGCTGCCATCCAAGTGCAGAATCCT
AAGTGTGATGGGCAAGAAGGGCATGATTGAGTAGAGTGGAAAGGAGGGAGACTGGGGAGAAGGGAGAGAGAGGAGGGATGCAATA-------------AGCAAGGATCATGCATGCCTTATTCATATTTGTGTTATTCAAGGATTCTACTCTGGGTTCTATTATGGGGCCTGGCCTAAAGTGGTTGTTCAAGAAATGTGTGTTAGAGAAATCATACATAAACTAGCAATTCTCATTTGGATTCCTGTATCTGAACAACTAACTTTCAGCTTCTTCAGTGGGATAAAGAAGAAAAATGGGGTTTAAAGTACATACTATTCAGTATTAATGTAGAATTTAACAGCTGCCATCCAAGTGCAGAATCCT	191	34	Deletion	0.05	-13	KCDGQEGHD*	KCDGQEGHD*	AAGTGTGATGGGCAAGAAGGGCATGATTGAGTAGAGTGGAAAGGAGGGAGACTGGGGAGAAGGGAGAGAGAGGAGGGATGCAATA-------------AGCAAGGATCATGCATGCCTTATTCATATTTGTGTTATTCAAGGATTCTACTCTGGGTTCTATTATGGGGCCTGGCCTAAAGTGGTTGTTCAAGAAATGTGTGTTAGAGAAATCATACATAAACTAGCAATTCTCATTTGGATTCCTGTATCTGAACAACTAACTTTCAGCTTCTTCAGTGGGATAAAGAAGAAAAATGGGGTTTAAAGTACATACTATTCAGTATTAATGTAGAATTTAACAGCTGCCATCCAAGTGCAGAATCCT	AAGTGTGATGGGCAAGAAGGGCATGATTGAGTAGAGTGGAAAGGAGGGAGACTGGGGAGAAGGGAGAGAGAGGAGGGATGCAATACAGTAGGGCCAGGCGCAAGGATCATGCATGCCTTATTCATATTTGTGTTATTCAAGGATTCTACTCTGGGTTCTATTATGGGGCCTGGCCTAAAGTGGTTGTTCAAGAAATGTGTGTTAGAGAAATCATACATAAACTAGCAATTCTCATTTGGATTCCTGTATCTGAACAACTAACTTTCAGCTTCTTCAGTGGGATAAAGAAGAAAAATGGGGTTTAAAGTACATACTATTCAGTATTAATGTAGAATTTAACAGCTGCCATCCAAGTGCAGAATCCT
AAGTGTGATGGGCAAGAAGGGCATGATTGAGTAGAGTGGAAGGGAGGGAGACTGGGGAGAAGGGAGAGAGAGGAGGGATGCAATACAGTAGGGCCAGGCGCAAGGATCATGCATGCCTTATTCATATTTGTGTTATTCAAGGATTCTACTCTGGGTTCTATTATGGGGCCTGGCCTAAAGTGGTTGTTCAAGAAATGTGTGTTAGAGAAATCATACATAAACTAGCAATTCTCATTTGGATTCCTGTATCTGAACAACTAACTTTCAGCTTCTTCAGTGGGATAAAGAAGAAAAATGGGGTTTAAAGTACATACTATTCAGTATTAATGTAGAATTTAACAGCTGCCATCCAAGTGCAGAATCCT	185	35	1 Base Change	0.05	0	KCDGQEGHD*	KCDGQEGHD*	AAGTGTGATGGGCAAGAAGGGCATGATTGAGTAGAGTGGAAGGGAGGGAGACTGGGGAGAAGGGAGAGAGAGGAGGGATGCAATACAGTAGGGCCAGGCGCAAGGATCATGCATGCCTTATTCATATTTGTGTTATTCAAGGATTCTACTCTGGGTTCTATTATGGGGCCTGGCCTAAAGTGGTTGTTCAAGAAATGTGTGTTAGAGAAATCATACATAAACTAGCAATTCTCATTTGGATTCCTGTATCTGAACAACTAACTTTCAGCTTCTTCAGTGGGATAAAGAAGAAAAATGGGGTTTAAAGTACATACTATTCAGTATTAATGTAGAATTTAACAGCTGCCATCCAAGTGCAGAATCCT	AAGTGTGATGGGCAAGAAGGGCATGATTGAGTAGAGTGGAAAGGAGGGAGACTGGGGAGAAGGGAGAGAGAGGAGGGATGCAATACAGTAGGGCCAGGCGCAAGGATCATGCATGCCTTATTCATATTTGTGTTATTCAAGGATTCTACTCTGGGTTCTATTATGGGGCCTGGCCTAAAGTGGTTGTTCAAGAAATGTGTGTTAGAGAAATCATACATAAACTAGCAATTCTCATTTGGATTCCTGTATCTGAACAACTAACTTTCAGCTTCTTCAGTGGGATAAAGAAGAAAAATGGGGTTTAAAGTACATACTATTCAGTATTAATGTAGAATTTAACAGCTGCCATCCAAGTGCAGAATCCT
AAGTGTGATGGGCAAGAAGGGCATGATTGAGTAGAGTGGAAAGGAGGGAGACTGGGGAGAAGGGAGAGAGAGGAGGGATGCAATACAGTAGGGC------CAAGGATCATGCATGCCTTATTCATATTTGTGTTATTCAAGGATTCTACTCTGGGTTCTATTATGGGGCCTGGCCTAAAGTGGTTGTTCAAGAAATGTGTGTTAGAGAAATCATACATAAACTAGCAATTCTCATTTGGATTCCTGTATCTGAACAACTAACTTTCAGCTTCTTCAGTGGGATAAAGAAGAAAAATGGGGTTTAAAGTACATACTATTCAGTATTAATGTAGAATTTAACAGCTGCCATCCAAGTGCAGAATCCT	184	35	Deletion	0.05	-6	KCDGQEGHD*	KCDGQEGHD*	AAGTGTGATGGGCAAGAAGGGCATGATTGAGTAGAGTGGAAAGGAGGGAGACTGGGGAGAAGGGAGAGAGAGGAGGGATGCAATACAGTAGGGC------CAAGGATCATGCATGCCTTATTCATATTTGTGTTATTCAAGGATTCTACTCTGGGTTCTATTATGGGGCCTGGCCTAAAGTGGTTGTTCAAGAAATGTGTGTTAGAGAAATCATACATAAACTAGCAATTCTCATTTGGATTCCTGTATCTGAACAACTAACTTTCAGCTTCTTCAGTGGGATAAAGAAGAAAAATGGGGTTTAAAGTACATACTATTCAGTATTAATGTAGAATTTAACAGCTGCCATCCAAGTGCAGAATCCT	AAGTGTGATGGGCAAGAAGGGCATGATTGAGTAGAGTGGAAAGGAGGGAGACTGGGGAGAAGGGAGAGAGAGGAGGGATGCAATACAGTAGGGCCAGGCGCAAGGATCATGCATGCCTTATTCATATTTGTGTTATTCAAGGATTCTACTCTGGGTTCTATTATGGGGCCTGGCCTAAAGTGGTTGTTCAAGAAATGTGTGTTAGAGAAATCATACATAAACTAGCAATTCTCATTTGGATTCCTGTATCTGAACAACTAACTTTCAGCTTCTTCAGTGGGATAAAGAAGAAAAATGGGGTTTAAAGTACATACTATTCAGTATTAATGTAGAATTTAACAGCTGCCATCCAAGTGCAGAATCCT
AAGTGTGATGGGCAAGAAGGGCATGATTGAGTAGAGTGGAAAGGAGGGAGACTGGGGAGAAGGGAGAGAGAGGAGGGATGCAA----------------GCAAGGATCATGCATGCCTTATTCATATTTGTGTTATTCAAGGATTCTACTCTGGGTTCTATTATGGGGCCTGGCCTAAAGTGGTTGTTCAAGAAATGTGTGTTAGAGAAATCATACATAAACTAGCAATTCTCATTTGGATTCCTGTATCTGAACAACTAACTTTCAGCTTCTTCAGTGGGATAAAGAAGAAAAATGGGGTTTAAAGTACATACTATTCAGTATTAATGTAGAATTTAACAGCTGCCATCCAAGTGCAGAATCCT	176	34	Deletion	0.04	-16	KCDGQEGHD*	KCDGQEGHD*	AAGTGTGATGGGCAAGAAGGGCATGATTGAGTAGAGTGGAAAGGAGGGAGACTGGGGAGAAGGGAGAGAGAGGAGGGATGCAA----------------GCAAGGATCATGCATGCCTTATTCATATTTGTGTTATTCAAGGATTCTACTCTGGGTTCTATTATGGGGCCTGGCCTAAAGTGGTTGTTCAAGAAATGTGTGTTAGAGAAATCATACATAAACTAGCAATTCTCATTTGGATTCCTGTATCTGAACAACTAACTTTCAGCTTCTTCAGTGGGATAAAGAAGAAAAATGGGGTTTAAAGTACATACTATTCAGTATTAATGTAGAATTTAACAGCTGCCATCCAAGTGCAGAATCCT	AAGTGTGATGGGCAAGAAGGGCATGATTGAGTAGAGTGGAAAGGAGGGAGACTGGGGAGAAGGGAGAGAGAGGAGGGATGCAATACAGTAGGGCCAGGCGCAAGGATCATGCATGCCTTATTCATATTTGTGTTATTCAAGGATTCTACTCTGGGTTCTATTATGGGGCCTGGCCTAAAGTGGTTGTTCAAGAAATGTGTGTTAGAGAAATCATACATAAACTAGCAATTCTCATTTGGATTCCTGTATCTGAACAACTAACTTTCAGCTTCTTCAGTGGGATAAAGAAGAAAAATGGGGTTTAAAGTACATACTATTCAGTATTAATGTAGAATTTAACAGCTGCCATCCAAGTGCAGAATCCT
AAGTGTGATGGGCAAGAAGGGCATGATTGAGTAGAGTGGAAAGGAGGGAGACTGGGGAGAAGGGAGAGAGAGGAGGGATGCAATACAGTAGGGCCAG------GGATCATGCATGCCTTATTCATATTTGTGTTATTCAAGGATTCTACTCTGGGTTCTATTATGGGGCCTGGCCTAAAGTGGTTGTTCAAGAAATGTGTGTTAGAGAAATCATACATAAACTAGCAATTCTCATTTGGATTCCTGTATCTGAACAACTAACTTTCAGCTTCTTCAGTGGGATAAAGAAGAAAAATGGGGTTTAAAGTACATACTATTCAGTATTAATGTAGAATTTAACAGCTGCCATCCAAGTGCAGAATCCT	172	35	Deletion	0.04	-6	KCDGQEGHD*	KCDGQEGHD*	AAGTGTGATGGGCAAGAAGGGCATGATTGAGTAGAGTGGAAAGGAGGGAGACTGGGGAGAAGGGAGAGAGAGGAGGGATGCAATACAGTAGGGCCAG------GGATCATGCATGCCTTATTCATATTTGTGTTATTCAAGGATTCTACTCTGGGTTCTATTATGGGGCCTGGCCTAAAGTGGTTGTTCAAGAAATGTGTGTTAGAGAAATCATACATAAACTAGCAATTCTCATTTGGATTCCTGTATCTGAACAACTAACTTTCAGCTTCTTCAGTGGGATAAAGAAGAAAAATGGGGTTTAAAGTACATACTATTCAGTATTAATGTAGAATTTAACAGCTGCCATCCAAGTGCAGAATCCT	AAGTGTGATGGGCAAGAAGGGCATGATTGAGTAGAGTGGAAAGGAGGGAGACTGGGGAGAAGGGAGAGAGAGGAGGGATGCAATACAGTAGGGCCAGGCGCAAGGATCATGCATGCCTTATTCATATTTGTGTTATTCAAGGATTCTACTCTGGGTTCTATTATGGGGCCTGGCCTAAAGTGGTTGTTCAAGAAATGTGTGTTAGAGAAATCATACATAAACTAGCAATTCTCATTTGGATTCCTGTATCTGAACAACTAACTTTCAGCTTCTTCAGTGGGATAAAGAAGAAAAATGGGGTTTAAAGTACATACTATTCAGTATTAATGTAGAATTTAACAGCTGCCATCCAAGTGCAGAATCCT
AAGTGT-ATGGGCAAGAAGGGCATGATTGAGTAGAGTGGAAAGGAGGGAGACTGGGGAGAAGGGAGAGAGAGGAGGGATGCAATACAGTAGGGCCAGGCTggCAAGGATCATGCATGCCTTATTCATATTTGTGTTATTCAAGGATTCTACTCTGGGTTCTATTATGGGGCCTGGCCTAAAGTGGTTGTTCAAGAAATGTGTGTTAGAGAAATCATACATAAACTAGCAATTCTCATTTGGATTCCTGTATCTGAACAACTAACTTTCAGCTTCTTCAGTGGGATAAAGAAGAAAAATGGGGTTTAAAGTACATACTATTCAGTATTAATGTAGAATTTAACAGCTGCCATCCAAGTGCAGAATCCT	166	35	Insertion and Deletion	0.04	1	KCMGKKGMIE*	KCDGQEGHD*	AAGTGT-ATGGGCAAGAAGGGCATGATTGAGTAGAGTGGAAAGGAGGGAGACTGGGGAGAAGGGAGAGAGAGGAGGGATGCAATACAGTAGGGCCAGGCTGGCAAGGATCATGCATGCCTTATTCATATTTGTGTTATTCAAGGATTCTACTCTGGGTTCTATTATGGGGCCTGGCCTAAAGTGGTTGTTCAAGAAATGTGTGTTAGAGAAATCATACATAAACTAGCAATTCTCATTTGGATTCCTGTATCTGAACAACTAACTTTCAGCTTCTTCAGTGGGATAAAGAAGAAAAATGGGGTTTAAAGTACATACTATTCAGTATTAATGTAGAATTTAACAGCTGCCATCCAAGTGCAGAATCCT	AAGTGTGATGGGCAAGAAGGGCATGATTGAGTAGAGTGGAAAGGAGGGAGACTGGGGAGAAGGGAGAGAGAGGAGGGATGCAATACAGTAGGGCCAGGCGCAAGGATCATGCATGCCTTATTCATATTTGTGTTATTCAAGGATTCTACTCTGGGTTCTATTATGGGGCCTGGCCTAAAGTGGTTGTTCAAGAAATGTGTGTTAGAGAAATCATACATAAACTAGCAATTCTCATTTGGATTCCTGTATCTGAACAACTAACTTTCAGCTTCTTCAGTGGGATAAAGAAGAAAAATGGGGTTTAAAGTACATACTATTCAGTATTAATGTAGAATTTAACAGCTGCCATCCAAGTGCAGAATCCT
AAGTGTGATGGGCAAGAAGGGCATGATTGAGTAGAGTGGAAAGGAGGGAGACTGGGGAGAAGGGAGAGAGAGGAGGGATGCAAT--------------GGCAAGGATCATGCATGCCTTATTCATATTTGTGTTATTCAAGGATTCTACTCTGGGTTCTATTATGGGGCCTGGCCTAAAGTGGTTGTTCAAGAAATGTGTGTTAGAGAAATCATACATAAACTAGCAATTCTCATTTGGATTCCTGTATCTGAACAACTAACTTTCAGCTTCTTCAGTGGGATAAAGAAGAAAAATGGGGTTTAAAGTACATACTATTCAGTATTAATGTAGAATTTAACAGCTGCCATCCAAGTGCAGAATCCT	164	34	Deletion	0.04	-14	KCDGQEGHD*	KCDGQEGHD*	AAGTGTGATGGGCAAGAAGGGCATGATTGAGTAGAGTGGAAAGGAGGGAGACTGGGGAGAAGGGAGAGAGAGGAGGGATGCAAT--------------GGCAAGGATCATGCATGCCTTATTCATATTTGTGTTATTCAAGGATTCTACTCTGGGTTCTATTATGGGGCCTGGCCTAAAGTGGTTGTTCAAGAAATGTGTGTTAGAGAAATCATACATAAACTAGCAATTCTCATTTGGATTCCTGTATCTGAACAACTAACTTTCAGCTTCTTCAGTGGGATAAAGAAGAAAAATGGGGTTTAAAGTACATACTATTCAGTATTAATGTAGAATTTAACAGCTGCCATCCAAGTGCAGAATCCT	AAGTGTGATGGGCAAGAAGGGCATGATTGAGTAGAGTGGAAAGGAGGGAGACTGGGGAGAAGGGAGAGAGAGGAGGGATGCAATACAGTAGGGCCAGGCGCAAGGATCATGCATGCCTTATTCATATTTGTGTTATTCAAGGATTCTACTCTGGGTTCTATTATGGGGCCTGGCCTAAAGTGGTTGTTCAAGAAATGTGTGTTAGAGAAATCATACATAAACTAGCAATTCTCATTTGGATTCCTGTATCTGAACAACTAACTTTCAGCTTCTTCAGTGGGATAAAGAAGAAAAATGGGGTTTAAAGTACATACTATTCAGTATTAATGTAGAATTTAACAGCTGCCATCCAAGTGCAGAATCCT
AAGTGTGATGGGCAAGAAGGGCATGATTGAGTAGAGTGGAAAGGAGGGAGACTGGGGAGAAGGGAGAGAGAGGAGGGATGCAATACAGTAGGGCCAGGC--------------TGCCTTATTCATATTTGTGTTATTCAAGGATTCTACTCTGGGTTCTATTATGGGGCCTGGCCTAAAGTGGTTGTTCAAGAAATGTGTGTTAGAGAAATCATACATAAACTAGCAATTCTCATTTGGATTCCTGTATCTGAACAACTAACTTTCAGCTTCTTCAGTGGGATAAAGAAGAAAAATGGGGTTTAAAGTACATACTATTCAGTATTAATGTAGAATTTAACAGCTGCCATCCAAGTGCAGAATCCT	163	34	Deletion	0.04	-14	KCDGQEGHD*	KCDGQEGHD*	AAGTGTGATGGGCAAGAAGGGCATGATTGAGTAGAGTGGAAAGGAGGGAGACTGGGGAGAAGGGAGAGAGAGGAGGGATGCAATACAGTAGGGCCAGGC--------------TGCCTTATTCATATTTGTGTTATTCAAGGATTCTACTCTGGGTTCTATTATGGGGCCTGGCCTAAAGTGGTTGTTCAAGAAATGTGTGTTAGAGAAATCATACATAAACTAGCAATTCTCATTTGGATTCCTGTATCTGAACAACTAACTTTCAGCTTCTTCAGTGGGATAAAGAAGAAAAATGGGGTTTAAAGTACATACTATTCAGTATTAATGTAGAATTTAACAGCTGCCATCCAAGTGCAGAATCCT	AAGTGTGATGGGCAAGAAGGGCATGATTGAGTAGAGTGGAAAGGAGGGAGACTGGGGAGAAGGGAGAGAGAGGAGGGATGCAATACAGTAGGGCCAGGCGCAAGGATCATGCATGCCTTATTCATATTTGTGTTATTCAAGGATTCTACTCTGGGTTCTATTATGGGGCCTGGCCTAAAGTGGTTGTTCAAGAAATGTGTGTTAGAGAAATCATACATAAACTAGCAATTCTCATTTGGATTCCTGTATCTGAACAACTAACTTTCAGCTTCTTCAGTGGGATAAAGAAGAAAAATGGGGTTTAAAGTACATACTATTCAGTATTAATGTAGAATTTAACAGCTGCCATCCAAGTGCAGAATCCT
AAGTGTGATGGGCAAGAAGGGCATGATTGAGTAGAGTGGAAAGGAGGGAGACTGGGGAGAAGGGAGAGAGAGGAGGGATGCAATA-------------GGCAAGGATCATGCATGCCTTATTCATATTTGTGTTATTCAAGGATTCTACTCTGGGTTCTATTATGGGGCCTGGCCTAAAGTGGTTGTTCAAGAAATGTGTGTTAGAGAAATCATACATAAACTAGCAATTCTCATTTGGATTCCTGTATCTGAACAACTAACTTTCAGCTTCTTCAGTGGGATAAAGAAGAAAAATGGGGTTTAAAGTACATACTATTCAGTATTAATGTAGAATTTAACAGCTGCCATCCAAGTGCAGAATCCT	160	35	Deletion	0.04	-13	KCDGQEGHD*	KCDGQEGHD*	AAGTGTGATGGGCAAGAAGGGCATGATTGAGTAGAGTGGAAAGGAGGGAGACTGGGGAGAAGGGAGAGAGAGGAGGGATGCAATA-------------GGCAAGGATCATGCATGCCTTATTCATATTTGTGTTATTCAAGGATTCTACTCTGGGTTCTATTATGGGGCCTGGCCTAAAGTGGTTGTTCAAGAAATGTGTGTTAGAGAAATCATACATAAACTAGCAATTCTCATTTGGATTCCTGTATCTGAACAACTAACTTTCAGCTTCTTCAGTGGGATAAAGAAGAAAAATGGGGTTTAAAGTACATACTATTCAGTATTAATGTAGAATTTAACAGCTGCCATCCAAGTGCAGAATCCT	AAGTGTGATGGGCAAGAAGGGCATGATTGAGTAGAGTGGAAAGGAGGGAGACTGGGGAGAAGGGAGAGAGAGGAGGGATGCAATACAGTAGGGCCAGGCGCAAGGATCATGCATGCCTTATTCATATTTGTGTTATTCAAGGATTCTACTCTGGGTTCTATTATGGGGCCTGGCCTAAAGTGGTTGTTCAAGAAATGTGTGTTAGAGAAATCATACATAAACTAGCAATTCTCATTTGGATTCCTGTATCTGAACAACTAACTTTCAGCTTCTTCAGTGGGATAAAGAAGAAAAATGGGGTTTAAAGTACATACTATTCAGTATTAATGTAGAATTTAACAGCTGCCATCCAAGTGCAGAATCCT
AAGTGTGATGGGCAAGAAGGGCATGATTGAGTAGAGTGGAAAGGAGGGAGACTGGGGAGAAGGGAGAGAGAGGAGGGATGCAATACAGTAGG----GTGGCAAGGATCATGCATGCCTTATTCATATTTGTGTTATTCAAGGATTCTACTCTGGGTTCTATTATGGGGCCTGGCCTAAAGTGGTTGTTCAAGAAATGTGTGTTAGAGAAATCATACATAAACTAGCAATTCTCATTTGGATTCCTGTATCTGAACAACTAACTTTCAGCTTCTTCAGTGGGATAAAGAAGAAAAATGGGGTTTAAAGTACATACTATTCAGTATTAATGTAGAATTTAACAGCTGCCATCCAAGTGCAGAATCCT	158	35	Deletion	0.04	-4	KCDGQEGHD*	KCDGQEGHD*	AAGTGTGATGGGCAAGAAGGGCATGATTGAGTAGAGTGGAAAGGAGGGAGACTGGGGAGAAGGGAGAGAGAGGAGGGATGCAATACAGTAGG----GTGGCAAGGATCATGCATGCCTTATTCATATTTGTGTTATTCAAGGATTCTACTCTGGGTTCTATTATGGGGCCTGGCCTAAAGTGGTTGTTCAAGAAATGTGTGTTAGAGAAATCATACATAAACTAGCAATTCTCATTTGGATTCCTGTATCTGAACAACTAACTTTCAGCTTCTTCAGTGGGATAAAGAAGAAAAATGGGGTTTAAAGTACATACTATTCAGTATTAATGTAGAATTTAACAGCTGCCATCCAAGTGCAGAATCCT	AAGTGTGATGGGCAAGAAGGGCATGATTGAGTAGAGTGGAAAGGAGGGAGACTGGGGAGAAGGGAGAGAGAGGAGGGATGCAATACAGTAGGGCCAGGCGCAAGGATCATGCATGCCTTATTCATATTTGTGTTATTCAAGGATTCTACTCTGGGTTCTATTATGGGGCCTGGCCTAAAGTGGTTGTTCAAGAAATGTGTGTTAGAGAAATCATACATAAACTAGCAATTCTCATTTGGATTCCTGTATCTGAACAACTAACTTTCAGCTTCTTCAGTGGGATAAAGAAGAAAAATGGGGTTTAAAGTACATACTATTCAGTATTAATGTAGAATTTAACAGCTGCCATCCAAGTGCAGAATCCT
AAGTGTGATGGGCAAGAAGGGCATGATTGAGTAGAGTGGAAAGGAGGGAGACTGGGGAGAAGGGAGAGAGAGGAGGGATGCAATACAGTAGGGCCAGGCGtggCAAGGATCATGCATGCCTTATTCATATTTGTGTTATTCAAGGATTCTACTCTGGGTTCTATTATGGGGCCTGGCCTAAAGTGGTTGTTCAAGAAATGTGTGTTAGAGAAATCATACATAAACTAGCAATTCTCATTTGGATTCCTGTATCTGAACAACTAACTTTCAGCTTCTTCAGTGGGATAAAGAAGAAAAATGGGGTTTAAAGTACATACTATTCAGTATTAATGTAGAATTTAACAGCTGCCATCCAAGTGCAGAATCCT	158	35	Insertion	0.04	3	KCDGQEGHD*	KCDGQEGHD*	AAGTGTGATGGGCAAGAAGGGCATGATTGAGTAGAGTGGAAAGGAGGGAGACTGGGGAGAAGGGAGAGAGAGGAGGGATGCAATACAGTAGGGCCAGGCGTGGCAAGGATCATGCATGCCTTATTCATATTTGTGTTATTCAAGGATTCTACTCTGGGTTCTATTATGGGGCCTGGCCTAAAGTGGTTGTTCAAGAAATGTGTGTTAGAGAAATCATACATAAACTAGCAATTCTCATTTGGATTCCTGTATCTGAACAACTAACTTTCAGCTTCTTCAGTGGGATAAAGAAGAAAAATGGGGTTTAAAGTACATACTATTCAGTATTAATGTAGAATTTAACAGCTGCCATCCAAGTGCAGAATCCT	AAGTGTGATGGGCAAGAAGGGCATGATTGAGTAGAGTGGAAAGGAGGGAGACTGGGGAGAAGGGAGAGAGAGGAGGGATGCAATACAGTAGGGCCAGGCGCAAGGATCATGCATGCCTTATTCATATTTGTGTTATTCAAGGATTCTACTCTGGGTTCTATTATGGGGCCTGGCCTAAAGTGGTTGTTCAAGAAATGTGTGTTAGAGAAATCATACATAAACTAGCAATTCTCATTTGGATTCCTGTATCTGAACAACTAACTTTCAGCTTCTTCAGTGGGATAAAGAAGAAAAATGGGGTTTAAAGTACATACTATTCAGTATTAATGTAGAATTTAACAGCTGCCATCCAAGTGCAGAATCCT
AAGT-TGATGGGCAAGAAGGGCATGATTGAGTAGAGTGGAAAGGAGGGAGACTGGGGAGAAGGGAGAGAGAGGAGGGATGCAATACAGTAGGGCCAGGCGCAAGGATCATGCATGCCTTATTCATATTTGTGTTATTCAAGGATTCTACTCTGGGTTCTATTATGGGGCCTGGCCTAAAGTGGTTGTTCAAGAAATGTGTGTTAGAGAAATCATACATAAACTAGCAATTCTCATTTGGATTCCTGTATCTGAACAACTAACTTTCAGCTTCTTCAGTGGGATAAAGAAGAAAAATGGGGTTTAAAGTACATACTATTCAGTATTAATGTAGAATTTAACAGCTGCCATCCAAGTGCAGAATCCT	156	35	Deletion	0.04	-1	KLMGKKGMIE*	KCDGQEGHD*	AAGT-TGATGGGCAAGAAGGGCATGATTGAGTAGAGTGGAAAGGAGGGAGACTGGGGAGAAGGGAGAGAGAGGAGGGATGCAATACAGTAGGGCCAGGCGCAAGGATCATGCATGCCTTATTCATATTTGTGTTATTCAAGGATTCTACTCTGGGTTCTATTATGGGGCCTGGCCTAAAGTGGTTGTTCAAGAAATGTGTGTTAGAGAAATCATACATAAACTAGCAATTCTCATTTGGATTCCTGTATCTGAACAACTAACTTTCAGCTTCTTCAGTGGGATAAAGAAGAAAAATGGGGTTTAAAGTACATACTATTCAGTATTAATGTAGAATTTAACAGCTGCCATCCAAGTGCAGAATCCT	AAGTGTGATGGGCAAGAAGGGCATGATTGAGTAGAGTGGAAAGGAGGGAGACTGGGGAGAAGGGAGAGAGAGGAGGGATGCAATACAGTAGGGCCAGGCGCAAGGATCATGCATGCCTTATTCATATTTGTGTTATTCAAGGATTCTACTCTGGGTTCTATTATGGGGCCTGGCCTAAAGTGGTTGTTCAAGAAATGTGTGTTAGAGAAATCATACATAAACTAGCAATTCTCATTTGGATTCCTGTATCTGAACAACTAACTTTCAGCTTCTTCAGTGGGATAAAGAAGAAAAATGGGGTTTAAAGTACATACTATTCAGTATTAATGTAGAATTTAACAGCTGCCATCCAAGTGCAGAATCCT
AAGTGTGATGGGCAAGAAGGGCATGATTGAGTAGAGTGGAAAGGAGGGAGACTGGGGAGAAGGGAGAGAGAGGAGGGATGCAATACAG------------------TCATGCATGCCTTATTCATATTTGTGTTATTCAAGGATTCTACTCTGGGTTCTATTATGGGGCCTGGCCTAAAGTGGTTGTTCAAGAAATGTGTGTTAGAGAAATCATACATAAACTAGCAATTCTCATTTGGATTCCTGTATCTGAACAACTAACTTTCAGCTTCTTCAGTGGGATAAAGAAGAAAAATGGGGTTTAAAGTACATACTATTCAGTATTAATGTAGAATTTAACAGCTGCCATCCAAGTGCAGAATCCT	155	34	Deletion	0.04	-18	KCDGQEGHD*	KCDGQEGHD*	AAGTGTGATGGGCAAGAAGGGCATGATTGAGTAGAGTGGAAAGGAGGGAGACTGGGGAGAAGGGAGAGAGAGGAGGGATGCAATACAG------------------TCATGCATGCCTTATTCATATTTGTGTTATTCAAGGATTCTACTCTGGGTTCTATTATGGGGCCTGGCCTAAAGTGGTTGTTCAAGAAATGTGTGTTAGAGAAATCATACATAAACTAGCAATTCTCATTTGGATTCCTGTATCTGAACAACTAACTTTCAGCTTCTTCAGTGGGATAAAGAAGAAAAATGGGGTTTAAAGTACATACTATTCAGTATTAATGTAGAATTTAACAGCTGCCATCCAAGTGCAGAATCCT	AAGTGTGATGGGCAAGAAGGGCATGATTGAGTAGAGTGGAAAGGAGGGAGACTGGGGAGAAGGGAGAGAGAGGAGGGATGCAATACAGTAGGGCCAGGCGCAAGGATCATGCATGCCTTATTCATATTTGTGTTATTCAAGGATTCTACTCTGGGTTCTATTATGGGGCCTGGCCTAAAGTGGTTGTTCAAGAAATGTGTGTTAGAGAAATCATACATAAACTAGCAATTCTCATTTGGATTCCTGTATCTGAACAACTAACTTTCAGCTTCTTCAGTGGGATAAAGAAGAAAAATGGGGTTTAAAGTACATACTATTCAGTATTAATGTAGAATTTAACAGCTGCCATCCAAGTGCAGAATCCT
AAGTGTGATGGGCAAGAAGGGCATGATTGAGTAGAGTGGAAAGGAGGGAGACTGGGGAGAAGGGAGAGAGAGGAGGGATGCAATACAGTAGGGCCAGGCGCAAGGATCATGCATGCCTTATTCATATTTGTGTTATTCAAGGATTCTACTCTGGGTTCTATTATGGGGCCTGGCCTAAAGTGGTTGTTCAAGAAATGTGTGTTAGAGAAATCATACATAAACTAGCAATTCTCATTTGGATTCCTGTATCTGAACAACTAACTTTCAGCTTCTTCAGTGGGATAAGGAAGAAAAATGGGGTTTAAAGTACATACTATTCAGTATTAATGTAGAATTTAACAGCTGCCATCCAAGTGCAGAATCCT	155	35	1 Base Change	0.04	0	KCDGQEGHD*	KCDGQEGHD*	AAGTGTGATGGGCAAGAAGGGCATGATTGAGTAGAGTGGAAAGGAGGGAGACTGGGGAGAAGGGAGAGAGAGGAGGGATGCAATACAGTAGGGCCAGGCGCAAGGATCATGCATGCCTTATTCATATTTGTGTTATTCAAGGATTCTACTCTGGGTTCTATTATGGGGCCTGGCCTAAAGTGGTTGTTCAAGAAATGTGTGTTAGAGAAATCATACATAAACTAGCAATTCTCATTTGGATTCCTGTATCTGAACAACTAACTTTCAGCTTCTTCAGTGGGATAAGGAAGAAAAATGGGGTTTAAAGTACATACTATTCAGTATTAATGTAGAATTTAACAGCTGCCATCCAAGTGCAGAATCCT	AAGTGTGATGGGCAAGAAGGGCATGATTGAGTAGAGTGGAAAGGAGGGAGACTGGGGAGAAGGGAGAGAGAGGAGGGATGCAATACAGTAGGGCCAGGCGCAAGGATCATGCATGCCTTATTCATATTTGTGTTATTCAAGGATTCTACTCTGGGTTCTATTATGGGGCCTGGCCTAAAGTGGTTGTTCAAGAAATGTGTGTTAGAGAAATCATACATAAACTAGCAATTCTCATTTGGATTCCTGTATCTGAACAACTAACTTTCAGCTTCTTCAGTGGGATAAAGAAGAAAAATGGGGTTTAAAGTACATACTATTCAGTATTAATGTAGAATTTAACAGCTGCCATCCAAGTGCAGAATCCT
AAGTGTGATGGGCAAGAAGGGCATGATTGAGTAGAGTGGAAAGGAGGGAGACTGGGGAGAAGGGAGAGAGAGGAGGGATGCA-----------------------ATCATGCATGCCTTATTCATATTTGTGTTATTCAAGGATTCTACTCTGGGTTCTATTATGGGGCCTGGCCTAAAGTGGTTGTTCAAGAAATGTGTGTTAGAGAAATCATACATAAACTAGCAATTCTCATTTGGATTCCTGTATCTGAACAACTAACTTTCAGCTTCTTCAGTGGGATAAAGAAGAAAAATGGGGTTTAAAGTACATACTATTCAGTATTAATGTAGAATTTAACAGCTGCCATCCAAGTGCAGAATCCT	151	34	Deletion	0.04	-23	KCDGQEGHD*	KCDGQEGHD*	AAGTGTGATGGGCAAGAAGGGCATGATTGAGTAGAGTGGAAAGGAGGGAGACTGGGGAGAAGGGAGAGAGAGGAGGGATGCA-----------------------ATCATGCATGCCTTATTCATATTTGTGTTATTCAAGGATTCTACTCTGGGTTCTATTATGGGGCCTGGCCTAAAGTGGTTGTTCAAGAAATGTGTGTTAGAGAAATCATACATAAACTAGCAATTCTCATTTGGATTCCTGTATCTGAACAACTAACTTTCAGCTTCTTCAGTGGGATAAAGAAGAAAAATGGGGTTTAAAGTACATACTATTCAGTATTAATGTAGAATTTAACAGCTGCCATCCAAGTGCAGAATCCT	AAGTGTGATGGGCAAGAAGGGCATGATTGAGTAGAGTGGAAAGGAGGGAGACTGGGGAGAAGGGAGAGAGAGGAGGGATGCAATACAGTAGGGCCAGGCGCAAGGATCATGCATGCCTTATTCATATTTGTGTTATTCAAGGATTCTACTCTGGGTTCTATTATGGGGCCTGGCCTAAAGTGGTTGTTCAAGAAATGTGTGTTAGAGAAATCATACATAAACTAGCAATTCTCATTTGGATTCCTGTATCTGAACAACTAACTTTCAGCTTCTTCAGTGGGATAAAGAAGAAAAATGGGGTTTAAAGTACATACTATTCAGTATTAATGTAGAATTTAACAGCTGCCATCCAAGTGCAGAATCCT
AAGTGTGATGGGCAAGAAGGGCATGATTGAGTAGAGTGGAAAGGAGGGAGACTGGGGAGAAGGGAGAGAGAGGAGGGATGCAATACAGTAGGGCCAGGCCaagCAAGGATCATGCATGCCTTATTCATATTTGTGTTATTCAAGGATTCTACTCTGGGTTCTATTATGGGGCCTGGCCTAAAGTGGTTGTTCAAGAAATGTGTGTTAGAGAAATCATACATAAACTAGCAATTCTCATTTGGATTCCTGTATCTGAACAACTAACTTTCAGCTTCTTCAGTGGGATAAAGAAGAAAAATGGGGTTTAAAGTACATACTATTCAGTATTAATGTAGAATTTAACAGCTGCCATCCAAGTGCAGAATCCT	149	35	Insertion	0.04	3	KCDGQEGHD*	KCDGQEGHD*	AAGTGTGATGGGCAAGAAGGGCATGATTGAGTAGAGTGGAAAGGAGGGAGACTGGGGAGAAGGGAGAGAGAGGAGGGATGCAATACAGTAGGGCCAGGCCAAGCAAGGATCATGCATGCCTTATTCATATTTGTGTTATTCAAGGATTCTACTCTGGGTTCTATTATGGGGCCTGGCCTAAAGTGGTTGTTCAAGAAATGTGTGTTAGAGAAATCATACATAAACTAGCAATTCTCATTTGGATTCCTGTATCTGAACAACTAACTTTCAGCTTCTTCAGTGGGATAAAGAAGAAAAATGGGGTTTAAAGTACATACTATTCAGTATTAATGTAGAATTTAACAGCTGCCATCCAAGTGCAGAATCCT	AAGTGTGATGGGCAAGAAGGGCATGATTGAGTAGAGTGGAAAGGAGGGAGACTGGGGAGAAGGGAGAGAGAGGAGGGATGCAATACAGTAGGGCCAGGCGCAAGGATCATGCATGCCTTATTCATATTTGTGTTATTCAAGGATTCTACTCTGGGTTCTATTATGGGGCCTGGCCTAAAGTGGTTGTTCAAGAAATGTGTGTTAGAGAAATCATACATAAACTAGCAATTCTCATTTGGATTCCTGTATCTGAACAACTAACTTTCAGCTTCTTCAGTGGGATAAAGAAGAAAAATGGGGTTTAAAGTACATACTATTCAGTATTAATGTAGAATTTAACAGCTGCCATCCAAGTGCAGAATCCT
AAGTGTGATGGGCAAGAAGGGCATGATTGAGTAGAGTGGAAAGGAGGGAGACTGGGGAGAAGGGAGAGAGAGGAGGGATGCAATACAGTAGGGCCAGGCGCAAGGATCATGCATGCCTTATTCATATTTGTGTTATTCAAGGATTCTACTCTGGGTTCTATTATGGGGCCTGGCCTAAAGTGGTTGTTCAAGAAATGTGTGTTAGGGAAATCATACATAAACTAGCAATTCTCATTTGGATTCCTGTATCTGAACAACTAACTTTCAGCTTCTTCAGTGGGATAAAGAAGAAAAATGGGGTTTAAAGTACATACTATTCAGTATTAATGTAGAATTTAACAGCTGCCATCCAAGTGCAGAATCCT	149	35	1 Base Change	0.04	0	KCDGQEGHD*	KCDGQEGHD*	AAGTGTGATGGGCAAGAAGGGCATGATTGAGTAGAGTGGAAAGGAGGGAGACTGGGGAGAAGGGAGAGAGAGGAGGGATGCAATACAGTAGGGCCAGGCGCAAGGATCATGCATGCCTTATTCATATTTGTGTTATTCAAGGATTCTACTCTGGGTTCTATTATGGGGCCTGGCCTAAAGTGGTTGTTCAAGAAATGTGTGTTAGGGAAATCATACATAAACTAGCAATTCTCATTTGGATTCCTGTATCTGAACAACTAACTTTCAGCTTCTTCAGTGGGATAAAGAAGAAAAATGGGGTTTAAAGTACATACTATTCAGTATTAATGTAGAATTTAACAGCTGCCATCCAAGTGCAGAATCCT	AAGTGTGATGGGCAAGAAGGGCATGATTGAGTAGAGTGGAAAGGAGGGAGACTGGGGAGAAGGGAGAGAGAGGAGGGATGCAATACAGTAGGGCCAGGCGCAAGGATCATGCATGCCTTATTCATATTTGTGTTATTCAAGGATTCTACTCTGGGTTCTATTATGGGGCCTGGCCTAAAGTGGTTGTTCAAGAAATGTGTGTTAGAGAAATCATACATAAACTAGCAATTCTCATTTGGATTCCTGTATCTGAACAACTAACTTTCAGCTTCTTCAGTGGGATAAAGAAGAAAAATGGGGTTTAAAGTACATACTATTCAGTATTAATGTAGAATTTAACAGCTGCCATCCAAGTGCAGAATCCT
AAGTGTGATGGGCAAGAAGGGCATGATTGAGTAGAGTGGAAAGGAGGGAGACTGGGGAGAAGGGAGAGAGAGGAGGGATGCAATACAGTAGGG------GCAAGGATCATGCATGCCTTATTCATATTTGTGTTATTCAAGGATTCTACTCTGGGTTCTATTATGGGGCCTGGCCTAAAGTGGTTGTTCAAGAAATGTGTGTTAGAGAAATCATACATAAACTAGCAATTCTCATTTGGATTCCTGTATCTGAACAACTAACTTTCAGCTTCTTCAGTGGGATAAAGAAGAAAAATGGGGTTTAAAGTACATACTATTCAGTATTAATGTAGAATTTAACAGCTGCCATCCAAGTGCAGAATCCT	148	35	Deletion	0.04	-6	KCDGQEGHD*	KCDGQEGHD*	AAGTGTGATGGGCAAGAAGGGCATGATTGAGTAGAGTGGAAAGGAGGGAGACTGGGGAGAAGGGAGAGAGAGGAGGGATGCAATACAGTAGGG------GCAAGGATCATGCATGCCTTATTCATATTTGTGTTATTCAAGGATTCTACTCTGGGTTCTATTATGGGGCCTGGCCTAAAGTGGTTGTTCAAGAAATGTGTGTTAGAGAAATCATACATAAACTAGCAATTCTCATTTGGATTCCTGTATCTGAACAACTAACTTTCAGCTTCTTCAGTGGGATAAAGAAGAAAAATGGGGTTTAAAGTACATACTATTCAGTATTAATGTAGAATTTAACAGCTGCCATCCAAGTGCAGAATCCT	AAGTGTGATGGGCAAGAAGGGCATGATTGAGTAGAGTGGAAAGGAGGGAGACTGGGGAGAAGGGAGAGAGAGGAGGGATGCAATACAGTAGGGCCAGGCGCAAGGATCATGCATGCCTTATTCATATTTGTGTTATTCAAGGATTCTACTCTGGGTTCTATTATGGGGCCTGGCCTAAAGTGGTTGTTCAAGAAATGTGTGTTAGAGAAATCATACATAAACTAGCAATTCTCATTTGGATTCCTGTATCTGAACAACTAACTTTCAGCTTCTTCAGTGGGATAAAGAAGAAAAATGGGGTTTAAAGTACATACTATTCAGTATTAATGTAGAATTTAACAGCTGCCATCCAAGTGCAGAATCCT
AAGTGTGATGGGCAAGAAGGGCATGATTGAGTAGAGTGGAAAGGAGGGAGACTGGGGAGAAGGGAGAGAGAGGAGGGATGCAATACAGTAGGGCCAGG------------------CTTATTCATATTTGTGTTATTCAAGGATTCTACTCTGGGTTCTATTATGGGGCCTGGCCTAAAGTGGTTGTTCAAGAAATGTGTGTTAGAGAAATCATACATAAACTAGCAATTCTCATTTGGATTCCTGTATCTGAACAACTAACTTTCAGCTTCTTCAGTGGGATAAAGAAGAAAAATGGGGTTTAAAGTACATACTATTCAGTATTAATGTAGAATTTAACAGCTGCCATCCAAGTGCAGAATCCT	148	35	Deletion	0.04	-18	KCDGQEGHD*	KCDGQEGHD*	AAGTGTGATGGGCAAGAAGGGCATGATTGAGTAGAGTGGAAAGGAGGGAGACTGGGGAGAAGGGAGAGAGAGGAGGGATGCAATACAGTAGGGCCAGG------------------CTTATTCATATTTGTGTTATTCAAGGATTCTACTCTGGGTTCTATTATGGGGCCTGGCCTAAAGTGGTTGTTCAAGAAATGTGTGTTAGAGAAATCATACATAAACTAGCAATTCTCATTTGGATTCCTGTATCTGAACAACTAACTTTCAGCTTCTTCAGTGGGATAAAGAAGAAAAATGGGGTTTAAAGTACATACTATTCAGTATTAATGTAGAATTTAACAGCTGCCATCCAAGTGCAGAATCCT	AAGTGTGATGGGCAAGAAGGGCATGATTGAGTAGAGTGGAAAGGAGGGAGACTGGGGAGAAGGGAGAGAGAGGAGGGATGCAATACAGTAGGGCCAGGCGCAAGGATCATGCATGCCTTATTCATATTTGTGTTATTCAAGGATTCTACTCTGGGTTCTATTATGGGGCCTGGCCTAAAGTGGTTGTTCAAGAAATGTGTGTTAGAGAAATCATACATAAACTAGCAATTCTCATTTGGATTCCTGTATCTGAACAACTAACTTTCAGCTTCTTCAGTGGGATAAAGAAGAAAAATGGGGTTTAAAGTACATACTATTCAGTATTAATGTAGAATTTAACAGCTGCCATCCAAGTGCAGAATCCT
AAGTGTGATGGGCAAGAAGGGCATGATTGAGTAGAGTGGAAAGGAGGGAGACTGGGGAGAAGGGAGAGAGAGGAGGGATGCAATACAGTAGGGCCAGGGGCAAGGATCATGCATGCCTTATTCATATTTGTGTTATTCAAGGATTCTACTCTGGGTTCTATTATGGGGCCTGGCCTAAAGTGGTTGTTCAAGAAATGTGTGTTAGAGAAATCATACATAAACTAGCAATTCTCATTTGGATTCCTGTATCTGAACAACTAACTTTCAGCTTCTTCAGTGGGATAAAGAAGAAAAATGGGGTTTAAAGTACATACTATTCAGTATTAATGTAGAATTTAACAGCTGCCATCCAAGTGCAGAATCCT	146	35	1 Base Change	0.04	0	KCDGQEGHD*	KCDGQEGHD*	AAGTGTGATGGGCAAGAAGGGCATGATTGAGTAGAGTGGAAAGGAGGGAGACTGGGGAGAAGGGAGAGAGAGGAGGGATGCAATACAGTAGGGCCAGGGGCAAGGATCATGCATGCCTTATTCATATTTGTGTTATTCAAGGATTCTACTCTGGGTTCTATTATGGGGCCTGGCCTAAAGTGGTTGTTCAAGAAATGTGTGTTAGAGAAATCATACATAAACTAGCAATTCTCATTTGGATTCCTGTATCTGAACAACTAACTTTCAGCTTCTTCAGTGGGATAAAGAAGAAAAATGGGGTTTAAAGTACATACTATTCAGTATTAATGTAGAATTTAACAGCTGCCATCCAAGTGCAGAATCCT	AAGTGTGATGGGCAAGAAGGGCATGATTGAGTAGAGTGGAAAGGAGGGAGACTGGGGAGAAGGGAGAGAGAGGAGGGATGCAATACAGTAGGGCCAGGCGCAAGGATCATGCATGCCTTATTCATATTTGTGTTATTCAAGGATTCTACTCTGGGTTCTATTATGGGGCCTGGCCTAAAGTGGTTGTTCAAGAAATGTGTGTTAGAGAAATCATACATAAACTAGCAATTCTCATTTGGATTCCTGTATCTGAACAACTAACTTTCAGCTTCTTCAGTGGGATAAAGAAGAAAAATGGGGTTTAAAGTACATACTATTCAGTATTAATGTAGAATTTAACAGCTGCCATCCAAGTGCAGAATCCT
AAGTGT-ATGGGCAAGAAGGGCATGATTGAGTAGAGTGGAAAGGAGGGAGACTGGGGAGAAGGGAGAGAGAGGAGGGATGCAATACAGTAGGGCCAGGCGCAAGGATCATGCATGCCTTATTCATATTTGTGTTATTCAAGGATTCTACTCTGGGTTCTATTATGGGGCCTGGCCTAAAGTGGTTGTTCAAGAAATGTGTGTTAGAGAAATCATACATAAACTAGCAATTCTCATTTGGATTCCTGTATCTGAACAACTAACTTTCAGCTTCTTCAGTGGGATAAAGAAGAAAAATGGGGTTTAAAGTACATACTATTCAGTATTAATGTAGAATTTAACAGCTGCCATCCAAGTGCAGAATCCT	144	35	Deletion	0.04	-1	KCMGKKGMIE*	KCDGQEGHD*	AAGTGT-ATGGGCAAGAAGGGCATGATTGAGTAGAGTGGAAAGGAGGGAGACTGGGGAGAAGGGAGAGAGAGGAGGGATGCAATACAGTAGGGCCAGGCGCAAGGATCATGCATGCCTTATTCATATTTGTGTTATTCAAGGATTCTACTCTGGGTTCTATTATGGGGCCTGGCCTAAAGTGGTTGTTCAAGAAATGTGTGTTAGAGAAATCATACATAAACTAGCAATTCTCATTTGGATTCCTGTATCTGAACAACTAACTTTCAGCTTCTTCAGTGGGATAAAGAAGAAAAATGGGGTTTAAAGTACATACTATTCAGTATTAATGTAGAATTTAACAGCTGCCATCCAAGTGCAGAATCCT	AAGTGTGATGGGCAAGAAGGGCATGATTGAGTAGAGTGGAAAGGAGGGAGACTGGGGAGAAGGGAGAGAGAGGAGGGATGCAATACAGTAGGGCCAGGCGCAAGGATCATGCATGCCTTATTCATATTTGTGTTATTCAAGGATTCTACTCTGGGTTCTATTATGGGGCCTGGCCTAAAGTGGTTGTTCAAGAAATGTGTGTTAGAGAAATCATACATAAACTAGCAATTCTCATTTGGATTCCTGTATCTGAACAACTAACTTTCAGCTTCTTCAGTGGGATAAAGAAGAAAAATGGGGTTTAAAGTACATACTATTCAGTATTAATGTAGAATTTAACAGCTGCCATCCAAGTGCAGAATCCT
AAGTGTGATGGGCAAGAAGGGCATGATTGAGTAGAGTGGAAAGGAGGGAGACTGGGGAGAAGGGAGAGAGAGGAGGGATGCAATACAGTAGGGCCAGGCGCAAGGATCATGCATGCCTTATTCATATTTGTGTTATTCAAGGATTCTACTCTGGGTTCTATTATGGGGCCTGGCCTAAAGTGGTTGCTCAAGAAATGTGTGTTAGAGAAATCATACATAAACTAGCAATTCTCATTTGGATTCCTGTATCTGAACAACTAACTTTCAGCTTCTTCAGTGGGATAAAGAAGAAAAATGGGGTTTAAAGTACATACTATTCAGTATTAATGTAGAATTTAACAGCTGCCATCCAAGTGCAGAATCCT	144	35	1 Base Change	0.04	0	KCDGQEGHD*	KCDGQEGHD*	AAGTGTGATGGGCAAGAAGGGCATGATTGAGTAGAGTGGAAAGGAGGGAGACTGGGGAGAAGGGAGAGAGAGGAGGGATGCAATACAGTAGGGCCAGGCGCAAGGATCATGCATGCCTTATTCATATTTGTGTTATTCAAGGATTCTACTCTGGGTTCTATTATGGGGCCTGGCCTAAAGTGGTTGCTCAAGAAATGTGTGTTAGAGAAATCATACATAAACTAGCAATTCTCATTTGGATTCCTGTATCTGAACAACTAACTTTCAGCTTCTTCAGTGGGATAAAGAAGAAAAATGGGGTTTAAAGTACATACTATTCAGTATTAATGTAGAATTTAACAGCTGCCATCCAAGTGCAGAATCCT	AAGTGTGATGGGCAAGAAGGGCATGATTGAGTAGAGTGGAAAGGAGGGAGACTGGGGAGAAGGGAGAGAGAGGAGGGATGCAATACAGTAGGGCCAGGCGCAAGGATCATGCATGCCTTATTCATATTTGTGTTATTCAAGGATTCTACTCTGGGTTCTATTATGGGGCCTGGCCTAAAGTGGTTGTTCAAGAAATGTGTGTTAGAGAAATCATACATAAACTAGCAATTCTCATTTGGATTCCTGTATCTGAACAACTAACTTTCAGCTTCTTCAGTGGGATAAAGAAGAAAAATGGGGTTTAAAGTACATACTATTCAGTATTAATGTAGAATTTAACAGCTGCCATCCAAGTGCAGAATCCT
AAGTGTGATGGGCAAGAAGGGCATGATTGAGTAGAGTGGAGAGGAGGGAGACTGGGGAGAAGGGAGAGAGAGGAGGGATGCAATACAGTAGGGCCAGGCGCAAGGATCATGCATGCCTTATTCATATTTGTGTTATTCAAGGATTCTACTCTGGGTTCTATTATGGGGCCTGGCCTAAAGTGGTTGTTCAAGAAATGTGTGTTAGAGAAATCATACATAAACTAGCAATTCTCATTTGGATTCCTGTATCTGAACAACTAACTTTCAGCTTCTTCAGTGGGATAAAGAAGAAAAATGGGGTTTAAAGTACATACTATTCAGTATTAATGTAGAATTTAACAGCTGCCATCCAAGTGCAGAATCCT	144	35	1 Base Change	0.04	0	KCDGQEGHD*	KCDGQEGHD*	AAGTGTGATGGGCAAGAAGGGCATGATTGAGTAGAGTGGAGAGGAGGGAGACTGGGGAGAAGGGAGAGAGAGGAGGGATGCAATACAGTAGGGCCAGGCGCAAGGATCATGCATGCCTTATTCATATTTGTGTTATTCAAGGATTCTACTCTGGGTTCTATTATGGGGCCTGGCCTAAAGTGGTTGTTCAAGAAATGTGTGTTAGAGAAATCATACATAAACTAGCAATTCTCATTTGGATTCCTGTATCTGAACAACTAACTTTCAGCTTCTTCAGTGGGATAAAGAAGAAAAATGGGGTTTAAAGTACATACTATTCAGTATTAATGTAGAATTTAACAGCTGCCATCCAAGTGCAGAATCCT	AAGTGTGATGGGCAAGAAGGGCATGATTGAGTAGAGTGGAAAGGAGGGAGACTGGGGAGAAGGGAGAGAGAGGAGGGATGCAATACAGTAGGGCCAGGCGCAAGGATCATGCATGCCTTATTCATATTTGTGTTATTCAAGGATTCTACTCTGGGTTCTATTATGGGGCCTGGCCTAAAGTGGTTGTTCAAGAAATGTGTGTTAGAGAAATCATACATAAACTAGCAATTCTCATTTGGATTCCTGTATCTGAACAACTAACTTTCAGCTTCTTCAGTGGGATAAAGAAGAAAAATGGGGTTTAAAGTACATACTATTCAGTATTAATGTAGAATTTAACAGCTGCCATCCAAGTGCAGAATCCT
AAGTGTGATGGGCAAGAAGGGCATGATTGAGTAGAGTGGAAAGGAGGGAGACTGGGGAGAAGGGAGAGAGAGGAGGGATGCAATACAGTAGGGCCAGGCCatcagCAAGGATCATGCATGCCTTATTCATATTTGTGTTATTCAAGGATTCTACTCTGGGTTCTATTATGGGGCCTGGCCTAAAGTGGTTGTTCAAGAAATGTGTGTTAGAGAAATCATACATAAACTAGCAATTCTCATTTGGATTCCTGTATCTGAACAACTAACTTTCAGCTTCTTCAGTGGGATAAAGAAGAAAAATGGGGTTTAAAGTACATACTATTCAGTATTAATGTAGAATTTAACAGCTGCCATCCAAGTGCAGAATCCT	143	35	Insertion	0.04	5	KCDGQEGHD*	KCDGQEGHD*	AAGTGTGATGGGCAAGAAGGGCATGATTGAGTAGAGTGGAAAGGAGGGAGACTGGGGAGAAGGGAGAGAGAGGAGGGATGCAATACAGTAGGGCCAGGCCATCAGCAAGGATCATGCATGCCTTATTCATATTTGTGTTATTCAAGGATTCTACTCTGGGTTCTATTATGGGGCCTGGCCTAAAGTGGTTGTTCAAGAAATGTGTGTTAGAGAAATCATACATAAACTAGCAATTCTCATTTGGATTCCTGTATCTGAACAACTAACTTTCAGCTTCTTCAGTGGGATAAAGAAGAAAAATGGGGTTTAAAGTACATACTATTCAGTATTAATGTAGAATTTAACAGCTGCCATCCAAGTGCAGAATCCT	AAGTGTGATGGGCAAGAAGGGCATGATTGAGTAGAGTGGAAAGGAGGGAGACTGGGGAGAAGGGAGAGAGAGGAGGGATGCAATACAGTAGGGCCAGGCGCAAGGATCATGCATGCCTTATTCATATTTGTGTTATTCAAGGATTCTACTCTGGGTTCTATTATGGGGCCTGGCCTAAAGTGGTTGTTCAAGAAATGTGTGTTAGAGAAATCATACATAAACTAGCAATTCTCATTTGGATTCCTGTATCTGAACAACTAACTTTCAGCTTCTTCAGTGGGATAAAGAAGAAAAATGGGGTTTAAAGTACATACTATTCAGTATTAATGTAGAATTTAACAGCTGCCATCCAAGTGCAGAATCCT
AAGTGTGATGGGCAAGAAGGGCATGATTGAGTAGAGTGGAAAGGAGGGAGACTGGGGAGAAGGGAGAGAGAGGAGGGATGCAATACAGTAGGGCCAGGCGCAAGGATCATGCATGCCTTATCCATATTTGTGTTATTCAAGGATTCTACTCTGGGTTCTATTATGGGGCCTGGCCTAAAGTGGTTGTTCAAGAAATGTGTGTTAGAGAAATCATACATAAACTAGCAATTCTCATTTGGATTCCTGTATCTGAACAACTAACTTTCAGCTTCTTCAGTGGGATAAAGAAGAAAAATGGGGTTTAAAGTACATACTATTCAGTATTAATGTAGAATTTAACAGCTGCCATCCAAGTGCAGAATCCT	143	35	1 Base Change	0.04	0	KCDGQEGHD*	KCDGQEGHD*	AAGTGTGATGGGCAAGAAGGGCATGATTGAGTAGAGTGGAAAGGAGGGAGACTGGGGAGAAGGGAGAGAGAGGAGGGATGCAATACAGTAGGGCCAGGCGCAAGGATCATGCATGCCTTATCCATATTTGTGTTATTCAAGGATTCTACTCTGGGTTCTATTATGGGGCCTGGCCTAAAGTGGTTGTTCAAGAAATGTGTGTTAGAGAAATCATACATAAACTAGCAATTCTCATTTGGATTCCTGTATCTGAACAACTAACTTTCAGCTTCTTCAGTGGGATAAAGAAGAAAAATGGGGTTTAAAGTACATACTATTCAGTATTAATGTAGAATTTAACAGCTGCCATCCAAGTGCAGAATCCT	AAGTGTGATGGGCAAGAAGGGCATGATTGAGTAGAGTGGAAAGGAGGGAGACTGGGGAGAAGGGAGAGAGAGGAGGGATGCAATACAGTAGGGCCAGGCGCAAGGATCATGCATGCCTTATTCATATTTGTGTTATTCAAGGATTCTACTCTGGGTTCTATTATGGGGCCTGGCCTAAAGTGGTTGTTCAAGAAATGTGTGTTAGAGAAATCATACATAAACTAGCAATTCTCATTTGGATTCCTGTATCTGAACAACTAACTTTCAGCTTCTTCAGTGGGATAAAGAAGAAAAATGGGGTTTAAAGTACATACTATTCAGTATTAATGTAGAATTTAACAGCTGCCATCCAAGTGCAGAATCCT
AAGTGTGATGGGCAAGAAGGGCATGATTGAGTAGAGTGGAAAGGAGGGAGACTGGGGAGAAGGGAGAGGGAGGAGGGATGCAATACAGTAGGGCCAGGCTggCAAGGATCATGCATGCCTTATTCATATTTGTGTTATTCAAGGATTCTACTCTGGGTTCTATTATGGGGCCTGGCCTAAAGTGGTTGTTCAAGAAATGTGTGTTAGAGAAATCATACATAAACTAGCAATTCTCATTTGGATTCCTGTATCTGAACAACTAACTTTCAGCTTCTTCAGTGGGATAAAGAAGAAAAATGGGGTTTAAAGTACATACTATTCAGTATTAATGTAGAATTTAACAGCTGCCATCCAAGTGCAGAATCCT	143	35	Insertion	0.04	2	KCDGQEGHD*	KCDGQEGHD*	AAGTGTGATGGGCAAGAAGGGCATGATTGAGTAGAGTGGAAAGGAGGGAGACTGGGGAGAAGGGAGAGGGAGGAGGGATGCAATACAGTAGGGCCAGGCTGGCAAGGATCATGCATGCCTTATTCATATTTGTGTTATTCAAGGATTCTACTCTGGGTTCTATTATGGGGCCTGGCCTAAAGTGGTTGTTCAAGAAATGTGTGTTAGAGAAATCATACATAAACTAGCAATTCTCATTTGGATTCCTGTATCTGAACAACTAACTTTCAGCTTCTTCAGTGGGATAAAGAAGAAAAATGGGGTTTAAAGTACATACTATTCAGTATTAATGTAGAATTTAACAGCTGCCATCCAAGTGCAGAATCCT	AAGTGTGATGGGCAAGAAGGGCATGATTGAGTAGAGTGGAAAGGAGGGAGACTGGGGAGAAGGGAGAGAGAGGAGGGATGCAATACAGTAGGGCCAGGCGCAAGGATCATGCATGCCTTATTCATATTTGTGTTATTCAAGGATTCTACTCTGGGTTCTATTATGGGGCCTGGCCTAAAGTGGTTGTTCAAGAAATGTGTGTTAGAGAAATCATACATAAACTAGCAATTCTCATTTGGATTCCTGTATCTGAACAACTAACTTTCAGCTTCTTCAGTGGGATAAAGAAGAAAAATGGGGTTTAAAGTACATACTATTCAGTATTAATGTAGAATTTAACAGCTGCCATCCAAGTGCAGAATCCT
AAGTGTGATGGGCAAGAAGGGCATGATTGAGTAGAGTGGAAAGGAGGGAGACTGGGGAGAAGGGAGAGAGAGGAGGGATGCAATACAGTAGGGCCAGGCCatcatggCAAGGATCATGCATGCCTTATTCATATTTGTGTTATTCAAGGATTCTACTCTGGGTTCTATTATGGGGCCTGGCCTAAAGTGGTTGTTCAAGAAATGTGTGTTAGAGAAATCATACATAAACTAGCAATTCTCATTTGGATTCCTGTATCTGAACAACTAACTTTCAGCTTCTTCAGTGGGATAAAGAAGAAAAATGGGGTTTAAAGTACATACTATTCAGTATTAATGTAGAATTTAACAGCTGCCATCCAAGTGCAGAATCCT	142	35	Insertion	0.04	7	KCDGQEGHD*	KCDGQEGHD*	AAGTGTGATGGGCAAGAAGGGCATGATTGAGTAGAGTGGAAAGGAGGGAGACTGGGGAGAAGGGAGAGAGAGGAGGGATGCAATACAGTAGGGCCAGGCCATCATGGCAAGGATCATGCATGCCTTATTCATATTTGTGTTATTCAAGGATTCTACTCTGGGTTCTATTATGGGGCCTGGCCTAAAGTGGTTGTTCAAGAAATGTGTGTTAGAGAAATCATACATAAACTAGCAATTCTCATTTGGATTCCTGTATCTGAACAACTAACTTTCAGCTTCTTCAGTGGGATAAAGAAGAAAAATGGGGTTTAAAGTACATACTATTCAGTATTAATGTAGAATTTAACAGCTGCCATCCAAGTGCAGAATCCT	AAGTGTGATGGGCAAGAAGGGCATGATTGAGTAGAGTGGAAAGGAGGGAGACTGGGGAGAAGGGAGAGAGAGGAGGGATGCAATACAGTAGGGCCAGGCGCAAGGATCATGCATGCCTTATTCATATTTGTGTTATTCAAGGATTCTACTCTGGGTTCTATTATGGGGCCTGGCCTAAAGTGGTTGTTCAAGAAATGTGTGTTAGAGAAATCATACATAAACTAGCAATTCTCATTTGGATTCCTGTATCTGAACAACTAACTTTCAGCTTCTTCAGTGGGATAAAGAAGAAAAATGGGGTTTAAAGTACATACTATTCAGTATTAATGTAGAATTTAACAGCTGCCATCCAAGTGCAGAATCCT
AAGTGTGATGGGCAAGAAGGGCATGATTGAGTAGAGTGGAAAGGAGGGAGACTGGGGAGAAGGGAGAGAGAGGAGGGATGCAATACAGTAGGGCCAGGCAggCAAGGATCATGCATGCCTTATTCATATTTGTGTTATTCAAGGATTCTACTCTGGGTTCTATTATGGGGCCTGGCCTAAAGTGGTTGTTCAAGAAATGTGTGTTAGAGAAATCATACATAAACTAGCAATTCTCATTTGGATTCCTGTATCTGAACAACTAACTTTCAGCTTCTTCAGTGGGATAAAGAAGAAAAATGGGGTTTAAAGTACATACTATTCAGTATTAATGTAGAATTTAACAGCTGCCATCCAAGTGCAGAATCCT	141	35	Insertion	0.03	2	KCDGQEGHD*	KCDGQEGHD*	AAGTGTGATGGGCAAGAAGGGCATGATTGAGTAGAGTGGAAAGGAGGGAGACTGGGGAGAAGGGAGAGAGAGGAGGGATGCAATACAGTAGGGCCAGGCAGGCAAGGATCATGCATGCCTTATTCATATTTGTGTTATTCAAGGATTCTACTCTGGGTTCTATTATGGGGCCTGGCCTAAAGTGGTTGTTCAAGAAATGTGTGTTAGAGAAATCATACATAAACTAGCAATTCTCATTTGGATTCCTGTATCTGAACAACTAACTTTCAGCTTCTTCAGTGGGATAAAGAAGAAAAATGGGGTTTAAAGTACATACTATTCAGTATTAATGTAGAATTTAACAGCTGCCATCCAAGTGCAGAATCCT	AAGTGTGATGGGCAAGAAGGGCATGATTGAGTAGAGTGGAAAGGAGGGAGACTGGGGAGAAGGGAGAGAGAGGAGGGATGCAATACAGTAGGGCCAGGCGCAAGGATCATGCATGCCTTATTCATATTTGTGTTATTCAAGGATTCTACTCTGGGTTCTATTATGGGGCCTGGCCTAAAGTGGTTGTTCAAGAAATGTGTGTTAGAGAAATCATACATAAACTAGCAATTCTCATTTGGATTCCTGTATCTGAACAACTAACTTTCAGCTTCTTCAGTGGGATAAAGAAGAAAAATGGGGTTTAAAGTACATACTATTCAGTATTAATGTAGAATTTAACAGCTGCCATCCAAGTGCAGAATCCT
AAGTGTGAT-GGCAAGAAGGGCATGATTGAGTAGAGTGGAAAGGAGGGAGACTGGGGAGAAGGGAGAGAGAGGAGGGATGCAATACAGTAGGGCCAGGCGCAAGGATCATGCATGCCTTATTCATATTTGTGTTATTCAAGGATTCTACTCTGGGTTCTATTATGGGGCCTGGCCTAAAGTGGTTGTTCAAGAAATGTGTGTTAGAGAAATCATACATAAACTAGCAATTCTCATTTGGATTCCTGTATCTGAACAACTAACTTTCAGCTTCTTCAGTGGGATAAAGAAGAAAAATGGGGTTTAAAGTACATACTATTCAGTATTAATGTAGAATTTAACAGCTGCCATCCAAGTGCAGAATCCT	140	35	Deletion	0.03	-1	KCDGKKGMIE*	KCDGQEGHD*	AAGTGTGAT-GGCAAGAAGGGCATGATTGAGTAGAGTGGAAAGGAGGGAGACTGGGGAGAAGGGAGAGAGAGGAGGGATGCAATACAGTAGGGCCAGGCGCAAGGATCATGCATGCCTTATTCATATTTGTGTTATTCAAGGATTCTACTCTGGGTTCTATTATGGGGCCTGGCCTAAAGTGGTTGTTCAAGAAATGTGTGTTAGAGAAATCATACATAAACTAGCAATTCTCATTTGGATTCCTGTATCTGAACAACTAACTTTCAGCTTCTTCAGTGGGATAAAGAAGAAAAATGGGGTTTAAAGTACATACTATTCAGTATTAATGTAGAATTTAACAGCTGCCATCCAAGTGCAGAATCCT	AAGTGTGATGGGCAAGAAGGGCATGATTGAGTAGAGTGGAAAGGAGGGAGACTGGGGAGAAGGGAGAGAGAGGAGGGATGCAATACAGTAGGGCCAGGCGCAAGGATCATGCATGCCTTATTCATATTTGTGTTATTCAAGGATTCTACTCTGGGTTCTATTATGGGGCCTGGCCTAAAGTGGTTGTTCAAGAAATGTGTGTTAGAGAAATCATACATAAACTAGCAATTCTCATTTGGATTCCTGTATCTGAACAACTAACTTTCAGCTTCTTCAGTGGGATAAAGAAGAAAAATGGGGTTTAAAGTACATACTATTCAGTATTAATGTAGAATTTAACAGCTGCCATCCAAGTGCAGAATCCT
AAGTGTGATGGGCAAGAAGGGCATGATTGAGTAGAGTGGAAAGGAGGGAGACTGGGGAGAAGGGAGAGAGAGGAGGGATGCAATACAGTAGGGCCAGGCGCAAGGATCATGCATGCCTTATTCATATTTGTGTTATTCAAGGATTCTACTCTGGGTTCTATTATGGGGCCTGGCCTAAAGTGGTTGTTCAAGAAATGTGTGTTAGAGAAATCATACATAAACTAGCAATTCTCATTTGGATTCCTGTATCTGAACAACTAACCTTCAGCTTCTTCAGTGGGATAAAGAAGAAAAATGGGGTTTAAAGTACATACTATTCAGTATTAATGTAGAATTTAACAGCTGCCATCCAAGTGCAGAATCCT	140	35	1 Base Change	0.03	0	KCDGQEGHD*	KCDGQEGHD*	AAGTGTGATGGGCAAGAAGGGCATGATTGAGTAGAGTGGAAAGGAGGGAGACTGGGGAGAAGGGAGAGAGAGGAGGGATGCAATACAGTAGGGCCAGGCGCAAGGATCATGCATGCCTTATTCATATTTGTGTTATTCAAGGATTCTACTCTGGGTTCTATTATGGGGCCTGGCCTAAAGTGGTTGTTCAAGAAATGTGTGTTAGAGAAATCATACATAAACTAGCAATTCTCATTTGGATTCCTGTATCTGAACAACTAACCTTCAGCTTCTTCAGTGGGATAAAGAAGAAAAATGGGGTTTAAAGTACATACTATTCAGTATTAATGTAGAATTTAACAGCTGCCATCCAAGTGCAGAATCCT	AAGTGTGATGGGCAAGAAGGGCATGATTGAGTAGAGTGGAAAGGAGGGAGACTGGGGAGAAGGGAGAGAGAGGAGGGATGCAATACAGTAGGGCCAGGCGCAAGGATCATGCATGCCTTATTCATATTTGTGTTATTCAAGGATTCTACTCTGGGTTCTATTATGGGGCCTGGCCTAAAGTGGTTGTTCAAGAAATGTGTGTTAGAGAAATCATACATAAACTAGCAATTCTCATTTGGATTCCTGTATCTGAACAACTAACTTTCAGCTTCTTCAGTGGGATAAAGAAGAAAAATGGGGTTTAAAGTACATACTATTCAGTATTAATGTAGAATTTAACAGCTGCCATCCAAGTGCAGAATCCT
AAGTGTGATGGGCAAGAAGGGCATGATTGAGTAGAGTGGAAAGGAGGGAGACTGGGGAGAAGGGAGAGAGAGGAGGGATGCAATACAGTAGGGCCAGGCGCAAGGATCATGCATGCCTTATTCATATTTGTGTTATTCAAGGATTCTACTCTGGGTTCTATTATGGGGCCTGGCCTAAAGTGGTTGTTCAAGAAATGTGTGTTAGAGAAATCATACATAAACTAGCAATTCTCATTTGGATTCCTGTATCTGAACAACTAACTTTCAGCTTCCTCAGTGGGATAAAGAAGAAAAATGGGGTTTAAAGTACATACTATTCAGTATTAATGTAGAATTTAACAGCTGCCATCCAAGTGCAGAATCCT	140	35	1 Base Change	0.03	0	KCDGQEGHD*	KCDGQEGHD*	AAGTGTGATGGGCAAGAAGGGCATGATTGAGTAGAGTGGAAAGGAGGGAGACTGGGGAGAAGGGAGAGAGAGGAGGGATGCAATACAGTAGGGCCAGGCGCAAGGATCATGCATGCCTTATTCATATTTGTGTTATTCAAGGATTCTACTCTGGGTTCTATTATGGGGCCTGGCCTAAAGTGGTTGTTCAAGAAATGTGTGTTAGAGAAATCATACATAAACTAGCAATTCTCATTTGGATTCCTGTATCTGAACAACTAACTTTCAGCTTCCTCAGTGGGATAAAGAAGAAAAATGGGGTTTAAAGTACATACTATTCAGTATTAATGTAGAATTTAACAGCTGCCATCCAAGTGCAGAATCCT	AAGTGTGATGGGCAAGAAGGGCATGATTGAGTAGAGTGGAAAGGAGGGAGACTGGGGAGAAGGGAGAGAGAGGAGGGATGCAATACAGTAGGGCCAGGCGCAAGGATCATGCATGCCTTATTCATATTTGTGTTATTCAAGGATTCTACTCTGGGTTCTATTATGGGGCCTGGCCTAAAGTGGTTGTTCAAGAAATGTGTGTTAGAGAAATCATACATAAACTAGCAATTCTCATTTGGATTCCTGTATCTGAACAACTAACTTTCAGCTTCTTCAGTGGGATAAAGAAGAAAAATGGGGTTTAAAGTACATACTATTCAGTATTAATGTAGAATTTAACAGCTGCCATCCAAGTGCAGAATCCT
AAGTGTGATGGGCAAGAAGGGCATGATTGAGTAGAGTGGAAAGGAGGGAGACTGGGGAGAAGGGAGAGAGAGGAGGGATGCAATACAGTAGGGCCAGGCCaatggCAAGGATCATGCATGCCTTATTCATATTTGTGTTATTCAAGGATTCTACTCTGGGTTCTATTATGGGGCCTGGCCTAAAGTGGTTGTTCAAGAAATGTGTGTTAGAGAAATCATACATAAACTAGCAATTCTCATTTGGATTCCTGTATCTGAACAACTAACTTTCAGCTTCTTCAGTGGGATAAAGAAGAAAAATGGGGTTTAAAGTACATACTATTCAGTATTAATGTAGAATTTAACAGCTGCCATCCAAGTGCAGAATCCT	138	35	Insertion	0.03	5	KCDGQEGHD*	KCDGQEGHD*	AAGTGTGATGGGCAAGAAGGGCATGATTGAGTAGAGTGGAAAGGAGGGAGACTGGGGAGAAGGGAGAGAGAGGAGGGATGCAATACAGTAGGGCCAGGCCAATGGCAAGGATCATGCATGCCTTATTCATATTTGTGTTATTCAAGGATTCTACTCTGGGTTCTATTATGGGGCCTGGCCTAAAGTGGTTGTTCAAGAAATGTGTGTTAGAGAAATCATACATAAACTAGCAATTCTCATTTGGATTCCTGTATCTGAACAACTAACTTTCAGCTTCTTCAGTGGGATAAAGAAGAAAAATGGGGTTTAAAGTACATACTATTCAGTATTAATGTAGAATTTAACAGCTGCCATCCAAGTGCAGAATCCT	AAGTGTGATGGGCAAGAAGGGCATGATTGAGTAGAGTGGAAAGGAGGGAGACTGGGGAGAAGGGAGAGAGAGGAGGGATGCAATACAGTAGGGCCAGGCGCAAGGATCATGCATGCCTTATTCATATTTGTGTTATTCAAGGATTCTACTCTGGGTTCTATTATGGGGCCTGGCCTAAAGTGGTTGTTCAAGAAATGTGTGTTAGAGAAATCATACATAAACTAGCAATTCTCATTTGGATTCCTGTATCTGAACAACTAACTTTCAGCTTCTTCAGTGGGATAAAGAAGAAAAATGGGGTTTAAAGTACATACTATTCAGTATTAATGTAGAATTTAACAGCTGCCATCCAAGTGCAGAATCCT
AAGTGTGATGGGCAAGAAGGGCATGATTGAGTAGAGTGGAAGGGAGGGAGACTGGGGAGAAGGGAGAGAGAGGAGGGATGCAATACAGTAGGGCCAGGCTggCAAGGATCATGCATGCCTTATTCATATTTGTGTTATTCAAGGATTCTACTCTGGGTTCTATTATGGGGCCTGGCCTAAAGTGGTTGTTCAAGAAATGTGTGTTAGAGAAATCATACATAAACTAGCAATTCTCATTTGGATTCCTGTATCTGAACAACTAACTTTCAGCTTCTTCAGTGGGATAAAGAAGAAAAATGGGGTTTAAAGTACATACTATTCAGTATTAATGTAGAATTTAACAGCTGCCATCCAAGTGCAGAATCCT	138	35	Insertion	0.03	2	KCDGQEGHD*	KCDGQEGHD*	AAGTGTGATGGGCAAGAAGGGCATGATTGAGTAGAGTGGAAGGGAGGGAGACTGGGGAGAAGGGAGAGAGAGGAGGGATGCAATACAGTAGGGCCAGGCTGGCAAGGATCATGCATGCCTTATTCATATTTGTGTTATTCAAGGATTCTACTCTGGGTTCTATTATGGGGCCTGGCCTAAAGTGGTTGTTCAAGAAATGTGTGTTAGAGAAATCATACATAAACTAGCAATTCTCATTTGGATTCCTGTATCTGAACAACTAACTTTCAGCTTCTTCAGTGGGATAAAGAAGAAAAATGGGGTTTAAAGTACATACTATTCAGTATTAATGTAGAATTTAACAGCTGCCATCCAAGTGCAGAATCCT	AAGTGTGATGGGCAAGAAGGGCATGATTGAGTAGAGTGGAAAGGAGGGAGACTGGGGAGAAGGGAGAGAGAGGAGGGATGCAATACAGTAGGGCCAGGCGCAAGGATCATGCATGCCTTATTCATATTTGTGTTATTCAAGGATTCTACTCTGGGTTCTATTATGGGGCCTGGCCTAAAGTGGTTGTTCAAGAAATGTGTGTTAGAGAAATCATACATAAACTAGCAATTCTCATTTGGATTCCTGTATCTGAACAACTAACTTTCAGCTTCTTCAGTGGGATAAAGAAGAAAAATGGGGTTTAAAGTACATACTATTCAGTATTAATGTAGAATTTAACAGCTGCCATCCAAGTGCAGAATCCT
AAGTGTGAT-GGCAAGAAGGGCATGATTGAGTAGAGTGGAAAGGAGGGAGACTGGGGAGAAGGGAGAGAGAGGAGGGATGCAATACAGTAGGGCCAGGCCagCAAGGATCATGCATGCCTTATTCATATTTGTGTTATTCAAGGATTCTACTCTGGGTTCTATTATGGGGCCTGGCCTAAAGTGGTTGTTCAAGAAATGTGTGTTAGAGAAATCATACATAAACTAGCAATTCTCATTTGGATTCCTGTATCTGAACAACTAACTTTCAGCTTCTTCAGTGGGATAAAGAAGAAAAATGGGGTTTAAAGTACATACTATTCAGTATTAATGTAGAATTTAACAGCTGCCATCCAAGTGCAGAATCCT	137	35	Insertion and Deletion	0.03	1	KCDGKKGMIE*	KCDGQEGHD*	AAGTGTGAT-GGCAAGAAGGGCATGATTGAGTAGAGTGGAAAGGAGGGAGACTGGGGAGAAGGGAGAGAGAGGAGGGATGCAATACAGTAGGGCCAGGCCAGCAAGGATCATGCATGCCTTATTCATATTTGTGTTATTCAAGGATTCTACTCTGGGTTCTATTATGGGGCCTGGCCTAAAGTGGTTGTTCAAGAAATGTGTGTTAGAGAAATCATACATAAACTAGCAATTCTCATTTGGATTCCTGTATCTGAACAACTAACTTTCAGCTTCTTCAGTGGGATAAAGAAGAAAAATGGGGTTTAAAGTACATACTATTCAGTATTAATGTAGAATTTAACAGCTGCCATCCAAGTGCAGAATCCT	AAGTGTGATGGGCAAGAAGGGCATGATTGAGTAGAGTGGAAAGGAGGGAGACTGGGGAGAAGGGAGAGAGAGGAGGGATGCAATACAGTAGGGCCAGGCGCAAGGATCATGCATGCCTTATTCATATTTGTGTTATTCAAGGATTCTACTCTGGGTTCTATTATGGGGCCTGGCCTAAAGTGGTTGTTCAAGAAATGTGTGTTAGAGAAATCATACATAAACTAGCAATTCTCATTTGGATTCCTGTATCTGAACAACTAACTTTCAGCTTCTTCAGTGGGATAAAGAAGAAAAATGGGGTTTAAAGTACATACTATTCAGTATTAATGTAGAATTTAACAGCTGCCATCCAAGTGCAGAATCCT
AAGTGTGAT-GGCAAGAAGGGCATGATTGAGTAGAGTGGAAAGGAGGGAGACTGGGGAGAAGGGAGAGAGAGGAGGGATGCAATACAGTAGGGCCAGGCTggCAAGGATCATGCATGCCTTATTCATATTTGTGTTATTCAAGGATTCTACTCTGGGTTCTATTATGGGGCCTGGCCTAAAGTGGTTGTTCAAGAAATGTGTGTTAGAGAAATCATACATAAACTAGCAATTCTCATTTGGATTCCTGTATCTGAACAACTAACTTTCAGCTTCTTCAGTGGGATAAAGAAGAAAAATGGGGTTTAAAGTACATACTATTCAGTATTAATGTAGAATTTAACAGCTGCCATCCAAGTGCAGAATCCT	135	35	Insertion and Deletion	0.03	1	KCDGKKGMIE*	KCDGQEGHD*	AAGTGTGAT-GGCAAGAAGGGCATGATTGAGTAGAGTGGAAAGGAGGGAGACTGGGGAGAAGGGAGAGAGAGGAGGGATGCAATACAGTAGGGCCAGGCTGGCAAGGATCATGCATGCCTTATTCATATTTGTGTTATTCAAGGATTCTACTCTGGGTTCTATTATGGGGCCTGGCCTAAAGTGGTTGTTCAAGAAATGTGTGTTAGAGAAATCATACATAAACTAGCAATTCTCATTTGGATTCCTGTATCTGAACAACTAACTTTCAGCTTCTTCAGTGGGATAAAGAAGAAAAATGGGGTTTAAAGTACATACTATTCAGTATTAATGTAGAATTTAACAGCTGCCATCCAAGTGCAGAATCCT	AAGTGTGATGGGCAAGAAGGGCATGATTGAGTAGAGTGGAAAGGAGGGAGACTGGGGAGAAGGGAGAGAGAGGAGGGATGCAATACAGTAGGGCCAGGCGCAAGGATCATGCATGCCTTATTCATATTTGTGTTATTCAAGGATTCTACTCTGGGTTCTATTATGGGGCCTGGCCTAAAGTGGTTGTTCAAGAAATGTGTGTTAGAGAAATCATACATAAACTAGCAATTCTCATTTGGATTCCTGTATCTGAACAACTAACTTTCAGCTTCTTCAGTGGGATAAAGAAGAAAAATGGGGTTTAAAGTACATACTATTCAGTATTAATGTAGAATTTAACAGCTGCCATCCAAGTGCAGAATCCT
AAGTGTGATGGGCAAGAAGGGCATGATTGAGTAGAGTGGAAAGGAGGGAGACTGGGGAGGAGGGAGAGAGAGGAGGGATGCAATACAGTAGGGCCAGGCGCAAGGATCATGCATGCCTTATTCATATTTGTGTTATTCAAGGATTCTACTCTGGGTTCTATTATGGGGCCTGGCCTAAAGTGGTTGTTCAAGAAATGTGTGTTAGAGAAATCATACATAAACTAGCAATTCTCATTTGGATTCCTGTATCTGAACAACTAACTTTCAGCTTCTTCAGTGGGATAAAGAAGAAAAATGGGGTTTAAAGTACATACTATTCAGTATTAATGTAGAATTTAACAGCTGCCATCCAAGTGCAGAATCCT	135	35	1 Base Change	0.03	0	KCDGQEGHD*	KCDGQEGHD*	AAGTGTGATGGGCAAGAAGGGCATGATTGAGTAGAGTGGAAAGGAGGGAGACTGGGGAGGAGGGAGAGAGAGGAGGGATGCAATACAGTAGGGCCAGGCGCAAGGATCATGCATGCCTTATTCATATTTGTGTTATTCAAGGATTCTACTCTGGGTTCTATTATGGGGCCTGGCCTAAAGTGGTTGTTCAAGAAATGTGTGTTAGAGAAATCATACATAAACTAGCAATTCTCATTTGGATTCCTGTATCTGAACAACTAACTTTCAGCTTCTTCAGTGGGATAAAGAAGAAAAATGGGGTTTAAAGTACATACTATTCAGTATTAATGTAGAATTTAACAGCTGCCATCCAAGTGCAGAATCCT	AAGTGTGATGGGCAAGAAGGGCATGATTGAGTAGAGTGGAAAGGAGGGAGACTGGGGAGAAGGGAGAGAGAGGAGGGATGCAATACAGTAGGGCCAGGCGCAAGGATCATGCATGCCTTATTCATATTTGTGTTATTCAAGGATTCTACTCTGGGTTCTATTATGGGGCCTGGCCTAAAGTGGTTGTTCAAGAAATGTGTGTTAGAGAAATCATACATAAACTAGCAATTCTCATTTGGATTCCTGTATCTGAACAACTAACTTTCAGCTTCTTCAGTGGGATAAAGAAGAAAAATGGGGTTTAAAGTACATACTATTCAGTATTAATGTAGAATTTAACAGCTGCCATCCAAGTGCAGAATCCT
AAGTGTGATGGGCAAGAAGGGCATGATTGAGTAGAGTGGGAAGGAGGGAGACTGGGGAGAAGGGAGAGAGAGGAGGGATGCAATACAGTAGGGCCAGGCGCAAGGATCATGCATGCCTTATTCATATTTGTGTTATTCAAGGATTCTACTCTGGGTTCTATTATGGGGCCTGGCCTAAAGTGGTTGTTCAAGAAATGTGTGTTAGAGAAATCATACATAAACTAGCAATTCTCATTTGGATTCCTGTATCTGAACAACTAACTTTCAGCTTCTTCAGTGGGATAAAGAAGAAAAATGGGGTTTAAAGTACATACTATTCAGTATTAATGTAGAATTTAACAGCTGCCATCCAAGTGCAGAATCCT	135	35	1 Base Change	0.03	0	KCDGQEGHD*	KCDGQEGHD*	AAGTGTGATGGGCAAGAAGGGCATGATTGAGTAGAGTGGGAAGGAGGGAGACTGGGGAGAAGGGAGAGAGAGGAGGGATGCAATACAGTAGGGCCAGGCGCAAGGATCATGCATGCCTTATTCATATTTGTGTTATTCAAGGATTCTACTCTGGGTTCTATTATGGGGCCTGGCCTAAAGTGGTTGTTCAAGAAATGTGTGTTAGAGAAATCATACATAAACTAGCAATTCTCATTTGGATTCCTGTATCTGAACAACTAACTTTCAGCTTCTTCAGTGGGATAAAGAAGAAAAATGGGGTTTAAAGTACATACTATTCAGTATTAATGTAGAATTTAACAGCTGCCATCCAAGTGCAGAATCCT	AAGTGTGATGGGCAAGAAGGGCATGATTGAGTAGAGTGGAAAGGAGGGAGACTGGGGAGAAGGGAGAGAGAGGAGGGATGCAATACAGTAGGGCCAGGCGCAAGGATCATGCATGCCTTATTCATATTTGTGTTATTCAAGGATTCTACTCTGGGTTCTATTATGGGGCCTGGCCTAAAGTGGTTGTTCAAGAAATGTGTGTTAGAGAAATCATACATAAACTAGCAATTCTCATTTGGATTCCTGTATCTGAACAACTAACTTTCAGCTTCTTCAGTGGGATAAAGAAGAAAAATGGGGTTTAAAGTACATACTATTCAGTATTAATGTAGAATTTAACAGCTGCCATCCAAGTGCAGAATCCT
AAGTGT-ATGGGCAAGAAGGGCATGATTGAGTAGAGTGGAAAGGAGGGAGACTGGGGAGAAGGGAGAGAGAGGAGGGATGCAATACAGTAGGGCCAGGCCagCAAGGATCATGCATGCCTTATTCATATTTGTGTTATTCAAGGATTCTACTCTGGGTTCTATTATGGGGCCTGGCCTAAAGTGGTTGTTCAAGAAATGTGTGTTAGAGAAATCATACATAAACTAGCAATTCTCATTTGGATTCCTGTATCTGAACAACTAACTTTCAGCTTCTTCAGTGGGATAAAGAAGAAAAATGGGGTTTAAAGTACATACTATTCAGTATTAATGTAGAATTTAACAGCTGCCATCCAAGTGCAGAATCCT	134	35	Insertion and Deletion	0.03	1	KCMGKKGMIE*	KCDGQEGHD*	AAGTGT-ATGGGCAAGAAGGGCATGATTGAGTAGAGTGGAAAGGAGGGAGACTGGGGAGAAGGGAGAGAGAGGAGGGATGCAATACAGTAGGGCCAGGCCAGCAAGGATCATGCATGCCTTATTCATATTTGTGTTATTCAAGGATTCTACTCTGGGTTCTATTATGGGGCCTGGCCTAAAGTGGTTGTTCAAGAAATGTGTGTTAGAGAAATCATACATAAACTAGCAATTCTCATTTGGATTCCTGTATCTGAACAACTAACTTTCAGCTTCTTCAGTGGGATAAAGAAGAAAAATGGGGTTTAAAGTACATACTATTCAGTATTAATGTAGAATTTAACAGCTGCCATCCAAGTGCAGAATCCT	AAGTGTGATGGGCAAGAAGGGCATGATTGAGTAGAGTGGAAAGGAGGGAGACTGGGGAGAAGGGAGAGAGAGGAGGGATGCAATACAGTAGGGCCAGGCGCAAGGATCATGCATGCCTTATTCATATTTGTGTTATTCAAGGATTCTACTCTGGGTTCTATTATGGGGCCTGGCCTAAAGTGGTTGTTCAAGAAATGTGTGTTAGAGAAATCATACATAAACTAGCAATTCTCATTTGGATTCCTGTATCTGAACAACTAACTTTCAGCTTCTTCAGTGGGATAAAGAAGAAAAATGGGGTTTAAAGTACATACTATTCAGTATTAATGTAGAATTTAACAGCTGCCATCCAAGTGCAGAATCCT
AAGTGTGATGGGCAAGAAGGGCATGATTGAGTAGAGTGGAAAGGAGGGAGACTGGGGAGAAGGGAGAGAGAGGAGGGATGCAATACAGTAGGGCCAGGCCattggCAAGGATCATGCATGCCTTATTCATATTTGTGTTATTCAAGGATTCTACTCTGGGTTCTATTATGGGGCCTGGCCTAAAGTGGTTGTTCAAGAAATGTGTGTTAGAGAAATCATACATAAACTAGCAATTCTCATTTGGATTCCTGTATCTGAACAACTAACTTTCAGCTTCTTCAGTGGGATAAAGAAGAAAAATGGGGTTTAAAGTACATACTATTCAGTATTAATGTAGAATTTAACAGCTGCCATCCAAGTGCAGAATCCT	134	35	Insertion	0.03	5	KCDGQEGHD*	KCDGQEGHD*	AAGTGTGATGGGCAAGAAGGGCATGATTGAGTAGAGTGGAAAGGAGGGAGACTGGGGAGAAGGGAGAGAGAGGAGGGATGCAATACAGTAGGGCCAGGCCATTGGCAAGGATCATGCATGCCTTATTCATATTTGTGTTATTCAAGGATTCTACTCTGGGTTCTATTATGGGGCCTGGCCTAAAGTGGTTGTTCAAGAAATGTGTGTTAGAGAAATCATACATAAACTAGCAATTCTCATTTGGATTCCTGTATCTGAACAACTAACTTTCAGCTTCTTCAGTGGGATAAAGAAGAAAAATGGGGTTTAAAGTACATACTATTCAGTATTAATGTAGAATTTAACAGCTGCCATCCAAGTGCAGAATCCT	AAGTGTGATGGGCAAGAAGGGCATGATTGAGTAGAGTGGAAAGGAGGGAGACTGGGGAGAAGGGAGAGAGAGGAGGGATGCAATACAGTAGGGCCAGGCGCAAGGATCATGCATGCCTTATTCATATTTGTGTTATTCAAGGATTCTACTCTGGGTTCTATTATGGGGCCTGGCCTAAAGTGGTTGTTCAAGAAATGTGTGTTAGAGAAATCATACATAAACTAGCAATTCTCATTTGGATTCCTGTATCTGAACAACTAACTTTCAGCTTCTTCAGTGGGATAAAGAAGAAAAATGGGGTTTAAAGTACATACTATTCAGTATTAATGTAGAATTTAACAGCTGCCATCCAAGTGCAGAATCCT
AAGTGTGATGGGCAAGAAGGGCATGATTGAGTAGAGTGGAAAGGAGGGAGACTGGGGAGAAGGGAGAGAGAGGAGGGATGCAATACAGTAGGGCC---GGCAAGGATCATGCATGCCTTATTCATATTTGTGTTATTCAAGGATTCTACTCTGGGTTCTATTATGGGGCCTGGCCTAAAGTGGTTGTTCAAGAAATGTGTGTTAGAGAAATCATACATAAACTAGCAATTCTCATTTGGATTCCTGTATCTGAACAACTAACTTTCAGCTTCTTCAGTGGGATAAAGAAGAAAAATGGGGTTTAAAGTACATACTATTCAGTATTAATGTAGAATTTAACAGCTGCCATCCAAGTGCAGAATCCT	133	35	Deletion	0.03	-3	KCDGQEGHD*	KCDGQEGHD*	AAGTGTGATGGGCAAGAAGGGCATGATTGAGTAGAGTGGAAAGGAGGGAGACTGGGGAGAAGGGAGAGAGAGGAGGGATGCAATACAGTAGGGCC---GGCAAGGATCATGCATGCCTTATTCATATTTGTGTTATTCAAGGATTCTACTCTGGGTTCTATTATGGGGCCTGGCCTAAAGTGGTTGTTCAAGAAATGTGTGTTAGAGAAATCATACATAAACTAGCAATTCTCATTTGGATTCCTGTATCTGAACAACTAACTTTCAGCTTCTTCAGTGGGATAAAGAAGAAAAATGGGGTTTAAAGTACATACTATTCAGTATTAATGTAGAATTTAACAGCTGCCATCCAAGTGCAGAATCCT	AAGTGTGATGGGCAAGAAGGGCATGATTGAGTAGAGTGGAAAGGAGGGAGACTGGGGAGAAGGGAGAGAGAGGAGGGATGCAATACAGTAGGGCCAGGCGCAAGGATCATGCATGCCTTATTCATATTTGTGTTATTCAAGGATTCTACTCTGGGTTCTATTATGGGGCCTGGCCTAAAGTGGTTGTTCAAGAAATGTGTGTTAGAGAAATCATACATAAACTAGCAATTCTCATTTGGATTCCTGTATCTGAACAACTAACTTTCAGCTTCTTCAGTGGGATAAAGAAGAAAAATGGGGTTTAAAGTACATACTATTCAGTATTAATGTAGAATTTAACAGCTGCCATCCAAGTGCAGAATCCT
AAGTGTGATGGGCAAGAAGGGCATGATTGAGTAGAGTGGAAAGGAGGGAGACTGGGGAGAAGGGAGAGAGAGGAGGGATGCAATACAGTAGGGCCAGGCGCAAGGATCATGCATGCCTTATTCATATTTGTGTTATTCAAGGATTCTACTCTGGGTTCTATTATGGGGCCTGGCCTAAAGTGGTTGTTCAAGAAATGTGTGTTAGAGAAATCATACATAAACTAGCAATTCTCATTTGGATTCCTGTATCTGAACAACTAACTTTCAGCCTCTTCAGTGGGATAAAGAAGAAAAATGGGGTTTAAAGTACATACTATTCAGTATTAATGTAGAATTTAACAGCTGCCATCCAAGTGCAGAATCCT	133	35	1 Base Change	0.03	0	KCDGQEGHD*	KCDGQEGHD*	AAGTGTGATGGGCAAGAAGGGCATGATTGAGTAGAGTGGAAAGGAGGGAGACTGGGGAGAAGGGAGAGAGAGGAGGGATGCAATACAGTAGGGCCAGGCGCAAGGATCATGCATGCCTTATTCATATTTGTGTTATTCAAGGATTCTACTCTGGGTTCTATTATGGGGCCTGGCCTAAAGTGGTTGTTCAAGAAATGTGTGTTAGAGAAATCATACATAAACTAGCAATTCTCATTTGGATTCCTGTATCTGAACAACTAACTTTCAGCCTCTTCAGTGGGATAAAGAAGAAAAATGGGGTTTAAAGTACATACTATTCAGTATTAATGTAGAATTTAACAGCTGCCATCCAAGTGCAGAATCCT	AAGTGTGATGGGCAAGAAGGGCATGATTGAGTAGAGTGGAAAGGAGGGAGACTGGGGAGAAGGGAGAGAGAGGAGGGATGCAATACAGTAGGGCCAGGCGCAAGGATCATGCATGCCTTATTCATATTTGTGTTATTCAAGGATTCTACTCTGGGTTCTATTATGGGGCCTGGCCTAAAGTGGTTGTTCAAGAAATGTGTGTTAGAGAAATCATACATAAACTAGCAATTCTCATTTGGATTCCTGTATCTGAACAACTAACTTTCAGCTTCTTCAGTGGGATAAAGAAGAAAAATGGGGTTTAAAGTACATACTATTCAGTATTAATGTAGAATTTAACAGCTGCCATCCAAGTGCAGAATCCT
AAGTGTGATGGGCAAGAAGGGCATGATTGAGTAGAGTGGAAAGGAGGGAGACTGGGGAGAAGGGAGAGAGAGGAGGGATGCAATACAGTAGGGCCAGGC---------------GCCTTATTCATATTTGTGTTATTCAAGGATTCTACTCTGGGTTCTATTATGGGGCCTGGCCTAAAGTGGTTGTTCAAGAAATGTGTGTTAGAGAAATCATACATAAACTAGCAATTCTCATTTGGATTCCTGTATCTGAACAACTAACTTTCAGCTTCTTCAGTGGGATAAAGAAGAAAAATGGGGTTTAAAGTACATACTATTCAGTATTAATGTAGAATTTAACAGCTGCCATCCAAGTGCAGAATCCT	132	34	Deletion	0.03	-15	KCDGQEGHD*	KCDGQEGHD*	AAGTGTGATGGGCAAGAAGGGCATGATTGAGTAGAGTGGAAAGGAGGGAGACTGGGGAGAAGGGAGAGAGAGGAGGGATGCAATACAGTAGGGCCAGGC---------------GCCTTATTCATATTTGTGTTATTCAAGGATTCTACTCTGGGTTCTATTATGGGGCCTGGCCTAAAGTGGTTGTTCAAGAAATGTGTGTTAGAGAAATCATACATAAACTAGCAATTCTCATTTGGATTCCTGTATCTGAACAACTAACTTTCAGCTTCTTCAGTGGGATAAAGAAGAAAAATGGGGTTTAAAGTACATACTATTCAGTATTAATGTAGAATTTAACAGCTGCCATCCAAGTGCAGAATCCT	AAGTGTGATGGGCAAGAAGGGCATGATTGAGTAGAGTGGAAAGGAGGGAGACTGGGGAGAAGGGAGAGAGAGGAGGGATGCAATACAGTAGGGCCAGGCGCAAGGATCATGCATGCCTTATTCATATTTGTGTTATTCAAGGATTCTACTCTGGGTTCTATTATGGGGCCTGGCCTAAAGTGGTTGTTCAAGAAATGTGTGTTAGAGAAATCATACATAAACTAGCAATTCTCATTTGGATTCCTGTATCTGAACAACTAACTTTCAGCTTCTTCAGTGGGATAAAGAAGAAAAATGGGGTTTAAAGTACATACTATTCAGTATTAATGTAGAATTTAACAGCTGCCATCCAAGTGCAGAATCCT
AAGTGTGATGGGCAAGAAGGGCATGATTGAGTAGAGTGGAAAGGAGGGAGACTGGGGAGAAGGGAGAGAGAGGAGGGATGCAATACAGTAGGGCCAGGCGCAAGGATCATGCATGCCTTATTCATATTTGTGTTATTCAAGGATTCTACTCTGGGTTCTATTATGGGGCCTGGCCTAAAGTGGTTGTCCAAGAAATGTGTGTTAGAGAAATCATACATAAACTAGCAATTCTCATTTGGATTCCTGTATCTGAACAACTAACTTTCAGCTTCTTCAGTGGGATAAAGAAGAAAAATGGGGTTTAAAGTACATACTATTCAGTATTAATGTAGAATTTAACAGCTGCCATCCAAGTGCAGAATCCT	132	35	1 Base Change	0.03	0	KCDGQEGHD*	KCDGQEGHD*	AAGTGTGATGGGCAAGAAGGGCATGATTGAGTAGAGTGGAAAGGAGGGAGACTGGGGAGAAGGGAGAGAGAGGAGGGATGCAATACAGTAGGGCCAGGCGCAAGGATCATGCATGCCTTATTCATATTTGTGTTATTCAAGGATTCTACTCTGGGTTCTATTATGGGGCCTGGCCTAAAGTGGTTGTCCAAGAAATGTGTGTTAGAGAAATCATACATAAACTAGCAATTCTCATTTGGATTCCTGTATCTGAACAACTAACTTTCAGCTTCTTCAGTGGGATAAAGAAGAAAAATGGGGTTTAAAGTACATACTATTCAGTATTAATGTAGAATTTAACAGCTGCCATCCAAGTGCAGAATCCT	AAGTGTGATGGGCAAGAAGGGCATGATTGAGTAGAGTGGAAAGGAGGGAGACTGGGGAGAAGGGAGAGAGAGGAGGGATGCAATACAGTAGGGCCAGGCGCAAGGATCATGCATGCCTTATTCATATTTGTGTTATTCAAGGATTCTACTCTGGGTTCTATTATGGGGCCTGGCCTAAAGTGGTTGTTCAAGAAATGTGTGTTAGAGAAATCATACATAAACTAGCAATTCTCATTTGGATTCCTGTATCTGAACAACTAACTTTCAGCTTCTTCAGTGGGATAAAGAAGAAAAATGGGGTTTAAAGTACATACTATTCAGTATTAATGTAGAATTTAACAGCTGCCATCCAAGTGCAGAATCCT
AAGTGTGATGGGCAAGAAGGGCATGATTGAGTAGAGTGGAAAGGAGGGAGACTGGGGAGAAGGGAGAGAGAGGAGGGATGCAATACAGTAGGGCCAGGCGCAAGGATCATGCATGCCTTATTCATATTTGTGTTATTCAAGGATTCTACTCTGGGTTCTATTATGGGGCCTGGCCTAAAGTGGTTGTTCAAGAAATGTGTGTTAGAGAAATCATACATAAACTAGCAATTCTCATTTGGATTCCCGTATCTGAACAACTAACTTTCAGCTTCTTCAGTGGGATAAAGAAGAAAAATGGGGTTTAAAGTACATACTATTCAGTATTAATGTAGAATTTAACAGCTGCCATCCAAGTGCAGAATCCT	132	35	1 Base Change	0.03	0	KCDGQEGHD*	KCDGQEGHD*	AAGTGTGATGGGCAAGAAGGGCATGATTGAGTAGAGTGGAAAGGAGGGAGACTGGGGAGAAGGGAGAGAGAGGAGGGATGCAATACAGTAGGGCCAGGCGCAAGGATCATGCATGCCTTATTCATATTTGTGTTATTCAAGGATTCTACTCTGGGTTCTATTATGGGGCCTGGCCTAAAGTGGTTGTTCAAGAAATGTGTGTTAGAGAAATCATACATAAACTAGCAATTCTCATTTGGATTCCCGTATCTGAACAACTAACTTTCAGCTTCTTCAGTGGGATAAAGAAGAAAAATGGGGTTTAAAGTACATACTATTCAGTATTAATGTAGAATTTAACAGCTGCCATCCAAGTGCAGAATCCT	AAGTGTGATGGGCAAGAAGGGCATGATTGAGTAGAGTGGAAAGGAGGGAGACTGGGGAGAAGGGAGAGAGAGGAGGGATGCAATACAGTAGGGCCAGGCGCAAGGATCATGCATGCCTTATTCATATTTGTGTTATTCAAGGATTCTACTCTGGGTTCTATTATGGGGCCTGGCCTAAAGTGGTTGTTCAAGAAATGTGTGTTAGAGAAATCATACATAAACTAGCAATTCTCATTTGGATTCCTGTATCTGAACAACTAACTTTCAGCTTCTTCAGTGGGATAAAGAAGAAAAATGGGGTTTAAAGTACATACTATTCAGTATTAATGTAGAATTTAACAGCTGCCATCCAAGTGCAGAATCCT
AAGTGTGATGGGCAAGAAGGGCATGATTGAGTAGAGTGGAAAGGAGGGAGACTGGGGAGAAGGGAGAGAGAGGAGGGATGCAATACAGTAGGGCCAGGCGCAAGGATCATGCATGCCTTATTCATATTTGTGTTATTCAAGGATTCTACTCTGGGTTCTATTATGGGGCCTGGCCTAAAGTGGTTGTTCAAGAAATGTGTGTTAGAGAAATCATACATAAACTAGCAATTCTCATTTGGATTCCTGTATCTGAACAACTAACTTTCAGCTTCTTCAGTGGGATAAAGAAGAAAAATGGGGTTTAAAGTACATACTATTCAGTATTAATGTAGAATTTAACAGCCGCCATCCAAGTGCAGAATCCT	132	35	1 Base Change	0.03	0	KCDGQEGHD*	KCDGQEGHD*	AAGTGTGATGGGCAAGAAGGGCATGATTGAGTAGAGTGGAAAGGAGGGAGACTGGGGAGAAGGGAGAGAGAGGAGGGATGCAATACAGTAGGGCCAGGCGCAAGGATCATGCATGCCTTATTCATATTTGTGTTATTCAAGGATTCTACTCTGGGTTCTATTATGGGGCCTGGCCTAAAGTGGTTGTTCAAGAAATGTGTGTTAGAGAAATCATACATAAACTAGCAATTCTCATTTGGATTCCTGTATCTGAACAACTAACTTTCAGCTTCTTCAGTGGGATAAAGAAGAAAAATGGGGTTTAAAGTACATACTATTCAGTATTAATGTAGAATTTAACAGCCGCCATCCAAGTGCAGAATCCT	AAGTGTGATGGGCAAGAAGGGCATGATTGAGTAGAGTGGAAAGGAGGGAGACTGGGGAGAAGGGAGAGAGAGGAGGGATGCAATACAGTAGGGCCAGGCGCAAGGATCATGCATGCCTTATTCATATTTGTGTTATTCAAGGATTCTACTCTGGGTTCTATTATGGGGCCTGGCCTAAAGTGGTTGTTCAAGAAATGTGTGTTAGAGAAATCATACATAAACTAGCAATTCTCATTTGGATTCCTGTATCTGAACAACTAACTTTCAGCTTCTTCAGTGGGATAAAGAAGAAAAATGGGGTTTAAAGTACATACTATTCAGTATTAATGTAGAATTTAACAGCTGCCATCCAAGTGCAGAATCCT
AAGTGTGATGGGCAAGAAGGGCATGATTGAGTAGAGTGGAAAGGAGGGAGACTGGGGAGAAGGGAGGGAGAGGAGGGATGCAATACAGTAGGGCCAGGCGCAAGGATCATGCATGCCTTATTCATATTTGTGTTATTCAAGGATTCTACTCTGGGTTCTATTATGGGGCCTGGCCTAAAGTGGTTGTTCAAGAAATGTGTGTTAGAGAAATCATACATAAACTAGCAATTCTCATTTGGATTCCTGTATCTGAACAACTAACTTTCAGCTTCTTCAGTGGGATAAAGAAGAAAAATGGGGTTTAAAGTACATACTATTCAGTATTAATGTAGAATTTAACAGCTGCCATCCAAGTGCAGAATCCT	132	35	1 Base Change	0.03	0	KCDGQEGHD*	KCDGQEGHD*	AAGTGTGATGGGCAAGAAGGGCATGATTGAGTAGAGTGGAAAGGAGGGAGACTGGGGAGAAGGGAGGGAGAGGAGGGATGCAATACAGTAGGGCCAGGCGCAAGGATCATGCATGCCTTATTCATATTTGTGTTATTCAAGGATTCTACTCTGGGTTCTATTATGGGGCCTGGCCTAAAGTGGTTGTTCAAGAAATGTGTGTTAGAGAAATCATACATAAACTAGCAATTCTCATTTGGATTCCTGTATCTGAACAACTAACTTTCAGCTTCTTCAGTGGGATAAAGAAGAAAAATGGGGTTTAAAGTACATACTATTCAGTATTAATGTAGAATTTAACAGCTGCCATCCAAGTGCAGAATCCT	AAGTGTGATGGGCAAGAAGGGCATGATTGAGTAGAGTGGAAAGGAGGGAGACTGGGGAGAAGGGAGAGAGAGGAGGGATGCAATACAGTAGGGCCAGGCGCAAGGATCATGCATGCCTTATTCATATTTGTGTTATTCAAGGATTCTACTCTGGGTTCTATTATGGGGCCTGGCCTAAAGTGGTTGTTCAAGAAATGTGTGTTAGAGAAATCATACATAAACTAGCAATTCTCATTTGGATTCCTGTATCTGAACAACTAACTTTCAGCTTCTTCAGTGGGATAAAGAAGAAAAATGGGGTTTAAAGTACATACTATTCAGTATTAATGTAGAATTTAACAGCTGCCATCCAAGTGCAGAATCCT
AAGTGTGATGGGCAAGAAGGGCATGATTGAGTAGAGTGGAAAGGAGGGAGACTGGGGAGAAGGGAGAGAGAGGAGGGATGCAATACA-----------------GATCATGCATGCCTTATTCATATTTGTGTTATTCAAGGATTCTACTCTGGGTTCTATTATGGGGCCTGGCCTAAAGTGGTTGTTCAAGAAATGTGTGTTAGAGAAATCATACATAAACTAGCAATTCTCATTTGGATTCCTGTATCTGAACAACTAACTTTCAGCTTCTTCAGTGGGATAAAGAAGAAAAATGGGGTTTAAAGTACATACTATTCAGTATTAATGTAGAATTTAACAGCTGCCATCCAAGTGCAGAATCCT	130	34	Deletion	0.03	-17	KCDGQEGHD*	KCDGQEGHD*	AAGTGTGATGGGCAAGAAGGGCATGATTGAGTAGAGTGGAAAGGAGGGAGACTGGGGAGAAGGGAGAGAGAGGAGGGATGCAATACA-----------------GATCATGCATGCCTTATTCATATTTGTGTTATTCAAGGATTCTACTCTGGGTTCTATTATGGGGCCTGGCCTAAAGTGGTTGTTCAAGAAATGTGTGTTAGAGAAATCATACATAAACTAGCAATTCTCATTTGGATTCCTGTATCTGAACAACTAACTTTCAGCTTCTTCAGTGGGATAAAGAAGAAAAATGGGGTTTAAAGTACATACTATTCAGTATTAATGTAGAATTTAACAGCTGCCATCCAAGTGCAGAATCCT	AAGTGTGATGGGCAAGAAGGGCATGATTGAGTAGAGTGGAAAGGAGGGAGACTGGGGAGAAGGGAGAGAGAGGAGGGATGCAATACAGTAGGGCCAGGCGCAAGGATCATGCATGCCTTATTCATATTTGTGTTATTCAAGGATTCTACTCTGGGTTCTATTATGGGGCCTGGCCTAAAGTGGTTGTTCAAGAAATGTGTGTTAGAGAAATCATACATAAACTAGCAATTCTCATTTGGATTCCTGTATCTGAACAACTAACTTTCAGCTTCTTCAGTGGGATAAAGAAGAAAAATGGGGTTTAAAGTACATACTATTCAGTATTAATGTAGAATTTAACAGCTGCCATCCAAGTGCAGAATCCT
AAGTGTGATGGGCAAGAAGGGCATGATTGAGTAGAGTGGAAAGGAGGGAGACTGGGGAGAAGGGAGAGAGAGGAGGGATGCAATACAGTAGGGCCA---------------------------------------------------------------------------GGCCTAAAGTGGTTGTTCAAGAAATGTGTGTTAGAGAAATCATACATAAACTAGCAATTCTCATTTGGATTCCTGTATCTGAACAACTAACTTTCAGCTTCTTCAGTGGGATAAAGAAGAAAAATGGGGTTTAAAGTACATACTATTCAGTATTAATGTAGAATTTAACAGCTGCCATCCAAGTGCAGAATCCT	130	33	Deletion	0.03	-75	KCDGQEGHD*	KCDGQEGHD*	AAGTGTGATGGGCAAGAAGGGCATGATTGAGTAGAGTGGAAAGGAGGGAGACTGGGGAGAAGGGAGAGAGAGGAGGGATGCAATACAGTAGGGCCA---------------------------------------------------------------------------GGCCTAAAGTGGTTGTTCAAGAAATGTGTGTTAGAGAAATCATACATAAACTAGCAATTCTCATTTGGATTCCTGTATCTGAACAACTAACTTTCAGCTTCTTCAGTGGGATAAAGAAGAAAAATGGGGTTTAAAGTACATACTATTCAGTATTAATGTAGAATTTAACAGCTGCCATCCAAGTGCAGAATCCT	AAGTGTGATGGGCAAGAAGGGCATGATTGAGTAGAGTGGAAAGGAGGGAGACTGGGGAGAAGGGAGAGAGAGGAGGGATGCAATACAGTAGGGCCAGGCGCAAGGATCATGCATGCCTTATTCATATTTGTGTTATTCAAGGATTCTACTCTGGGTTCTATTATGGGGCCTGGCCTAAAGTGGTTGTTCAAGAAATGTGTGTTAGAGAAATCATACATAAACTAGCAATTCTCATTTGGATTCCTGTATCTGAACAACTAACTTTCAGCTTCTTCAGTGGGATAAAGAAGAAAAATGGGGTTTAAAGTACATACTATTCAGTATTAATGTAGAATTTAACAGCTGCCATCCAAGTGCAGAATCCT
AAGTGTGATGGGCAAGAAGGGCATGATTGAGTAGAGTGGAAAGGAGGGAGACTGGGGAGAAGGGAGAGAGGGGAGGGATGCAATACAGTAGGGCCAGGCTggCAAGGATCATGCATGCCTTATTCATATTTGTGTTATTCAAGGATTCTACTCTGGGTTCTATTATGGGGCCTGGCCTAAAGTGGTTGTTCAAGAAATGTGTGTTAGAGAAATCATACATAAACTAGCAATTCTCATTTGGATTCCTGTATCTGAACAACTAACTTTCAGCTTCTTCAGTGGGATAAAGAAGAAAAATGGGGTTTAAAGTACATACTATTCAGTATTAATGTAGAATTTAACAGCTGCCATCCAAGTGCAGAATCCT	130	35	Insertion	0.03	2	KCDGQEGHD*	KCDGQEGHD*	AAGTGTGATGGGCAAGAAGGGCATGATTGAGTAGAGTGGAAAGGAGGGAGACTGGGGAGAAGGGAGAGAGGGGAGGGATGCAATACAGTAGGGCCAGGCTGGCAAGGATCATGCATGCCTTATTCATATTTGTGTTATTCAAGGATTCTACTCTGGGTTCTATTATGGGGCCTGGCCTAAAGTGGTTGTTCAAGAAATGTGTGTTAGAGAAATCATACATAAACTAGCAATTCTCATTTGGATTCCTGTATCTGAACAACTAACTTTCAGCTTCTTCAGTGGGATAAAGAAGAAAAATGGGGTTTAAAGTACATACTATTCAGTATTAATGTAGAATTTAACAGCTGCCATCCAAGTGCAGAATCCT	AAGTGTGATGGGCAAGAAGGGCATGATTGAGTAGAGTGGAAAGGAGGGAGACTGGGGAGAAGGGAGAGAGAGGAGGGATGCAATACAGTAGGGCCAGGCGCAAGGATCATGCATGCCTTATTCATATTTGTGTTATTCAAGGATTCTACTCTGGGTTCTATTATGGGGCCTGGCCTAAAGTGGTTGTTCAAGAAATGTGTGTTAGAGAAATCATACATAAACTAGCAATTCTCATTTGGATTCCTGTATCTGAACAACTAACTTTCAGCTTCTTCAGTGGGATAAAGAAGAAAAATGGGGTTTAAAGTACATACTATTCAGTATTAATGTAGAATTTAACAGCTGCCATCCAAGTGCAGAATCCT
AAGTGTGATGGGCAAGAAGGGCATGATTGAGTAGAGTGGAAAGGAGGGAGGCTGGGGAGAAGGGAGAGAGAGGAGGGATGCAATACAGTAGGGCCAGGCGCAAGGATCATGCATGCCTTATTCATATTTGTGTTATTCAAGGATTCTACTCTGGGTTCTATTATGGGGCCTGGCCTAAAGTGGTTGTTCAAGAAATGTGTGTTAGAGAAATCATACATAAACTAGCAATTCTCATTTGGATTCCTGTATCTGAACAACTAACTTTCAGCTTCTTCAGTGGGATAAAGAAGAAAAATGGGGTTTAAAGTACATACTATTCAGTATTAATGTAGAATTTAACAGCTGCCATCCAAGTGCAGAATCCT	130	35	1 Base Change	0.03	0	KCDGQEGHD*	KCDGQEGHD*	AAGTGTGATGGGCAAGAAGGGCATGATTGAGTAGAGTGGAAAGGAGGGAGGCTGGGGAGAAGGGAGAGAGAGGAGGGATGCAATACAGTAGGGCCAGGCGCAAGGATCATGCATGCCTTATTCATATTTGTGTTATTCAAGGATTCTACTCTGGGTTCTATTATGGGGCCTGGCCTAAAGTGGTTGTTCAAGAAATGTGTGTTAGAGAAATCATACATAAACTAGCAATTCTCATTTGGATTCCTGTATCTGAACAACTAACTTTCAGCTTCTTCAGTGGGATAAAGAAGAAAAATGGGGTTTAAAGTACATACTATTCAGTATTAATGTAGAATTTAACAGCTGCCATCCAAGTGCAGAATCCT	AAGTGTGATGGGCAAGAAGGGCATGATTGAGTAGAGTGGAAAGGAGGGAGACTGGGGAGAAGGGAGAGAGAGGAGGGATGCAATACAGTAGGGCCAGGCGCAAGGATCATGCATGCCTTATTCATATTTGTGTTATTCAAGGATTCTACTCTGGGTTCTATTATGGGGCCTGGCCTAAAGTGGTTGTTCAAGAAATGTGTGTTAGAGAAATCATACATAAACTAGCAATTCTCATTTGGATTCCTGTATCTGAACAACTAACTTTCAGCTTCTTCAGTGGGATAAAGAAGAAAAATGGGGTTTAAAGTACATACTATTCAGTATTAATGTAGAATTTAACAGCTGCCATCCAAGTGCAGAATCCT
AAGTGTGATGGGCAAGAAGGGCATGATTGAGTAGAGTGGAAAGGAGGGAGACTGGGGAGAAGGGAGAGAGAGGAGGGATGCAATACAGTAGGGCCAGGCGCAAGGATCATGCATGCCTTATTCATATTTGTGTTATTCAAGGATTCTACTCTGGGTTCTATTATGGGGCCTGGCCTAAAGTGGTTGTTCAAGAAATGTGTGTTAGAGAAATCATACATAAACTAGCAATTCCCATTTGGATTCCTGTATCTGAACAACTAACTTTCAGCTTCTTCAGTGGGATAAAGAAGAAAAATGGGGTTTAAAGTACATACTATTCAGTATTAATGTAGAATTTAACAGCTGCCATCCAAGTGCAGAATCCT	128	35	1 Base Change	0.03	0	KCDGQEGHD*	KCDGQEGHD*	AAGTGTGATGGGCAAGAAGGGCATGATTGAGTAGAGTGGAAAGGAGGGAGACTGGGGAGAAGGGAGAGAGAGGAGGGATGCAATACAGTAGGGCCAGGCGCAAGGATCATGCATGCCTTATTCATATTTGTGTTATTCAAGGATTCTACTCTGGGTTCTATTATGGGGCCTGGCCTAAAGTGGTTGTTCAAGAAATGTGTGTTAGAGAAATCATACATAAACTAGCAATTCCCATTTGGATTCCTGTATCTGAACAACTAACTTTCAGCTTCTTCAGTGGGATAAAGAAGAAAAATGGGGTTTAAAGTACATACTATTCAGTATTAATGTAGAATTTAACAGCTGCCATCCAAGTGCAGAATCCT	AAGTGTGATGGGCAAGAAGGGCATGATTGAGTAGAGTGGAAAGGAGGGAGACTGGGGAGAAGGGAGAGAGAGGAGGGATGCAATACAGTAGGGCCAGGCGCAAGGATCATGCATGCCTTATTCATATTTGTGTTATTCAAGGATTCTACTCTGGGTTCTATTATGGGGCCTGGCCTAAAGTGGTTGTTCAAGAAATGTGTGTTAGAGAAATCATACATAAACTAGCAATTCTCATTTGGATTCCTGTATCTGAACAACTAACTTTCAGCTTCTTCAGTGGGATAAAGAAGAAAAATGGGGTTTAAAGTACATACTATTCAGTATTAATGTAGAATTTAACAGCTGCCATCCAAGTGCAGAATCCT
AAGTGTGATGGGCAAGAAGGGCATGATTGAGTAGGGTGGAAAGGAGGGAGACTGGGGAGAAGGGAGAGAGAGGAGGGATGCAATACAGTAGGGCCAGGCGCAAGGATCATGCATGCCTTATTCATATTTGTGTTATTCAAGGATTCTACTCTGGGTTCTATTATGGGGCCTGGCCTAAAGTGGTTGTTCAAGAAATGTGTGTTAGAGAAATCATACATAAACTAGCAATTCTCATTTGGATTCCTGTATCTGAACAACTAACTTTCAGCTTCTTCAGTGGGATAAAGAAGAAAAATGGGGTTTAAAGTACATACTATTCAGTATTAATGTAGAATTTAACAGCTGCCATCCAAGTGCAGAATCCT	127	35	1 Base Change	0.03	0	KCDGQEGHD*	KCDGQEGHD*	AAGTGTGATGGGCAAGAAGGGCATGATTGAGTAGGGTGGAAAGGAGGGAGACTGGGGAGAAGGGAGAGAGAGGAGGGATGCAATACAGTAGGGCCAGGCGCAAGGATCATGCATGCCTTATTCATATTTGTGTTATTCAAGGATTCTACTCTGGGTTCTATTATGGGGCCTGGCCTAAAGTGGTTGTTCAAGAAATGTGTGTTAGAGAAATCATACATAAACTAGCAATTCTCATTTGGATTCCTGTATCTGAACAACTAACTTTCAGCTTCTTCAGTGGGATAAAGAAGAAAAATGGGGTTTAAAGTACATACTATTCAGTATTAATGTAGAATTTAACAGCTGCCATCCAAGTGCAGAATCCT	AAGTGTGATGGGCAAGAAGGGCATGATTGAGTAGAGTGGAAAGGAGGGAGACTGGGGAGAAGGGAGAGAGAGGAGGGATGCAATACAGTAGGGCCAGGCGCAAGGATCATGCATGCCTTATTCATATTTGTGTTATTCAAGGATTCTACTCTGGGTTCTATTATGGGGCCTGGCCTAAAGTGGTTGTTCAAGAAATGTGTGTTAGAGAAATCATACATAAACTAGCAATTCTCATTTGGATTCCTGTATCTGAACAACTAACTTTCAGCTTCTTCAGTGGGATAAAGAAGAAAAATGGGGTTTAAAGTACATACTATTCAGTATTAATGTAGAATTTAACAGCTGCCATCCAAGTGCAGAATCCT
AAGT-TGATGGGCAAGAAGGGCATGATTGAGTAGAGTGGAAAGGAGGGAGACTGGGGAGAAGGGAGAGAGAGGAGGGATGCAATACAGTAGGGCCAGGCTggCAAGGATCATGCATGCCTTATTCATATTTGTGTTATTCAAGGATTCTACTCTGGGTTCTATTATGGGGCCTGGCCTAAAGTGGTTGTTCAAGAAATGTGTGTTAGAGAAATCATACATAAACTAGCAATTCTCATTTGGATTCCTGTATCTGAACAACTAACTTTCAGCTTCTTCAGTGGGATAAAGAAGAAAAATGGGGTTTAAAGTACATACTATTCAGTATTAATGTAGAATTTAACAGCTGCCATCCAAGTGCAGAATCCT	126	35	Insertion and Deletion	0.03	1	KLMGKKGMIE*	KCDGQEGHD*	AAGT-TGATGGGCAAGAAGGGCATGATTGAGTAGAGTGGAAAGGAGGGAGACTGGGGAGAAGGGAGAGAGAGGAGGGATGCAATACAGTAGGGCCAGGCTGGCAAGGATCATGCATGCCTTATTCATATTTGTGTTATTCAAGGATTCTACTCTGGGTTCTATTATGGGGCCTGGCCTAAAGTGGTTGTTCAAGAAATGTGTGTTAGAGAAATCATACATAAACTAGCAATTCTCATTTGGATTCCTGTATCTGAACAACTAACTTTCAGCTTCTTCAGTGGGATAAAGAAGAAAAATGGGGTTTAAAGTACATACTATTCAGTATTAATGTAGAATTTAACAGCTGCCATCCAAGTGCAGAATCCT	AAGTGTGATGGGCAAGAAGGGCATGATTGAGTAGAGTGGAAAGGAGGGAGACTGGGGAGAAGGGAGAGAGAGGAGGGATGCAATACAGTAGGGCCAGGCGCAAGGATCATGCATGCCTTATTCATATTTGTGTTATTCAAGGATTCTACTCTGGGTTCTATTATGGGGCCTGGCCTAAAGTGGTTGTTCAAGAAATGTGTGTTAGAGAAATCATACATAAACTAGCAATTCTCATTTGGATTCCTGTATCTGAACAACTAACTTTCAGCTTCTTCAGTGGGATAAAGAAGAAAAATGGGGTTTAAAGTACATACTATTCAGTATTAATGTAGAATTTAACAGCTGCCATCCAAGTGCAGAATCCT
AAGTGTGATGGGCAAGAAGGGCATGATTGAGTAGAGTGGAAAGGAGGGAGACTGGGGAGAAGGGAGAGAGAGGAGGGATGCAATACAGTAGGGCCAGGCGCAGGGATCATGCATGCCTTATTCATATTTGTGTTATTCAAGGATTCTACTCTGGGTTCTATTATGGGGCCTGGCCTAAAGTGGTTGTTCAAGAAATGTGTGTTAGAGAAATCATACATAAACTAGCAATTCTCATTTGGATTCCTGTATCTGAACAACTAACTTTCAGCTTCTTCAGTGGGATAAAGAAGAAAAATGGGGTTTAAAGTACATACTATTCAGTATTAATGTAGAATTTAACAGCTGCCATCCAAGTGCAGAATCCT	126	35	1 Base Change	0.03	0	KCDGQEGHD*	KCDGQEGHD*	AAGTGTGATGGGCAAGAAGGGCATGATTGAGTAGAGTGGAAAGGAGGGAGACTGGGGAGAAGGGAGAGAGAGGAGGGATGCAATACAGTAGGGCCAGGCGCAGGGATCATGCATGCCTTATTCATATTTGTGTTATTCAAGGATTCTACTCTGGGTTCTATTATGGGGCCTGGCCTAAAGTGGTTGTTCAAGAAATGTGTGTTAGAGAAATCATACATAAACTAGCAATTCTCATTTGGATTCCTGTATCTGAACAACTAACTTTCAGCTTCTTCAGTGGGATAAAGAAGAAAAATGGGGTTTAAAGTACATACTATTCAGTATTAATGTAGAATTTAACAGCTGCCATCCAAGTGCAGAATCCT	AAGTGTGATGGGCAAGAAGGGCATGATTGAGTAGAGTGGAAAGGAGGGAGACTGGGGAGAAGGGAGAGAGAGGAGGGATGCAATACAGTAGGGCCAGGCGCAAGGATCATGCATGCCTTATTCATATTTGTGTTATTCAAGGATTCTACTCTGGGTTCTATTATGGGGCCTGGCCTAAAGTGGTTGTTCAAGAAATGTGTGTTAGAGAAATCATACATAAACTAGCAATTCTCATTTGGATTCCTGTATCTGAACAACTAACTTTCAGCTTCTTCAGTGGGATAAAGAAGAAAAATGGGGTTTAAAGTACATACTATTCAGTATTAATGTAGAATTTAACAGCTGCCATCCAAGTGCAGAATCCT
AAGTGTGATGGGCAAGAAGGGCATGATTGAGTAGAGTGGAAAGGAGGGAGACTGGGGAGAAGGGAGAGAGAGGAGGGATGCAATACAGTAGGGCCAGGCTggCAAGGATCATGCATGCCTTATTCATATTTGTGTTATTCAAGGATTCTACTCTGGGTTCTATTATGGGGCCTGGCCTAAAGTGGTTGTTCAAGAAATGTGTGTTAGAGAAATCATACATAAACTAGCAATTCTCATTTGGATTCCTGTATCTGAACAACTAACTTTCAGCTTCCTCAGTGGGATAAAGAAGAAAAATGGGGTTTAAAGTACATACTATTCAGTATTAATGTAGAATTTAACAGCTGCCATCCAAGTGCAGAATCCT	126	35	Insertion	0.03	2	KCDGQEGHD*	KCDGQEGHD*	AAGTGTGATGGGCAAGAAGGGCATGATTGAGTAGAGTGGAAAGGAGGGAGACTGGGGAGAAGGGAGAGAGAGGAGGGATGCAATACAGTAGGGCCAGGCTGGCAAGGATCATGCATGCCTTATTCATATTTGTGTTATTCAAGGATTCTACTCTGGGTTCTATTATGGGGCCTGGCCTAAAGTGGTTGTTCAAGAAATGTGTGTTAGAGAAATCATACATAAACTAGCAATTCTCATTTGGATTCCTGTATCTGAACAACTAACTTTCAGCTTCCTCAGTGGGATAAAGAAGAAAAATGGGGTTTAAAGTACATACTATTCAGTATTAATGTAGAATTTAACAGCTGCCATCCAAGTGCAGAATCCT	AAGTGTGATGGGCAAGAAGGGCATGATTGAGTAGAGTGGAAAGGAGGGAGACTGGGGAGAAGGGAGAGAGAGGAGGGATGCAATACAGTAGGGCCAGGCGCAAGGATCATGCATGCCTTATTCATATTTGTGTTATTCAAGGATTCTACTCTGGGTTCTATTATGGGGCCTGGCCTAAAGTGGTTGTTCAAGAAATGTGTGTTAGAGAAATCATACATAAACTAGCAATTCTCATTTGGATTCCTGTATCTGAACAACTAACTTTCAGCTTCTTCAGTGGGATAAAGAAGAAAAATGGGGTTTAAAGTACATACTATTCAGTATTAATGTAGAATTTAACAGCTGCCATCCAAGTGCAGAATCCT
AAGTGTGATGGGCAAGAAGGGCATGATTGAGTAGAGTGGAAAGGAGGGAGACTGGGGGGAAGGGAGAGAGAGGAGGGATGCAATACAGTAGGGCCAGGCGCAAGGATCATGCATGCCTTATTCATATTTGTGTTATTCAAGGATTCTACTCTGGGTTCTATTATGGGGCCTGGCCTAAAGTGGTTGTTCAAGAAATGTGTGTTAGAGAAATCATACATAAACTAGCAATTCTCATTTGGATTCCTGTATCTGAACAACTAACTTTCAGCTTCTTCAGTGGGATAAAGAAGAAAAATGGGGTTTAAAGTACATACTATTCAGTATTAATGTAGAATTTAACAGCTGCCATCCAAGTGCAGAATCCT	126	35	1 Base Change	0.03	0	KCDGQEGHD*	KCDGQEGHD*	AAGTGTGATGGGCAAGAAGGGCATGATTGAGTAGAGTGGAAAGGAGGGAGACTGGGGGGAAGGGAGAGAGAGGAGGGATGCAATACAGTAGGGCCAGGCGCAAGGATCATGCATGCCTTATTCATATTTGTGTTATTCAAGGATTCTACTCTGGGTTCTATTATGGGGCCTGGCCTAAAGTGGTTGTTCAAGAAATGTGTGTTAGAGAAATCATACATAAACTAGCAATTCTCATTTGGATTCCTGTATCTGAACAACTAACTTTCAGCTTCTTCAGTGGGATAAAGAAGAAAAATGGGGTTTAAAGTACATACTATTCAGTATTAATGTAGAATTTAACAGCTGCCATCCAAGTGCAGAATCCT	AAGTGTGATGGGCAAGAAGGGCATGATTGAGTAGAGTGGAAAGGAGGGAGACTGGGGAGAAGGGAGAGAGAGGAGGGATGCAATACAGTAGGGCCAGGCGCAAGGATCATGCATGCCTTATTCATATTTGTGTTATTCAAGGATTCTACTCTGGGTTCTATTATGGGGCCTGGCCTAAAGTGGTTGTTCAAGAAATGTGTGTTAGAGAAATCATACATAAACTAGCAATTCTCATTTGGATTCCTGTATCTGAACAACTAACTTTCAGCTTCTTCAGTGGGATAAAGAAGAAAAATGGGGTTTAAAGTACATACTATTCAGTATTAATGTAGAATTTAACAGCTGCCATCCAAGTGCAGAATCCT
AAGTGTGATGGGCAAGAAGGGCATGATTGAGTAGAGTGGAAAGGAGGGGGACTGGGGAGAAGGGAGAGAGAGGAGGGATGCAATACAGTAGGGCCAGGCGCAAGGATCATGCATGCCTTATTCATATTTGTGTTATTCAAGGATTCTACTCTGGGTTCTATTATGGGGCCTGGCCTAAAGTGGTTGTTCAAGAAATGTGTGTTAGAGAAATCATACATAAACTAGCAATTCTCATTTGGATTCCTGTATCTGAACAACTAACTTTCAGCTTCTTCAGTGGGATAAAGAAGAAAAATGGGGTTTAAAGTACATACTATTCAGTATTAATGTAGAATTTAACAGCTGCCATCCAAGTGCAGAATCCT	126	35	1 Base Change	0.03	0	KCDGQEGHD*	KCDGQEGHD*	AAGTGTGATGGGCAAGAAGGGCATGATTGAGTAGAGTGGAAAGGAGGGGGACTGGGGAGAAGGGAGAGAGAGGAGGGATGCAATACAGTAGGGCCAGGCGCAAGGATCATGCATGCCTTATTCATATTTGTGTTATTCAAGGATTCTACTCTGGGTTCTATTATGGGGCCTGGCCTAAAGTGGTTGTTCAAGAAATGTGTGTTAGAGAAATCATACATAAACTAGCAATTCTCATTTGGATTCCTGTATCTGAACAACTAACTTTCAGCTTCTTCAGTGGGATAAAGAAGAAAAATGGGGTTTAAAGTACATACTATTCAGTATTAATGTAGAATTTAACAGCTGCCATCCAAGTGCAGAATCCT	AAGTGTGATGGGCAAGAAGGGCATGATTGAGTAGAGTGGAAAGGAGGGAGACTGGGGAGAAGGGAGAGAGAGGAGGGATGCAATACAGTAGGGCCAGGCGCAAGGATCATGCATGCCTTATTCATATTTGTGTTATTCAAGGATTCTACTCTGGGTTCTATTATGGGGCCTGGCCTAAAGTGGTTGTTCAAGAAATGTGTGTTAGAGAAATCATACATAAACTAGCAATTCTCATTTGGATTCCTGTATCTGAACAACTAACTTTCAGCTTCTTCAGTGGGATAAAGAAGAAAAATGGGGTTTAAAGTACATACTATTCAGTATTAATGTAGAATTTAACAGCTGCCATCCAAGTGCAGAATCCT
AAGTGTGATGGGCAAGAAGGGCATGATTGAGTAGAGTGGAAAGGGGGGAGACTGGGGAGAAGGGAGAGAGAGGAGGGATGCAATACAGTAGGGCCAGGCGCAAGGATCATGCATGCCTTATTCATATTTGTGTTATTCAAGGATTCTACTCTGGGTTCTATTATGGGGCCTGGCCTAAAGTGGTTGTTCAAGAAATGTGTGTTAGAGAAATCATACATAAACTAGCAATTCTCATTTGGATTCCTGTATCTGAACAACTAACTTTCAGCTTCTTCAGTGGGATAAAGAAGAAAAATGGGGTTTAAAGTACATACTATTCAGTATTAATGTAGAATTTAACAGCTGCCATCCAAGTGCAGAATCCT	125	35	1 Base Change	0.03	0	KCDGQEGHD*	KCDGQEGHD*	AAGTGTGATGGGCAAGAAGGGCATGATTGAGTAGAGTGGAAAGGGGGGAGACTGGGGAGAAGGGAGAGAGAGGAGGGATGCAATACAGTAGGGCCAGGCGCAAGGATCATGCATGCCTTATTCATATTTGTGTTATTCAAGGATTCTACTCTGGGTTCTATTATGGGGCCTGGCCTAAAGTGGTTGTTCAAGAAATGTGTGTTAGAGAAATCATACATAAACTAGCAATTCTCATTTGGATTCCTGTATCTGAACAACTAACTTTCAGCTTCTTCAGTGGGATAAAGAAGAAAAATGGGGTTTAAAGTACATACTATTCAGTATTAATGTAGAATTTAACAGCTGCCATCCAAGTGCAGAATCCT	AAGTGTGATGGGCAAGAAGGGCATGATTGAGTAGAGTGGAAAGGAGGGAGACTGGGGAGAAGGGAGAGAGAGGAGGGATGCAATACAGTAGGGCCAGGCGCAAGGATCATGCATGCCTTATTCATATTTGTGTTATTCAAGGATTCTACTCTGGGTTCTATTATGGGGCCTGGCCTAAAGTGGTTGTTCAAGAAATGTGTGTTAGAGAAATCATACATAAACTAGCAATTCTCATTTGGATTCCTGTATCTGAACAACTAACTTTCAGCTTCTTCAGTGGGATAAAGAAGAAAAATGGGGTTTAAAGTACATACTATTCAGTATTAATGTAGAATTTAACAGCTGCCATCCAAGTGCAGAATCCT
AAGTGTGATGGGCAAGAAGGGCATGATTGAGTAGAGTGGAAAGGAGGGAGACTGGGGAGAAGGGAGAGAGAGGAGGGATGCAATACAGTAGGGCCAGGCGCAAGGATCATGCATGCCTTATTCATATTTGTGTTATTCAAGGATTCTACTCTGGGTTCTATTATGGGGCCTGGCCTAAAGTGGTTGTTCAAGAAATGTGTGTTAGAGAAATCATACATAAACTAGCAATTCTCATTTGGATTCCTGTATCTGAACAACTAACTTTCAGCTTCTTCAGTGGGATAAAGAGGAAAAATGGGGTTTAAAGTACATACTATTCAGTATTAATGTAGAATTTAACAGCTGCCATCCAAGTGCAGAATCCT	124	35	1 Base Change	0.03	0	KCDGQEGHD*	KCDGQEGHD*	AAGTGTGATGGGCAAGAAGGGCATGATTGAGTAGAGTGGAAAGGAGGGAGACTGGGGAGAAGGGAGAGAGAGGAGGGATGCAATACAGTAGGGCCAGGCGCAAGGATCATGCATGCCTTATTCATATTTGTGTTATTCAAGGATTCTACTCTGGGTTCTATTATGGGGCCTGGCCTAAAGTGGTTGTTCAAGAAATGTGTGTTAGAGAAATCATACATAAACTAGCAATTCTCATTTGGATTCCTGTATCTGAACAACTAACTTTCAGCTTCTTCAGTGGGATAAAGAGGAAAAATGGGGTTTAAAGTACATACTATTCAGTATTAATGTAGAATTTAACAGCTGCCATCCAAGTGCAGAATCCT	AAGTGTGATGGGCAAGAAGGGCATGATTGAGTAGAGTGGAAAGGAGGGAGACTGGGGAGAAGGGAGAGAGAGGAGGGATGCAATACAGTAGGGCCAGGCGCAAGGATCATGCATGCCTTATTCATATTTGTGTTATTCAAGGATTCTACTCTGGGTTCTATTATGGGGCCTGGCCTAAAGTGGTTGTTCAAGAAATGTGTGTTAGAGAAATCATACATAAACTAGCAATTCTCATTTGGATTCCTGTATCTGAACAACTAACTTTCAGCTTCTTCAGTGGGATAAAGAAGAAAAATGGGGTTTAAAGTACATACTATTCAGTATTAATGTAGAATTTAACAGCTGCCATCCAAGTGCAGAATCCT
AAGTGTGATGGGCAAGAAGGGCATGATTGAGTAGAGTGGAAAGGAGGGAGACTGGGGAGAAGGGAGAGAGAGGAGGGATGCAATACAGTAGGGCCAGGCTggCAAGGATCATGCATGCCTTATTCATATTTGTGTTATTCAAGGATTCTACTCTGGGTTCTATTATGGGGCCTGGCCTAAAGTGGTTGCTCAAGAAATGTGTGTTAGAGAAATCATACATAAACTAGCAATTCTCATTTGGATTCCTGTATCTGAACAACTAACTTTCAGCTTCTTCAGTGGGATAAAGAAGAAAAATGGGGTTTAAAGTACATACTATTCAGTATTAATGTAGAATTTAACAGCTGCCATCCAAGTGCAGAATCCT	124	35	Insertion	0.03	2	KCDGQEGHD*	KCDGQEGHD*	AAGTGTGATGGGCAAGAAGGGCATGATTGAGTAGAGTGGAAAGGAGGGAGACTGGGGAGAAGGGAGAGAGAGGAGGGATGCAATACAGTAGGGCCAGGCTGGCAAGGATCATGCATGCCTTATTCATATTTGTGTTATTCAAGGATTCTACTCTGGGTTCTATTATGGGGCCTGGCCTAAAGTGGTTGCTCAAGAAATGTGTGTTAGAGAAATCATACATAAACTAGCAATTCTCATTTGGATTCCTGTATCTGAACAACTAACTTTCAGCTTCTTCAGTGGGATAAAGAAGAAAAATGGGGTTTAAAGTACATACTATTCAGTATTAATGTAGAATTTAACAGCTGCCATCCAAGTGCAGAATCCT	AAGTGTGATGGGCAAGAAGGGCATGATTGAGTAGAGTGGAAAGGAGGGAGACTGGGGAGAAGGGAGAGAGAGGAGGGATGCAATACAGTAGGGCCAGGCGCAAGGATCATGCATGCCTTATTCATATTTGTGTTATTCAAGGATTCTACTCTGGGTTCTATTATGGGGCCTGGCCTAAAGTGGTTGTTCAAGAAATGTGTGTTAGAGAAATCATACATAAACTAGCAATTCTCATTTGGATTCCTGTATCTGAACAACTAACTTTCAGCTTCTTCAGTGGGATAAAGAAGAAAAATGGGGTTTAAAGTACATACTATTCAGTATTAATGTAGAATTTAACAGCTGCCATCCAAGTGCAGAATCCT
AAGTGTGATGGGCAAGAAGGGCATGATTGAGTAGAGTGGAAAGGAGGGAGACTGGGGAGAAGGGAGAGAGGGGAGGGATGCAATACAGTAGGGCCAGGCCagCAAGGATCATGCATGCCTTATTCATATTTGTGTTATTCAAGGATTCTACTCTGGGTTCTATTATGGGGCCTGGCCTAAAGTGGTTGTTCAAGAAATGTGTGTTAGAGAAATCATACATAAACTAGCAATTCTCATTTGGATTCCTGTATCTGAACAACTAACTTTCAGCTTCTTCAGTGGGATAAAGAAGAAAAATGGGGTTTAAAGTACATACTATTCAGTATTAATGTAGAATTTAACAGCTGCCATCCAAGTGCAGAATCCT	124	35	Insertion	0.03	2	KCDGQEGHD*	KCDGQEGHD*	AAGTGTGATGGGCAAGAAGGGCATGATTGAGTAGAGTGGAAAGGAGGGAGACTGGGGAGAAGGGAGAGAGGGGAGGGATGCAATACAGTAGGGCCAGGCCAGCAAGGATCATGCATGCCTTATTCATATTTGTGTTATTCAAGGATTCTACTCTGGGTTCTATTATGGGGCCTGGCCTAAAGTGGTTGTTCAAGAAATGTGTGTTAGAGAAATCATACATAAACTAGCAATTCTCATTTGGATTCCTGTATCTGAACAACTAACTTTCAGCTTCTTCAGTGGGATAAAGAAGAAAAATGGGGTTTAAAGTACATACTATTCAGTATTAATGTAGAATTTAACAGCTGCCATCCAAGTGCAGAATCCT	AAGTGTGATGGGCAAGAAGGGCATGATTGAGTAGAGTGGAAAGGAGGGAGACTGGGGAGAAGGGAGAGAGAGGAGGGATGCAATACAGTAGGGCCAGGCGCAAGGATCATGCATGCCTTATTCATATTTGTGTTATTCAAGGATTCTACTCTGGGTTCTATTATGGGGCCTGGCCTAAAGTGGTTGTTCAAGAAATGTGTGTTAGAGAAATCATACATAAACTAGCAATTCTCATTTGGATTCCTGTATCTGAACAACTAACTTTCAGCTTCTTCAGTGGGATAAAGAAGAAAAATGGGGTTTAAAGTACATACTATTCAGTATTAATGTAGAATTTAACAGCTGCCATCCAAGTGCAGAATCCT
AAGTGTGATGGGCAAGAAGGGCATGATTGGGTAGAGTGGAAAGGAGGGAGACTGGGGAGAAGGGAGAGAGAGGAGGGATGCAATACAGTAGGGCCAGGCTggCAAGGATCATGCATGCCTTATTCATATTTGTGTTATTCAAGGATTCTACTCTGGGTTCTATTATGGGGCCTGGCCTAAAGTGGTTGTTCAAGAAATGTGTGTTAGAGAAATCATACATAAACTAGCAATTCTCATTTGGATTCCTGTATCTGAACAACTAACTTTCAGCTTCTTCAGTGGGATAAAGAAGAAAAATGGGGTTTAAAGTACATACTATTCAGTATTAATGTAGAATTTAACAGCTGCCATCCAAGTGCAGAATCCT	123	35	Insertion	0.03	2	KCDGQEGHDWVEWKGGRLGRREREEGCNTVGPGWQGSCMPYSYLCYSRILLWVLLWGLA*	KCDGQEGHD*	AAGTGTGATGGGCAAGAAGGGCATGATTGGGTAGAGTGGAAAGGAGGGAGACTGGGGAGAAGGGAGAGAGAGGAGGGATGCAATACAGTAGGGCCAGGCTGGCAAGGATCATGCATGCCTTATTCATATTTGTGTTATTCAAGGATTCTACTCTGGGTTCTATTATGGGGCCTGGCCTAAAGTGGTTGTTCAAGAAATGTGTGTTAGAGAAATCATACATAAACTAGCAATTCTCATTTGGATTCCTGTATCTGAACAACTAACTTTCAGCTTCTTCAGTGGGATAAAGAAGAAAAATGGGGTTTAAAGTACATACTATTCAGTATTAATGTAGAATTTAACAGCTGCCATCCAAGTGCAGAATCCT	AAGTGTGATGGGCAAGAAGGGCATGATTGAGTAGAGTGGAAAGGAGGGAGACTGGGGAGAAGGGAGAGAGAGGAGGGATGCAATACAGTAGGGCCAGGCGCAAGGATCATGCATGCCTTATTCATATTTGTGTTATTCAAGGATTCTACTCTGGGTTCTATTATGGGGCCTGGCCTAAAGTGGTTGTTCAAGAAATGTGTGTTAGAGAAATCATACATAAACTAGCAATTCTCATTTGGATTCCTGTATCTGAACAACTAACTTTCAGCTTCTTCAGTGGGATAAAGAAGAAAAATGGGGTTTAAAGTACATACTATTCAGTATTAATGTAGAATTTAACAGCTGCCATCCAAGTGCAGAATCCT
AAGTGTGATGGGCAAGAAGGGCATGATTGAGTAGAGTGGAAAGGAGGGAGACTGGGGAGAAGGGAGAGAGAGGAGGGATGCAATACGGTAGGGCCAGGCGCAAGGATCATGCATGCCTTATTCATATTTGTGTTATTCAAGGATTCTACTCTGGGTTCTATTATGGGGCCTGGCCTAAAGTGGTTGTTCAAGAAATGTGTGTTAGAGAAATCATACATAAACTAGCAATTCTCATTTGGATTCCTGTATCTGAACAACTAACTTTCAGCTTCTTCAGTGGGATAAAGAAGAAAAATGGGGTTTAAAGTACATACTATTCAGTATTAATGTAGAATTTAACAGCTGCCATCCAAGTGCAGAATCCT	122	35	1 Base Change	0.03	0	KCDGQEGHD*	KCDGQEGHD*	AAGTGTGATGGGCAAGAAGGGCATGATTGAGTAGAGTGGAAAGGAGGGAGACTGGGGAGAAGGGAGAGAGAGGAGGGATGCAATACGGTAGGGCCAGGCGCAAGGATCATGCATGCCTTATTCATATTTGTGTTATTCAAGGATTCTACTCTGGGTTCTATTATGGGGCCTGGCCTAAAGTGGTTGTTCAAGAAATGTGTGTTAGAGAAATCATACATAAACTAGCAATTCTCATTTGGATTCCTGTATCTGAACAACTAACTTTCAGCTTCTTCAGTGGGATAAAGAAGAAAAATGGGGTTTAAAGTACATACTATTCAGTATTAATGTAGAATTTAACAGCTGCCATCCAAGTGCAGAATCCT	AAGTGTGATGGGCAAGAAGGGCATGATTGAGTAGAGTGGAAAGGAGGGAGACTGGGGAGAAGGGAGAGAGAGGAGGGATGCAATACAGTAGGGCCAGGCGCAAGGATCATGCATGCCTTATTCATATTTGTGTTATTCAAGGATTCTACTCTGGGTTCTATTATGGGGCCTGGCCTAAAGTGGTTGTTCAAGAAATGTGTGTTAGAGAAATCATACATAAACTAGCAATTCTCATTTGGATTCCTGTATCTGAACAACTAACTTTCAGCTTCTTCAGTGGGATAAAGAAGAAAAATGGGGTTTAAAGTACATACTATTCAGTATTAATGTAGAATTTAACAGCTGCCATCCAAGTGCAGAATCCT
AAGTGTGATGGGCAAGAAGGGCATGATTGAGTAGAGTGGAAAGGAGGGAGACTGGGGAGAAGGGGGAGAGAGGAGGGATGCAATACAGTAGGGCCAGGCGCAAGGATCATGCATGCCTTATTCATATTTGTGTTATTCAAGGATTCTACTCTGGGTTCTATTATGGGGCCTGGCCTAAAGTGGTTGTTCAAGAAATGTGTGTTAGAGAAATCATACATAAACTAGCAATTCTCATTTGGATTCCTGTATCTGAACAACTAACTTTCAGCTTCTTCAGTGGGATAAAGAAGAAAAATGGGGTTTAAAGTACATACTATTCAGTATTAATGTAGAATTTAACAGCTGCCATCCAAGTGCAGAATCCT	121	35	1 Base Change	0.03	0	KCDGQEGHD*	KCDGQEGHD*	AAGTGTGATGGGCAAGAAGGGCATGATTGAGTAGAGTGGAAAGGAGGGAGACTGGGGAGAAGGGGGAGAGAGGAGGGATGCAATACAGTAGGGCCAGGCGCAAGGATCATGCATGCCTTATTCATATTTGTGTTATTCAAGGATTCTACTCTGGGTTCTATTATGGGGCCTGGCCTAAAGTGGTTGTTCAAGAAATGTGTGTTAGAGAAATCATACATAAACTAGCAATTCTCATTTGGATTCCTGTATCTGAACAACTAACTTTCAGCTTCTTCAGTGGGATAAAGAAGAAAAATGGGGTTTAAAGTACATACTATTCAGTATTAATGTAGAATTTAACAGCTGCCATCCAAGTGCAGAATCCT	AAGTGTGATGGGCAAGAAGGGCATGATTGAGTAGAGTGGAAAGGAGGGAGACTGGGGAGAAGGGAGAGAGAGGAGGGATGCAATACAGTAGGGCCAGGCGCAAGGATCATGCATGCCTTATTCATATTTGTGTTATTCAAGGATTCTACTCTGGGTTCTATTATGGGGCCTGGCCTAAAGTGGTTGTTCAAGAAATGTGTGTTAGAGAAATCATACATAAACTAGCAATTCTCATTTGGATTCCTGTATCTGAACAACTAACTTTCAGCTTCTTCAGTGGGATAAAGAAGAAAAATGGGGTTTAAAGTACATACTATTCAGTATTAATGTAGAATTTAACAGCTGCCATCCAAGTGCAGAATCCT
AAGTGTGATGGGCAAGAAGGGCATGATTGAGTAGAGTGGAAAGGAGGGAGACTGGGGAGAAGGGAGAGAGAGGAGGGATGCAATACAGTAGGGCCAGGCGatggCAAGGATCATGCATGCCTTATTCATATTTGTGTTATTCAAGGATTCTACTCTGGGTTCTATTATGGGGCCTGGCCTAAAGTGGTTGTTCAAGAAATGTGTGTTAGAGAAATCATACATAAACTAGCAATTCTCATTTGGATTCCTGTATCTGAACAACTAACTTTCAGCTTCTTCAGTGGGATAAAGAAGAAAAATGGGGTTTAAAGTACATACTATTCAGTATTAATGTAGAATTTAACAGCTGCCATCCAAGTGCAGAATCCT	120	35	Insertion	0.03	4	KCDGQEGHD*	KCDGQEGHD*	AAGTGTGATGGGCAAGAAGGGCATGATTGAGTAGAGTGGAAAGGAGGGAGACTGGGGAGAAGGGAGAGAGAGGAGGGATGCAATACAGTAGGGCCAGGCGATGGCAAGGATCATGCATGCCTTATTCATATTTGTGTTATTCAAGGATTCTACTCTGGGTTCTATTATGGGGCCTGGCCTAAAGTGGTTGTTCAAGAAATGTGTGTTAGAGAAATCATACATAAACTAGCAATTCTCATTTGGATTCCTGTATCTGAACAACTAACTTTCAGCTTCTTCAGTGGGATAAAGAAGAAAAATGGGGTTTAAAGTACATACTATTCAGTATTAATGTAGAATTTAACAGCTGCCATCCAAGTGCAGAATCCT	AAGTGTGATGGGCAAGAAGGGCATGATTGAGTAGAGTGGAAAGGAGGGAGACTGGGGAGAAGGGAGAGAGAGGAGGGATGCAATACAGTAGGGCCAGGCGCAAGGATCATGCATGCCTTATTCATATTTGTGTTATTCAAGGATTCTACTCTGGGTTCTATTATGGGGCCTGGCCTAAAGTGGTTGTTCAAGAAATGTGTGTTAGAGAAATCATACATAAACTAGCAATTCTCATTTGGATTCCTGTATCTGAACAACTAACTTTCAGCTTCTTCAGTGGGATAAAGAAGAAAAATGGGGTTTAAAGTACATACTATTCAGTATTAATGTAGAATTTAACAGCTGCCATCCAAGTGCAGAATCCT
AAGTGTGATGGGCAAGAAGGGCATGATTGGGTAGAGTGGAAAGGAGGGAGACTGGGGAGAAGGGAGAGAGAGGAGGGATGCAATACAGTAGGGCCAGGCGCAAGGATCATGCATGCCTTATTCATATTTGTGTTATTCAAGGATTCTACTCTGGGTTCTATTATGGGGCCTGGCCTAAAGTGGTTGTTCAAGAAATGTGTGTTAGAGAAATCATACATAAACTAGCAATTCTCATTTGGATTCCTGTATCTGAACAACTAACTTTCAGCTTCTTCAGTGGGATAAAGAAGAAAAATGGGGTTTAAAGTACATACTATTCAGTATTAATGTAGAATTTAACAGCTGCCATCCAAGTGCAGAATCCT	120	35	1 Base Change	0.03	0	KCDGQEGHDWVEWKGGRLGRREREEGCNTVGPGARIMHALFIFVLFKDSTLGSIMGPGLKWLFKKCVLEKSYIN*	KCDGQEGHD*	AAGTGTGATGGGCAAGAAGGGCATGATTGGGTAGAGTGGAAAGGAGGGAGACTGGGGAGAAGGGAGAGAGAGGAGGGATGCAATACAGTAGGGCCAGGCGCAAGGATCATGCATGCCTTATTCATATTTGTGTTATTCAAGGATTCTACTCTGGGTTCTATTATGGGGCCTGGCCTAAAGTGGTTGTTCAAGAAATGTGTGTTAGAGAAATCATACATAAACTAGCAATTCTCATTTGGATTCCTGTATCTGAACAACTAACTTTCAGCTTCTTCAGTGGGATAAAGAAGAAAAATGGGGTTTAAAGTACATACTATTCAGTATTAATGTAGAATTTAACAGCTGCCATCCAAGTGCAGAATCCT	AAGTGTGATGGGCAAGAAGGGCATGATTGAGTAGAGTGGAAAGGAGGGAGACTGGGGAGAAGGGAGAGAGAGGAGGGATGCAATACAGTAGGGCCAGGCGCAAGGATCATGCATGCCTTATTCATATTTGTGTTATTCAAGGATTCTACTCTGGGTTCTATTATGGGGCCTGGCCTAAAGTGGTTGTTCAAGAAATGTGTGTTAGAGAAATCATACATAAACTAGCAATTCTCATTTGGATTCCTGTATCTGAACAACTAACTTTCAGCTTCTTCAGTGGGATAAAGAAGAAAAATGGGGTTTAAAGTACATACTATTCAGTATTAATGTAGAATTTAACAGCTGCCATCCAAGTGCAGAATCCT
AAGTGTGATGGGCAAGAAGGGCATGATTGAGTAGAGTGGAAAGGAGGGAGACTGGGGAGAAGGGAGAGAGAGGAGGGATGCAATACAGTAGGGCCAGGCGCAAGGATCATGCATGCCTTATTCATATTTGTGTTATTCAAGGATTCTACTCTGGGTTCTATTATGGGGCCTGGCCTAAAGTGGTTGTTCAAGAAATGTGTGTTAGAGAAATCATACATAAACTAGCAATCCTCATTTGGATTCCTGTATCTGAACAACTAACTTTCAGCTTCTTCAGTGGGATAAAGAAGAAAAATGGGGTTTAAAGTACATACTATTCAGTATTAATGTAGAATTTAACAGCTGCCATCCAAGTGCAGAATCCT	119	35	1 Base Change	0.03	0	KCDGQEGHD*	KCDGQEGHD*	AAGTGTGATGGGCAAGAAGGGCATGATTGAGTAGAGTGGAAAGGAGGGAGACTGGGGAGAAGGGAGAGAGAGGAGGGATGCAATACAGTAGGGCCAGGCGCAAGGATCATGCATGCCTTATTCATATTTGTGTTATTCAAGGATTCTACTCTGGGTTCTATTATGGGGCCTGGCCTAAAGTGGTTGTTCAAGAAATGTGTGTTAGAGAAATCATACATAAACTAGCAATCCTCATTTGGATTCCTGTATCTGAACAACTAACTTTCAGCTTCTTCAGTGGGATAAAGAAGAAAAATGGGGTTTAAAGTACATACTATTCAGTATTAATGTAGAATTTAACAGCTGCCATCCAAGTGCAGAATCCT	AAGTGTGATGGGCAAGAAGGGCATGATTGAGTAGAGTGGAAAGGAGGGAGACTGGGGAGAAGGGAGAGAGAGGAGGGATGCAATACAGTAGGGCCAGGCGCAAGGATCATGCATGCCTTATTCATATTTGTGTTATTCAAGGATTCTACTCTGGGTTCTATTATGGGGCCTGGCCTAAAGTGGTTGTTCAAGAAATGTGTGTTAGAGAAATCATACATAAACTAGCAATTCTCATTTGGATTCCTGTATCTGAACAACTAACTTTCAGCTTCTTCAGTGGGATAAAGAAGAAAAATGGGGTTTAAAGTACATACTATTCAGTATTAATGTAGAATTTAACAGCTGCCATCCAAGTGCAGAATCCT
AAGTGTGATGGGCAAGAAGGGCATGATTGAGTAGAGTGGAAAGGAGGGAGACTGGGGAGAAGGGAGAGAGAGGAGGGATGCAATACAGTAGGGCCAGGCGCAAGGATCATGCATGCCTTATTCATATTTGTGTTATTCAAGGATTCTACTCTGGGTTCTATTATGGGGCCTGGCCTAAAGTGGTTGTTCAAGAAATGTGTGTTAGAGAAATCATACATAAACTAGCAATTCTCATTTGGATTCCTGTATCTGAACAACTAACTTTCAGCTTCTTCAGTGGGATAAAGAAGAAAAATGGGGTTTAAAGTACATACTACTCAGTATTAATGTAGAATTTAACAGCTGCCATCCAAGTGCAGAATCCT	119	35	1 Base Change	0.03	0	KCDGQEGHD*	KCDGQEGHD*	AAGTGTGATGGGCAAGAAGGGCATGATTGAGTAGAGTGGAAAGGAGGGAGACTGGGGAGAAGGGAGAGAGAGGAGGGATGCAATACAGTAGGGCCAGGCGCAAGGATCATGCATGCCTTATTCATATTTGTGTTATTCAAGGATTCTACTCTGGGTTCTATTATGGGGCCTGGCCTAAAGTGGTTGTTCAAGAAATGTGTGTTAGAGAAATCATACATAAACTAGCAATTCTCATTTGGATTCCTGTATCTGAACAACTAACTTTCAGCTTCTTCAGTGGGATAAAGAAGAAAAATGGGGTTTAAAGTACATACTACTCAGTATTAATGTAGAATTTAACAGCTGCCATCCAAGTGCAGAATCCT	AAGTGTGATGGGCAAGAAGGGCATGATTGAGTAGAGTGGAAAGGAGGGAGACTGGGGAGAAGGGAGAGAGAGGAGGGATGCAATACAGTAGGGCCAGGCGCAAGGATCATGCATGCCTTATTCATATTTGTGTTATTCAAGGATTCTACTCTGGGTTCTATTATGGGGCCTGGCCTAAAGTGGTTGTTCAAGAAATGTGTGTTAGAGAAATCATACATAAACTAGCAATTCTCATTTGGATTCCTGTATCTGAACAACTAACTTTCAGCTTCTTCAGTGGGATAAAGAAGAAAAATGGGGTTTAAAGTACATACTATTCAGTATTAATGTAGAATTTAACAGCTGCCATCCAAGTGCAGAATCCT
AAGTGTGATGGGCAAGAAGGGCATGATTGAGTAGAGTGGAGAGGAGGGAGACTGGGGAGAAGGGAGAGAGAGGAGGGATGCAATACAGTAGGGCCAGGCTggCAAGGATCATGCATGCCTTATTCATATTTGTGTTATTCAAGGATTCTACTCTGGGTTCTATTATGGGGCCTGGCCTAAAGTGGTTGTTCAAGAAATGTGTGTTAGAGAAATCATACATAAACTAGCAATTCTCATTTGGATTCCTGTATCTGAACAACTAACTTTCAGCTTCTTCAGTGGGATAAAGAAGAAAAATGGGGTTTAAAGTACATACTATTCAGTATTAATGTAGAATTTAACAGCTGCCATCCAAGTGCAGAATCCT	119	35	Insertion	0.03	2	KCDGQEGHD*	KCDGQEGHD*	AAGTGTGATGGGCAAGAAGGGCATGATTGAGTAGAGTGGAGAGGAGGGAGACTGGGGAGAAGGGAGAGAGAGGAGGGATGCAATACAGTAGGGCCAGGCTGGCAAGGATCATGCATGCCTTATTCATATTTGTGTTATTCAAGGATTCTACTCTGGGTTCTATTATGGGGCCTGGCCTAAAGTGGTTGTTCAAGAAATGTGTGTTAGAGAAATCATACATAAACTAGCAATTCTCATTTGGATTCCTGTATCTGAACAACTAACTTTCAGCTTCTTCAGTGGGATAAAGAAGAAAAATGGGGTTTAAAGTACATACTATTCAGTATTAATGTAGAATTTAACAGCTGCCATCCAAGTGCAGAATCCT	AAGTGTGATGGGCAAGAAGGGCATGATTGAGTAGAGTGGAAAGGAGGGAGACTGGGGAGAAGGGAGAGAGAGGAGGGATGCAATACAGTAGGGCCAGGCGCAAGGATCATGCATGCCTTATTCATATTTGTGTTATTCAAGGATTCTACTCTGGGTTCTATTATGGGGCCTGGCCTAAAGTGGTTGTTCAAGAAATGTGTGTTAGAGAAATCATACATAAACTAGCAATTCTCATTTGGATTCCTGTATCTGAACAACTAACTTTCAGCTTCTTCAGTGGGATAAAGAAGAAAAATGGGGTTTAAAGTACATACTATTCAGTATTAATGTAGAATTTAACAGCTGCCATCCAAGTGCAGAATCCT
AAGTGTGATGGGCAAGAAGGGCATGATTGAGTAGAGTGGAAAGGAGGGAGACTGGGGAGAAGGGAGAGAGAGGAGGGATGCAATACAGTAGGGCCAGGCGCAAGGATCATGCATGCCTTATTCATATTTGTGTTATTCAAGGATTCTACTCTGGGTTCTATTATGGGGCCTGGCCTAAAGTGGTTGTTCAAGAAATGTGTGTTAGAGAAATCATACATAAACTAGCAATTCTCATTTGGATTCCTGTATCTGAGCAACTAACTTTCAGCTTCTTCAGTGGGATAAAGAAGAAAAATGGGGTTTAAAGTACATACTATTCAGTATTAATGTAGAATTTAACAGCTGCCATCCAAGTGCAGAATCCT	118	35	1 Base Change	0.03	0	KCDGQEGHD*	KCDGQEGHD*	AAGTGTGATGGGCAAGAAGGGCATGATTGAGTAGAGTGGAAAGGAGGGAGACTGGGGAGAAGGGAGAGAGAGGAGGGATGCAATACAGTAGGGCCAGGCGCAAGGATCATGCATGCCTTATTCATATTTGTGTTATTCAAGGATTCTACTCTGGGTTCTATTATGGGGCCTGGCCTAAAGTGGTTGTTCAAGAAATGTGTGTTAGAGAAATCATACATAAACTAGCAATTCTCATTTGGATTCCTGTATCTGAGCAACTAACTTTCAGCTTCTTCAGTGGGATAAAGAAGAAAAATGGGGTTTAAAGTACATACTATTCAGTATTAATGTAGAATTTAACAGCTGCCATCCAAGTGCAGAATCCT	AAGTGTGATGGGCAAGAAGGGCATGATTGAGTAGAGTGGAAAGGAGGGAGACTGGGGAGAAGGGAGAGAGAGGAGGGATGCAATACAGTAGGGCCAGGCGCAAGGATCATGCATGCCTTATTCATATTTGTGTTATTCAAGGATTCTACTCTGGGTTCTATTATGGGGCCTGGCCTAAAGTGGTTGTTCAAGAAATGTGTGTTAGAGAAATCATACATAAACTAGCAATTCTCATTTGGATTCCTGTATCTGAACAACTAACTTTCAGCTTCTTCAGTGGGATAAAGAAGAAAAATGGGGTTTAAAGTACATACTATTCAGTATTAATGTAGAATTTAACAGCTGCCATCCAAGTGCAGAATCCT
AAGTGTGATGGGCAAGAAGGGCATGATTGAGTAGAGTGGAAAGGAGGGAGACTGGGGAGAAGGGAGAGAGAGGAGGGATGCAATACAGTAGGGCCAGGC-----------CCATGCCTTATTCATATTTGTGTTATTCAAGGATTCTACTCTGGGTTCTATTATGGGGCCTGGCCTAAAGTGGTTGTTCAAGAAATGTGTGTTAGAGAAATCATACATAAACTAGCAATTCTCATTTGGATTCCTGTATCTGAACAACTAACTTTCAGCTTCTTCAGTGGGATAAAGAAGAAAAATGGGGTTTAAAGTACATACTATTCAGTATTAATGTAGAATTTAACAGCTGCCATCCAAGTGCAGAATCCT	117	34	Deletion	0.03	-11	KCDGQEGHD*	KCDGQEGHD*	AAGTGTGATGGGCAAGAAGGGCATGATTGAGTAGAGTGGAAAGGAGGGAGACTGGGGAGAAGGGAGAGAGAGGAGGGATGCAATACAGTAGGGCCAGGC-----------CCATGCCTTATTCATATTTGTGTTATTCAAGGATTCTACTCTGGGTTCTATTATGGGGCCTGGCCTAAAGTGGTTGTTCAAGAAATGTGTGTTAGAGAAATCATACATAAACTAGCAATTCTCATTTGGATTCCTGTATCTGAACAACTAACTTTCAGCTTCTTCAGTGGGATAAAGAAGAAAAATGGGGTTTAAAGTACATACTATTCAGTATTAATGTAGAATTTAACAGCTGCCATCCAAGTGCAGAATCCT	AAGTGTGATGGGCAAGAAGGGCATGATTGAGTAGAGTGGAAAGGAGGGAGACTGGGGAGAAGGGAGAGAGAGGAGGGATGCAATACAGTAGGGCCAGGCGCAAGGATCATGCATGCCTTATTCATATTTGTGTTATTCAAGGATTCTACTCTGGGTTCTATTATGGGGCCTGGCCTAAAGTGGTTGTTCAAGAAATGTGTGTTAGAGAAATCATACATAAACTAGCAATTCTCATTTGGATTCCTGTATCTGAACAACTAACTTTCAGCTTCTTCAGTGGGATAAAGAAGAAAAATGGGGTTTAAAGTACATACTATTCAGTATTAATGTAGAATTTAACAGCTGCCATCCAAGTGCAGAATCCT
AAGTGTGATGGGCAAGAAGGGCATGATTGAGTAGAGTGGAAAGGAGGGAGACTGGGGAGAAGGGAGAGGGAGGAGGGATGCAATACAGTAGGGCCAGGCGCAAGGATCATGCATGCCTTATTCATATTTGTGTTATTCAAGGATTCTACTCTGGGTTCTATTATGGGGCCTGGCCTAAAGTGGTTGTTCAAGAAATGTGTGTTAGAGAAATCATACATAAACTAGCAATTCTCATTTGGATTCCTGTATCTGAACAACTAACTTTCAGCTTCTTCAGTGGGATAAAGAAGAAAAATGGGGTTTAAAGTACATACTATTCAGTATTAATGTAGAATTTAACAGCTGCCATCCAAGTGCAGAATCCT	117	35	1 Base Change	0.03	0	KCDGQEGHD*	KCDGQEGHD*	AAGTGTGATGGGCAAGAAGGGCATGATTGAGTAGAGTGGAAAGGAGGGAGACTGGGGAGAAGGGAGAGGGAGGAGGGATGCAATACAGTAGGGCCAGGCGCAAGGATCATGCATGCCTTATTCATATTTGTGTTATTCAAGGATTCTACTCTGGGTTCTATTATGGGGCCTGGCCTAAAGTGGTTGTTCAAGAAATGTGTGTTAGAGAAATCATACATAAACTAGCAATTCTCATTTGGATTCCTGTATCTGAACAACTAACTTTCAGCTTCTTCAGTGGGATAAAGAAGAAAAATGGGGTTTAAAGTACATACTATTCAGTATTAATGTAGAATTTAACAGCTGCCATCCAAGTGCAGAATCCT	AAGTGTGATGGGCAAGAAGGGCATGATTGAGTAGAGTGGAAAGGAGGGAGACTGGGGAGAAGGGAGAGAGAGGAGGGATGCAATACAGTAGGGCCAGGCGCAAGGATCATGCATGCCTTATTCATATTTGTGTTATTCAAGGATTCTACTCTGGGTTCTATTATGGGGCCTGGCCTAAAGTGGTTGTTCAAGAAATGTGTGTTAGAGAAATCATACATAAACTAGCAATTCTCATTTGGATTCCTGTATCTGAACAACTAACTTTCAGCTTCTTCAGTGGGATAAAGAAGAAAAATGGGGTTTAAAGTACATACTATTCAGTATTAATGTAGAATTTAACAGCTGCCATCCAAGTGCAGAATCCT
AAGTGTGATGGGCAAGAAGGGCATGATTGAGTAGAGTGGAAAGGAGGGGGACTGGGGAGAAGGGAGAGAGAGGAGGGATGCAATACAGTAGGGCCAGGCTggCAAGGATCATGCATGCCTTATTCATATTTGTGTTATTCAAGGATTCTACTCTGGGTTCTATTATGGGGCCTGGCCTAAAGTGGTTGTTCAAGAAATGTGTGTTAGAGAAATCATACATAAACTAGCAATTCTCATTTGGATTCCTGTATCTGAACAACTAACTTTCAGCTTCTTCAGTGGGATAAAGAAGAAAAATGGGGTTTAAAGTACATACTATTCAGTATTAATGTAGAATTTAACAGCTGCCATCCAAGTGCAGAATCCT	117	35	Insertion	0.03	2	KCDGQEGHD*	KCDGQEGHD*	AAGTGTGATGGGCAAGAAGGGCATGATTGAGTAGAGTGGAAAGGAGGGGGACTGGGGAGAAGGGAGAGAGAGGAGGGATGCAATACAGTAGGGCCAGGCTGGCAAGGATCATGCATGCCTTATTCATATTTGTGTTATTCAAGGATTCTACTCTGGGTTCTATTATGGGGCCTGGCCTAAAGTGGTTGTTCAAGAAATGTGTGTTAGAGAAATCATACATAAACTAGCAATTCTCATTTGGATTCCTGTATCTGAACAACTAACTTTCAGCTTCTTCAGTGGGATAAAGAAGAAAAATGGGGTTTAAAGTACATACTATTCAGTATTAATGTAGAATTTAACAGCTGCCATCCAAGTGCAGAATCCT	AAGTGTGATGGGCAAGAAGGGCATGATTGAGTAGAGTGGAAAGGAGGGAGACTGGGGAGAAGGGAGAGAGAGGAGGGATGCAATACAGTAGGGCCAGGCGCAAGGATCATGCATGCCTTATTCATATTTGTGTTATTCAAGGATTCTACTCTGGGTTCTATTATGGGGCCTGGCCTAAAGTGGTTGTTCAAGAAATGTGTGTTAGAGAAATCATACATAAACTAGCAATTCTCATTTGGATTCCTGTATCTGAACAACTAACTTTCAGCTTCTTCAGTGGGATAAAGAAGAAAAATGGGGTTTAAAGTACATACTATTCAGTATTAATGTAGAATTTAACAGCTGCCATCCAAGTGCAGAATCCT
AAGTGTGATGGGCAAGAAGGGCATGATTGAGTAGAGTGGAAAGGAGGGAGACTGGGGAGAAGGGAGAGAGAGGAGGGATGCAATACAGTAGGGCCAGGCGCAAGGATCATGCATGCCTTATTCATATTTGTGTTATTCAAGGATTCTACTCTGGGTTCTATTATGGGGCCTGGCCTAAAGTGGTTGTTCAAGAAATGCGTGTTAGAGAAATCATACATAAACTAGCAATTCTCATTTGGATTCCTGTATCTGAACAACTAACTTTCAGCTTCTTCAGTGGGATAAAGAAGAAAAATGGGGTTTAAAGTACATACTATTCAGTATTAATGTAGAATTTAACAGCTGCCATCCAAGTGCAGAATCCT	116	35	1 Base Change	0.03	0	KCDGQEGHD*	KCDGQEGHD*	AAGTGTGATGGGCAAGAAGGGCATGATTGAGTAGAGTGGAAAGGAGGGAGACTGGGGAGAAGGGAGAGAGAGGAGGGATGCAATACAGTAGGGCCAGGCGCAAGGATCATGCATGCCTTATTCATATTTGTGTTATTCAAGGATTCTACTCTGGGTTCTATTATGGGGCCTGGCCTAAAGTGGTTGTTCAAGAAATGCGTGTTAGAGAAATCATACATAAACTAGCAATTCTCATTTGGATTCCTGTATCTGAACAACTAACTTTCAGCTTCTTCAGTGGGATAAAGAAGAAAAATGGGGTTTAAAGTACATACTATTCAGTATTAATGTAGAATTTAACAGCTGCCATCCAAGTGCAGAATCCT	AAGTGTGATGGGCAAGAAGGGCATGATTGAGTAGAGTGGAAAGGAGGGAGACTGGGGAGAAGGGAGAGAGAGGAGGGATGCAATACAGTAGGGCCAGGCGCAAGGATCATGCATGCCTTATTCATATTTGTGTTATTCAAGGATTCTACTCTGGGTTCTATTATGGGGCCTGGCCTAAAGTGGTTGTTCAAGAAATGTGTGTTAGAGAAATCATACATAAACTAGCAATTCTCATTTGGATTCCTGTATCTGAACAACTAACTTTCAGCTTCTTCAGTGGGATAAAGAAGAAAAATGGGGTTTAAAGTACATACTATTCAGTATTAATGTAGAATTTAACAGCTGCCATCCAAGTGCAGAATCCT
AAGTGTGATGGGCAAGAAGGGCATGATTGAGTAGAGTGGAAAGGAGGGAGACTGGGGAGAAGGGAGAGAGAGGAGGGATGCAATACAGTAGGGCCAGGCTggCAAGGATCATGCATGCCTTATTCATATTTGTGTTATTCAAGGATTCTACTCTGGGTTCTATTATGGGGCCTGGCCTAAAGTGGTTGTTCAAGAAATGTGTGTTAGAGAAATCATACATAAACTAGCAATTCTCATTTGGATTCCTGTATCTGAACAACTAACTTTCAGCTTCTTCAGTGGGATAAAGAGGAAAAATGGGGTTTAAAGTACATACTATTCAGTATTAATGTAGAATTTAACAGCTGCCATCCAAGTGCAGAATCCT	116	35	Insertion	0.03	2	KCDGQEGHD*	KCDGQEGHD*	AAGTGTGATGGGCAAGAAGGGCATGATTGAGTAGAGTGGAAAGGAGGGAGACTGGGGAGAAGGGAGAGAGAGGAGGGATGCAATACAGTAGGGCCAGGCTGGCAAGGATCATGCATGCCTTATTCATATTTGTGTTATTCAAGGATTCTACTCTGGGTTCTATTATGGGGCCTGGCCTAAAGTGGTTGTTCAAGAAATGTGTGTTAGAGAAATCATACATAAACTAGCAATTCTCATTTGGATTCCTGTATCTGAACAACTAACTTTCAGCTTCTTCAGTGGGATAAAGAGGAAAAATGGGGTTTAAAGTACATACTATTCAGTATTAATGTAGAATTTAACAGCTGCCATCCAAGTGCAGAATCCT	AAGTGTGATGGGCAAGAAGGGCATGATTGAGTAGAGTGGAAAGGAGGGAGACTGGGGAGAAGGGAGAGAGAGGAGGGATGCAATACAGTAGGGCCAGGCGCAAGGATCATGCATGCCTTATTCATATTTGTGTTATTCAAGGATTCTACTCTGGGTTCTATTATGGGGCCTGGCCTAAAGTGGTTGTTCAAGAAATGTGTGTTAGAGAAATCATACATAAACTAGCAATTCTCATTTGGATTCCTGTATCTGAACAACTAACTTTCAGCTTCTTCAGTGGGATAAAGAAGAAAAATGGGGTTTAAAGTACATACTATTCAGTATTAATGTAGAATTTAACAGCTGCCATCCAAGTGCAGAATCCT
AAGTGTGATGGGCAAGAAGGGCATGATTGAGTAGAGTGGAAAGGAGGGAGACTGGGGAGAAGGGAGAGAGAGGAGGGATGCAATACAGTAGGGCCAGGCTggCAAGGATCATGCATGCCTTATTCATATTTGTGTTATTCAAGGATTCTACTCTGGGTTCTATTATGGGGCCTGGCCTAAAGTGGTTGTTCAAGAAATGTGTGTTAGAGAAATCATACATAAACTAGCAATTCTCATTTGGATTCCTGTATCTGAACAACTAACTTTCAGCTTCTTCAGTGGGATAAGGAAGAAAAATGGGGTTTAAAGTACATACTATTCAGTATTAATGTAGAATTTAACAGCTGCCATCCAAGTGCAGAATCCT	116	35	Insertion	0.03	2	KCDGQEGHD*	KCDGQEGHD*	AAGTGTGATGGGCAAGAAGGGCATGATTGAGTAGAGTGGAAAGGAGGGAGACTGGGGAGAAGGGAGAGAGAGGAGGGATGCAATACAGTAGGGCCAGGCTGGCAAGGATCATGCATGCCTTATTCATATTTGTGTTATTCAAGGATTCTACTCTGGGTTCTATTATGGGGCCTGGCCTAAAGTGGTTGTTCAAGAAATGTGTGTTAGAGAAATCATACATAAACTAGCAATTCTCATTTGGATTCCTGTATCTGAACAACTAACTTTCAGCTTCTTCAGTGGGATAAGGAAGAAAAATGGGGTTTAAAGTACATACTATTCAGTATTAATGTAGAATTTAACAGCTGCCATCCAAGTGCAGAATCCT	AAGTGTGATGGGCAAGAAGGGCATGATTGAGTAGAGTGGAAAGGAGGGAGACTGGGGAGAAGGGAGAGAGAGGAGGGATGCAATACAGTAGGGCCAGGCGCAAGGATCATGCATGCCTTATTCATATTTGTGTTATTCAAGGATTCTACTCTGGGTTCTATTATGGGGCCTGGCCTAAAGTGGTTGTTCAAGAAATGTGTGTTAGAGAAATCATACATAAACTAGCAATTCTCATTTGGATTCCTGTATCTGAACAACTAACTTTCAGCTTCTTCAGTGGGATAAAGAAGAAAAATGGGGTTTAAAGTACATACTATTCAGTATTAATGTAGAATTTAACAGCTGCCATCCAAGTGCAGAATCCT
AAGTGTGATGGGCAAGAAGGGCATGATTGAGTAGAGTGGAAGGGAGGGAGACTGGGGAGAAGGGAGAGAGAGGAGGGATGCAATACAGTAGGGCCAGGCCagCAAGGATCATGCATGCCTTATTCATATTTGTGTTATTCAAGGATTCTACTCTGGGTTCTATTATGGGGCCTGGCCTAAAGTGGTTGTTCAAGAAATGTGTGTTAGAGAAATCATACATAAACTAGCAATTCTCATTTGGATTCCTGTATCTGAACAACTAACTTTCAGCTTCTTCAGTGGGATAAAGAAGAAAAATGGGGTTTAAAGTACATACTATTCAGTATTAATGTAGAATTTAACAGCTGCCATCCAAGTGCAGAATCCT	116	35	Insertion	0.03	2	KCDGQEGHD*	KCDGQEGHD*	AAGTGTGATGGGCAAGAAGGGCATGATTGAGTAGAGTGGAAGGGAGGGAGACTGGGGAGAAGGGAGAGAGAGGAGGGATGCAATACAGTAGGGCCAGGCCAGCAAGGATCATGCATGCCTTATTCATATTTGTGTTATTCAAGGATTCTACTCTGGGTTCTATTATGGGGCCTGGCCTAAAGTGGTTGTTCAAGAAATGTGTGTTAGAGAAATCATACATAAACTAGCAATTCTCATTTGGATTCCTGTATCTGAACAACTAACTTTCAGCTTCTTCAGTGGGATAAAGAAGAAAAATGGGGTTTAAAGTACATACTATTCAGTATTAATGTAGAATTTAACAGCTGCCATCCAAGTGCAGAATCCT	AAGTGTGATGGGCAAGAAGGGCATGATTGAGTAGAGTGGAAAGGAGGGAGACTGGGGAGAAGGGAGAGAGAGGAGGGATGCAATACAGTAGGGCCAGGCGCAAGGATCATGCATGCCTTATTCATATTTGTGTTATTCAAGGATTCTACTCTGGGTTCTATTATGGGGCCTGGCCTAAAGTGGTTGTTCAAGAAATGTGTGTTAGAGAAATCATACATAAACTAGCAATTCTCATTTGGATTCCTGTATCTGAACAACTAACTTTCAGCTTCTTCAGTGGGATAAAGAAGAAAAATGGGGTTTAAAGTACATACTATTCAGTATTAATGTAGAATTTAACAGCTGCCATCCAAGTGCAGAATCCT
AAGTGTGATGGGCAAGAAGGGCATGATTGAGTAGAGTGGAGAGGAGGGAGACTGGGGAGAAGGGAGAGAGAGGAGGGATGCAATACAGTAGGGCCAGGCCagCAAGGATCATGCATGCCTTATTCATATTTGTGTTATTCAAGGATTCTACTCTGGGTTCTATTATGGGGCCTGGCCTAAAGTGGTTGTTCAAGAAATGTGTGTTAGAGAAATCATACATAAACTAGCAATTCTCATTTGGATTCCTGTATCTGAACAACTAACTTTCAGCTTCTTCAGTGGGATAAAGAAGAAAAATGGGGTTTAAAGTACATACTATTCAGTATTAATGTAGAATTTAACAGCTGCCATCCAAGTGCAGAATCCT	116	35	Insertion	0.03	2	KCDGQEGHD*	KCDGQEGHD*	AAGTGTGATGGGCAAGAAGGGCATGATTGAGTAGAGTGGAGAGGAGGGAGACTGGGGAGAAGGGAGAGAGAGGAGGGATGCAATACAGTAGGGCCAGGCCAGCAAGGATCATGCATGCCTTATTCATATTTGTGTTATTCAAGGATTCTACTCTGGGTTCTATTATGGGGCCTGGCCTAAAGTGGTTGTTCAAGAAATGTGTGTTAGAGAAATCATACATAAACTAGCAATTCTCATTTGGATTCCTGTATCTGAACAACTAACTTTCAGCTTCTTCAGTGGGATAAAGAAGAAAAATGGGGTTTAAAGTACATACTATTCAGTATTAATGTAGAATTTAACAGCTGCCATCCAAGTGCAGAATCCT	AAGTGTGATGGGCAAGAAGGGCATGATTGAGTAGAGTGGAAAGGAGGGAGACTGGGGAGAAGGGAGAGAGAGGAGGGATGCAATACAGTAGGGCCAGGCGCAAGGATCATGCATGCCTTATTCATATTTGTGTTATTCAAGGATTCTACTCTGGGTTCTATTATGGGGCCTGGCCTAAAGTGGTTGTTCAAGAAATGTGTGTTAGAGAAATCATACATAAACTAGCAATTCTCATTTGGATTCCTGTATCTGAACAACTAACTTTCAGCTTCTTCAGTGGGATAAAGAAGAAAAATGGGGTTTAAAGTACATACTATTCAGTATTAATGTAGAATTTAACAGCTGCCATCCAAGTGCAGAATCCT
AAGTGTGATGGGCAAGAAGGGCATGATTGAGTAGAGTGGAAAGGAGGGAGACTGGGGAGAAGGGAGAGAGAGGAGGGATGCA--------------------------ATGCATGCCTTATTCATATTTGTGTTATTCAAGGATTCTACTCTGGGTTCTATTATGGGGCCTGGCCTAAAGTGGTTGTTCAAGAAATGTGTGTTAGAGAAATCATACATAAACTAGCAATTCTCATTTGGATTCCTGTATCTGAACAACTAACTTTCAGCTTCTTCAGTGGGATAAAGAAGAAAAATGGGGTTTAAAGTACATACTATTCAGTATTAATGTAGAATTTAACAGCTGCCATCCAAGTGCAGAATCCT	115	34	Deletion	0.03	-26	KCDGQEGHD*	KCDGQEGHD*	AAGTGTGATGGGCAAGAAGGGCATGATTGAGTAGAGTGGAAAGGAGGGAGACTGGGGAGAAGGGAGAGAGAGGAGGGATGCA--------------------------ATGCATGCCTTATTCATATTTGTGTTATTCAAGGATTCTACTCTGGGTTCTATTATGGGGCCTGGCCTAAAGTGGTTGTTCAAGAAATGTGTGTTAGAGAAATCATACATAAACTAGCAATTCTCATTTGGATTCCTGTATCTGAACAACTAACTTTCAGCTTCTTCAGTGGGATAAAGAAGAAAAATGGGGTTTAAAGTACATACTATTCAGTATTAATGTAGAATTTAACAGCTGCCATCCAAGTGCAGAATCCT	AAGTGTGATGGGCAAGAAGGGCATGATTGAGTAGAGTGGAAAGGAGGGAGACTGGGGAGAAGGGAGAGAGAGGAGGGATGCAATACAGTAGGGCCAGGCGCAAGGATCATGCATGCCTTATTCATATTTGTGTTATTCAAGGATTCTACTCTGGGTTCTATTATGGGGCCTGGCCTAAAGTGGTTGTTCAAGAAATGTGTGTTAGAGAAATCATACATAAACTAGCAATTCTCATTTGGATTCCTGTATCTGAACAACTAACTTTCAGCTTCTTCAGTGGGATAAAGAAGAAAAATGGGGTTTAAAGTACATACTATTCAGTATTAATGTAGAATTTAACAGCTGCCATCCAAGTGCAGAATCCT
AAGTGTGATGGGCAAGAAGGGCATGATTGAGTAGAGTGGAAAGGAGGGAGACTGGGGAGAAGGGAGAGAGAGGAGGGATGCAATACAGTAGGGCCAGGCCagCAAGGATCATGCATGCCTTATTCATATTTGTGTTATTCAAGGATTCTACTCTGGGTTCTATTATGGGGCCTGGCCTAAAGTGGTTGTTCAAGAAATGTGTGTTAGAGAAATCATACATAAACTAGCAATTCTCATTTGGATTCCTGTATCTGAACAACTAACTTTCAGCTTCCTCAGTGGGATAAAGAAGAAAAATGGGGTTTAAAGTACATACTATTCAGTATTAATGTAGAATTTAACAGCTGCCATCCAAGTGCAGAATCCT	115	35	Insertion	0.03	2	KCDGQEGHD*	KCDGQEGHD*	AAGTGTGATGGGCAAGAAGGGCATGATTGAGTAGAGTGGAAAGGAGGGAGACTGGGGAGAAGGGAGAGAGAGGAGGGATGCAATACAGTAGGGCCAGGCCAGCAAGGATCATGCATGCCTTATTCATATTTGTGTTATTCAAGGATTCTACTCTGGGTTCTATTATGGGGCCTGGCCTAAAGTGGTTGTTCAAGAAATGTGTGTTAGAGAAATCATACATAAACTAGCAATTCTCATTTGGATTCCTGTATCTGAACAACTAACTTTCAGCTTCCTCAGTGGGATAAAGAAGAAAAATGGGGTTTAAAGTACATACTATTCAGTATTAATGTAGAATTTAACAGCTGCCATCCAAGTGCAGAATCCT	AAGTGTGATGGGCAAGAAGGGCATGATTGAGTAGAGTGGAAAGGAGGGAGACTGGGGAGAAGGGAGAGAGAGGAGGGATGCAATACAGTAGGGCCAGGCGCAAGGATCATGCATGCCTTATTCATATTTGTGTTATTCAAGGATTCTACTCTGGGTTCTATTATGGGGCCTGGCCTAAAGTGGTTGTTCAAGAAATGTGTGTTAGAGAAATCATACATAAACTAGCAATTCTCATTTGGATTCCTGTATCTGAACAACTAACTTTCAGCTTCTTCAGTGGGATAAAGAAGAAAAATGGGGTTTAAAGTACATACTATTCAGTATTAATGTAGAATTTAACAGCTGCCATCCAAGTGCAGAATCCT
AAGTGTGATGGGCAAGAAGGGCATGATTGAGTAGAGTGGAAAGGAGGGAGACTGGGGAGAAGGGAGAGAGAGGAGGGATGCAATACAGTAGGGCCAGGCGCAAGGATCATGCATGCCTTATTCATATTTGTGTTATTCAAGGATTCTACTCTGGGCTCTATTATGGGGCCTGGCCTAAAGTGGTTGTTCAAGAAATGTGTGTTAGAGAAATCATACATAAACTAGCAATTCTCATTTGGATTCCTGTATCTGAACAACTAACTTTCAGCTTCTTCAGTGGGATAAAGAAGAAAAATGGGGTTTAAAGTACATACTATTCAGTATTAATGTAGAATTTAACAGCTGCCATCCAAGTGCAGAATCCT	115	35	1 Base Change	0.03	0	KCDGQEGHD*	KCDGQEGHD*	AAGTGTGATGGGCAAGAAGGGCATGATTGAGTAGAGTGGAAAGGAGGGAGACTGGGGAGAAGGGAGAGAGAGGAGGGATGCAATACAGTAGGGCCAGGCGCAAGGATCATGCATGCCTTATTCATATTTGTGTTATTCAAGGATTCTACTCTGGGCTCTATTATGGGGCCTGGCCTAAAGTGGTTGTTCAAGAAATGTGTGTTAGAGAAATCATACATAAACTAGCAATTCTCATTTGGATTCCTGTATCTGAACAACTAACTTTCAGCTTCTTCAGTGGGATAAAGAAGAAAAATGGGGTTTAAAGTACATACTATTCAGTATTAATGTAGAATTTAACAGCTGCCATCCAAGTGCAGAATCCT	AAGTGTGATGGGCAAGAAGGGCATGATTGAGTAGAGTGGAAAGGAGGGAGACTGGGGAGAAGGGAGAGAGAGGAGGGATGCAATACAGTAGGGCCAGGCGCAAGGATCATGCATGCCTTATTCATATTTGTGTTATTCAAGGATTCTACTCTGGGTTCTATTATGGGGCCTGGCCTAAAGTGGTTGTTCAAGAAATGTGTGTTAGAGAAATCATACATAAACTAGCAATTCTCATTTGGATTCCTGTATCTGAACAACTAACTTTCAGCTTCTTCAGTGGGATAAAGAAGAAAAATGGGGTTTAAAGTACATACTATTCAGTATTAATGTAGAATTTAACAGCTGCCATCCAAGTGCAGAATCCT
AAGTGTGATGGGCAAGAAGGGCATGATTGAGTAGAGTGGGAAGGAGGGAGACTGGGGAGAAGGGAGAGAGAGGAGGGATGCAATACAGTAGGGCCAGGCTggCAAGGATCATGCATGCCTTATTCATATTTGTGTTATTCAAGGATTCTACTCTGGGTTCTATTATGGGGCCTGGCCTAAAGTGGTTGTTCAAGAAATGTGTGTTAGAGAAATCATACATAAACTAGCAATTCTCATTTGGATTCCTGTATCTGAACAACTAACTTTCAGCTTCTTCAGTGGGATAAAGAAGAAAAATGGGGTTTAAAGTACATACTATTCAGTATTAATGTAGAATTTAACAGCTGCCATCCAAGTGCAGAATCCT	115	35	Insertion	0.03	2	KCDGQEGHD*	KCDGQEGHD*	AAGTGTGATGGGCAAGAAGGGCATGATTGAGTAGAGTGGGAAGGAGGGAGACTGGGGAGAAGGGAGAGAGAGGAGGGATGCAATACAGTAGGGCCAGGCTGGCAAGGATCATGCATGCCTTATTCATATTTGTGTTATTCAAGGATTCTACTCTGGGTTCTATTATGGGGCCTGGCCTAAAGTGGTTGTTCAAGAAATGTGTGTTAGAGAAATCATACATAAACTAGCAATTCTCATTTGGATTCCTGTATCTGAACAACTAACTTTCAGCTTCTTCAGTGGGATAAAGAAGAAAAATGGGGTTTAAAGTACATACTATTCAGTATTAATGTAGAATTTAACAGCTGCCATCCAAGTGCAGAATCCT	AAGTGTGATGGGCAAGAAGGGCATGATTGAGTAGAGTGGAAAGGAGGGAGACTGGGGAGAAGGGAGAGAGAGGAGGGATGCAATACAGTAGGGCCAGGCGCAAGGATCATGCATGCCTTATTCATATTTGTGTTATTCAAGGATTCTACTCTGGGTTCTATTATGGGGCCTGGCCTAAAGTGGTTGTTCAAGAAATGTGTGTTAGAGAAATCATACATAAACTAGCAATTCTCATTTGGATTCCTGTATCTGAACAACTAACTTTCAGCTTCTTCAGTGGGATAAAGAAGAAAAATGGGGTTTAAAGTACATACTATTCAGTATTAATGTAGAATTTAACAGCTGCCATCCAAGTGCAGAATCCT
AAGTGTGATGGGCAAGAAGGGCATGATTGAGTAGAGTGGAAAGGAGGGAGACTGGGGAGAAGGGAGAGAGAGGAGGGATGCAATACAGTAGGGCCAGGCCagCAAGGATCATGCATGCCTTATTCATATTTGTGTTATTCAAGGATTCTACTCTGGGTTCTATTATGGGGCCTGGCCTAAAGTGGTTGTTCAAGAAATGTGTGTTAGAGAAATCATACATAAACTAGCAATTCTCATTTGGATTCCTGTATCTGAACAACTAACTTTCAGCTTCTTCAGTGGGATAAAGAGGAAAAATGGGGTTTAAAGTACATACTATTCAGTATTAATGTAGAATTTAACAGCTGCCATCCAAGTGCAGAATCCT	114	35	Insertion	0.03	2	KCDGQEGHD*	KCDGQEGHD*	AAGTGTGATGGGCAAGAAGGGCATGATTGAGTAGAGTGGAAAGGAGGGAGACTGGGGAGAAGGGAGAGAGAGGAGGGATGCAATACAGTAGGGCCAGGCCAGCAAGGATCATGCATGCCTTATTCATATTTGTGTTATTCAAGGATTCTACTCTGGGTTCTATTATGGGGCCTGGCCTAAAGTGGTTGTTCAAGAAATGTGTGTTAGAGAAATCATACATAAACTAGCAATTCTCATTTGGATTCCTGTATCTGAACAACTAACTTTCAGCTTCTTCAGTGGGATAAAGAGGAAAAATGGGGTTTAAAGTACATACTATTCAGTATTAATGTAGAATTTAACAGCTGCCATCCAAGTGCAGAATCCT	AAGTGTGATGGGCAAGAAGGGCATGATTGAGTAGAGTGGAAAGGAGGGAGACTGGGGAGAAGGGAGAGAGAGGAGGGATGCAATACAGTAGGGCCAGGCGCAAGGATCATGCATGCCTTATTCATATTTGTGTTATTCAAGGATTCTACTCTGGGTTCTATTATGGGGCCTGGCCTAAAGTGGTTGTTCAAGAAATGTGTGTTAGAGAAATCATACATAAACTAGCAATTCTCATTTGGATTCCTGTATCTGAACAACTAACTTTCAGCTTCTTCAGTGGGATAAAGAAGAAAAATGGGGTTTAAAGTACATACTATTCAGTATTAATGTAGAATTTAACAGCTGCCATCCAAGTGCAGAATCCT
AAGTGTGATGGGCAAGAAGGGCATGATTGAGTAGAGTGGAAAGGAGGGAGACTGGGGAGAAGGGAGAGAGAGGAGGGGTGCAATACAGTAGGGCCAGGCGCAAGGATCATGCATGCCTTATTCATATTTGTGTTATTCAAGGATTCTACTCTGGGTTCTATTATGGGGCCTGGCCTAAAGTGGTTGTTCAAGAAATGTGTGTTAGAGAAATCATACATAAACTAGCAATTCTCATTTGGATTCCTGTATCTGAACAACTAACTTTCAGCTTCTTCAGTGGGATAAAGAAGAAAAATGGGGTTTAAAGTACATACTATTCAGTATTAATGTAGAATTTAACAGCTGCCATCCAAGTGCAGAATCCT	114	35	1 Base Change	0.03	0	KCDGQEGHD*	KCDGQEGHD*	AAGTGTGATGGGCAAGAAGGGCATGATTGAGTAGAGTGGAAAGGAGGGAGACTGGGGAGAAGGGAGAGAGAGGAGGGGTGCAATACAGTAGGGCCAGGCGCAAGGATCATGCATGCCTTATTCATATTTGTGTTATTCAAGGATTCTACTCTGGGTTCTATTATGGGGCCTGGCCTAAAGTGGTTGTTCAAGAAATGTGTGTTAGAGAAATCATACATAAACTAGCAATTCTCATTTGGATTCCTGTATCTGAACAACTAACTTTCAGCTTCTTCAGTGGGATAAAGAAGAAAAATGGGGTTTAAAGTACATACTATTCAGTATTAATGTAGAATTTAACAGCTGCCATCCAAGTGCAGAATCCT	AAGTGTGATGGGCAAGAAGGGCATGATTGAGTAGAGTGGAAAGGAGGGAGACTGGGGAGAAGGGAGAGAGAGGAGGGATGCAATACAGTAGGGCCAGGCGCAAGGATCATGCATGCCTTATTCATATTTGTGTTATTCAAGGATTCTACTCTGGGTTCTATTATGGGGCCTGGCCTAAAGTGGTTGTTCAAGAAATGTGTGTTAGAGAAATCATACATAAACTAGCAATTCTCATTTGGATTCCTGTATCTGAACAACTAACTTTCAGCTTCTTCAGTGGGATAAAGAAGAAAAATGGGGTTTAAAGTACATACTATTCAGTATTAATGTAGAATTTAACAGCTGCCATCCAAGTGCAGAATCCT
AAGTGTGATGGGCAAGAAGGGCATGATTGAGTAGAGTGGAAAGGAGGGAGACTGGGGAGAGGGGAGAGAGAGGAGGGATGCAATACAGTAGGGCCAGGCGCAAGGATCATGCATGCCTTATTCATATTTGTGTTATTCAAGGATTCTACTCTGGGTTCTATTATGGGGCCTGGCCTAAAGTGGTTGTTCAAGAAATGTGTGTTAGAGAAATCATACATAAACTAGCAATTCTCATTTGGATTCCTGTATCTGAACAACTAACTTTCAGCTTCTTCAGTGGGATAAAGAAGAAAAATGGGGTTTAAAGTACATACTATTCAGTATTAATGTAGAATTTAACAGCTGCCATCCAAGTGCAGAATCCT	114	35	1 Base Change	0.03	0	KCDGQEGHD*	KCDGQEGHD*	AAGTGTGATGGGCAAGAAGGGCATGATTGAGTAGAGTGGAAAGGAGGGAGACTGGGGAGAGGGGAGAGAGAGGAGGGATGCAATACAGTAGGGCCAGGCGCAAGGATCATGCATGCCTTATTCATATTTGTGTTATTCAAGGATTCTACTCTGGGTTCTATTATGGGGCCTGGCCTAAAGTGGTTGTTCAAGAAATGTGTGTTAGAGAAATCATACATAAACTAGCAATTCTCATTTGGATTCCTGTATCTGAACAACTAACTTTCAGCTTCTTCAGTGGGATAAAGAAGAAAAATGGGGTTTAAAGTACATACTATTCAGTATTAATGTAGAATTTAACAGCTGCCATCCAAGTGCAGAATCCT	AAGTGTGATGGGCAAGAAGGGCATGATTGAGTAGAGTGGAAAGGAGGGAGACTGGGGAGAAGGGAGAGAGAGGAGGGATGCAATACAGTAGGGCCAGGCGCAAGGATCATGCATGCCTTATTCATATTTGTGTTATTCAAGGATTCTACTCTGGGTTCTATTATGGGGCCTGGCCTAAAGTGGTTGTTCAAGAAATGTGTGTTAGAGAAATCATACATAAACTAGCAATTCTCATTTGGATTCCTGTATCTGAACAACTAACTTTCAGCTTCTTCAGTGGGATAAAGAAGAAAAATGGGGTTTAAAGTACATACTATTCAGTATTAATGTAGAATTTAACAGCTGCCATCCAAGTGCAGAATCCT
AAGT-TGATGGGCAAGAAGGGCATGATTGAGTAGAGTGGAAAGGAGGGAGACTGGGGAGAAGGGAGAGAGAGGAGGGATGCAATACAGTAGGGCCAGGCCagCAAGGATCATGCATGCCTTATTCATATTTGTGTTATTCAAGGATTCTACTCTGGGTTCTATTATGGGGCCTGGCCTAAAGTGGTTGTTCAAGAAATGTGTGTTAGAGAAATCATACATAAACTAGCAATTCTCATTTGGATTCCTGTATCTGAACAACTAACTTTCAGCTTCTTCAGTGGGATAAAGAAGAAAAATGGGGTTTAAAGTACATACTATTCAGTATTAATGTAGAATTTAACAGCTGCCATCCAAGTGCAGAATCCT	113	35	Insertion and Deletion	0.03	1	KLMGKKGMIE*	KCDGQEGHD*	AAGT-TGATGGGCAAGAAGGGCATGATTGAGTAGAGTGGAAAGGAGGGAGACTGGGGAGAAGGGAGAGAGAGGAGGGATGCAATACAGTAGGGCCAGGCCAGCAAGGATCATGCATGCCTTATTCATATTTGTGTTATTCAAGGATTCTACTCTGGGTTCTATTATGGGGCCTGGCCTAAAGTGGTTGTTCAAGAAATGTGTGTTAGAGAAATCATACATAAACTAGCAATTCTCATTTGGATTCCTGTATCTGAACAACTAACTTTCAGCTTCTTCAGTGGGATAAAGAAGAAAAATGGGGTTTAAAGTACATACTATTCAGTATTAATGTAGAATTTAACAGCTGCCATCCAAGTGCAGAATCCT	AAGTGTGATGGGCAAGAAGGGCATGATTGAGTAGAGTGGAAAGGAGGGAGACTGGGGAGAAGGGAGAGAGAGGAGGGATGCAATACAGTAGGGCCAGGCGCAAGGATCATGCATGCCTTATTCATATTTGTGTTATTCAAGGATTCTACTCTGGGTTCTATTATGGGGCCTGGCCTAAAGTGGTTGTTCAAGAAATGTGTGTTAGAGAAATCATACATAAACTAGCAATTCTCATTTGGATTCCTGTATCTGAACAACTAACTTTCAGCTTCTTCAGTGGGATAAAGAAGAAAAATGGGGTTTAAAGTACATACTATTCAGTATTAATGTAGAATTTAACAGCTGCCATCCAAGTGCAGAATCCT
AAGTGTGATGGGCAAGAAGGGCATGATTGAGTAGAGTGGAAAGGAGGGAGACTGGGGAGAAGGGAGAGAGAGGAGGGATGCAATAC------------GGCAAGGATCATGCATGCCTTATTCATATTTGTGTTATTCAAGGATTCTACTCTGGGTTCTATTATGGGGCCTGGCCTAAAGTGGTTGTTCAAGAAATGTGTGTTAGAGAAATCATACATAAACTAGCAATTCTCATTTGGATTCCTGTATCTGAACAACTAACTTTCAGCTTCTTCAGTGGGATAAAGAAGAAAAATGGGGTTTAAAGTACATACTATTCAGTATTAATGTAGAATTTAACAGCTGCCATCCAAGTGCAGAATCCT	113	34	Deletion	0.03	-12	KCDGQEGHD*	KCDGQEGHD*	AAGTGTGATGGGCAAGAAGGGCATGATTGAGTAGAGTGGAAAGGAGGGAGACTGGGGAGAAGGGAGAGAGAGGAGGGATGCAATAC------------GGCAAGGATCATGCATGCCTTATTCATATTTGTGTTATTCAAGGATTCTACTCTGGGTTCTATTATGGGGCCTGGCCTAAAGTGGTTGTTCAAGAAATGTGTGTTAGAGAAATCATACATAAACTAGCAATTCTCATTTGGATTCCTGTATCTGAACAACTAACTTTCAGCTTCTTCAGTGGGATAAAGAAGAAAAATGGGGTTTAAAGTACATACTATTCAGTATTAATGTAGAATTTAACAGCTGCCATCCAAGTGCAGAATCCT	AAGTGTGATGGGCAAGAAGGGCATGATTGAGTAGAGTGGAAAGGAGGGAGACTGGGGAGAAGGGAGAGAGAGGAGGGATGCAATACAGTAGGGCCAGGCGCAAGGATCATGCATGCCTTATTCATATTTGTGTTATTCAAGGATTCTACTCTGGGTTCTATTATGGGGCCTGGCCTAAAGTGGTTGTTCAAGAAATGTGTGTTAGAGAAATCATACATAAACTAGCAATTCTCATTTGGATTCCTGTATCTGAACAACTAACTTTCAGCTTCTTCAGTGGGATAAAGAAGAAAAATGGGGTTTAAAGTACATACTATTCAGTATTAATGTAGAATTTAACAGCTGCCATCCAAGTGCAGAATCCT
AAGTGTGATGGGCAAGAAGGGCATGATTGAGTAGAGTGGAAAGGAGGGAGACTGGGGAGAAGGGAGAGAGAGGAGGGATGCAATACAGTAGGGCCAGGCGCAAGGATCATGCATGCCTTATTCATATTTGTGTTATTCAAGGATTCTACTCTGGGTTCTATTATGGGGCCTGGCCTAAAGTGGTTGTTCAAGAAATGTGTGTTAGAGAAATCATACATAAACTAGCAATTCTCATTTGGATTCCTGTATCTGAACAACTAACTTTCAGCTTCTTCAGTGGGATAAAGAAGAAAAATGGGGTTTAAGGTACATACTATTCAGTATTAATGTAGAATTTAACAGCTGCCATCCAAGTGCAGAATCCT	113	35	1 Base Change	0.03	0	KCDGQEGHD*	KCDGQEGHD*	AAGTGTGATGGGCAAGAAGGGCATGATTGAGTAGAGTGGAAAGGAGGGAGACTGGGGAGAAGGGAGAGAGAGGAGGGATGCAATACAGTAGGGCCAGGCGCAAGGATCATGCATGCCTTATTCATATTTGTGTTATTCAAGGATTCTACTCTGGGTTCTATTATGGGGCCTGGCCTAAAGTGGTTGTTCAAGAAATGTGTGTTAGAGAAATCATACATAAACTAGCAATTCTCATTTGGATTCCTGTATCTGAACAACTAACTTTCAGCTTCTTCAGTGGGATAAAGAAGAAAAATGGGGTTTAAGGTACATACTATTCAGTATTAATGTAGAATTTAACAGCTGCCATCCAAGTGCAGAATCCT	AAGTGTGATGGGCAAGAAGGGCATGATTGAGTAGAGTGGAAAGGAGGGAGACTGGGGAGAAGGGAGAGAGAGGAGGGATGCAATACAGTAGGGCCAGGCGCAAGGATCATGCATGCCTTATTCATATTTGTGTTATTCAAGGATTCTACTCTGGGTTCTATTATGGGGCCTGGCCTAAAGTGGTTGTTCAAGAAATGTGTGTTAGAGAAATCATACATAAACTAGCAATTCTCATTTGGATTCCTGTATCTGAACAACTAACTTTCAGCTTCTTCAGTGGGATAAAGAAGAAAAATGGGGTTTAAAGTACATACTATTCAGTATTAATGTAGAATTTAACAGCTGCCATCCAAGTGCAGAATCCT
AAGTGTGATGGGCAAGAAGGGCATGATTGAGTAGAGTGGAAAGGAGGGAGACTGGGGAGAAGGGAGAGAGAGGAGGGATGCAATACAGTAGGGCCAGGCTggCAAGGATCATGCATGCCTTATTCATATTTGTGTTATTCAAGGATTCTACTCTGGGTTCTATTATGGGGCCTGGCCTAAAGTGGTTGTTCAAGAAATGTGTGTTAGAGAAATCATACATAAACTAGCAATTCTCATTTGGATTCCTGTATCTGAACAACTAACCTTCAGCTTCTTCAGTGGGATAAAGAAGAAAAATGGGGTTTAAAGTACATACTATTCAGTATTAATGTAGAATTTAACAGCTGCCATCCAAGTGCAGAATCCT	113	35	Insertion	0.03	2	KCDGQEGHD*	KCDGQEGHD*	AAGTGTGATGGGCAAGAAGGGCATGATTGAGTAGAGTGGAAAGGAGGGAGACTGGGGAGAAGGGAGAGAGAGGAGGGATGCAATACAGTAGGGCCAGGCTGGCAAGGATCATGCATGCCTTATTCATATTTGTGTTATTCAAGGATTCTACTCTGGGTTCTATTATGGGGCCTGGCCTAAAGTGGTTGTTCAAGAAATGTGTGTTAGAGAAATCATACATAAACTAGCAATTCTCATTTGGATTCCTGTATCTGAACAACTAACCTTCAGCTTCTTCAGTGGGATAAAGAAGAAAAATGGGGTTTAAAGTACATACTATTCAGTATTAATGTAGAATTTAACAGCTGCCATCCAAGTGCAGAATCCT	AAGTGTGATGGGCAAGAAGGGCATGATTGAGTAGAGTGGAAAGGAGGGAGACTGGGGAGAAGGGAGAGAGAGGAGGGATGCAATACAGTAGGGCCAGGCGCAAGGATCATGCATGCCTTATTCATATTTGTGTTATTCAAGGATTCTACTCTGGGTTCTATTATGGGGCCTGGCCTAAAGTGGTTGTTCAAGAAATGTGTGTTAGAGAAATCATACATAAACTAGCAATTCTCATTTGGATTCCTGTATCTGAACAACTAACTTTCAGCTTCTTCAGTGGGATAAAGAAGAAAAATGGGGTTTAAAGTACATACTATTCAGTATTAATGTAGAATTTAACAGCTGCCATCCAAGTGCAGAATCCT
AAGTGTGATGGGCAAGAAGGGCATGATTGAGTAGAGTGGAAAGGAGGGAGACTGGGGAGAAGGGAGAGAGAGGAGGGATGCAATACAGTAGGGCCAGGCGCAAGGATCATGCATGCCTTATTCATATTTGTGTTATTCAAGGATTCTACTCTGGGTTCTATTATGGGGCCTGGCCTAAAGTGGTTGTTCAAGAAATGTGTGTTAGAGAAATCATACATAAACTAGCAATTCTCATTTGGATTCCTGTATCTGAACAACTAACTTTCAGCTCCTTCAGTGGGATAAAGAAGAAAAATGGGGTTTAAAGTACATACTATTCAGTATTAATGTAGAATTTAACAGCTGCCATCCAAGTGCAGAATCCT	112	35	1 Base Change	0.03	0	KCDGQEGHD*	KCDGQEGHD*	AAGTGTGATGGGCAAGAAGGGCATGATTGAGTAGAGTGGAAAGGAGGGAGACTGGGGAGAAGGGAGAGAGAGGAGGGATGCAATACAGTAGGGCCAGGCGCAAGGATCATGCATGCCTTATTCATATTTGTGTTATTCAAGGATTCTACTCTGGGTTCTATTATGGGGCCTGGCCTAAAGTGGTTGTTCAAGAAATGTGTGTTAGAGAAATCATACATAAACTAGCAATTCTCATTTGGATTCCTGTATCTGAACAACTAACTTTCAGCTCCTTCAGTGGGATAAAGAAGAAAAATGGGGTTTAAAGTACATACTATTCAGTATTAATGTAGAATTTAACAGCTGCCATCCAAGTGCAGAATCCT	AAGTGTGATGGGCAAGAAGGGCATGATTGAGTAGAGTGGAAAGGAGGGAGACTGGGGAGAAGGGAGAGAGAGGAGGGATGCAATACAGTAGGGCCAGGCGCAAGGATCATGCATGCCTTATTCATATTTGTGTTATTCAAGGATTCTACTCTGGGTTCTATTATGGGGCCTGGCCTAAAGTGGTTGTTCAAGAAATGTGTGTTAGAGAAATCATACATAAACTAGCAATTCTCATTTGGATTCCTGTATCTGAACAACTAACTTTCAGCTTCTTCAGTGGGATAAAGAAGAAAAATGGGGTTTAAAGTACATACTATTCAGTATTAATGTAGAATTTAACAGCTGCCATCCAAGTGCAGAATCCT
AAGTGTGATGGGCAAGAAGGGCATGATTGAGTAGAGTGGAAAGGAGGGAGACTGGGGAGAAGGGAGAGAGAGGAGGGATGCAATACAGTAGGGCCAGGCTggCAAGGATCATGCATGCCTTATTCATATTTGTGTTATTCAAGGATTCTACTCTGGGTTCTATTATGGGGCCTGGCCTAAAGTGGTTGTTCAAGAAATGTGTGTTAGAGAAATCATACATAAACTAGCAATTCTCATTTGGATTCCTGTATCTGAACAACTAACTTTCAGCCTCTTCAGTGGGATAAAGAAGAAAAATGGGGTTTAAAGTACATACTATTCAGTATTAATGTAGAATTTAACAGCTGCCATCCAAGTGCAGAATCCT	112	35	Insertion	0.03	2	KCDGQEGHD*	KCDGQEGHD*	AAGTGTGATGGGCAAGAAGGGCATGATTGAGTAGAGTGGAAAGGAGGGAGACTGGGGAGAAGGGAGAGAGAGGAGGGATGCAATACAGTAGGGCCAGGCTGGCAAGGATCATGCATGCCTTATTCATATTTGTGTTATTCAAGGATTCTACTCTGGGTTCTATTATGGGGCCTGGCCTAAAGTGGTTGTTCAAGAAATGTGTGTTAGAGAAATCATACATAAACTAGCAATTCTCATTTGGATTCCTGTATCTGAACAACTAACTTTCAGCCTCTTCAGTGGGATAAAGAAGAAAAATGGGGTTTAAAGTACATACTATTCAGTATTAATGTAGAATTTAACAGCTGCCATCCAAGTGCAGAATCCT	AAGTGTGATGGGCAAGAAGGGCATGATTGAGTAGAGTGGAAAGGAGGGAGACTGGGGAGAAGGGAGAGAGAGGAGGGATGCAATACAGTAGGGCCAGGCGCAAGGATCATGCATGCCTTATTCATATTTGTGTTATTCAAGGATTCTACTCTGGGTTCTATTATGGGGCCTGGCCTAAAGTGGTTGTTCAAGAAATGTGTGTTAGAGAAATCATACATAAACTAGCAATTCTCATTTGGATTCCTGTATCTGAACAACTAACTTTCAGCTTCTTCAGTGGGATAAAGAAGAAAAATGGGGTTTAAAGTACATACTATTCAGTATTAATGTAGAATTTAACAGCTGCCATCCAAGTGCAGAATCCT
AAGTGTGATGGGCAAGAAGGGCATGATTGAGTAGAGTGGAAAGGAGGGAGACTGGGGAGAAGGGAGAGAGAGGAGGGATGCAATACAGTAGGGCCAGGCCatatggCAAGGATCATGCATGCCTTATTCATATTTGTGTTATTCAAGGATTCTACTCTGGGTTCTATTATGGGGCCTGGCCTAAAGTGGTTGTTCAAGAAATGTGTGTTAGAGAAATCATACATAAACTAGCAATTCTCATTTGGATTCCTGTATCTGAACAACTAACTTTCAGCTTCTTCAGTGGGATAAAGAAGAAAAATGGGGTTTAAAGTACATACTATTCAGTATTAATGTAGAATTTAACAGCTGCCATCCAAGTGCAGAATCCT	111	35	Insertion	0.03	6	KCDGQEGHD*	KCDGQEGHD*	AAGTGTGATGGGCAAGAAGGGCATGATTGAGTAGAGTGGAAAGGAGGGAGACTGGGGAGAAGGGAGAGAGAGGAGGGATGCAATACAGTAGGGCCAGGCCATATGGCAAGGATCATGCATGCCTTATTCATATTTGTGTTATTCAAGGATTCTACTCTGGGTTCTATTATGGGGCCTGGCCTAAAGTGGTTGTTCAAGAAATGTGTGTTAGAGAAATCATACATAAACTAGCAATTCTCATTTGGATTCCTGTATCTGAACAACTAACTTTCAGCTTCTTCAGTGGGATAAAGAAGAAAAATGGGGTTTAAAGTACATACTATTCAGTATTAATGTAGAATTTAACAGCTGCCATCCAAGTGCAGAATCCT	AAGTGTGATGGGCAAGAAGGGCATGATTGAGTAGAGTGGAAAGGAGGGAGACTGGGGAGAAGGGAGAGAGAGGAGGGATGCAATACAGTAGGGCCAGGCGCAAGGATCATGCATGCCTTATTCATATTTGTGTTATTCAAGGATTCTACTCTGGGTTCTATTATGGGGCCTGGCCTAAAGTGGTTGTTCAAGAAATGTGTGTTAGAGAAATCATACATAAACTAGCAATTCTCATTTGGATTCCTGTATCTGAACAACTAACTTTCAGCTTCTTCAGTGGGATAAAGAAGAAAAATGGGGTTTAAAGTACATACTATTCAGTATTAATGTAGAATTTAACAGCTGCCATCCAAGTGCAGAATCCT
AAGTGTGATGGGCAAGAAGGGCATGATTGAGTAGAGTGGAAAGGAGGGAGACTGGGGAGAAGGGAGAGAGAGGAGGGATGCAATACAGTAGGGCCAGGCCatgatggCAAGGATCATGCATGCCTTATTCATATTTGTGTTATTCAAGGATTCTACTCTGGGTTCTATTATGGGGCCTGGCCTAAAGTGGTTGTTCAAGAAATGTGTGTTAGAGAAATCATACATAAACTAGCAATTCTCATTTGGATTCCTGTATCTGAACAACTAACTTTCAGCTTCTTCAGTGGGATAAAGAAGAAAAATGGGGTTTAAAGTACATACTATTCAGTATTAATGTAGAATTTAACAGCTGCCATCCAAGTGCAGAATCCT	111	35	Insertion	0.03	7	KCDGQEGHD*	KCDGQEGHD*	AAGTGTGATGGGCAAGAAGGGCATGATTGAGTAGAGTGGAAAGGAGGGAGACTGGGGAGAAGGGAGAGAGAGGAGGGATGCAATACAGTAGGGCCAGGCCATGATGGCAAGGATCATGCATGCCTTATTCATATTTGTGTTATTCAAGGATTCTACTCTGGGTTCTATTATGGGGCCTGGCCTAAAGTGGTTGTTCAAGAAATGTGTGTTAGAGAAATCATACATAAACTAGCAATTCTCATTTGGATTCCTGTATCTGAACAACTAACTTTCAGCTTCTTCAGTGGGATAAAGAAGAAAAATGGGGTTTAAAGTACATACTATTCAGTATTAATGTAGAATTTAACAGCTGCCATCCAAGTGCAGAATCCT	AAGTGTGATGGGCAAGAAGGGCATGATTGAGTAGAGTGGAAAGGAGGGAGACTGGGGAGAAGGGAGAGAGAGGAGGGATGCAATACAGTAGGGCCAGGCGCAAGGATCATGCATGCCTTATTCATATTTGTGTTATTCAAGGATTCTACTCTGGGTTCTATTATGGGGCCTGGCCTAAAGTGGTTGTTCAAGAAATGTGTGTTAGAGAAATCATACATAAACTAGCAATTCTCATTTGGATTCCTGTATCTGAACAACTAACTTTCAGCTTCTTCAGTGGGATAAAGAAGAAAAATGGGGTTTAAAGTACATACTATTCAGTATTAATGTAGAATTTAACAGCTGCCATCCAAGTGCAGAATCCT
AAGTGTGATGGGCAAGAAGGGCATGATTGAGTAGAGTGGAAAGGAGGGAGACTGGGGAGAAGGGAGAGAGAGGAGGGATGCAATACAGTAGGGCCAGGCGCAAGGATCATGCATGCCTTATTCATATTTGTGTTATTCAAGGATTCTACTCTGGGTCCTATTATGGGGCCTGGCCTAAAGTGGTTGTTCAAGAAATGTGTGTTAGAGAAATCATACATAAACTAGCAATTCTCATTTGGATTCCTGTATCTGAACAACTAACTTTCAGCTTCTTCAGTGGGATAAAGAAGAAAAATGGGGTTTAAAGTACATACTATTCAGTATTAATGTAGAATTTAACAGCTGCCATCCAAGTGCAGAATCCT	111	35	1 Base Change	0.03	0	KCDGQEGHD*	KCDGQEGHD*	AAGTGTGATGGGCAAGAAGGGCATGATTGAGTAGAGTGGAAAGGAGGGAGACTGGGGAGAAGGGAGAGAGAGGAGGGATGCAATACAGTAGGGCCAGGCGCAAGGATCATGCATGCCTTATTCATATTTGTGTTATTCAAGGATTCTACTCTGGGTCCTATTATGGGGCCTGGCCTAAAGTGGTTGTTCAAGAAATGTGTGTTAGAGAAATCATACATAAACTAGCAATTCTCATTTGGATTCCTGTATCTGAACAACTAACTTTCAGCTTCTTCAGTGGGATAAAGAAGAAAAATGGGGTTTAAAGTACATACTATTCAGTATTAATGTAGAATTTAACAGCTGCCATCCAAGTGCAGAATCCT	AAGTGTGATGGGCAAGAAGGGCATGATTGAGTAGAGTGGAAAGGAGGGAGACTGGGGAGAAGGGAGAGAGAGGAGGGATGCAATACAGTAGGGCCAGGCGCAAGGATCATGCATGCCTTATTCATATTTGTGTTATTCAAGGATTCTACTCTGGGTTCTATTATGGGGCCTGGCCTAAAGTGGTTGTTCAAGAAATGTGTGTTAGAGAAATCATACATAAACTAGCAATTCTCATTTGGATTCCTGTATCTGAACAACTAACTTTCAGCTTCTTCAGTGGGATAAAGAAGAAAAATGGGGTTTAAAGTACATACTATTCAGTATTAATGTAGAATTTAACAGCTGCCATCCAAGTGCAGAATCCT
AAGTGTGATGGGCAAGAAGGGCATGATTGAGTAGAGTGGAAAGGAGGGAGACTGGGGAGAAGGGAGAGAGAGGAGGGATGCAATACAGTAGGGCCAGGCTggCAAGGATCATGCATGCCTTATTCATATTTGCGTTATTCAAGGATTCTACTCTGGGTTCTATTATGGGGCCTGGCCTAAAGTGGTTGTTCAAGAAATGTGTGTTAGAGAAATCATACATAAACTAGCAATTCTCATTTGGATTCCTGTATCTGAACAACTAACTTTCAGCTTCTTCAGTGGGATAAAGAAGAAAAATGGGGTTTAAAGTACATACTATTCAGTATTAATGTAGAATTTAACAGCTGCCATCCAAGTGCAGAATCCT	111	35	Insertion	0.03	2	KCDGQEGHD*	KCDGQEGHD*	AAGTGTGATGGGCAAGAAGGGCATGATTGAGTAGAGTGGAAAGGAGGGAGACTGGGGAGAAGGGAGAGAGAGGAGGGATGCAATACAGTAGGGCCAGGCTGGCAAGGATCATGCATGCCTTATTCATATTTGCGTTATTCAAGGATTCTACTCTGGGTTCTATTATGGGGCCTGGCCTAAAGTGGTTGTTCAAGAAATGTGTGTTAGAGAAATCATACATAAACTAGCAATTCTCATTTGGATTCCTGTATCTGAACAACTAACTTTCAGCTTCTTCAGTGGGATAAAGAAGAAAAATGGGGTTTAAAGTACATACTATTCAGTATTAATGTAGAATTTAACAGCTGCCATCCAAGTGCAGAATCCT	AAGTGTGATGGGCAAGAAGGGCATGATTGAGTAGAGTGGAAAGGAGGGAGACTGGGGAGAAGGGAGAGAGAGGAGGGATGCAATACAGTAGGGCCAGGCGCAAGGATCATGCATGCCTTATTCATATTTGTGTTATTCAAGGATTCTACTCTGGGTTCTATTATGGGGCCTGGCCTAAAGTGGTTGTTCAAGAAATGTGTGTTAGAGAAATCATACATAAACTAGCAATTCTCATTTGGATTCCTGTATCTGAACAACTAACTTTCAGCTTCTTCAGTGGGATAAAGAAGAAAAATGGGGTTTAAAGTACATACTATTCAGTATTAATGTAGAATTTAACAGCTGCCATCCAAGTGCAGAATCCT
AAGTGTGATGGGCAAGAAGGGCATGATTGAGTAGAGTGGAAAGGAGGGAGACTGGGGAGAAGGGAGAGAGAGGGGGGATGCAATACAGTAGGGCCAGGCGCAAGGATCATGCATGCCTTATTCATATTTGTGTTATTCAAGGATTCTACTCTGGGTTCTATTATGGGGCCTGGCCTAAAGTGGTTGTTCAAGAAATGTGTGTTAGAGAAATCATACATAAACTAGCAATTCTCATTTGGATTCCTGTATCTGAACAACTAACTTTCAGCTTCTTCAGTGGGATAAAGAAGAAAAATGGGGTTTAAAGTACATACTATTCAGTATTAATGTAGAATTTAACAGCTGCCATCCAAGTGCAGAATCCT	111	35	1 Base Change	0.03	0	KCDGQEGHD*	KCDGQEGHD*	AAGTGTGATGGGCAAGAAGGGCATGATTGAGTAGAGTGGAAAGGAGGGAGACTGGGGAGAAGGGAGAGAGAGGGGGGATGCAATACAGTAGGGCCAGGCGCAAGGATCATGCATGCCTTATTCATATTTGTGTTATTCAAGGATTCTACTCTGGGTTCTATTATGGGGCCTGGCCTAAAGTGGTTGTTCAAGAAATGTGTGTTAGAGAAATCATACATAAACTAGCAATTCTCATTTGGATTCCTGTATCTGAACAACTAACTTTCAGCTTCTTCAGTGGGATAAAGAAGAAAAATGGGGTTTAAAGTACATACTATTCAGTATTAATGTAGAATTTAACAGCTGCCATCCAAGTGCAGAATCCT	AAGTGTGATGGGCAAGAAGGGCATGATTGAGTAGAGTGGAAAGGAGGGAGACTGGGGAGAAGGGAGAGAGAGGAGGGATGCAATACAGTAGGGCCAGGCGCAAGGATCATGCATGCCTTATTCATATTTGTGTTATTCAAGGATTCTACTCTGGGTTCTATTATGGGGCCTGGCCTAAAGTGGTTGTTCAAGAAATGTGTGTTAGAGAAATCATACATAAACTAGCAATTCTCATTTGGATTCCTGTATCTGAACAACTAACTTTCAGCTTCTTCAGTGGGATAAAGAAGAAAAATGGGGTTTAAAGTACATACTATTCAGTATTAATGTAGAATTTAACAGCTGCCATCCAAGTGCAGAATCCT
AAGTGTGATGGGCAAGAAGGGCATGATTGAGTAGAGTGGAAAGGAGGGAGACTGGGGAGAAGGGAGAGAGAGGAGGGATGCAATACAGTAGGGCCAGGCcacGCAAGGATCATGCATGCCTTATTCATATTTGTGTTATTCAAGGATTCTACTCTGGGTTCTATTATGGGGCCTGGCCTAAAGTGGTTGTTCAAGAAATGTGTGTTAGAGAAATCATACATAAACTAGCAATTCTCATTTGGATTCCTGTATCTGAACAACTAACTTTCAGCTTCTTCAGTGGGATAAAGAAGAAAAATGGGGTTTAAAGTACATACTATTCAGTATTAATGTAGAATTTAACAGCTGCCATCCAAGTGCAGAATCCT	110	35	Insertion	0.03	3	KCDGQEGHD*	KCDGQEGHD*	AAGTGTGATGGGCAAGAAGGGCATGATTGAGTAGAGTGGAAAGGAGGGAGACTGGGGAGAAGGGAGAGAGAGGAGGGATGCAATACAGTAGGGCCAGGCCACGCAAGGATCATGCATGCCTTATTCATATTTGTGTTATTCAAGGATTCTACTCTGGGTTCTATTATGGGGCCTGGCCTAAAGTGGTTGTTCAAGAAATGTGTGTTAGAGAAATCATACATAAACTAGCAATTCTCATTTGGATTCCTGTATCTGAACAACTAACTTTCAGCTTCTTCAGTGGGATAAAGAAGAAAAATGGGGTTTAAAGTACATACTATTCAGTATTAATGTAGAATTTAACAGCTGCCATCCAAGTGCAGAATCCT	AAGTGTGATGGGCAAGAAGGGCATGATTGAGTAGAGTGGAAAGGAGGGAGACTGGGGAGAAGGGAGAGAGAGGAGGGATGCAATACAGTAGGGCCAGGCGCAAGGATCATGCATGCCTTATTCATATTTGTGTTATTCAAGGATTCTACTCTGGGTTCTATTATGGGGCCTGGCCTAAAGTGGTTGTTCAAGAAATGTGTGTTAGAGAAATCATACATAAACTAGCAATTCTCATTTGGATTCCTGTATCTGAACAACTAACTTTCAGCTTCTTCAGTGGGATAAAGAAGAAAAATGGGGTTTAAAGTACATACTATTCAGTATTAATGTAGAATTTAACAGCTGCCATCCAAGTGCAGAATCCT
AAGTGTGATGGGCAAGAAGGGCATGATTGAGTAGAGTGGAAAGGAGGGAGACTGGGGAGAAGGGAGAGAGAGGAGGG-----------------------------------ATGCCTTATTCATATTTGTGTTATTCAAGGATTCTACTCTGGGTTCTATTATGGGGCCTGGCCTAAAGTGGTTGTTCAAGAAATGTGTGTTAGAGAAATCATACATAAACTAGCAATTCTCATTTGGATTCCTGTATCTGAACAACTAACTTTCAGCTTCTTCAGTGGGATAAAGAAGAAAAATGGGGTTTAAAGTACATACTATTCAGTATTAATGTAGAATTTAACAGCTGCCATCCAAGTGCAGAATCCT	109	34	Deletion	0.03	-35	KCDGQEGHD*	KCDGQEGHD*	AAGTGTGATGGGCAAGAAGGGCATGATTGAGTAGAGTGGAAAGGAGGGAGACTGGGGAGAAGGGAGAGAGAGGAGGG-----------------------------------ATGCCTTATTCATATTTGTGTTATTCAAGGATTCTACTCTGGGTTCTATTATGGGGCCTGGCCTAAAGTGGTTGTTCAAGAAATGTGTGTTAGAGAAATCATACATAAACTAGCAATTCTCATTTGGATTCCTGTATCTGAACAACTAACTTTCAGCTTCTTCAGTGGGATAAAGAAGAAAAATGGGGTTTAAAGTACATACTATTCAGTATTAATGTAGAATTTAACAGCTGCCATCCAAGTGCAGAATCCT	AAGTGTGATGGGCAAGAAGGGCATGATTGAGTAGAGTGGAAAGGAGGGAGACTGGGGAGAAGGGAGAGAGAGGAGGGATGCAATACAGTAGGGCCAGGCGCAAGGATCATGCATGCCTTATTCATATTTGTGTTATTCAAGGATTCTACTCTGGGTTCTATTATGGGGCCTGGCCTAAAGTGGTTGTTCAAGAAATGTGTGTTAGAGAAATCATACATAAACTAGCAATTCTCATTTGGATTCCTGTATCTGAACAACTAACTTTCAGCTTCTTCAGTGGGATAAAGAAGAAAAATGGGGTTTAAAGTACATACTATTCAGTATTAATGTAGAATTTAACAGCTGCCATCCAAGTGCAGAATCCT
AAGTGTGATGGGCAAGAAGGGCATGATTGAGTAGAGTGGAAAGGAGGGAGACTGGGGAGAAGGGAGAGAGAGGAGGGATGCAATACAGTAGGGCCAGGC----CGATCATGCATGCCTTATTCATATTTGTGTTATTCAAGGATTCTACTCTGGGTTCTATTATGGGGCCTGGCCTAAAGTGGTTGTTCAAGAAATGTGTGTTAGAGAAATCATACATAAACTAGCAATTCTCATTTGGATTCCTGTATCTGAACAACTAACTTTCAGCTTCTTCAGTGGGATAAAGAAGAAAAATGGGGTTTAAAGTACATACTATTCAGTATTAATGTAGAATTTAACAGCTGCCATCCAAGTGCAGAATCCT	109	35	Deletion	0.03	-4	KCDGQEGHD*	KCDGQEGHD*	AAGTGTGATGGGCAAGAAGGGCATGATTGAGTAGAGTGGAAAGGAGGGAGACTGGGGAGAAGGGAGAGAGAGGAGGGATGCAATACAGTAGGGCCAGGC----CGATCATGCATGCCTTATTCATATTTGTGTTATTCAAGGATTCTACTCTGGGTTCTATTATGGGGCCTGGCCTAAAGTGGTTGTTCAAGAAATGTGTGTTAGAGAAATCATACATAAACTAGCAATTCTCATTTGGATTCCTGTATCTGAACAACTAACTTTCAGCTTCTTCAGTGGGATAAAGAAGAAAAATGGGGTTTAAAGTACATACTATTCAGTATTAATGTAGAATTTAACAGCTGCCATCCAAGTGCAGAATCCT	AAGTGTGATGGGCAAGAAGGGCATGATTGAGTAGAGTGGAAAGGAGGGAGACTGGGGAGAAGGGAGAGAGAGGAGGGATGCAATACAGTAGGGCCAGGCGCAAGGATCATGCATGCCTTATTCATATTTGTGTTATTCAAGGATTCTACTCTGGGTTCTATTATGGGGCCTGGCCTAAAGTGGTTGTTCAAGAAATGTGTGTTAGAGAAATCATACATAAACTAGCAATTCTCATTTGGATTCCTGTATCTGAACAACTAACTTTCAGCTTCTTCAGTGGGATAAAGAAGAAAAATGGGGTTTAAAGTACATACTATTCAGTATTAATGTAGAATTTAACAGCTGCCATCCAAGTGCAGAATCCT
AAGTGTGATGGGCAAGAAGGGCATGATTGAGTAGAGTGGAAAGGAGGGAGACTGGGGAGAAGGGAGAGAGAGGAGGGATGCAATACAGTAGGGCCAGGCCtgatggCAAGGATCATGCATGCCTTATTCATATTTGTGTTATTCAAGGATTCTACTCTGGGTTCTATTATGGGGCCTGGCCTAAAGTGGTTGTTCAAGAAATGTGTGTTAGAGAAATCATACATAAACTAGCAATTCTCATTTGGATTCCTGTATCTGAACAACTAACTTTCAGCTTCTTCAGTGGGATAAAGAAGAAAAATGGGGTTTAAAGTACATACTATTCAGTATTAATGTAGAATTTAACAGCTGCCATCCAAGTGCAGAATCCT	109	35	Insertion	0.03	6	KCDGQEGHD*	KCDGQEGHD*	AAGTGTGATGGGCAAGAAGGGCATGATTGAGTAGAGTGGAAAGGAGGGAGACTGGGGAGAAGGGAGAGAGAGGAGGGATGCAATACAGTAGGGCCAGGCCTGATGGCAAGGATCATGCATGCCTTATTCATATTTGTGTTATTCAAGGATTCTACTCTGGGTTCTATTATGGGGCCTGGCCTAAAGTGGTTGTTCAAGAAATGTGTGTTAGAGAAATCATACATAAACTAGCAATTCTCATTTGGATTCCTGTATCTGAACAACTAACTTTCAGCTTCTTCAGTGGGATAAAGAAGAAAAATGGGGTTTAAAGTACATACTATTCAGTATTAATGTAGAATTTAACAGCTGCCATCCAAGTGCAGAATCCT	AAGTGTGATGGGCAAGAAGGGCATGATTGAGTAGAGTGGAAAGGAGGGAGACTGGGGAGAAGGGAGAGAGAGGAGGGATGCAATACAGTAGGGCCAGGCGCAAGGATCATGCATGCCTTATTCATATTTGTGTTATTCAAGGATTCTACTCTGGGTTCTATTATGGGGCCTGGCCTAAAGTGGTTGTTCAAGAAATGTGTGTTAGAGAAATCATACATAAACTAGCAATTCTCATTTGGATTCCTGTATCTGAACAACTAACTTTCAGCTTCTTCAGTGGGATAAAGAAGAAAAATGGGGTTTAAAGTACATACTATTCAGTATTAATGTAGAATTTAACAGCTGCCATCCAAGTGCAGAATCCT
AAGTGTGATGGGCAAGAAGGGCATGATTGAGTAGAGTGGAAAGGAGGGAGACTGGGGAGAAGGGAGAGAGAGGAGGGATGCAATACAGTAGGGCCAGGCGCAAGGATCATGCATGCCTTATTCATATTTGTGTTATTCAAGGATCCTACTCTGGGTTCTATTATGGGGCCTGGCCTAAAGTGGTTGTTCAAGAAATGTGTGTTAGAGAAATCATACATAAACTAGCAATTCTCATTTGGATTCCTGTATCTGAACAACTAACTTTCAGCTTCTTCAGTGGGATAAAGAAGAAAAATGGGGTTTAAAGTACATACTATTCAGTATTAATGTAGAATTTAACAGCTGCCATCCAAGTGCAGAATCCT	109	34	1 Base Change	0.03	0	KCDGQEGHD*	KCDGQEGHD*	AAGTGTGATGGGCAAGAAGGGCATGATTGAGTAGAGTGGAAAGGAGGGAGACTGGGGAGAAGGGAGAGAGAGGAGGGATGCAATACAGTAGGGCCAGGCGCAAGGATCATGCATGCCTTATTCATATTTGTGTTATTCAAGGATCCTACTCTGGGTTCTATTATGGGGCCTGGCCTAAAGTGGTTGTTCAAGAAATGTGTGTTAGAGAAATCATACATAAACTAGCAATTCTCATTTGGATTCCTGTATCTGAACAACTAACTTTCAGCTTCTTCAGTGGGATAAAGAAGAAAAATGGGGTTTAAAGTACATACTATTCAGTATTAATGTAGAATTTAACAGCTGCCATCCAAGTGCAGAATCCT	AAGTGTGATGGGCAAGAAGGGCATGATTGAGTAGAGTGGAAAGGAGGGAGACTGGGGAGAAGGGAGAGAGAGGAGGGATGCAATACAGTAGGGCCAGGCGCAAGGATCATGCATGCCTTATTCATATTTGTGTTATTCAAGGATTCTACTCTGGGTTCTATTATGGGGCCTGGCCTAAAGTGGTTGTTCAAGAAATGTGTGTTAGAGAAATCATACATAAACTAGCAATTCTCATTTGGATTCCTGTATCTGAACAACTAACTTTCAGCTTCTTCAGTGGGATAAAGAAGAAAAATGGGGTTTAAAGTACATACTATTCAGTATTAATGTAGAATTTAACAGCTGCCATCCAAGTGCAGAATCCT
AAGTGTGATGGGCAAGAAGGGCATGATTGAGTAGAGTGGAAAGGAGGGAGACTGGGGAGAAGGGAGAGAGAGGAGGGATGCAATACAGTAGGGCCAGGCGCAAGGATCATGCATGCCTTATTCATATTTGTGTTATTCAAGGATTCTACTCTGGGTTCTATTATGGGGCCTGGCCTAAAGTGGTTGTTCAAGAAATGTGTGTTAGAGAAATCATACATAAACTAGCAATTCTCATTTGGATTCCTGTATCTGAACAACTAACTTTCAGCTTCTTCAGTGGGATAAAGAAGAAAAATGGGGTTTAAAGTACATACTATCCAGTATTAATGTAGAATTTAACAGCTGCCATCCAAGTGCAGAATCCT	109	35	1 Base Change	0.03	0	KCDGQEGHD*	KCDGQEGHD*	AAGTGTGATGGGCAAGAAGGGCATGATTGAGTAGAGTGGAAAGGAGGGAGACTGGGGAGAAGGGAGAGAGAGGAGGGATGCAATACAGTAGGGCCAGGCGCAAGGATCATGCATGCCTTATTCATATTTGTGTTATTCAAGGATTCTACTCTGGGTTCTATTATGGGGCCTGGCCTAAAGTGGTTGTTCAAGAAATGTGTGTTAGAGAAATCATACATAAACTAGCAATTCTCATTTGGATTCCTGTATCTGAACAACTAACTTTCAGCTTCTTCAGTGGGATAAAGAAGAAAAATGGGGTTTAAAGTACATACTATCCAGTATTAATGTAGAATTTAACAGCTGCCATCCAAGTGCAGAATCCT	AAGTGTGATGGGCAAGAAGGGCATGATTGAGTAGAGTGGAAAGGAGGGAGACTGGGGAGAAGGGAGAGAGAGGAGGGATGCAATACAGTAGGGCCAGGCGCAAGGATCATGCATGCCTTATTCATATTTGTGTTATTCAAGGATTCTACTCTGGGTTCTATTATGGGGCCTGGCCTAAAGTGGTTGTTCAAGAAATGTGTGTTAGAGAAATCATACATAAACTAGCAATTCTCATTTGGATTCCTGTATCTGAACAACTAACTTTCAGCTTCTTCAGTGGGATAAAGAAGAAAAATGGGGTTTAAAGTACATACTATTCAGTATTAATGTAGAATTTAACAGCTGCCATCCAAGTGCAGAATCCT
AAGTGTGATGGGCAAGAAGGGCATGATTGAGTAGAGTGGAAAGGAGGGAGACTGGGGAGAAGGGAGAGAGAGGAGGGATGCAATACAGTAGGGCCAGGCTggCAAGGATCATGCATGCCTTATTCATATTTGTGTTATTCAAGGATTCTACTCTGGGTTCTATTATGGGGCCTGGCCTAAAGTGGTTGTTCAAGAAATGTGTGTTAGAGAAATCATACATAAACTAGCAATTCTCATTTGGATTCCTGTATCTGAACAACTAACTTTCAGCTTCTTCAGTGGGATAAAGAAGAAAAATGGGGTTTAAAGTACATACTATTCAGTATTAATGTAGAATTTAACAGCCGCCATCCAAGTGCAGAATCCT	109	35	Insertion	0.03	2	KCDGQEGHD*	KCDGQEGHD*	AAGTGTGATGGGCAAGAAGGGCATGATTGAGTAGAGTGGAAAGGAGGGAGACTGGGGAGAAGGGAGAGAGAGGAGGGATGCAATACAGTAGGGCCAGGCTGGCAAGGATCATGCATGCCTTATTCATATTTGTGTTATTCAAGGATTCTACTCTGGGTTCTATTATGGGGCCTGGCCTAAAGTGGTTGTTCAAGAAATGTGTGTTAGAGAAATCATACATAAACTAGCAATTCTCATTTGGATTCCTGTATCTGAACAACTAACTTTCAGCTTCTTCAGTGGGATAAAGAAGAAAAATGGGGTTTAAAGTACATACTATTCAGTATTAATGTAGAATTTAACAGCCGCCATCCAAGTGCAGAATCCT	AAGTGTGATGGGCAAGAAGGGCATGATTGAGTAGAGTGGAAAGGAGGGAGACTGGGGAGAAGGGAGAGAGAGGAGGGATGCAATACAGTAGGGCCAGGCGCAAGGATCATGCATGCCTTATTCATATTTGTGTTATTCAAGGATTCTACTCTGGGTTCTATTATGGGGCCTGGCCTAAAGTGGTTGTTCAAGAAATGTGTGTTAGAGAAATCATACATAAACTAGCAATTCTCATTTGGATTCCTGTATCTGAACAACTAACTTTCAGCTTCTTCAGTGGGATAAAGAAGAAAAATGGGGTTTAAAGTACATACTATTCAGTATTAATGTAGAATTTAACAGCTGCCATCCAAGTGCAGAATCCT
AAGTGTGATGGGCAAGAAGGGCATGATTGAGTAGAGTGGAAAGGAGGGAGACTGGGGAGAAGGGAGAGAGAGGAGGGATGCAATACAGTAGGGCCAGGCGCAAGGATCATGCATGCCTTATTCATATTTGTGTTATTCAAGGATTCTACTCTGGGTTCTATTATGGGGCCTGGCCTAAAGTGGTTGTTCAAGAAATGTGTGTTAGAGAAATCATACATAAACTAGCAATTCTCATTTGGATTCCTGTACCTGAACAACTAACTTTCAGCTTCTTCAGTGGGATAAAGAAGAAAAATGGGGTTTAAAGTACATACTATTCAGTATTAATGTAGAATTTAACAGCTGCCATCCAAGTGCAGAATCCT	108	34	1 Base Change	0.03	0	KCDGQEGHD*	KCDGQEGHD*	AAGTGTGATGGGCAAGAAGGGCATGATTGAGTAGAGTGGAAAGGAGGGAGACTGGGGAGAAGGGAGAGAGAGGAGGGATGCAATACAGTAGGGCCAGGCGCAAGGATCATGCATGCCTTATTCATATTTGTGTTATTCAAGGATTCTACTCTGGGTTCTATTATGGGGCCTGGCCTAAAGTGGTTGTTCAAGAAATGTGTGTTAGAGAAATCATACATAAACTAGCAATTCTCATTTGGATTCCTGTACCTGAACAACTAACTTTCAGCTTCTTCAGTGGGATAAAGAAGAAAAATGGGGTTTAAAGTACATACTATTCAGTATTAATGTAGAATTTAACAGCTGCCATCCAAGTGCAGAATCCT	AAGTGTGATGGGCAAGAAGGGCATGATTGAGTAGAGTGGAAAGGAGGGAGACTGGGGAGAAGGGAGAGAGAGGAGGGATGCAATACAGTAGGGCCAGGCGCAAGGATCATGCATGCCTTATTCATATTTGTGTTATTCAAGGATTCTACTCTGGGTTCTATTATGGGGCCTGGCCTAAAGTGGTTGTTCAAGAAATGTGTGTTAGAGAAATCATACATAAACTAGCAATTCTCATTTGGATTCCTGTATCTGAACAACTAACTTTCAGCTTCTTCAGTGGGATAAAGAAGAAAAATGGGGTTTAAAGTACATACTATTCAGTATTAATGTAGAATTTAACAGCTGCCATCCAAGTGCAGAATCCT
AAGTGTGATGGGCAAGAAGGGCATGATTGAGTAGAGTGGAAAGGAGGGGGACTGGGGAGAAGGGAGAGAGAGGAGGGATGCAATACAGTAGGGCCAGGCCagCAAGGATCATGCATGCCTTATTCATATTTGTGTTATTCAAGGATTCTACTCTGGGTTCTATTATGGGGCCTGGCCTAAAGTGGTTGTTCAAGAAATGTGTGTTAGAGAAATCATACATAAACTAGCAATTCTCATTTGGATTCCTGTATCTGAACAACTAACTTTCAGCTTCTTCAGTGGGATAAAGAAGAAAAATGGGGTTTAAAGTACATACTATTCAGTATTAATGTAGAATTTAACAGCTGCCATCCAAGTGCAGAATCCT	108	35	Insertion	0.03	2	KCDGQEGHD*	KCDGQEGHD*	AAGTGTGATGGGCAAGAAGGGCATGATTGAGTAGAGTGGAAAGGAGGGGGACTGGGGAGAAGGGAGAGAGAGGAGGGATGCAATACAGTAGGGCCAGGCCAGCAAGGATCATGCATGCCTTATTCATATTTGTGTTATTCAAGGATTCTACTCTGGGTTCTATTATGGGGCCTGGCCTAAAGTGGTTGTTCAAGAAATGTGTGTTAGAGAAATCATACATAAACTAGCAATTCTCATTTGGATTCCTGTATCTGAACAACTAACTTTCAGCTTCTTCAGTGGGATAAAGAAGAAAAATGGGGTTTAAAGTACATACTATTCAGTATTAATGTAGAATTTAACAGCTGCCATCCAAGTGCAGAATCCT	AAGTGTGATGGGCAAGAAGGGCATGATTGAGTAGAGTGGAAAGGAGGGAGACTGGGGAGAAGGGAGAGAGAGGAGGGATGCAATACAGTAGGGCCAGGCGCAAGGATCATGCATGCCTTATTCATATTTGTGTTATTCAAGGATTCTACTCTGGGTTCTATTATGGGGCCTGGCCTAAAGTGGTTGTTCAAGAAATGTGTGTTAGAGAAATCATACATAAACTAGCAATTCTCATTTGGATTCCTGTATCTGAACAACTAACTTTCAGCTTCTTCAGTGGGATAAAGAAGAAAAATGGGGTTTAAAGTACATACTATTCAGTATTAATGTAGAATTTAACAGCTGCCATCCAAGTGCAGAATCCT
AAGTGTGATGGGCAAGAAGGGCATGATTGAGTAGAGTGGAAAGGAGGGAGACTGGGGAGAAGGGAGAGAGAGGAGGGATGCAATACAGTAGGGCCAGGC-------CCATGCATGCCTTATTCATATTTGTGTTATTCAAGGATTCTACTCTGGGTTCTATTATGGGGCCTGGCCTAAAGTGGTTGTTCAAGAAATGTGTGTTAGAGAAATCATACATAAACTAGCAATTCTCATTTGGATTCCTGTATCTGAACAACTAACTTTCAGCTTCTTCAGTGGGATAAAGAAGAAAAATGGGGTTTAAAGTACATACTATTCAGTATTAATGTAGAATTTAACAGCTGCCATCCAAGTGCAGAATCCT	107	35	Deletion	0.03	-7	KCDGQEGHD*	KCDGQEGHD*	AAGTGTGATGGGCAAGAAGGGCATGATTGAGTAGAGTGGAAAGGAGGGAGACTGGGGAGAAGGGAGAGAGAGGAGGGATGCAATACAGTAGGGCCAGGC-------CCATGCATGCCTTATTCATATTTGTGTTATTCAAGGATTCTACTCTGGGTTCTATTATGGGGCCTGGCCTAAAGTGGTTGTTCAAGAAATGTGTGTTAGAGAAATCATACATAAACTAGCAATTCTCATTTGGATTCCTGTATCTGAACAACTAACTTTCAGCTTCTTCAGTGGGATAAAGAAGAAAAATGGGGTTTAAAGTACATACTATTCAGTATTAATGTAGAATTTAACAGCTGCCATCCAAGTGCAGAATCCT	AAGTGTGATGGGCAAGAAGGGCATGATTGAGTAGAGTGGAAAGGAGGGAGACTGGGGAGAAGGGAGAGAGAGGAGGGATGCAATACAGTAGGGCCAGGCGCAAGGATCATGCATGCCTTATTCATATTTGTGTTATTCAAGGATTCTACTCTGGGTTCTATTATGGGGCCTGGCCTAAAGTGGTTGTTCAAGAAATGTGTGTTAGAGAAATCATACATAAACTAGCAATTCTCATTTGGATTCCTGTATCTGAACAACTAACTTTCAGCTTCTTCAGTGGGATAAAGAAGAAAAATGGGGTTTAAAGTACATACTATTCAGTATTAATGTAGAATTTAACAGCTGCCATCCAAGTGCAGAATCCT
AAGTGTGATGGGCAAGAAGGGCATGATTGAGTAGAGTGGAAAGGAGGGAGACTGGGGAGAAGGGAGAGAGAGGAGGGATGCAATACAGTAGGGCCAGGCGCAAGGATCATGCATGCCTTATTCATATTTGTGTTATTCAAGGATTCTACTCTGGGTTCTATTATGGGGCCCGGCCTAAAGTGGTTGTTCAAGAAATGTGTGTTAGAGAAATCATACATAAACTAGCAATTCTCATTTGGATTCCTGTATCTGAACAACTAACTTTCAGCTTCTTCAGTGGGATAAAGAAGAAAAATGGGGTTTAAAGTACATACTATTCAGTATTAATGTAGAATTTAACAGCTGCCATCCAAGTGCAGAATCCT	107	35	1 Base Change	0.03	0	KCDGQEGHD*	KCDGQEGHD*	AAGTGTGATGGGCAAGAAGGGCATGATTGAGTAGAGTGGAAAGGAGGGAGACTGGGGAGAAGGGAGAGAGAGGAGGGATGCAATACAGTAGGGCCAGGCGCAAGGATCATGCATGCCTTATTCATATTTGTGTTATTCAAGGATTCTACTCTGGGTTCTATTATGGGGCCCGGCCTAAAGTGGTTGTTCAAGAAATGTGTGTTAGAGAAATCATACATAAACTAGCAATTCTCATTTGGATTCCTGTATCTGAACAACTAACTTTCAGCTTCTTCAGTGGGATAAAGAAGAAAAATGGGGTTTAAAGTACATACTATTCAGTATTAATGTAGAATTTAACAGCTGCCATCCAAGTGCAGAATCCT	AAGTGTGATGGGCAAGAAGGGCATGATTGAGTAGAGTGGAAAGGAGGGAGACTGGGGAGAAGGGAGAGAGAGGAGGGATGCAATACAGTAGGGCCAGGCGCAAGGATCATGCATGCCTTATTCATATTTGTGTTATTCAAGGATTCTACTCTGGGTTCTATTATGGGGCCTGGCCTAAAGTGGTTGTTCAAGAAATGTGTGTTAGAGAAATCATACATAAACTAGCAATTCTCATTTGGATTCCTGTATCTGAACAACTAACTTTCAGCTTCTTCAGTGGGATAAAGAAGAAAAATGGGGTTTAAAGTACATACTATTCAGTATTAATGTAGAATTTAACAGCTGCCATCCAAGTGCAGAATCCT
AAGTGTGATGGGCAAGAAGGGCATGATTGAGTAGAGTGGAAAGGAGGGAGACTGGGGAGAAGGGAGAGAGAGGAGGGATGCAATACAG-------------------CATGCATGCCTTATTCATATTTGTGTTATTCAAGGATTCTACTCTGGGTTCTATTATGGGGCCTGGCCTAAAGTGGTTGTTCAAGAAATGTGTGTTAGAGAAATCATACATAAACTAGCAATTCTCATTTGGATTCCTGTATCTGAACAACTAACTTTCAGCTTCTTCAGTGGGATAAAGAAGAAAAATGGGGTTTAAAGTACATACTATTCAGTATTAATGTAGAATTTAACAGCTGCCATCCAAGTGCAGAATCCT	106	34	Deletion	0.03	-19	KCDGQEGHD*	KCDGQEGHD*	AAGTGTGATGGGCAAGAAGGGCATGATTGAGTAGAGTGGAAAGGAGGGAGACTGGGGAGAAGGGAGAGAGAGGAGGGATGCAATACAG-------------------CATGCATGCCTTATTCATATTTGTGTTATTCAAGGATTCTACTCTGGGTTCTATTATGGGGCCTGGCCTAAAGTGGTTGTTCAAGAAATGTGTGTTAGAGAAATCATACATAAACTAGCAATTCTCATTTGGATTCCTGTATCTGAACAACTAACTTTCAGCTTCTTCAGTGGGATAAAGAAGAAAAATGGGGTTTAAAGTACATACTATTCAGTATTAATGTAGAATTTAACAGCTGCCATCCAAGTGCAGAATCCT	AAGTGTGATGGGCAAGAAGGGCATGATTGAGTAGAGTGGAAAGGAGGGAGACTGGGGAGAAGGGAGAGAGAGGAGGGATGCAATACAGTAGGGCCAGGCGCAAGGATCATGCATGCCTTATTCATATTTGTGTTATTCAAGGATTCTACTCTGGGTTCTATTATGGGGCCTGGCCTAAAGTGGTTGTTCAAGAAATGTGTGTTAGAGAAATCATACATAAACTAGCAATTCTCATTTGGATTCCTGTATCTGAACAACTAACTTTCAGCTTCTTCAGTGGGATAAAGAAGAAAAATGGGGTTTAAAGTACATACTATTCAGTATTAATGTAGAATTTAACAGCTGCCATCCAAGTGCAGAATCCT
AAGTGTGATGGGCAAGAAGGGCATGATTGAGTAGAGTGGAAAGGAGGGAGACTGGGGAGAAGGGAGAGAGAGGAGGGATGCAATACAGTAGGGCCAGGCCagCAAGGATCATGCATGCCTTATTCATATTTGTGTTATTCAAGGATTCTACTCTGGGTTCTATTATGGGGCCTGGCCTAAAGTGGTTGTTCAAGAAATGTGTGTTAGAGAAATCATACATAAACTAGCAATTCTCATTTGGATTCCTGTATCTGAACAACTAACTTTCAGCTTCTTCAGTGGGATAAAGAAGAAAAATGGGGTTTAAAGTACATACTACTCAGTATTAATGTAGAATTTAACAGCTGCCATCCAAGTGCAGAATCCT	106	34	Insertion	0.03	2	KCDGQEGHD*	KCDGQEGHD*	AAGTGTGATGGGCAAGAAGGGCATGATTGAGTAGAGTGGAAAGGAGGGAGACTGGGGAGAAGGGAGAGAGAGGAGGGATGCAATACAGTAGGGCCAGGCCAGCAAGGATCATGCATGCCTTATTCATATTTGTGTTATTCAAGGATTCTACTCTGGGTTCTATTATGGGGCCTGGCCTAAAGTGGTTGTTCAAGAAATGTGTGTTAGAGAAATCATACATAAACTAGCAATTCTCATTTGGATTCCTGTATCTGAACAACTAACTTTCAGCTTCTTCAGTGGGATAAAGAAGAAAAATGGGGTTTAAAGTACATACTACTCAGTATTAATGTAGAATTTAACAGCTGCCATCCAAGTGCAGAATCCT	AAGTGTGATGGGCAAGAAGGGCATGATTGAGTAGAGTGGAAAGGAGGGAGACTGGGGAGAAGGGAGAGAGAGGAGGGATGCAATACAGTAGGGCCAGGCGCAAGGATCATGCATGCCTTATTCATATTTGTGTTATTCAAGGATTCTACTCTGGGTTCTATTATGGGGCCTGGCCTAAAGTGGTTGTTCAAGAAATGTGTGTTAGAGAAATCATACATAAACTAGCAATTCTCATTTGGATTCCTGTATCTGAACAACTAACTTTCAGCTTCTTCAGTGGGATAAAGAAGAAAAATGGGGTTTAAAGTACATACTATTCAGTATTAATGTAGAATTTAACAGCTGCCATCCAAGTGCAGAATCCT
AAGTGTGATGGGCAAGAAGGGCATGATTGAGTAGAGTGGAAAGGAGGGAGACTGGGGAGAAGGGAGAGAGAGGAGGGATGCAATACAGTAGGGCCAGGCTggCAAGGATCATGCATGCCTTATTCATATTTGTGTTATTCAAGGATTCTACTCTGGGTTCTATTATGGGGCCTGGCCTAAAGTGGTTGTTCAAGAAATGTGTGTTAGAGAAATCATACATAAACTAGCAATTCTCATTTGGATTCCTGTACCTGAACAACTAACTTTCAGCTTCTTCAGTGGGATAAAGAAGAAAAATGGGGTTTAAAGTACATACTATTCAGTATTAATGTAGAATTTAACAGCTGCCATCCAAGTGCAGAATCCT	106	35	Insertion	0.03	2	KCDGQEGHD*	KCDGQEGHD*	AAGTGTGATGGGCAAGAAGGGCATGATTGAGTAGAGTGGAAAGGAGGGAGACTGGGGAGAAGGGAGAGAGAGGAGGGATGCAATACAGTAGGGCCAGGCTGGCAAGGATCATGCATGCCTTATTCATATTTGTGTTATTCAAGGATTCTACTCTGGGTTCTATTATGGGGCCTGGCCTAAAGTGGTTGTTCAAGAAATGTGTGTTAGAGAAATCATACATAAACTAGCAATTCTCATTTGGATTCCTGTACCTGAACAACTAACTTTCAGCTTCTTCAGTGGGATAAAGAAGAAAAATGGGGTTTAAAGTACATACTATTCAGTATTAATGTAGAATTTAACAGCTGCCATCCAAGTGCAGAATCCT	AAGTGTGATGGGCAAGAAGGGCATGATTGAGTAGAGTGGAAAGGAGGGAGACTGGGGAGAAGGGAGAGAGAGGAGGGATGCAATACAGTAGGGCCAGGCGCAAGGATCATGCATGCCTTATTCATATTTGTGTTATTCAAGGATTCTACTCTGGGTTCTATTATGGGGCCTGGCCTAAAGTGGTTGTTCAAGAAATGTGTGTTAGAGAAATCATACATAAACTAGCAATTCTCATTTGGATTCCTGTATCTGAACAACTAACTTTCAGCTTCTTCAGTGGGATAAAGAAGAAAAATGGGGTTTAAAGTACATACTATTCAGTATTAATGTAGAATTTAACAGCTGCCATCCAAGTGCAGAATCCT
AAGTGTGATGGGCAAGAAGGGCATGATTGAGTAGAGTGGAAAGGAGGGAGACTGGGGAGAAGGGAGAGAGAGGAGGGATGCAATACAGTAGGGCCAGGCGCAAGGATCATGCATGCCTTATTCATATTTGTGTTATTCAAGGATTCTACTCTGGGTTCTATTATGGGGCCTGGCCTAAAGTGGTTGTTCAAGAAATGTGCGTTAGAGAAATCATACATAAACTAGCAATTCTCATTTGGATTCCTGTATCTGAACAACTAACTTTCAGCTTCTTCAGTGGGATAAAGAAGAAAAATGGGGTTTAAAGTACATACTATTCAGTATTAATGTAGAATTTAACAGCTGCCATCCAAGTGCAGAATCCT	105	34	1 Base Change	0.03	0	KCDGQEGHD*	KCDGQEGHD*	AAGTGTGATGGGCAAGAAGGGCATGATTGAGTAGAGTGGAAAGGAGGGAGACTGGGGAGAAGGGAGAGAGAGGAGGGATGCAATACAGTAGGGCCAGGCGCAAGGATCATGCATGCCTTATTCATATTTGTGTTATTCAAGGATTCTACTCTGGGTTCTATTATGGGGCCTGGCCTAAAGTGGTTGTTCAAGAAATGTGCGTTAGAGAAATCATACATAAACTAGCAATTCTCATTTGGATTCCTGTATCTGAACAACTAACTTTCAGCTTCTTCAGTGGGATAAAGAAGAAAAATGGGGTTTAAAGTACATACTATTCAGTATTAATGTAGAATTTAACAGCTGCCATCCAAGTGCAGAATCCT	AAGTGTGATGGGCAAGAAGGGCATGATTGAGTAGAGTGGAAAGGAGGGAGACTGGGGAGAAGGGAGAGAGAGGAGGGATGCAATACAGTAGGGCCAGGCGCAAGGATCATGCATGCCTTATTCATATTTGTGTTATTCAAGGATTCTACTCTGGGTTCTATTATGGGGCCTGGCCTAAAGTGGTTGTTCAAGAAATGTGTGTTAGAGAAATCATACATAAACTAGCAATTCTCATTTGGATTCCTGTATCTGAACAACTAACTTTCAGCTTCTTCAGTGGGATAAAGAAGAAAAATGGGGTTTAAAGTACATACTATTCAGTATTAATGTAGAATTTAACAGCTGCCATCCAAGTGCAGAATCCT
AAGTGTGATGGGCAAGAAGGGCATGATTGAGTAGAGTGGAAAGGAGGGAGACTGGGGAGAAGGGAGAGAGAGGAGGGATGCAATACAGTAGGGCCAGGCGCAAGGATCATGCATGCCTTATTCATATTTGTGTTATTCAAGGATTCTACTCTGGGTTCTATTATGGGGCCTGGCCTAAAGTGGTTGTTCAAGAAATGTGTGTTAGAGAAATCATACATAAACTAGCAATTCTCATTTGGATTCCTGTATCTGGACAACTAACTTTCAGCTTCTTCAGTGGGATAAAGAAGAAAAATGGGGTTTAAAGTACATACTATTCAGTATTAATGTAGAATTTAACAGCTGCCATCCAAGTGCAGAATCCT	105	35	1 Base Change	0.03	0	KCDGQEGHD*	KCDGQEGHD*	AAGTGTGATGGGCAAGAAGGGCATGATTGAGTAGAGTGGAAAGGAGGGAGACTGGGGAGAAGGGAGAGAGAGGAGGGATGCAATACAGTAGGGCCAGGCGCAAGGATCATGCATGCCTTATTCATATTTGTGTTATTCAAGGATTCTACTCTGGGTTCTATTATGGGGCCTGGCCTAAAGTGGTTGTTCAAGAAATGTGTGTTAGAGAAATCATACATAAACTAGCAATTCTCATTTGGATTCCTGTATCTGGACAACTAACTTTCAGCTTCTTCAGTGGGATAAAGAAGAAAAATGGGGTTTAAAGTACATACTATTCAGTATTAATGTAGAATTTAACAGCTGCCATCCAAGTGCAGAATCCT	AAGTGTGATGGGCAAGAAGGGCATGATTGAGTAGAGTGGAAAGGAGGGAGACTGGGGAGAAGGGAGAGAGAGGAGGGATGCAATACAGTAGGGCCAGGCGCAAGGATCATGCATGCCTTATTCATATTTGTGTTATTCAAGGATTCTACTCTGGGTTCTATTATGGGGCCTGGCCTAAAGTGGTTGTTCAAGAAATGTGTGTTAGAGAAATCATACATAAACTAGCAATTCTCATTTGGATTCCTGTATCTGAACAACTAACTTTCAGCTTCTTCAGTGGGATAAAGAAGAAAAATGGGGTTTAAAGTACATACTATTCAGTATTAATGTAGAATTTAACAGCTGCCATCCAAGTGCAGAATCCT
AAGTGTGATGGGCAAGAAGGGCATGATTGAGTAGAGTGGAAAGGAGGGAGACTGGGGAGAAGGGAGAGAGAGGAGGGATGCAATACAGTAGGGCCAGGCTggCAAGGATCATGCATGCCTTATTCATATTTGTGTTATTCAAGGATTCTACTCTGGGTTCTATTATGGGGCCTGGCCTAAAGTGGTTGTTCAAGAAATGTGTGTTAGAGAAATCATACATAAACTAGCAATTCTCATTTGGATTCCTGTATCTGAACAACTAACTTTCAGCTTCTTCAGTGGGATAAAGAAGAAAAATGGGGTTTAAAGTACATACTACTCAGTATTAATGTAGAATTTAACAGCTGCCATCCAAGTGCAGAATCCT	105	35	Insertion	0.03	2	KCDGQEGHD*	KCDGQEGHD*	AAGTGTGATGGGCAAGAAGGGCATGATTGAGTAGAGTGGAAAGGAGGGAGACTGGGGAGAAGGGAGAGAGAGGAGGGATGCAATACAGTAGGGCCAGGCTGGCAAGGATCATGCATGCCTTATTCATATTTGTGTTATTCAAGGATTCTACTCTGGGTTCTATTATGGGGCCTGGCCTAAAGTGGTTGTTCAAGAAATGTGTGTTAGAGAAATCATACATAAACTAGCAATTCTCATTTGGATTCCTGTATCTGAACAACTAACTTTCAGCTTCTTCAGTGGGATAAAGAAGAAAAATGGGGTTTAAAGTACATACTACTCAGTATTAATGTAGAATTTAACAGCTGCCATCCAAGTGCAGAATCCT	AAGTGTGATGGGCAAGAAGGGCATGATTGAGTAGAGTGGAAAGGAGGGAGACTGGGGAGAAGGGAGAGAGAGGAGGGATGCAATACAGTAGGGCCAGGCGCAAGGATCATGCATGCCTTATTCATATTTGTGTTATTCAAGGATTCTACTCTGGGTTCTATTATGGGGCCTGGCCTAAAGTGGTTGTTCAAGAAATGTGTGTTAGAGAAATCATACATAAACTAGCAATTCTCATTTGGATTCCTGTATCTGAACAACTAACTTTCAGCTTCTTCAGTGGGATAAAGAAGAAAAATGGGGTTTAAAGTACATACTATTCAGTATTAATGTAGAATTTAACAGCTGCCATCCAAGTGCAGAATCCT
AAGTGTGATGGGCAAGAAGGGCATGATTGAGTAGAGTGGAAAGGAGGGAGACTGGGGAGAAGGGAGAGAGAGGAGGGATGCAATACAGTAGGGCCAGGCTggCAAGGATCATGCATGCCTTATTCATATTTGTGTTATTCAAGGATTCTACTCTGGGTTCTATTATGGGGCCTGGCCTAAAGTGGTTGTTCAAGAAATGTGTGTTAGAGAAATCATACATAAACTAGCAATTCTCATTTGGATTCCTGTATCTGAACAACTAACTTTCAGCTTCTTCAGTGGGGTAAAGAAGAAAAATGGGGTTTAAAGTACATACTATTCAGTATTAATGTAGAATTTAACAGCTGCCATCCAAGTGCAGAATCCT	105	35	Insertion	0.03	2	KCDGQEGHD*	KCDGQEGHD*	AAGTGTGATGGGCAAGAAGGGCATGATTGAGTAGAGTGGAAAGGAGGGAGACTGGGGAGAAGGGAGAGAGAGGAGGGATGCAATACAGTAGGGCCAGGCTGGCAAGGATCATGCATGCCTTATTCATATTTGTGTTATTCAAGGATTCTACTCTGGGTTCTATTATGGGGCCTGGCCTAAAGTGGTTGTTCAAGAAATGTGTGTTAGAGAAATCATACATAAACTAGCAATTCTCATTTGGATTCCTGTATCTGAACAACTAACTTTCAGCTTCTTCAGTGGGGTAAAGAAGAAAAATGGGGTTTAAAGTACATACTATTCAGTATTAATGTAGAATTTAACAGCTGCCATCCAAGTGCAGAATCCT	AAGTGTGATGGGCAAGAAGGGCATGATTGAGTAGAGTGGAAAGGAGGGAGACTGGGGAGAAGGGAGAGAGAGGAGGGATGCAATACAGTAGGGCCAGGCGCAAGGATCATGCATGCCTTATTCATATTTGTGTTATTCAAGGATTCTACTCTGGGTTCTATTATGGGGCCTGGCCTAAAGTGGTTGTTCAAGAAATGTGTGTTAGAGAAATCATACATAAACTAGCAATTCTCATTTGGATTCCTGTATCTGAACAACTAACTTTCAGCTTCTTCAGTGGGATAAAGAAGAAAAATGGGGTTTAAAGTACATACTATTCAGTATTAATGTAGAATTTAACAGCTGCCATCCAAGTGCAGAATCCT
AAGTGTGATGGGCAAGAAGGGCATGATTGAGTAGAGTGGAAAGGAGGGAGACTGGGGAGAAGGGAGAGAGAGGAGGGATGCAATACAGTAGGGC----GGCAAGGATCATGCATGCCTTATTCATATTTGTGTTATTCAAGGATTCTACTCTGGGTTCTATTATGGGGCCTGGCCTAAAGTGGTTGTTCAAGAAATGTGTGTTAGAGAAATCATACATAAACTAGCAATTCTCATTTGGATTCCTGTATCTGAACAACTAACTTTCAGCTTCTTCAGTGGGATAAAGAAGAAAAATGGGGTTTAAAGTACATACTATTCAGTATTAATGTAGAATTTAACAGCTGCCATCCAAGTGCAGAATCCT	104	35	Deletion	0.03	-4	KCDGQEGHD*	KCDGQEGHD*	AAGTGTGATGGGCAAGAAGGGCATGATTGAGTAGAGTGGAAAGGAGGGAGACTGGGGAGAAGGGAGAGAGAGGAGGGATGCAATACAGTAGGGC----GGCAAGGATCATGCATGCCTTATTCATATTTGTGTTATTCAAGGATTCTACTCTGGGTTCTATTATGGGGCCTGGCCTAAAGTGGTTGTTCAAGAAATGTGTGTTAGAGAAATCATACATAAACTAGCAATTCTCATTTGGATTCCTGTATCTGAACAACTAACTTTCAGCTTCTTCAGTGGGATAAAGAAGAAAAATGGGGTTTAAAGTACATACTATTCAGTATTAATGTAGAATTTAACAGCTGCCATCCAAGTGCAGAATCCT	AAGTGTGATGGGCAAGAAGGGCATGATTGAGTAGAGTGGAAAGGAGGGAGACTGGGGAGAAGGGAGAGAGAGGAGGGATGCAATACAGTAGGGCCAGGCGCAAGGATCATGCATGCCTTATTCATATTTGTGTTATTCAAGGATTCTACTCTGGGTTCTATTATGGGGCCTGGCCTAAAGTGGTTGTTCAAGAAATGTGTGTTAGAGAAATCATACATAAACTAGCAATTCTCATTTGGATTCCTGTATCTGAACAACTAACTTTCAGCTTCTTCAGTGGGATAAAGAAGAAAAATGGGGTTTAAAGTACATACTATTCAGTATTAATGTAGAATTTAACAGCTGCCATCCAAGTGCAGAATCCT
AAGTGTGATGGGCAAGAAGGGCATGATTGAGTAGAGTGGAAAGGAGGGAGACTGGGGAGAAGGGAGAGAGAGGAGGGATGCAATACAGTAGGGCCAGGCCatgtatggCAAGGATCATGCATGCCTTATTCATATTTGTGTTATTCAAGGATTCTACTCTGGGTTCTATTATGGGGCCTGGCCTAAAGTGGTTGTTCAAGAAATGTGTGTTAGAGAAATCATACATAAACTAGCAATTCTCATTTGGATTCCTGTATCTGAACAACTAACTTTCAGCTTCTTCAGTGGGATAAAGAAGAAAAATGGGGTTTAAAGTACATACTATTCAGTATTAATGTAGAATTTAACAGCTGCCATCCAAGTGCAGAATCCT	104	35	Insertion	0.03	8	KCDGQEGHD*	KCDGQEGHD*	AAGTGTGATGGGCAAGAAGGGCATGATTGAGTAGAGTGGAAAGGAGGGAGACTGGGGAGAAGGGAGAGAGAGGAGGGATGCAATACAGTAGGGCCAGGCCATGTATGGCAAGGATCATGCATGCCTTATTCATATTTGTGTTATTCAAGGATTCTACTCTGGGTTCTATTATGGGGCCTGGCCTAAAGTGGTTGTTCAAGAAATGTGTGTTAGAGAAATCATACATAAACTAGCAATTCTCATTTGGATTCCTGTATCTGAACAACTAACTTTCAGCTTCTTCAGTGGGATAAAGAAGAAAAATGGGGTTTAAAGTACATACTATTCAGTATTAATGTAGAATTTAACAGCTGCCATCCAAGTGCAGAATCCT	AAGTGTGATGGGCAAGAAGGGCATGATTGAGTAGAGTGGAAAGGAGGGAGACTGGGGAGAAGGGAGAGAGAGGAGGGATGCAATACAGTAGGGCCAGGCGCAAGGATCATGCATGCCTTATTCATATTTGTGTTATTCAAGGATTCTACTCTGGGTTCTATTATGGGGCCTGGCCTAAAGTGGTTGTTCAAGAAATGTGTGTTAGAGAAATCATACATAAACTAGCAATTCTCATTTGGATTCCTGTATCTGAACAACTAACTTTCAGCTTCTTCAGTGGGATAAAGAAGAAAAATGGGGTTTAAAGTACATACTATTCAGTATTAATGTAGAATTTAACAGCTGCCATCCAAGTGCAGAATCCT
AAGTGTGATGGGCAAGAAGGGCATGATTGAGTAGAGTGGAAAGGAGGGAGACTGGGGAGAAGGGAGGGAGAGGAGGGATGCAATACAGTAGGGCCAGGCCagCAAGGATCATGCATGCCTTATTCATATTTGTGTTATTCAAGGATTCTACTCTGGGTTCTATTATGGGGCCTGGCCTAAAGTGGTTGTTCAAGAAATGTGTGTTAGAGAAATCATACATAAACTAGCAATTCTCATTTGGATTCCTGTATCTGAACAACTAACTTTCAGCTTCTTCAGTGGGATAAAGAAGAAAAATGGGGTTTAAAGTACATACTATTCAGTATTAATGTAGAATTTAACAGCTGCCATCCAAGTGCAGAATCCT	104	35	Insertion	0.03	2	KCDGQEGHD*	KCDGQEGHD*	AAGTGTGATGGGCAAGAAGGGCATGATTGAGTAGAGTGGAAAGGAGGGAGACTGGGGAGAAGGGAGGGAGAGGAGGGATGCAATACAGTAGGGCCAGGCCAGCAAGGATCATGCATGCCTTATTCATATTTGTGTTATTCAAGGATTCTACTCTGGGTTCTATTATGGGGCCTGGCCTAAAGTGGTTGTTCAAGAAATGTGTGTTAGAGAAATCATACATAAACTAGCAATTCTCATTTGGATTCCTGTATCTGAACAACTAACTTTCAGCTTCTTCAGTGGGATAAAGAAGAAAAATGGGGTTTAAAGTACATACTATTCAGTATTAATGTAGAATTTAACAGCTGCCATCCAAGTGCAGAATCCT	AAGTGTGATGGGCAAGAAGGGCATGATTGAGTAGAGTGGAAAGGAGGGAGACTGGGGAGAAGGGAGAGAGAGGAGGGATGCAATACAGTAGGGCCAGGCGCAAGGATCATGCATGCCTTATTCATATTTGTGTTATTCAAGGATTCTACTCTGGGTTCTATTATGGGGCCTGGCCTAAAGTGGTTGTTCAAGAAATGTGTGTTAGAGAAATCATACATAAACTAGCAATTCTCATTTGGATTCCTGTATCTGAACAACTAACTTTCAGCTTCTTCAGTGGGATAAAGAAGAAAAATGGGGTTTAAAGTACATACTATTCAGTATTAATGTAGAATTTAACAGCTGCCATCCAAGTGCAGAATCCT
AAGTGTGATGGGCAAGAAGGGCATGATTGAGTAGAGTGGAAAGGAGGGAGACTGGGGGGAAGGGAGAGAGAGGAGGGATGCAATACAGTAGGGCCAGGCTggCAAGGATCATGCATGCCTTATTCATATTTGTGTTATTCAAGGATTCTACTCTGGGTTCTATTATGGGGCCTGGCCTAAAGTGGTTGTTCAAGAAATGTGTGTTAGAGAAATCATACATAAACTAGCAATTCTCATTTGGATTCCTGTATCTGAACAACTAACTTTCAGCTTCTTCAGTGGGATAAAGAAGAAAAATGGGGTTTAAAGTACATACTATTCAGTATTAATGTAGAATTTAACAGCTGCCATCCAAGTGCAGAATCCT	104	35	Insertion	0.03	2	KCDGQEGHD*	KCDGQEGHD*	AAGTGTGATGGGCAAGAAGGGCATGATTGAGTAGAGTGGAAAGGAGGGAGACTGGGGGGAAGGGAGAGAGAGGAGGGATGCAATACAGTAGGGCCAGGCTGGCAAGGATCATGCATGCCTTATTCATATTTGTGTTATTCAAGGATTCTACTCTGGGTTCTATTATGGGGCCTGGCCTAAAGTGGTTGTTCAAGAAATGTGTGTTAGAGAAATCATACATAAACTAGCAATTCTCATTTGGATTCCTGTATCTGAACAACTAACTTTCAGCTTCTTCAGTGGGATAAAGAAGAAAAATGGGGTTTAAAGTACATACTATTCAGTATTAATGTAGAATTTAACAGCTGCCATCCAAGTGCAGAATCCT	AAGTGTGATGGGCAAGAAGGGCATGATTGAGTAGAGTGGAAAGGAGGGAGACTGGGGAGAAGGGAGAGAGAGGAGGGATGCAATACAGTAGGGCCAGGCGCAAGGATCATGCATGCCTTATTCATATTTGTGTTATTCAAGGATTCTACTCTGGGTTCTATTATGGGGCCTGGCCTAAAGTGGTTGTTCAAGAAATGTGTGTTAGAGAAATCATACATAAACTAGCAATTCTCATTTGGATTCCTGTATCTGAACAACTAACTTTCAGCTTCTTCAGTGGGATAAAGAAGAAAAATGGGGTTTAAAGTACATACTATTCAGTATTAATGTAGAATTTAACAGCTGCCATCCAAGTGCAGAATCCT
AAGTGTGATGGGCAAGAAGGGCATGATTGAGTAGAGTGGAAAGGAGGGAGACTGGGGAGAAGGGAGAGAGAGGAGGGATGCAATACAGTAGGGCCAGGCTggCAAGGATCATGCATGCCTTATTCATATTTGTGTTATTCAAGGATTCTACTCTGGGTTCTATTATGGGGCCTGGCCTAAAGTGGTTGTTCAAGAAATGTGTGTTAGAGAAATCATACATAAACTAGCAATTCTCATTTGGATTCCCGTATCTGAACAACTAACTTTCAGCTTCTTCAGTGGGATAAAGAAGAAAAATGGGGTTTAAAGTACATACTATTCAGTATTAATGTAGAATTTAACAGCTGCCATCCAAGTGCAGAATCCT	103	35	Insertion	0.03	2	KCDGQEGHD*	KCDGQEGHD*	AAGTGTGATGGGCAAGAAGGGCATGATTGAGTAGAGTGGAAAGGAGGGAGACTGGGGAGAAGGGAGAGAGAGGAGGGATGCAATACAGTAGGGCCAGGCTGGCAAGGATCATGCATGCCTTATTCATATTTGTGTTATTCAAGGATTCTACTCTGGGTTCTATTATGGGGCCTGGCCTAAAGTGGTTGTTCAAGAAATGTGTGTTAGAGAAATCATACATAAACTAGCAATTCTCATTTGGATTCCCGTATCTGAACAACTAACTTTCAGCTTCTTCAGTGGGATAAAGAAGAAAAATGGGGTTTAAAGTACATACTATTCAGTATTAATGTAGAATTTAACAGCTGCCATCCAAGTGCAGAATCCT	AAGTGTGATGGGCAAGAAGGGCATGATTGAGTAGAGTGGAAAGGAGGGAGACTGGGGAGAAGGGAGAGAGAGGAGGGATGCAATACAGTAGGGCCAGGCGCAAGGATCATGCATGCCTTATTCATATTTGTGTTATTCAAGGATTCTACTCTGGGTTCTATTATGGGGCCTGGCCTAAAGTGGTTGTTCAAGAAATGTGTGTTAGAGAAATCATACATAAACTAGCAATTCTCATTTGGATTCCTGTATCTGAACAACTAACTTTCAGCTTCTTCAGTGGGATAAAGAAGAAAAATGGGGTTTAAAGTACATACTATTCAGTATTAATGTAGAATTTAACAGCTGCCATCCAAGTGCAGAATCCT
AAGTGTGATGGGCAAGAAGGGCATGATTGAGTAGAGTGGAAAGGAGGGAGACTGGGGAGAAGGGAGAGAGAGGAGGGATGCAATACAGTAGGGCCGGGCGCAAGGATCATGCATGCCTTATTCATATTTGTGTTATTCAAGGATTCTACTCTGGGTTCTATTATGGGGCCTGGCCTAAAGTGGTTGTTCAAGAAATGTGTGTTAGAGAAATCATACATAAACTAGCAATTCTCATTTGGATTCCTGTATCTGAACAACTAACTTTCAGCTTCTTCAGTGGGATAAAGAAGAAAAATGGGGTTTAAAGTACATACTATTCAGTATTAATGTAGAATTTAACAGCTGCCATCCAAGTGCAGAATCCT	103	35	1 Base Change	0.03	0	KCDGQEGHD*	KCDGQEGHD*	AAGTGTGATGGGCAAGAAGGGCATGATTGAGTAGAGTGGAAAGGAGGGAGACTGGGGAGAAGGGAGAGAGAGGAGGGATGCAATACAGTAGGGCCGGGCGCAAGGATCATGCATGCCTTATTCATATTTGTGTTATTCAAGGATTCTACTCTGGGTTCTATTATGGGGCCTGGCCTAAAGTGGTTGTTCAAGAAATGTGTGTTAGAGAAATCATACATAAACTAGCAATTCTCATTTGGATTCCTGTATCTGAACAACTAACTTTCAGCTTCTTCAGTGGGATAAAGAAGAAAAATGGGGTTTAAAGTACATACTATTCAGTATTAATGTAGAATTTAACAGCTGCCATCCAAGTGCAGAATCCT	AAGTGTGATGGGCAAGAAGGGCATGATTGAGTAGAGTGGAAAGGAGGGAGACTGGGGAGAAGGGAGAGAGAGGAGGGATGCAATACAGTAGGGCCAGGCGCAAGGATCATGCATGCCTTATTCATATTTGTGTTATTCAAGGATTCTACTCTGGGTTCTATTATGGGGCCTGGCCTAAAGTGGTTGTTCAAGAAATGTGTGTTAGAGAAATCATACATAAACTAGCAATTCTCATTTGGATTCCTGTATCTGAACAACTAACTTTCAGCTTCTTCAGTGGGATAAAGAAGAAAAATGGGGTTTAAAGTACATACTATTCAGTATTAATGTAGAATTTAACAGCTGCCATCCAAGTGCAGAATCCT
AAGTGTGATGGGCAAGAAGGGCATGATTGAGTAGAGTGGAAAGGAGGGAGGCTGGGGAGAAGGGAGAGAGAGGAGGGATGCAATACAGTAGGGCCAGGCTggCAAGGATCATGCATGCCTTATTCATATTTGTGTTATTCAAGGATTCTACTCTGGGTTCTATTATGGGGCCTGGCCTAAAGTGGTTGTTCAAGAAATGTGTGTTAGAGAAATCATACATAAACTAGCAATTCTCATTTGGATTCCTGTATCTGAACAACTAACTTTCAGCTTCTTCAGTGGGATAAAGAAGAAAAATGGGGTTTAAAGTACATACTATTCAGTATTAATGTAGAATTTAACAGCTGCCATCCAAGTGCAGAATCCT	103	35	Insertion	0.03	2	KCDGQEGHD*	KCDGQEGHD*	AAGTGTGATGGGCAAGAAGGGCATGATTGAGTAGAGTGGAAAGGAGGGAGGCTGGGGAGAAGGGAGAGAGAGGAGGGATGCAATACAGTAGGGCCAGGCTGGCAAGGATCATGCATGCCTTATTCATATTTGTGTTATTCAAGGATTCTACTCTGGGTTCTATTATGGGGCCTGGCCTAAAGTGGTTGTTCAAGAAATGTGTGTTAGAGAAATCATACATAAACTAGCAATTCTCATTTGGATTCCTGTATCTGAACAACTAACTTTCAGCTTCTTCAGTGGGATAAAGAAGAAAAATGGGGTTTAAAGTACATACTATTCAGTATTAATGTAGAATTTAACAGCTGCCATCCAAGTGCAGAATCCT	AAGTGTGATGGGCAAGAAGGGCATGATTGAGTAGAGTGGAAAGGAGGGAGACTGGGGAGAAGGGAGAGAGAGGAGGGATGCAATACAGTAGGGCCAGGCGCAAGGATCATGCATGCCTTATTCATATTTGTGTTATTCAAGGATTCTACTCTGGGTTCTATTATGGGGCCTGGCCTAAAGTGGTTGTTCAAGAAATGTGTGTTAGAGAAATCATACATAAACTAGCAATTCTCATTTGGATTCCTGTATCTGAACAACTAACTTTCAGCTTCTTCAGTGGGATAAAGAAGAAAAATGGGGTTTAAAGTACATACTATTCAGTATTAATGTAGAATTTAACAGCTGCCATCCAAGTGCAGAATCCT
AAGTGTGATGGGCAAGAAGGGCATGATTGAGTAGAGTGGAAAGGAGGGAGACTGGGGAGAAGGGAGAGAGAGGAGGGATGCA------------------------------ATGCCTTATTCATATTTGTGTTATTCAAGGATTCTACTCTGGGTTCTATTATGGGGCCTGGCCTAAAGTGGTTGTTCAAGAAATGTGTGTTAGAGAAATCATACATAAACTAGCAATTCTCATTTGGATTCCTGTATCTGAACAACTAACTTTCAGCTTCTTCAGTGGGATAAAGAAGAAAAATGGGGTTTAAAGTACATACTATTCAGTATTAATGTAGAATTTAACAGCTGCCATCCAAGTGCAGAATCCT	102	34	Deletion	0.03	-30	KCDGQEGHD*	KCDGQEGHD*	AAGTGTGATGGGCAAGAAGGGCATGATTGAGTAGAGTGGAAAGGAGGGAGACTGGGGAGAAGGGAGAGAGAGGAGGGATGCA------------------------------ATGCCTTATTCATATTTGTGTTATTCAAGGATTCTACTCTGGGTTCTATTATGGGGCCTGGCCTAAAGTGGTTGTTCAAGAAATGTGTGTTAGAGAAATCATACATAAACTAGCAATTCTCATTTGGATTCCTGTATCTGAACAACTAACTTTCAGCTTCTTCAGTGGGATAAAGAAGAAAAATGGGGTTTAAAGTACATACTATTCAGTATTAATGTAGAATTTAACAGCTGCCATCCAAGTGCAGAATCCT	AAGTGTGATGGGCAAGAAGGGCATGATTGAGTAGAGTGGAAAGGAGGGAGACTGGGGAGAAGGGAGAGAGAGGAGGGATGCAATACAGTAGGGCCAGGCGCAAGGATCATGCATGCCTTATTCATATTTGTGTTATTCAAGGATTCTACTCTGGGTTCTATTATGGGGCCTGGCCTAAAGTGGTTGTTCAAGAAATGTGTGTTAGAGAAATCATACATAAACTAGCAATTCTCATTTGGATTCCTGTATCTGAACAACTAACTTTCAGCTTCTTCAGTGGGATAAAGAAGAAAAATGGGGTTTAAAGTACATACTATTCAGTATTAATGTAGAATTTAACAGCTGCCATCCAAGTGCAGAATCCT
AAGTGTGATGGGCAAGAAGGGCATGATTGAGTAGAGTGGAAAGGAGGGAGACTGGGGAGAAGGGAGAGAGAGGAGGGATGCAATACAGTAGGGCCAGG------------------------CATATTTGTGTTATTCAAGGATTCTACTCTGGGTTCTATTATGGGGCCTGGCCTAAAGTGGTTGTTCAAGAAATGTGTGTTAGAGAAATCATACATAAACTAGCAATTCTCATTTGGATTCCTGTATCTGAACAACTAACTTTCAGCTTCTTCAGTGGGATAAAGAAGAAAAATGGGGTTTAAAGTACATACTATTCAGTATTAATGTAGAATTTAACAGCTGCCATCCAAGTGCAGAATCCT	102	34	Deletion	0.03	-24	KCDGQEGHD*	KCDGQEGHD*	AAGTGTGATGGGCAAGAAGGGCATGATTGAGTAGAGTGGAAAGGAGGGAGACTGGGGAGAAGGGAGAGAGAGGAGGGATGCAATACAGTAGGGCCAGG------------------------CATATTTGTGTTATTCAAGGATTCTACTCTGGGTTCTATTATGGGGCCTGGCCTAAAGTGGTTGTTCAAGAAATGTGTGTTAGAGAAATCATACATAAACTAGCAATTCTCATTTGGATTCCTGTATCTGAACAACTAACTTTCAGCTTCTTCAGTGGGATAAAGAAGAAAAATGGGGTTTAAAGTACATACTATTCAGTATTAATGTAGAATTTAACAGCTGCCATCCAAGTGCAGAATCCT	AAGTGTGATGGGCAAGAAGGGCATGATTGAGTAGAGTGGAAAGGAGGGAGACTGGGGAGAAGGGAGAGAGAGGAGGGATGCAATACAGTAGGGCCAGGCGCAAGGATCATGCATGCCTTATTCATATTTGTGTTATTCAAGGATTCTACTCTGGGTTCTATTATGGGGCCTGGCCTAAAGTGGTTGTTCAAGAAATGTGTGTTAGAGAAATCATACATAAACTAGCAATTCTCATTTGGATTCCTGTATCTGAACAACTAACTTTCAGCTTCTTCAGTGGGATAAAGAAGAAAAATGGGGTTTAAAGTACATACTATTCAGTATTAATGTAGAATTTAACAGCTGCCATCCAAGTGCAGAATCCT
AAGTGTGATGGGCAAGAAGGGCATGATTGAGTAGAGTGGAAAGGAGGGAGACTGGGGAGAAGGGAGAGAGAGGAGGGATGCAATACAGTAGGGCCAGGCGCAAGGATCATGCATGCCTTATTCATATTTGTGTTATTCAAGGACTCTACTCTGGGTTCTATTATGGGGCCTGGCCTAAAGTGGTTGTTCAAGAAATGTGTGTTAGAGAAATCATACATAAACTAGCAATTCTCATTTGGATTCCTGTATCTGAACAACTAACTTTCAGCTTCTTCAGTGGGATAAAGAAGAAAAATGGGGTTTAAAGTACATACTATTCAGTATTAATGTAGAATTTAACAGCTGCCATCCAAGTGCAGAATCCT	102	35	1 Base Change	0.03	0	KCDGQEGHD*	KCDGQEGHD*	AAGTGTGATGGGCAAGAAGGGCATGATTGAGTAGAGTGGAAAGGAGGGAGACTGGGGAGAAGGGAGAGAGAGGAGGGATGCAATACAGTAGGGCCAGGCGCAAGGATCATGCATGCCTTATTCATATTTGTGTTATTCAAGGACTCTACTCTGGGTTCTATTATGGGGCCTGGCCTAAAGTGGTTGTTCAAGAAATGTGTGTTAGAGAAATCATACATAAACTAGCAATTCTCATTTGGATTCCTGTATCTGAACAACTAACTTTCAGCTTCTTCAGTGGGATAAAGAAGAAAAATGGGGTTTAAAGTACATACTATTCAGTATTAATGTAGAATTTAACAGCTGCCATCCAAGTGCAGAATCCT	AAGTGTGATGGGCAAGAAGGGCATGATTGAGTAGAGTGGAAAGGAGGGAGACTGGGGAGAAGGGAGAGAGAGGAGGGATGCAATACAGTAGGGCCAGGCGCAAGGATCATGCATGCCTTATTCATATTTGTGTTATTCAAGGATTCTACTCTGGGTTCTATTATGGGGCCTGGCCTAAAGTGGTTGTTCAAGAAATGTGTGTTAGAGAAATCATACATAAACTAGCAATTCTCATTTGGATTCCTGTATCTGAACAACTAACTTTCAGCTTCTTCAGTGGGATAAAGAAGAAAAATGGGGTTTAAAGTACATACTATTCAGTATTAATGTAGAATTTAACAGCTGCCATCCAAGTGCAGAATCCT
AAGTGTGATGGGCAAGAAGGGCATGATTGAGTAGAGTGGAAAGGAGGGAGACTGGGGAGAAGGGAGAGAGAGGAGGGATGCAATACAGTAGGGCCAGGCTggCAAGGATCATGCATGCCTTATTCATATTTGTGTTATTCAAGGATTCTACTCTGGGTTCTATTATGGGGCCTGGCCTAAAGTGGTTGTTCAAGAAATGTGTGTTAGAGGAATCATACATAAACTAGCAATTCTCATTTGGATTCCTGTATCTGAACAACTAACTTTCAGCTTCTTCAGTGGGATAAAGAAGAAAAATGGGGTTTAAAGTACATACTATTCAGTATTAATGTAGAATTTAACAGCTGCCATCCAAGTGCAGAATCCT	102	35	Insertion	0.03	2	KCDGQEGHD*	KCDGQEGHD*	AAGTGTGATGGGCAAGAAGGGCATGATTGAGTAGAGTGGAAAGGAGGGAGACTGGGGAGAAGGGAGAGAGAGGAGGGATGCAATACAGTAGGGCCAGGCTGGCAAGGATCATGCATGCCTTATTCATATTTGTGTTATTCAAGGATTCTACTCTGGGTTCTATTATGGGGCCTGGCCTAAAGTGGTTGTTCAAGAAATGTGTGTTAGAGGAATCATACATAAACTAGCAATTCTCATTTGGATTCCTGTATCTGAACAACTAACTTTCAGCTTCTTCAGTGGGATAAAGAAGAAAAATGGGGTTTAAAGTACATACTATTCAGTATTAATGTAGAATTTAACAGCTGCCATCCAAGTGCAGAATCCT	AAGTGTGATGGGCAAGAAGGGCATGATTGAGTAGAGTGGAAAGGAGGGAGACTGGGGAGAAGGGAGAGAGAGGAGGGATGCAATACAGTAGGGCCAGGCGCAAGGATCATGCATGCCTTATTCATATTTGTGTTATTCAAGGATTCTACTCTGGGTTCTATTATGGGGCCTGGCCTAAAGTGGTTGTTCAAGAAATGTGTGTTAGAGAAATCATACATAAACTAGCAATTCTCATTTGGATTCCTGTATCTGAACAACTAACTTTCAGCTTCTTCAGTGGGATAAAGAAGAAAAATGGGGTTTAAAGTACATACTATTCAGTATTAATGTAGAATTTAACAGCTGCCATCCAAGTGCAGAATCCT
AAGTGTGATGGGCAAGAAGGGCATGATTGAGTAGGGTGGAAAGGAGGGAGACTGGGGAGAAGGGAGAGAGAGGAGGGATGCAATACAGTAGGGCCAGGCTggCAAGGATCATGCATGCCTTATTCATATTTGTGTTATTCAAGGATTCTACTCTGGGTTCTATTATGGGGCCTGGCCTAAAGTGGTTGTTCAAGAAATGTGTGTTAGAGAAATCATACATAAACTAGCAATTCTCATTTGGATTCCTGTATCTGAACAACTAACTTTCAGCTTCTTCAGTGGGATAAAGAAGAAAAATGGGGTTTAAAGTACATACTATTCAGTATTAATGTAGAATTTAACAGCTGCCATCCAAGTGCAGAATCCT	102	35	Insertion	0.03	2	KCDGQEGHD*	KCDGQEGHD*	AAGTGTGATGGGCAAGAAGGGCATGATTGAGTAGGGTGGAAAGGAGGGAGACTGGGGAGAAGGGAGAGAGAGGAGGGATGCAATACAGTAGGGCCAGGCTGGCAAGGATCATGCATGCCTTATTCATATTTGTGTTATTCAAGGATTCTACTCTGGGTTCTATTATGGGGCCTGGCCTAAAGTGGTTGTTCAAGAAATGTGTGTTAGAGAAATCATACATAAACTAGCAATTCTCATTTGGATTCCTGTATCTGAACAACTAACTTTCAGCTTCTTCAGTGGGATAAAGAAGAAAAATGGGGTTTAAAGTACATACTATTCAGTATTAATGTAGAATTTAACAGCTGCCATCCAAGTGCAGAATCCT	AAGTGTGATGGGCAAGAAGGGCATGATTGAGTAGAGTGGAAAGGAGGGAGACTGGGGAGAAGGGAGAGAGAGGAGGGATGCAATACAGTAGGGCCAGGCGCAAGGATCATGCATGCCTTATTCATATTTGTGTTATTCAAGGATTCTACTCTGGGTTCTATTATGGGGCCTGGCCTAAAGTGGTTGTTCAAGAAATGTGTGTTAGAGAAATCATACATAAACTAGCAATTCTCATTTGGATTCCTGTATCTGAACAACTAACTTTCAGCTTCTTCAGTGGGATAAAGAAGAAAAATGGGGTTTAAAGTACATACTATTCAGTATTAATGTAGAATTTAACAGCTGCCATCCAAGTGCAGAATCCT
AAGTGTGATGGGCAAGAAGGGCATGATTGAGTAGAGTGGAAAGGAGGGAGACTGGGGAGAAGGGAGAGAGAGGAGGGATG-------------------GCAAGGATCATGCATGCCTTATTCATATTTGTGTTATTCAAGGATTCTACTCTGGGTTCTATTATGGGGCCTGGCCTAAAGTGGTTGTTCAAGAAATGTGTGTTAGAGAAATCATACATAAACTAGCAATTCTCATTTGGATTCCTGTATCTGAACAACTAACTTTCAGCTTCTTCAGTGGGATAAAGAAGAAAAATGGGGTTTAAAGTACATACTATTCAGTATTAATGTAGAATTTAACAGCTGCCATCCAAGTGCAGAATCCT	101	34	Deletion	0.02	-19	KCDGQEGHD*	KCDGQEGHD*	AAGTGTGATGGGCAAGAAGGGCATGATTGAGTAGAGTGGAAAGGAGGGAGACTGGGGAGAAGGGAGAGAGAGGAGGGATG-------------------GCAAGGATCATGCATGCCTTATTCATATTTGTGTTATTCAAGGATTCTACTCTGGGTTCTATTATGGGGCCTGGCCTAAAGTGGTTGTTCAAGAAATGTGTGTTAGAGAAATCATACATAAACTAGCAATTCTCATTTGGATTCCTGTATCTGAACAACTAACTTTCAGCTTCTTCAGTGGGATAAAGAAGAAAAATGGGGTTTAAAGTACATACTATTCAGTATTAATGTAGAATTTAACAGCTGCCATCCAAGTGCAGAATCCT	AAGTGTGATGGGCAAGAAGGGCATGATTGAGTAGAGTGGAAAGGAGGGAGACTGGGGAGAAGGGAGAGAGAGGAGGGATGCAATACAGTAGGGCCAGGCGCAAGGATCATGCATGCCTTATTCATATTTGTGTTATTCAAGGATTCTACTCTGGGTTCTATTATGGGGCCTGGCCTAAAGTGGTTGTTCAAGAAATGTGTGTTAGAGAAATCATACATAAACTAGCAATTCTCATTTGGATTCCTGTATCTGAACAACTAACTTTCAGCTTCTTCAGTGGGATAAAGAAGAAAAATGGGGTTTAAAGTACATACTATTCAGTATTAATGTAGAATTTAACAGCTGCCATCCAAGTGCAGAATCCT
AAGTGTGATGGGCAAGAAGGGCATGATTGAGTAGAGTGGAAAGGAGGGAGACTGGGGAGAAGGGAGAGAGAGGAGGGATGCAATACAGTAGGGCCAGGCGCAAGGATCATGCATGCCTTATTCATATTTGTGTTATTCAAGGATTCTACTCTGGGTTCTATTATGGGGCCTGGCCTAAAGTGGTTGTTCAAGAAATGTGTGTTAGAGAAATCATACATAGACTAGCAATTCTCATTTGGATTCCTGTATCTGAACAACTAACTTTCAGCTTCTTCAGTGGGATAAAGAAGAAAAATGGGGTTTAAAGTACATACTATTCAGTATTAATGTAGAATTTAACAGCTGCCATCCAAGTGCAGAATCCT	101	35	1 Base Change	0.02	0	KCDGQEGHD*	KCDGQEGHD*	AAGTGTGATGGGCAAGAAGGGCATGATTGAGTAGAGTGGAAAGGAGGGAGACTGGGGAGAAGGGAGAGAGAGGAGGGATGCAATACAGTAGGGCCAGGCGCAAGGATCATGCATGCCTTATTCATATTTGTGTTATTCAAGGATTCTACTCTGGGTTCTATTATGGGGCCTGGCCTAAAGTGGTTGTTCAAGAAATGTGTGTTAGAGAAATCATACATAGACTAGCAATTCTCATTTGGATTCCTGTATCTGAACAACTAACTTTCAGCTTCTTCAGTGGGATAAAGAAGAAAAATGGGGTTTAAAGTACATACTATTCAGTATTAATGTAGAATTTAACAGCTGCCATCCAAGTGCAGAATCCT	AAGTGTGATGGGCAAGAAGGGCATGATTGAGTAGAGTGGAAAGGAGGGAGACTGGGGAGAAGGGAGAGAGAGGAGGGATGCAATACAGTAGGGCCAGGCGCAAGGATCATGCATGCCTTATTCATATTTGTGTTATTCAAGGATTCTACTCTGGGTTCTATTATGGGGCCTGGCCTAAAGTGGTTGTTCAAGAAATGTGTGTTAGAGAAATCATACATAAACTAGCAATTCTCATTTGGATTCCTGTATCTGAACAACTAACTTTCAGCTTCTTCAGTGGGATAAAGAAGAAAAATGGGGTTTAAAGTACATACTATTCAGTATTAATGTAGAATTTAACAGCTGCCATCCAAGTGCAGAATCCT
AAGTGTGATGGGCAAGAAGGGCATGATTGAGTAGAGTGGAAAGGAGGGAGACTGGGGAGAAGGGAGAGAGAGGAGGGATGCAATACAGTAGGGCCAGGCGCAAGGATCATGCATGCCTTATTCATATTTGTGTTATTCAAGGATTCTACTCTGGGTTCTATTATGGGGCCTGGCCTAAAGTGGTTGTTCAAGAAATGTGTGTTAGAGAAGTCATACATAAACTAGCAATTCTCATTTGGATTCCTGTATCTGAACAACTAACTTTCAGCTTCTTCAGTGGGATAAAGAAGAAAAATGGGGTTTAAAGTACATACTATTCAGTATTAATGTAGAATTTAACAGCTGCCATCCAAGTGCAGAATCCT	101	35	1 Base Change	0.02	0	KCDGQEGHD*	KCDGQEGHD*	AAGTGTGATGGGCAAGAAGGGCATGATTGAGTAGAGTGGAAAGGAGGGAGACTGGGGAGAAGGGAGAGAGAGGAGGGATGCAATACAGTAGGGCCAGGCGCAAGGATCATGCATGCCTTATTCATATTTGTGTTATTCAAGGATTCTACTCTGGGTTCTATTATGGGGCCTGGCCTAAAGTGGTTGTTCAAGAAATGTGTGTTAGAGAAGTCATACATAAACTAGCAATTCTCATTTGGATTCCTGTATCTGAACAACTAACTTTCAGCTTCTTCAGTGGGATAAAGAAGAAAAATGGGGTTTAAAGTACATACTATTCAGTATTAATGTAGAATTTAACAGCTGCCATCCAAGTGCAGAATCCT	AAGTGTGATGGGCAAGAAGGGCATGATTGAGTAGAGTGGAAAGGAGGGAGACTGGGGAGAAGGGAGAGAGAGGAGGGATGCAATACAGTAGGGCCAGGCGCAAGGATCATGCATGCCTTATTCATATTTGTGTTATTCAAGGATTCTACTCTGGGTTCTATTATGGGGCCTGGCCTAAAGTGGTTGTTCAAGAAATGTGTGTTAGAGAAATCATACATAAACTAGCAATTCTCATTTGGATTCCTGTATCTGAACAACTAACTTTCAGCTTCTTCAGTGGGATAAAGAAGAAAAATGGGGTTTAAAGTACATACTATTCAGTATTAATGTAGAATTTAACAGCTGCCATCCAAGTGCAGAATCCT
AAGTGTGATGGGCAAGAAGGGCATGATTGAGTAGAGTGGAAAGGAGGGAGACTGGGGAGAAGGGAGAGAGAGGAGGGATGCAATACAGTAGGGCCAGGCTggCAAGGATCATGCATGCCTTATTCATATTTGTGTTATTCAAGGATTCTACTCTGGGTTCTATTATGGGGCCTGGCCTAAAGTGGTTGTTCAAGAAATGTGTGTTAGGGAAATCATACATAAACTAGCAATTCTCATTTGGATTCCTGTATCTGAACAACTAACTTTCAGCTTCTTCAGTGGGATAAAGAAGAAAAATGGGGTTTAAAGTACATACTATTCAGTATTAATGTAGAATTTAACAGCTGCCATCCAAGTGCAGAATCCT	101	35	Insertion	0.02	2	KCDGQEGHD*	KCDGQEGHD*	AAGTGTGATGGGCAAGAAGGGCATGATTGAGTAGAGTGGAAAGGAGGGAGACTGGGGAGAAGGGAGAGAGAGGAGGGATGCAATACAGTAGGGCCAGGCTGGCAAGGATCATGCATGCCTTATTCATATTTGTGTTATTCAAGGATTCTACTCTGGGTTCTATTATGGGGCCTGGCCTAAAGTGGTTGTTCAAGAAATGTGTGTTAGGGAAATCATACATAAACTAGCAATTCTCATTTGGATTCCTGTATCTGAACAACTAACTTTCAGCTTCTTCAGTGGGATAAAGAAGAAAAATGGGGTTTAAAGTACATACTATTCAGTATTAATGTAGAATTTAACAGCTGCCATCCAAGTGCAGAATCCT	AAGTGTGATGGGCAAGAAGGGCATGATTGAGTAGAGTGGAAAGGAGGGAGACTGGGGAGAAGGGAGAGAGAGGAGGGATGCAATACAGTAGGGCCAGGCGCAAGGATCATGCATGCCTTATTCATATTTGTGTTATTCAAGGATTCTACTCTGGGTTCTATTATGGGGCCTGGCCTAAAGTGGTTGTTCAAGAAATGTGTGTTAGAGAAATCATACATAAACTAGCAATTCTCATTTGGATTCCTGTATCTGAACAACTAACTTTCAGCTTCTTCAGTGGGATAAAGAAGAAAAATGGGGTTTAAAGTACATACTATTCAGTATTAATGTAGAATTTAACAGCTGCCATCCAAGTGCAGAATCCT
AAGTGTGATGGGCAAGAAGGGCATGATTGAGTAGAGTGGAAAGGAGGGAGACTGGGGAGAAGGGAGAGAGAGGAGGGATGCAATACAGTAGGGCCAGGCGCAAGGATCGTGCATGCCTTATTCATATTTGTGTTATTCAAGGATTCTACTCTGGGTTCTATTATGGGGCCTGGCCTAAAGTGGTTGTTCAAGAAATGTGTGTTAGAGAAATCATACATAAACTAGCAATTCTCATTTGGATTCCTGTATCTGAACAACTAACTTTCAGCTTCTTCAGTGGGATAAAGAAGAAAAATGGGGTTTAAAGTACATACTATTCAGTATTAATGTAGAATTTAACAGCTGCCATCCAAGTGCAGAATCCT	100	35	1 Base Change	0.02	0	KCDGQEGHD*	KCDGQEGHD*	AAGTGTGATGGGCAAGAAGGGCATGATTGAGTAGAGTGGAAAGGAGGGAGACTGGGGAGAAGGGAGAGAGAGGAGGGATGCAATACAGTAGGGCCAGGCGCAAGGATCGTGCATGCCTTATTCATATTTGTGTTATTCAAGGATTCTACTCTGGGTTCTATTATGGGGCCTGGCCTAAAGTGGTTGTTCAAGAAATGTGTGTTAGAGAAATCATACATAAACTAGCAATTCTCATTTGGATTCCTGTATCTGAACAACTAACTTTCAGCTTCTTCAGTGGGATAAAGAAGAAAAATGGGGTTTAAAGTACATACTATTCAGTATTAATGTAGAATTTAACAGCTGCCATCCAAGTGCAGAATCCT	AAGTGTGATGGGCAAGAAGGGCATGATTGAGTAGAGTGGAAAGGAGGGAGACTGGGGAGAAGGGAGAGAGAGGAGGGATGCAATACAGTAGGGCCAGGCGCAAGGATCATGCATGCCTTATTCATATTTGTGTTATTCAAGGATTCTACTCTGGGTTCTATTATGGGGCCTGGCCTAAAGTGGTTGTTCAAGAAATGTGTGTTAGAGAAATCATACATAAACTAGCAATTCTCATTTGGATTCCTGTATCTGAACAACTAACTTTCAGCTTCTTCAGTGGGATAAAGAAGAAAAATGGGGTTTAAAGTACATACTATTCAGTATTAATGTAGAATTTAACAGCTGCCATCCAAGTGCAGAATCCT
AAGTGTGATGGGCAAGAAGGGCATGATTGAGTAGAGTGGAAAGGAGGGAGACTGGGGAGAAGGGAGAGAGAGGAGGGATGCAATA--------------------------CATGCCTTATTCATATTTGTGTTATTCAAGGATTCTACTCTGGGTTCTATTATGGGGCCTGGCCTAAAGTGGTTGTTCAAGAAATGTGTGTTAGAGAAATCATACATAAACTAGCAATTCTCATTTGGATTCCTGTATCTGAACAACTAACTTTCAGCTTCTTCAGTGGGATAAAGAAGAAAAATGGGGTTTAAAGTACATACTATTCAGTATTAATGTAGAATTTAACAGCTGCCATCCAAGTGCAGAATCCT	99	34	Deletion	0.02	-26	KCDGQEGHD*	KCDGQEGHD*	AAGTGTGATGGGCAAGAAGGGCATGATTGAGTAGAGTGGAAAGGAGGGAGACTGGGGAGAAGGGAGAGAGAGGAGGGATGCAATA--------------------------CATGCCTTATTCATATTTGTGTTATTCAAGGATTCTACTCTGGGTTCTATTATGGGGCCTGGCCTAAAGTGGTTGTTCAAGAAATGTGTGTTAGAGAAATCATACATAAACTAGCAATTCTCATTTGGATTCCTGTATCTGAACAACTAACTTTCAGCTTCTTCAGTGGGATAAAGAAGAAAAATGGGGTTTAAAGTACATACTATTCAGTATTAATGTAGAATTTAACAGCTGCCATCCAAGTGCAGAATCCT	AAGTGTGATGGGCAAGAAGGGCATGATTGAGTAGAGTGGAAAGGAGGGAGACTGGGGAGAAGGGAGAGAGAGGAGGGATGCAATACAGTAGGGCCAGGCGCAAGGATCATGCATGCCTTATTCATATTTGTGTTATTCAAGGATTCTACTCTGGGTTCTATTATGGGGCCTGGCCTAAAGTGGTTGTTCAAGAAATGTGTGTTAGAGAAATCATACATAAACTAGCAATTCTCATTTGGATTCCTGTATCTGAACAACTAACTTTCAGCTTCTTCAGTGGGATAAAGAAGAAAAATGGGGTTTAAAGTACATACTATTCAGTATTAATGTAGAATTTAACAGCTGCCATCCAAGTGCAGAATCCT
AAGTGTGATGGGCAAGAAGGGCATGATTGAGTAGAGTGGAAAGGAGGGAGACTGGGGAGAAGGGAGAGAGAGGAGGGATGCAATACAGTAGGGCCAGGCCagCAAGGATCATGCATGCCTTATTCATATTTGTGTTATTCAAGGATTCTACTCTGGGTTCTATTATGGGGCCTGGCCTAAAGTGGTTGTTCAAGAAATGTGTGTTAGAGAAATCATACATAAACTAGCAATCCTCATTTGGATTCCTGTATCTGAACAACTAACTTTCAGCTTCTTCAGTGGGATAAAGAAGAAAAATGGGGTTTAAAGTACATACTATTCAGTATTAATGTAGAATTTAACAGCTGCCATCCAAGTGCAGAATCCT	99	35	Insertion	0.02	2	KCDGQEGHD*	KCDGQEGHD*	AAGTGTGATGGGCAAGAAGGGCATGATTGAGTAGAGTGGAAAGGAGGGAGACTGGGGAGAAGGGAGAGAGAGGAGGGATGCAATACAGTAGGGCCAGGCCAGCAAGGATCATGCATGCCTTATTCATATTTGTGTTATTCAAGGATTCTACTCTGGGTTCTATTATGGGGCCTGGCCTAAAGTGGTTGTTCAAGAAATGTGTGTTAGAGAAATCATACATAAACTAGCAATCCTCATTTGGATTCCTGTATCTGAACAACTAACTTTCAGCTTCTTCAGTGGGATAAAGAAGAAAAATGGGGTTTAAAGTACATACTATTCAGTATTAATGTAGAATTTAACAGCTGCCATCCAAGTGCAGAATCCT	AAGTGTGATGGGCAAGAAGGGCATGATTGAGTAGAGTGGAAAGGAGGGAGACTGGGGAGAAGGGAGAGAGAGGAGGGATGCAATACAGTAGGGCCAGGCGCAAGGATCATGCATGCCTTATTCATATTTGTGTTATTCAAGGATTCTACTCTGGGTTCTATTATGGGGCCTGGCCTAAAGTGGTTGTTCAAGAAATGTGTGTTAGAGAAATCATACATAAACTAGCAATTCTCATTTGGATTCCTGTATCTGAACAACTAACTTTCAGCTTCTTCAGTGGGATAAAGAAGAAAAATGGGGTTTAAAGTACATACTATTCAGTATTAATGTAGAATTTAACAGCTGCCATCCAAGTGCAGAATCCT
AAGTGTGATGGGCAAGAAGGGCATGATTGAGTAGAGTGGAAAGGAGGGAGACTGGGGAGAAGGGAGAGAGAGGAGGGATGCAATACAGTAGGGCCAGGCGCAAGGACCATGCATGCCTTATTCATATTTGTGTTATTCAAGGATTCTACTCTGGGTTCTATTATGGGGCCTGGCCTAAAGTGGTTGTTCAAGAAATGTGTGTTAGAGAAATCATACATAAACTAGCAATTCTCATTTGGATTCCTGTATCTGAACAACTAACTTTCAGCTTCTTCAGTGGGATAAAGAAGAAAAATGGGGTTTAAAGTACATACTATTCAGTATTAATGTAGAATTTAACAGCTGCCATCCAAGTGCAGAATCCT	99	35	1 Base Change	0.02	0	KCDGQEGHD*	KCDGQEGHD*	AAGTGTGATGGGCAAGAAGGGCATGATTGAGTAGAGTGGAAAGGAGGGAGACTGGGGAGAAGGGAGAGAGAGGAGGGATGCAATACAGTAGGGCCAGGCGCAAGGACCATGCATGCCTTATTCATATTTGTGTTATTCAAGGATTCTACTCTGGGTTCTATTATGGGGCCTGGCCTAAAGTGGTTGTTCAAGAAATGTGTGTTAGAGAAATCATACATAAACTAGCAATTCTCATTTGGATTCCTGTATCTGAACAACTAACTTTCAGCTTCTTCAGTGGGATAAAGAAGAAAAATGGGGTTTAAAGTACATACTATTCAGTATTAATGTAGAATTTAACAGCTGCCATCCAAGTGCAGAATCCT	AAGTGTGATGGGCAAGAAGGGCATGATTGAGTAGAGTGGAAAGGAGGGAGACTGGGGAGAAGGGAGAGAGAGGAGGGATGCAATACAGTAGGGCCAGGCGCAAGGATCATGCATGCCTTATTCATATTTGTGTTATTCAAGGATTCTACTCTGGGTTCTATTATGGGGCCTGGCCTAAAGTGGTTGTTCAAGAAATGTGTGTTAGAGAAATCATACATAAACTAGCAATTCTCATTTGGATTCCTGTATCTGAACAACTAACTTTCAGCTTCTTCAGTGGGATAAAGAAGAAAAATGGGGTTTAAAGTACATACTATTCAGTATTAATGTAGAATTTAACAGCTGCCATCCAAGTGCAGAATCCT
AAGTGTGATGGGCAAGAAGGGCATGATTGAGTAGAGTGGAAAGGAGGGAGACTGGGGAGAAGGGAGAGAGAGGAGGGATGCAATACAGTAGGGCCAGGCGCAAGGATCATGCATGCCTTATTCATATTTGTGTTATTCAAGGATTCTACTCTGGGTTCTATTATGGGGCCTGGCCTAAAGTGGTTGTTCAAGAAATGTGTGCTAGAGAAATCATACATAAACTAGCAATTCTCATTTGGATTCCTGTATCTGAACAACTAACTTTCAGCTTCTTCAGTGGGATAAAGAAGAAAAATGGGGTTTAAAGTACATACTATTCAGTATTAATGTAGAATTTAACAGCTGCCATCCAAGTGCAGAATCCT	99	35	1 Base Change	0.02	0	KCDGQEGHD*	KCDGQEGHD*	AAGTGTGATGGGCAAGAAGGGCATGATTGAGTAGAGTGGAAAGGAGGGAGACTGGGGAGAAGGGAGAGAGAGGAGGGATGCAATACAGTAGGGCCAGGCGCAAGGATCATGCATGCCTTATTCATATTTGTGTTATTCAAGGATTCTACTCTGGGTTCTATTATGGGGCCTGGCCTAAAGTGGTTGTTCAAGAAATGTGTGCTAGAGAAATCATACATAAACTAGCAATTCTCATTTGGATTCCTGTATCTGAACAACTAACTTTCAGCTTCTTCAGTGGGATAAAGAAGAAAAATGGGGTTTAAAGTACATACTATTCAGTATTAATGTAGAATTTAACAGCTGCCATCCAAGTGCAGAATCCT	AAGTGTGATGGGCAAGAAGGGCATGATTGAGTAGAGTGGAAAGGAGGGAGACTGGGGAGAAGGGAGAGAGAGGAGGGATGCAATACAGTAGGGCCAGGCGCAAGGATCATGCATGCCTTATTCATATTTGTGTTATTCAAGGATTCTACTCTGGGTTCTATTATGGGGCCTGGCCTAAAGTGGTTGTTCAAGAAATGTGTGTTAGAGAAATCATACATAAACTAGCAATTCTCATTTGGATTCCTGTATCTGAACAACTAACTTTCAGCTTCTTCAGTGGGATAAAGAAGAAAAATGGGGTTTAAAGTACATACTATTCAGTATTAATGTAGAATTTAACAGCTGCCATCCAAGTGCAGAATCCT
AAGTGTGATGGGCAAGAAGGGCATGATTGAGTAGAGTGGAAAGGAGGGAGACTGGGGAGAAGGGAGAGAGAGGAGGGATGCAATACAGTAGGGCCAGGCGCAAGGATCATGCATGCCTTATTCATATTTGTGTTATTCAAGGATTCTACTCTGGGTTCTATTATGGGGCCTGGCCTAAAGTGGTTGTTCAAGAAATGTGTGTTAGAGAAATCATACATAAACTAGCAATTCTCATTTGGATTCCTGTATCTGAACAACTAACTTTCGGCTTCTTCAGTGGGATAAAGAAGAAAAATGGGGTTTAAAGTACATACTATTCAGTATTAATGTAGAATTTAACAGCTGCCATCCAAGTGCAGAATCCT	99	35	1 Base Change	0.02	0	KCDGQEGHD*	KCDGQEGHD*	AAGTGTGATGGGCAAGAAGGGCATGATTGAGTAGAGTGGAAAGGAGGGAGACTGGGGAGAAGGGAGAGAGAGGAGGGATGCAATACAGTAGGGCCAGGCGCAAGGATCATGCATGCCTTATTCATATTTGTGTTATTCAAGGATTCTACTCTGGGTTCTATTATGGGGCCTGGCCTAAAGTGGTTGTTCAAGAAATGTGTGTTAGAGAAATCATACATAAACTAGCAATTCTCATTTGGATTCCTGTATCTGAACAACTAACTTTCGGCTTCTTCAGTGGGATAAAGAAGAAAAATGGGGTTTAAAGTACATACTATTCAGTATTAATGTAGAATTTAACAGCTGCCATCCAAGTGCAGAATCCT	AAGTGTGATGGGCAAGAAGGGCATGATTGAGTAGAGTGGAAAGGAGGGAGACTGGGGAGAAGGGAGAGAGAGGAGGGATGCAATACAGTAGGGCCAGGCGCAAGGATCATGCATGCCTTATTCATATTTGTGTTATTCAAGGATTCTACTCTGGGTTCTATTATGGGGCCTGGCCTAAAGTGGTTGTTCAAGAAATGTGTGTTAGAGAAATCATACATAAACTAGCAATTCTCATTTGGATTCCTGTATCTGAACAACTAACTTTCAGCTTCTTCAGTGGGATAAAGAAGAAAAATGGGGTTTAAAGTACATACTATTCAGTATTAATGTAGAATTTAACAGCTGCCATCCAAGTGCAGAATCCT
AAGTGTGATGGGCAAGAAGGGCATGATTGAGTAGAGTGGAAAGGAGGGAGACTGGGGAGAAGGGAGAGGGAGGAGGGATGCAATACAGTAGGGCCAGGCCagCAAGGATCATGCATGCCTTATTCATATTTGTGTTATTCAAGGATTCTACTCTGGGTTCTATTATGGGGCCTGGCCTAAAGTGGTTGTTCAAGAAATGTGTGTTAGAGAAATCATACATAAACTAGCAATTCTCATTTGGATTCCTGTATCTGAACAACTAACTTTCAGCTTCTTCAGTGGGATAAAGAAGAAAAATGGGGTTTAAAGTACATACTATTCAGTATTAATGTAGAATTTAACAGCTGCCATCCAAGTGCAGAATCCT	99	35	Insertion	0.02	2	KCDGQEGHD*	KCDGQEGHD*	AAGTGTGATGGGCAAGAAGGGCATGATTGAGTAGAGTGGAAAGGAGGGAGACTGGGGAGAAGGGAGAGGGAGGAGGGATGCAATACAGTAGGGCCAGGCCAGCAAGGATCATGCATGCCTTATTCATATTTGTGTTATTCAAGGATTCTACTCTGGGTTCTATTATGGGGCCTGGCCTAAAGTGGTTGTTCAAGAAATGTGTGTTAGAGAAATCATACATAAACTAGCAATTCTCATTTGGATTCCTGTATCTGAACAACTAACTTTCAGCTTCTTCAGTGGGATAAAGAAGAAAAATGGGGTTTAAAGTACATACTATTCAGTATTAATGTAGAATTTAACAGCTGCCATCCAAGTGCAGAATCCT	AAGTGTGATGGGCAAGAAGGGCATGATTGAGTAGAGTGGAAAGGAGGGAGACTGGGGAGAAGGGAGAGAGAGGAGGGATGCAATACAGTAGGGCCAGGCGCAAGGATCATGCATGCCTTATTCATATTTGTGTTATTCAAGGATTCTACTCTGGGTTCTATTATGGGGCCTGGCCTAAAGTGGTTGTTCAAGAAATGTGTGTTAGAGAAATCATACATAAACTAGCAATTCTCATTTGGATTCCTGTATCTGAACAACTAACTTTCAGCTTCTTCAGTGGGATAAAGAAGAAAAATGGGGTTTAAAGTACATACTATTCAGTATTAATGTAGAATTTAACAGCTGCCATCCAAGTGCAGAATCCT
AAGTGTGATGGGCAAGAAGGGCATGATTGAGTAGAGTGGAAAGGAGGGAGACTGGGGAGAAGGGAGAGAGAGGAGGGAT-----------------GTGGCAAGGATCATGCATGCCTTATTCATATTTGTGTTATTCAAGGATTCTACTCTGGGTTCTATTATGGGGCCTGGCCTAAAGTGGTTGTTCAAGAAATGTGTGTTAGAGAAATCATACATAAACTAGCAATTCTCATTTGGATTCCTGTATCTGAACAACTAACTTTCAGCTTCTTCAGTGGGATAAAGAAGAAAAATGGGGTTTAAAGTACATACTATTCAGTATTAATGTAGAATTTAACAGCTGCCATCCAAGTGCAGAATCCT	98	34	Deletion	0.02	-17	KCDGQEGHD*	KCDGQEGHD*	AAGTGTGATGGGCAAGAAGGGCATGATTGAGTAGAGTGGAAAGGAGGGAGACTGGGGAGAAGGGAGAGAGAGGAGGGAT-----------------GTGGCAAGGATCATGCATGCCTTATTCATATTTGTGTTATTCAAGGATTCTACTCTGGGTTCTATTATGGGGCCTGGCCTAAAGTGGTTGTTCAAGAAATGTGTGTTAGAGAAATCATACATAAACTAGCAATTCTCATTTGGATTCCTGTATCTGAACAACTAACTTTCAGCTTCTTCAGTGGGATAAAGAAGAAAAATGGGGTTTAAAGTACATACTATTCAGTATTAATGTAGAATTTAACAGCTGCCATCCAAGTGCAGAATCCT	AAGTGTGATGGGCAAGAAGGGCATGATTGAGTAGAGTGGAAAGGAGGGAGACTGGGGAGAAGGGAGAGAGAGGAGGGATGCAATACAGTAGGGCCAGGCGCAAGGATCATGCATGCCTTATTCATATTTGTGTTATTCAAGGATTCTACTCTGGGTTCTATTATGGGGCCTGGCCTAAAGTGGTTGTTCAAGAAATGTGTGTTAGAGAAATCATACATAAACTAGCAATTCTCATTTGGATTCCTGTATCTGAACAACTAACTTTCAGCTTCTTCAGTGGGATAAAGAAGAAAAATGGGGTTTAAAGTACATACTATTCAGTATTAATGTAGAATTTAACAGCTGCCATCCAAGTGCAGAATCCT
AAGTGTGATGGGCAAGAAGGGCATGATTGAGTAGAGTGGAAAGGAGGGAGACTGGGGAGAAGGGAGAGAGAGGAGGGATGCAATACAGTAGGGCCAGGCGCAAGGATCATGCATGCCTTATTCATATTTGTGTTATTCAAGGATTCTACTCTGGGTTCTATTATGGGGCCTGGCCTAAAGTGGTTGTTCAGGAAATGTGTGTTAGAGAAATCATACATAAACTAGCAATTCTCATTTGGATTCCTGTATCTGAACAACTAACTTTCAGCTTCTTCAGTGGGATAAAGAAGAAAAATGGGGTTTAAAGTACATACTATTCAGTATTAATGTAGAATTTAACAGCTGCCATCCAAGTGCAGAATCCT	98	35	1 Base Change	0.02	0	KCDGQEGHD*	KCDGQEGHD*	AAGTGTGATGGGCAAGAAGGGCATGATTGAGTAGAGTGGAAAGGAGGGAGACTGGGGAGAAGGGAGAGAGAGGAGGGATGCAATACAGTAGGGCCAGGCGCAAGGATCATGCATGCCTTATTCATATTTGTGTTATTCAAGGATTCTACTCTGGGTTCTATTATGGGGCCTGGCCTAAAGTGGTTGTTCAGGAAATGTGTGTTAGAGAAATCATACATAAACTAGCAATTCTCATTTGGATTCCTGTATCTGAACAACTAACTTTCAGCTTCTTCAGTGGGATAAAGAAGAAAAATGGGGTTTAAAGTACATACTATTCAGTATTAATGTAGAATTTAACAGCTGCCATCCAAGTGCAGAATCCT	AAGTGTGATGGGCAAGAAGGGCATGATTGAGTAGAGTGGAAAGGAGGGAGACTGGGGAGAAGGGAGAGAGAGGAGGGATGCAATACAGTAGGGCCAGGCGCAAGGATCATGCATGCCTTATTCATATTTGTGTTATTCAAGGATTCTACTCTGGGTTCTATTATGGGGCCTGGCCTAAAGTGGTTGTTCAAGAAATGTGTGTTAGAGAAATCATACATAAACTAGCAATTCTCATTTGGATTCCTGTATCTGAACAACTAACTTTCAGCTTCTTCAGTGGGATAAAGAAGAAAAATGGGGTTTAAAGTACATACTATTCAGTATTAATGTAGAATTTAACAGCTGCCATCCAAGTGCAGAATCCT
AAGTGTGATGGGCAAGAAGGGCATGATTGAGTAGAGTGGAAAGGAGGGAGACTGGGGAGAAGGGAGAGAGAGGAGGGATGCAATACAGTAGGGCCAGGCGCAAGGATCATGCGTGCCTTATTCATATTTGTGTTATTCAAGGATTCTACTCTGGGTTCTATTATGGGGCCTGGCCTAAAGTGGTTGTTCAAGAAATGTGTGTTAGAGAAATCATACATAAACTAGCAATTCTCATTTGGATTCCTGTATCTGAACAACTAACTTTCAGCTTCTTCAGTGGGATAAAGAAGAAAAATGGGGTTTAAAGTACATACTATTCAGTATTAATGTAGAATTTAACAGCTGCCATCCAAGTGCAGAATCCT	98	35	1 Base Change	0.02	0	KCDGQEGHD*	KCDGQEGHD*	AAGTGTGATGGGCAAGAAGGGCATGATTGAGTAGAGTGGAAAGGAGGGAGACTGGGGAGAAGGGAGAGAGAGGAGGGATGCAATACAGTAGGGCCAGGCGCAAGGATCATGCGTGCCTTATTCATATTTGTGTTATTCAAGGATTCTACTCTGGGTTCTATTATGGGGCCTGGCCTAAAGTGGTTGTTCAAGAAATGTGTGTTAGAGAAATCATACATAAACTAGCAATTCTCATTTGGATTCCTGTATCTGAACAACTAACTTTCAGCTTCTTCAGTGGGATAAAGAAGAAAAATGGGGTTTAAAGTACATACTATTCAGTATTAATGTAGAATTTAACAGCTGCCATCCAAGTGCAGAATCCT	AAGTGTGATGGGCAAGAAGGGCATGATTGAGTAGAGTGGAAAGGAGGGAGACTGGGGAGAAGGGAGAGAGAGGAGGGATGCAATACAGTAGGGCCAGGCGCAAGGATCATGCATGCCTTATTCATATTTGTGTTATTCAAGGATTCTACTCTGGGTTCTATTATGGGGCCTGGCCTAAAGTGGTTGTTCAAGAAATGTGTGTTAGAGAAATCATACATAAACTAGCAATTCTCATTTGGATTCCTGTATCTGAACAACTAACTTTCAGCTTCTTCAGTGGGATAAAGAAGAAAAATGGGGTTTAAAGTACATACTATTCAGTATTAATGTAGAATTTAACAGCTGCCATCCAAGTGCAGAATCCT
AAGTGTGATGGGCAAGAAGGGCATGATTGAGTAGAGTGGAAAGGAGGGAGACTGGGGAGAAGGGAGAGAGAGGAGGGATGCAGTACAGTAGGGCCAGGCGCAAGGATCATGCATGCCTTATTCATATTTGTGTTATTCAAGGATTCTACTCTGGGTTCTATTATGGGGCCTGGCCTAAAGTGGTTGTTCAAGAAATGTGTGTTAGAGAAATCATACATAAACTAGCAATTCTCATTTGGATTCCTGTATCTGAACAACTAACTTTCAGCTTCTTCAGTGGGATAAAGAAGAAAAATGGGGTTTAAAGTACATACTATTCAGTATTAATGTAGAATTTAACAGCTGCCATCCAAGTGCAGAATCCT	98	35	1 Base Change	0.02	0	KCDGQEGHD*	KCDGQEGHD*	AAGTGTGATGGGCAAGAAGGGCATGATTGAGTAGAGTGGAAAGGAGGGAGACTGGGGAGAAGGGAGAGAGAGGAGGGATGCAGTACAGTAGGGCCAGGCGCAAGGATCATGCATGCCTTATTCATATTTGTGTTATTCAAGGATTCTACTCTGGGTTCTATTATGGGGCCTGGCCTAAAGTGGTTGTTCAAGAAATGTGTGTTAGAGAAATCATACATAAACTAGCAATTCTCATTTGGATTCCTGTATCTGAACAACTAACTTTCAGCTTCTTCAGTGGGATAAAGAAGAAAAATGGGGTTTAAAGTACATACTATTCAGTATTAATGTAGAATTTAACAGCTGCCATCCAAGTGCAGAATCCT	AAGTGTGATGGGCAAGAAGGGCATGATTGAGTAGAGTGGAAAGGAGGGAGACTGGGGAGAAGGGAGAGAGAGGAGGGATGCAATACAGTAGGGCCAGGCGCAAGGATCATGCATGCCTTATTCATATTTGTGTTATTCAAGGATTCTACTCTGGGTTCTATTATGGGGCCTGGCCTAAAGTGGTTGTTCAAGAAATGTGTGTTAGAGAAATCATACATAAACTAGCAATTCTCATTTGGATTCCTGTATCTGAACAACTAACTTTCAGCTTCTTCAGTGGGATAAAGAAGAAAAATGGGGTTTAAAGTACATACTATTCAGTATTAATGTAGAATTTAACAGCTGCCATCCAAGTGCAGAATCCT
AAGTGTGATGGGCAAGAAGGGCATGATTGAGTAGAGTGGAAAGGGGGGAGACTGGGGAGAAGGGAGAGAGAGGAGGGATGCAATACAGTAGGGCCAGGCTggCAAGGATCATGCATGCCTTATTCATATTTGTGTTATTCAAGGATTCTACTCTGGGTTCTATTATGGGGCCTGGCCTAAAGTGGTTGTTCAAGAAATGTGTGTTAGAGAAATCATACATAAACTAGCAATTCTCATTTGGATTCCTGTATCTGAACAACTAACTTTCAGCTTCTTCAGTGGGATAAAGAAGAAAAATGGGGTTTAAAGTACATACTATTCAGTATTAATGTAGAATTTAACAGCTGCCATCCAAGTGCAGAATCCT	98	35	Insertion	0.02	2	KCDGQEGHD*	KCDGQEGHD*	AAGTGTGATGGGCAAGAAGGGCATGATTGAGTAGAGTGGAAAGGGGGGAGACTGGGGAGAAGGGAGAGAGAGGAGGGATGCAATACAGTAGGGCCAGGCTGGCAAGGATCATGCATGCCTTATTCATATTTGTGTTATTCAAGGATTCTACTCTGGGTTCTATTATGGGGCCTGGCCTAAAGTGGTTGTTCAAGAAATGTGTGTTAGAGAAATCATACATAAACTAGCAATTCTCATTTGGATTCCTGTATCTGAACAACTAACTTTCAGCTTCTTCAGTGGGATAAAGAAGAAAAATGGGGTTTAAAGTACATACTATTCAGTATTAATGTAGAATTTAACAGCTGCCATCCAAGTGCAGAATCCT	AAGTGTGATGGGCAAGAAGGGCATGATTGAGTAGAGTGGAAAGGAGGGAGACTGGGGAGAAGGGAGAGAGAGGAGGGATGCAATACAGTAGGGCCAGGCGCAAGGATCATGCATGCCTTATTCATATTTGTGTTATTCAAGGATTCTACTCTGGGTTCTATTATGGGGCCTGGCCTAAAGTGGTTGTTCAAGAAATGTGTGTTAGAGAAATCATACATAAACTAGCAATTCTCATTTGGATTCCTGTATCTGAACAACTAACTTTCAGCTTCTTCAGTGGGATAAAGAAGAAAAATGGGGTTTAAAGTACATACTATTCAGTATTAATGTAGAATTTAACAGCTGCCATCCAAGTGCAGAATCCT
AAGTGTGATGGGCAAGAAGGGCATGATTGAGTAGAGTGGAAAGGAGGGAGACTGGGGAGAAGGGAGAGAGAGGAGGGATGCAATACAGTAGGGCCAGGCGCAAGGATCATGCATGCCTTATTCATATTTGTGTTATTCAAGGATTCTACTCTGGGTTCTATTATGGGGCCTGGCCTAAGGTGGTTGTTCAAGAAATGTGTGTTAGAGAAATCATACATAAACTAGCAATTCTCATTTGGATTCCTGTATCTGAACAACTAACTTTCAGCTTCTTCAGTGGGATAAAGAAGAAAAATGGGGTTTAAAGTACATACTATTCAGTATTAATGTAGAATTTAACAGCTGCCATCCAAGTGCAGAATCCT	97	34	1 Base Change	0.02	0	KCDGQEGHD*	KCDGQEGHD*	AAGTGTGATGGGCAAGAAGGGCATGATTGAGTAGAGTGGAAAGGAGGGAGACTGGGGAGAAGGGAGAGAGAGGAGGGATGCAATACAGTAGGGCCAGGCGCAAGGATCATGCATGCCTTATTCATATTTGTGTTATTCAAGGATTCTACTCTGGGTTCTATTATGGGGCCTGGCCTAAGGTGGTTGTTCAAGAAATGTGTGTTAGAGAAATCATACATAAACTAGCAATTCTCATTTGGATTCCTGTATCTGAACAACTAACTTTCAGCTTCTTCAGTGGGATAAAGAAGAAAAATGGGGTTTAAAGTACATACTATTCAGTATTAATGTAGAATTTAACAGCTGCCATCCAAGTGCAGAATCCT	AAGTGTGATGGGCAAGAAGGGCATGATTGAGTAGAGTGGAAAGGAGGGAGACTGGGGAGAAGGGAGAGAGAGGAGGGATGCAATACAGTAGGGCCAGGCGCAAGGATCATGCATGCCTTATTCATATTTGTGTTATTCAAGGATTCTACTCTGGGTTCTATTATGGGGCCTGGCCTAAAGTGGTTGTTCAAGAAATGTGTGTTAGAGAAATCATACATAAACTAGCAATTCTCATTTGGATTCCTGTATCTGAACAACTAACTTTCAGCTTCTTCAGTGGGATAAAGAAGAAAAATGGGGTTTAAAGTACATACTATTCAGTATTAATGTAGAATTTAACAGCTGCCATCCAAGTGCAGAATCCT
AAGTGTGATGGGCAAGAAGGGCATGATTGAGTAGAGTGGAAAGGAGGGAGACTGGGGAGAAGGGAGAGAGAGGAGGGATGCAATACAGTAGGGCCAGGCTggCAAGGATCATGCATGCCTTATTCATATTTGTGTTATTCAAGGATTCTACTCTGGGTTCTATTATGGGGCCTGGCCTAAAGTGGTTGTTCAAGAAATGTGTGTTAGAGAAATCATACATAAACTAGCAATCCTCATTTGGATTCCTGTATCTGAACAACTAACTTTCAGCTTCTTCAGTGGGATAAAGAAGAAAAATGGGGTTTAAAGTACATACTATTCAGTATTAATGTAGAATTTAACAGCTGCCATCCAAGTGCAGAATCCT	97	35	Insertion	0.02	2	KCDGQEGHD*	KCDGQEGHD*	AAGTGTGATGGGCAAGAAGGGCATGATTGAGTAGAGTGGAAAGGAGGGAGACTGGGGAGAAGGGAGAGAGAGGAGGGATGCAATACAGTAGGGCCAGGCTGGCAAGGATCATGCATGCCTTATTCATATTTGTGTTATTCAAGGATTCTACTCTGGGTTCTATTATGGGGCCTGGCCTAAAGTGGTTGTTCAAGAAATGTGTGTTAGAGAAATCATACATAAACTAGCAATCCTCATTTGGATTCCTGTATCTGAACAACTAACTTTCAGCTTCTTCAGTGGGATAAAGAAGAAAAATGGGGTTTAAAGTACATACTATTCAGTATTAATGTAGAATTTAACAGCTGCCATCCAAGTGCAGAATCCT	AAGTGTGATGGGCAAGAAGGGCATGATTGAGTAGAGTGGAAAGGAGGGAGACTGGGGAGAAGGGAGAGAGAGGAGGGATGCAATACAGTAGGGCCAGGCGCAAGGATCATGCATGCCTTATTCATATTTGTGTTATTCAAGGATTCTACTCTGGGTTCTATTATGGGGCCTGGCCTAAAGTGGTTGTTCAAGAAATGTGTGTTAGAGAAATCATACATAAACTAGCAATTCTCATTTGGATTCCTGTATCTGAACAACTAACTTTCAGCTTCTTCAGTGGGATAAAGAAGAAAAATGGGGTTTAAAGTACATACTATTCAGTATTAATGTAGAATTTAACAGCTGCCATCCAAGTGCAGAATCCT
AAGTGTGATGGGCAAGAAGGGCATGATTGAGTAGAGTGGAAAGGAGGGAGACTGGGGAGAAGGGAGGGAGAGGAGGGATGCAATACAGTAGGGCCAGGCTggCAAGGATCATGCATGCCTTATTCATATTTGTGTTATTCAAGGATTCTACTCTGGGTTCTATTATGGGGCCTGGCCTAAAGTGGTTGTTCAAGAAATGTGTGTTAGAGAAATCATACATAAACTAGCAATTCTCATTTGGATTCCTGTATCTGAACAACTAACTTTCAGCTTCTTCAGTGGGATAAAGAAGAAAAATGGGGTTTAAAGTACATACTATTCAGTATTAATGTAGAATTTAACAGCTGCCATCCAAGTGCAGAATCCT	97	35	Insertion	0.02	2	KCDGQEGHD*	KCDGQEGHD*	AAGTGTGATGGGCAAGAAGGGCATGATTGAGTAGAGTGGAAAGGAGGGAGACTGGGGAGAAGGGAGGGAGAGGAGGGATGCAATACAGTAGGGCCAGGCTGGCAAGGATCATGCATGCCTTATTCATATTTGTGTTATTCAAGGATTCTACTCTGGGTTCTATTATGGGGCCTGGCCTAAAGTGGTTGTTCAAGAAATGTGTGTTAGAGAAATCATACATAAACTAGCAATTCTCATTTGGATTCCTGTATCTGAACAACTAACTTTCAGCTTCTTCAGTGGGATAAAGAAGAAAAATGGGGTTTAAAGTACATACTATTCAGTATTAATGTAGAATTTAACAGCTGCCATCCAAGTGCAGAATCCT	AAGTGTGATGGGCAAGAAGGGCATGATTGAGTAGAGTGGAAAGGAGGGAGACTGGGGAGAAGGGAGAGAGAGGAGGGATGCAATACAGTAGGGCCAGGCGCAAGGATCATGCATGCCTTATTCATATTTGTGTTATTCAAGGATTCTACTCTGGGTTCTATTATGGGGCCTGGCCTAAAGTGGTTGTTCAAGAAATGTGTGTTAGAGAAATCATACATAAACTAGCAATTCTCATTTGGATTCCTGTATCTGAACAACTAACTTTCAGCTTCTTCAGTGGGATAAAGAAGAAAAATGGGGTTTAAAGTACATACTATTCAGTATTAATGTAGAATTTAACAGCTGCCATCCAAGTGCAGAATCCT
AAGTGTGATGGGCAAGAAGGGCATGATTGGGTAGAGTGGAAAGGAGGGAGACTGGGGAGAAGGGAGAGAGAGGAGGGATGCAATACAGTAGGGCCAGGCCagCAAGGATCATGCATGCCTTATTCATATTTGTGTTATTCAAGGATTCTACTCTGGGTTCTATTATGGGGCCTGGCCTAAAGTGGTTGTTCAAGAAATGTGTGTTAGAGAAATCATACATAAACTAGCAATTCTCATTTGGATTCCTGTATCTGAACAACTAACTTTCAGCTTCTTCAGTGGGATAAAGAAGAAAAATGGGGTTTAAAGTACATACTATTCAGTATTAATGTAGAATTTAACAGCTGCCATCCAAGTGCAGAATCCT	97	35	Insertion	0.02	2	KCDGQEGHDWVEWKGGRLGRREREEGCNTVGPGQQGSCMPYSYLCYSRILLWVLLWGLA*	KCDGQEGHD*	AAGTGTGATGGGCAAGAAGGGCATGATTGGGTAGAGTGGAAAGGAGGGAGACTGGGGAGAAGGGAGAGAGAGGAGGGATGCAATACAGTAGGGCCAGGCCAGCAAGGATCATGCATGCCTTATTCATATTTGTGTTATTCAAGGATTCTACTCTGGGTTCTATTATGGGGCCTGGCCTAAAGTGGTTGTTCAAGAAATGTGTGTTAGAGAAATCATACATAAACTAGCAATTCTCATTTGGATTCCTGTATCTGAACAACTAACTTTCAGCTTCTTCAGTGGGATAAAGAAGAAAAATGGGGTTTAAAGTACATACTATTCAGTATTAATGTAGAATTTAACAGCTGCCATCCAAGTGCAGAATCCT	AAGTGTGATGGGCAAGAAGGGCATGATTGAGTAGAGTGGAAAGGAGGGAGACTGGGGAGAAGGGAGAGAGAGGAGGGATGCAATACAGTAGGGCCAGGCGCAAGGATCATGCATGCCTTATTCATATTTGTGTTATTCAAGGATTCTACTCTGGGTTCTATTATGGGGCCTGGCCTAAAGTGGTTGTTCAAGAAATGTGTGTTAGAGAAATCATACATAAACTAGCAATTCTCATTTGGATTCCTGTATCTGAACAACTAACTTTCAGCTTCTTCAGTGGGATAAAGAAGAAAAATGGGGTTTAAAGTACATACTATTCAGTATTAATGTAGAATTTAACAGCTGCCATCCAAGTGCAGAATCCT
AAGTGTGATGGGCAAGAAGGGCATGATTGAGTAGAGTGGAAAGGAGGGAGACTGGGGAGAAGGGAGAGAGAGGAGGGATGCAATACAGTA-------GCGCAAGGATCATGCATGCCTTATTCATATTTGTGTTATTCAAGGATTCTACTCTGGGTTCTATTATGGGGCCTGGCCTAAAGTGGTTGTTCAAGAAATGTGTGTTAGAGAAATCATACATAAACTAGCAATTCTCATTTGGATTCCTGTATCTGAACAACTAACTTTCAGCTTCTTCAGTGGGATAAAGAAGAAAAATGGGGTTTAAAGTACATACTATTCAGTATTAATGTAGAATTTAACAGCTGCCATCCAAGTGCAGAATCCT	96	35	Deletion	0.02	-7	KCDGQEGHD*	KCDGQEGHD*	AAGTGTGATGGGCAAGAAGGGCATGATTGAGTAGAGTGGAAAGGAGGGAGACTGGGGAGAAGGGAGAGAGAGGAGGGATGCAATACAGTA-------GCGCAAGGATCATGCATGCCTTATTCATATTTGTGTTATTCAAGGATTCTACTCTGGGTTCTATTATGGGGCCTGGCCTAAAGTGGTTGTTCAAGAAATGTGTGTTAGAGAAATCATACATAAACTAGCAATTCTCATTTGGATTCCTGTATCTGAACAACTAACTTTCAGCTTCTTCAGTGGGATAAAGAAGAAAAATGGGGTTTAAAGTACATACTATTCAGTATTAATGTAGAATTTAACAGCTGCCATCCAAGTGCAGAATCCT	AAGTGTGATGGGCAAGAAGGGCATGATTGAGTAGAGTGGAAAGGAGGGAGACTGGGGAGAAGGGAGAGAGAGGAGGGATGCAATACAGTAGGGCCAGGCGCAAGGATCATGCATGCCTTATTCATATTTGTGTTATTCAAGGATTCTACTCTGGGTTCTATTATGGGGCCTGGCCTAAAGTGGTTGTTCAAGAAATGTGTGTTAGAGAAATCATACATAAACTAGCAATTCTCATTTGGATTCCTGTATCTGAACAACTAACTTTCAGCTTCTTCAGTGGGATAAAGAAGAAAAATGGGGTTTAAAGTACATACTATTCAGTATTAATGTAGAATTTAACAGCTGCCATCCAAGTGCAGAATCCT
AAGTGTGATGGGCAAGAAGGGCATGATTGAGTAGAGTGGAAAGGAGGGAGACTGGGGAGAAGGGAGAGAGAGGAGGGATGCAATACAGTAGGGCCA--TGCAAGGATCATGCATGCCTTATTCATATTTGTGTTATTCAAGGATTCTACTCTGGGTTCTATTATGGGGCCTGGCCTAAAGTGGTTGTTCAAGAAATGTGTGTTAGAGAAATCATACATAAACTAGCAATTCTCATTTGGATTCCTGTATCTGAACAACTAACTTTCAGCTTCTTCAGTGGGATAAAGAAGAAAAATGGGGTTTAAAGTACATACTATTCAGTATTAATGTAGAATTTAACAGCTGCCATCCAAGTGCAGAATCCT	96	35	Deletion	0.02	-2	KCDGQEGHD*	KCDGQEGHD*	AAGTGTGATGGGCAAGAAGGGCATGATTGAGTAGAGTGGAAAGGAGGGAGACTGGGGAGAAGGGAGAGAGAGGAGGGATGCAATACAGTAGGGCCA--TGCAAGGATCATGCATGCCTTATTCATATTTGTGTTATTCAAGGATTCTACTCTGGGTTCTATTATGGGGCCTGGCCTAAAGTGGTTGTTCAAGAAATGTGTGTTAGAGAAATCATACATAAACTAGCAATTCTCATTTGGATTCCTGTATCTGAACAACTAACTTTCAGCTTCTTCAGTGGGATAAAGAAGAAAAATGGGGTTTAAAGTACATACTATTCAGTATTAATGTAGAATTTAACAGCTGCCATCCAAGTGCAGAATCCT	AAGTGTGATGGGCAAGAAGGGCATGATTGAGTAGAGTGGAAAGGAGGGAGACTGGGGAGAAGGGAGAGAGAGGAGGGATGCAATACAGTAGGGCCAGGCGCAAGGATCATGCATGCCTTATTCATATTTGTGTTATTCAAGGATTCTACTCTGGGTTCTATTATGGGGCCTGGCCTAAAGTGGTTGTTCAAGAAATGTGTGTTAGAGAAATCATACATAAACTAGCAATTCTCATTTGGATTCCTGTATCTGAACAACTAACTTTCAGCTTCTTCAGTGGGATAAAGAAGAAAAATGGGGTTTAAAGTACATACTATTCAGTATTAATGTAGAATTTAACAGCTGCCATCCAAGTGCAGAATCCT
AAGTGTGATGGGCAAGAAGGGCATGATTGAGTAGAGTGGAAAGGAGGGAGACTGGGGAGAAGGGAGAGAGAGGAGGGATGCAATACAGTAGGGCCAGGCGCAAGGATCATGCATGCCTTATTCATATTTGTGCTATTCAAGGATTCTACTCTGGGTTCTATTATGGGGCCTGGCCTAAAGTGGTTGTTCAAGAAATGTGTGTTAGAGAAATCATACATAAACTAGCAATTCTCATTTGGATTCCTGTATCTGAACAACTAACTTTCAGCTTCTTCAGTGGGATAAAGAAGAAAAATGGGGTTTAAAGTACATACTATTCAGTATTAATGTAGAATTTAACAGCTGCCATCCAAGTGCAGAATCCT	96	35	1 Base Change	0.02	0	KCDGQEGHD*	KCDGQEGHD*	AAGTGTGATGGGCAAGAAGGGCATGATTGAGTAGAGTGGAAAGGAGGGAGACTGGGGAGAAGGGAGAGAGAGGAGGGATGCAATACAGTAGGGCCAGGCGCAAGGATCATGCATGCCTTATTCATATTTGTGCTATTCAAGGATTCTACTCTGGGTTCTATTATGGGGCCTGGCCTAAAGTGGTTGTTCAAGAAATGTGTGTTAGAGAAATCATACATAAACTAGCAATTCTCATTTGGATTCCTGTATCTGAACAACTAACTTTCAGCTTCTTCAGTGGGATAAAGAAGAAAAATGGGGTTTAAAGTACATACTATTCAGTATTAATGTAGAATTTAACAGCTGCCATCCAAGTGCAGAATCCT	AAGTGTGATGGGCAAGAAGGGCATGATTGAGTAGAGTGGAAAGGAGGGAGACTGGGGAGAAGGGAGAGAGAGGAGGGATGCAATACAGTAGGGCCAGGCGCAAGGATCATGCATGCCTTATTCATATTTGTGTTATTCAAGGATTCTACTCTGGGTTCTATTATGGGGCCTGGCCTAAAGTGGTTGTTCAAGAAATGTGTGTTAGAGAAATCATACATAAACTAGCAATTCTCATTTGGATTCCTGTATCTGAACAACTAACTTTCAGCTTCTTCAGTGGGATAAAGAAGAAAAATGGGGTTTAAAGTACATACTATTCAGTATTAATGTAGAATTTAACAGCTGCCATCCAAGTGCAGAATCCT
AAGTGTGATGGGCAAGAAGGGCATGATTGAGTAGAGTGGAAAGGAGGGAGACTGGGGAGAAGGGAGAGAGAGGAGGGATGCAATACAGTAGGGCCAGGCCagCAAGGATCATGCATGCCTTATTCATATTTGTGTTATTCAAGGATTCTACTCTGGGTTCTATTATGGGGCCTGGCCTAAAGTGGTTGTTCAAGAAATGTGTGTTAGAGAAATCATACATAAACTAGCAATTCTCATTTGGATTCCTGTATCTGAACAACTAACTTTCAGCCTCTTCAGTGGGATAAAGAAGAAAAATGGGGTTTAAAGTACATACTATTCAGTATTAATGTAGAATTTAACAGCTGCCATCCAAGTGCAGAATCCT	95	35	Insertion	0.02	2	KCDGQEGHD*	KCDGQEGHD*	AAGTGTGATGGGCAAGAAGGGCATGATTGAGTAGAGTGGAAAGGAGGGAGACTGGGGAGAAGGGAGAGAGAGGAGGGATGCAATACAGTAGGGCCAGGCCAGCAAGGATCATGCATGCCTTATTCATATTTGTGTTATTCAAGGATTCTACTCTGGGTTCTATTATGGGGCCTGGCCTAAAGTGGTTGTTCAAGAAATGTGTGTTAGAGAAATCATACATAAACTAGCAATTCTCATTTGGATTCCTGTATCTGAACAACTAACTTTCAGCCTCTTCAGTGGGATAAAGAAGAAAAATGGGGTTTAAAGTACATACTATTCAGTATTAATGTAGAATTTAACAGCTGCCATCCAAGTGCAGAATCCT	AAGTGTGATGGGCAAGAAGGGCATGATTGAGTAGAGTGGAAAGGAGGGAGACTGGGGAGAAGGGAGAGAGAGGAGGGATGCAATACAGTAGGGCCAGGCGCAAGGATCATGCATGCCTTATTCATATTTGTGTTATTCAAGGATTCTACTCTGGGTTCTATTATGGGGCCTGGCCTAAAGTGGTTGTTCAAGAAATGTGTGTTAGAGAAATCATACATAAACTAGCAATTCTCATTTGGATTCCTGTATCTGAACAACTAACTTTCAGCTTCTTCAGTGGGATAAAGAAGAAAAATGGGGTTTAAAGTACATACTATTCAGTATTAATGTAGAATTTAACAGCTGCCATCCAAGTGCAGAATCCT
AAGTGTGATGGGCAAGAAGGGCATGATTGAGTAGAGTGGAAAGGAGGGAGACTGGGGAGAAGGGAGAGAGAGGAGGGATGCAATACAGTAGGGCCAGGCTggCAAGGATCATGCATGCCTTATTCATATTTGTGTTATTCAAGGATTCTACTCTGGGTTCTATTATGGGGCCTGGCCTAAAGTGGTTGTTCAAGAAGTGTGTGTTAGAGAAATCATACATAAACTAGCAATTCTCATTTGGATTCCTGTATCTGAACAACTAACTTTCAGCTTCTTCAGTGGGATAAAGAAGAAAAATGGGGTTTAAAGTACATACTATTCAGTATTAATGTAGAATTTAACAGCTGCCATCCAAGTGCAGAATCCT	95	35	Insertion	0.02	2	KCDGQEGHD*	KCDGQEGHD*	AAGTGTGATGGGCAAGAAGGGCATGATTGAGTAGAGTGGAAAGGAGGGAGACTGGGGAGAAGGGAGAGAGAGGAGGGATGCAATACAGTAGGGCCAGGCTGGCAAGGATCATGCATGCCTTATTCATATTTGTGTTATTCAAGGATTCTACTCTGGGTTCTATTATGGGGCCTGGCCTAAAGTGGTTGTTCAAGAAGTGTGTGTTAGAGAAATCATACATAAACTAGCAATTCTCATTTGGATTCCTGTATCTGAACAACTAACTTTCAGCTTCTTCAGTGGGATAAAGAAGAAAAATGGGGTTTAAAGTACATACTATTCAGTATTAATGTAGAATTTAACAGCTGCCATCCAAGTGCAGAATCCT	AAGTGTGATGGGCAAGAAGGGCATGATTGAGTAGAGTGGAAAGGAGGGAGACTGGGGAGAAGGGAGAGAGAGGAGGGATGCAATACAGTAGGGCCAGGCGCAAGGATCATGCATGCCTTATTCATATTTGTGTTATTCAAGGATTCTACTCTGGGTTCTATTATGGGGCCTGGCCTAAAGTGGTTGTTCAAGAAATGTGTGTTAGAGAAATCATACATAAACTAGCAATTCTCATTTGGATTCCTGTATCTGAACAACTAACTTTCAGCTTCTTCAGTGGGATAAAGAAGAAAAATGGGGTTTAAAGTACATACTATTCAGTATTAATGTAGAATTTAACAGCTGCCATCCAAGTGCAGAATCCT
AAGTGTGATGGGCAAGAAGGGCATGATTGAGTAGAGTGGAAAGGAGGGAGACTGGGGAGAAGGGAGAGAGAGGAGGGATGCAATACAGTAGGGCCAGGCCagCAAGGATCATGCATGCCTTATTCATATTTGTGTTATTCAAGGATTCTACTCTGGGTTCTATTATGGGGCCTGGCCTAAAGTGGTTGCTCAAGAAATGTGTGTTAGAGAAATCATACATAAACTAGCAATTCTCATTTGGATTCCTGTATCTGAACAACTAACTTTCAGCTTCTTCAGTGGGATAAAGAAGAAAAATGGGGTTTAAAGTACATACTATTCAGTATTAATGTAGAATTTAACAGCTGCCATCCAAGTGCAGAATCCT	94	35	Insertion	0.02	2	KCDGQEGHD*	KCDGQEGHD*	AAGTGTGATGGGCAAGAAGGGCATGATTGAGTAGAGTGGAAAGGAGGGAGACTGGGGAGAAGGGAGAGAGAGGAGGGATGCAATACAGTAGGGCCAGGCCAGCAAGGATCATGCATGCCTTATTCATATTTGTGTTATTCAAGGATTCTACTCTGGGTTCTATTATGGGGCCTGGCCTAAAGTGGTTGCTCAAGAAATGTGTGTTAGAGAAATCATACATAAACTAGCAATTCTCATTTGGATTCCTGTATCTGAACAACTAACTTTCAGCTTCTTCAGTGGGATAAAGAAGAAAAATGGGGTTTAAAGTACATACTATTCAGTATTAATGTAGAATTTAACAGCTGCCATCCAAGTGCAGAATCCT	AAGTGTGATGGGCAAGAAGGGCATGATTGAGTAGAGTGGAAAGGAGGGAGACTGGGGAGAAGGGAGAGAGAGGAGGGATGCAATACAGTAGGGCCAGGCGCAAGGATCATGCATGCCTTATTCATATTTGTGTTATTCAAGGATTCTACTCTGGGTTCTATTATGGGGCCTGGCCTAAAGTGGTTGTTCAAGAAATGTGTGTTAGAGAAATCATACATAAACTAGCAATTCTCATTTGGATTCCTGTATCTGAACAACTAACTTTCAGCTTCTTCAGTGGGATAAAGAAGAAAAATGGGGTTTAAAGTACATACTATTCAGTATTAATGTAGAATTTAACAGCTGCCATCCAAGTGCAGAATCCT
AAGTGTGATGGGCAAGAAGGGCATGATTGAGTAGAGTGGAAAGGAGGGAGACTGGGGAGAAGGGAGAGAGAGGAGGGATGCAATACAGTAGGGCCAGGCCagCAAGGATCATGCATGCCTTATTCATATTTGTGTTATTCAAGGATTCTACTCTGGGTTCTATTATGGGGCCTGGCCTAAAGTGGTTGTTCAAGAAATGTGTGTTAGAGAAATCATACATAAACTAGCAATTCTCATTTGGATTCCTGTATCTGAACAACTAACTTTCAGCTTCTTCAGTGGGATAAGGAAGAAAAATGGGGTTTAAAGTACATACTATTCAGTATTAATGTAGAATTTAACAGCTGCCATCCAAGTGCAGAATCCT	94	35	Insertion	0.02	2	KCDGQEGHD*	KCDGQEGHD*	AAGTGTGATGGGCAAGAAGGGCATGATTGAGTAGAGTGGAAAGGAGGGAGACTGGGGAGAAGGGAGAGAGAGGAGGGATGCAATACAGTAGGGCCAGGCCAGCAAGGATCATGCATGCCTTATTCATATTTGTGTTATTCAAGGATTCTACTCTGGGTTCTATTATGGGGCCTGGCCTAAAGTGGTTGTTCAAGAAATGTGTGTTAGAGAAATCATACATAAACTAGCAATTCTCATTTGGATTCCTGTATCTGAACAACTAACTTTCAGCTTCTTCAGTGGGATAAGGAAGAAAAATGGGGTTTAAAGTACATACTATTCAGTATTAATGTAGAATTTAACAGCTGCCATCCAAGTGCAGAATCCT	AAGTGTGATGGGCAAGAAGGGCATGATTGAGTAGAGTGGAAAGGAGGGAGACTGGGGAGAAGGGAGAGAGAGGAGGGATGCAATACAGTAGGGCCAGGCGCAAGGATCATGCATGCCTTATTCATATTTGTGTTATTCAAGGATTCTACTCTGGGTTCTATTATGGGGCCTGGCCTAAAGTGGTTGTTCAAGAAATGTGTGTTAGAGAAATCATACATAAACTAGCAATTCTCATTTGGATTCCTGTATCTGAACAACTAACTTTCAGCTTCTTCAGTGGGATAAAGAAGAAAAATGGGGTTTAAAGTACATACTATTCAGTATTAATGTAGAATTTAACAGCTGCCATCCAAGTGCAGAATCCT
AAGTGTGATGGGCAAGAAGGGCATGATTGAGTAGAGTGGAAAGGAGGGAGACTGGGGAGAAGGGAGAGAGAGGAGGGATGCAATACAGTAGGGCCAGGCGCAAGGATCATGCATGCCTTATTCATATTTGTGTTATTCAAGGATTCTACTCTGGGTTCTATTATGGGGCCTGGCCTAAAGTGGCTGTTCAAGAAATGTGTGTTAGAGAAATCATACATAAACTAGCAATTCTCATTTGGATTCCTGTATCTGAACAACTAACTTTCAGCTTCTTCAGTGGGATAAAGAAGAAAAATGGGGTTTAAAGTACATACTATTCAGTATTAATGTAGAATTTAACAGCTGCCATCCAAGTGCAGAATCCT	94	35	1 Base Change	0.02	0	KCDGQEGHD*	KCDGQEGHD*	AAGTGTGATGGGCAAGAAGGGCATGATTGAGTAGAGTGGAAAGGAGGGAGACTGGGGAGAAGGGAGAGAGAGGAGGGATGCAATACAGTAGGGCCAGGCGCAAGGATCATGCATGCCTTATTCATATTTGTGTTATTCAAGGATTCTACTCTGGGTTCTATTATGGGGCCTGGCCTAAAGTGGCTGTTCAAGAAATGTGTGTTAGAGAAATCATACATAAACTAGCAATTCTCATTTGGATTCCTGTATCTGAACAACTAACTTTCAGCTTCTTCAGTGGGATAAAGAAGAAAAATGGGGTTTAAAGTACATACTATTCAGTATTAATGTAGAATTTAACAGCTGCCATCCAAGTGCAGAATCCT	AAGTGTGATGGGCAAGAAGGGCATGATTGAGTAGAGTGGAAAGGAGGGAGACTGGGGAGAAGGGAGAGAGAGGAGGGATGCAATACAGTAGGGCCAGGCGCAAGGATCATGCATGCCTTATTCATATTTGTGTTATTCAAGGATTCTACTCTGGGTTCTATTATGGGGCCTGGCCTAAAGTGGTTGTTCAAGAAATGTGTGTTAGAGAAATCATACATAAACTAGCAATTCTCATTTGGATTCCTGTATCTGAACAACTAACTTTCAGCTTCTTCAGTGGGATAAAGAAGAAAAATGGGGTTTAAAGTACATACTATTCAGTATTAATGTAGAATTTAACAGCTGCCATCCAAGTGCAGAATCCT
AAGTGTGATGGGCAAGAAGGGCATGATTGAGTAGAGTGGAAAGGAGGGAGACTGGGGAGAAGGGAGAGAGAGGAGGGATGCAATACAGTAGGGCCAGGCGCAAGGATCATGCATGCCTTATTCATATTTGTGTTATTCAAGGATTCTACTCTGGGTTCTATTATGGGGCCTGGCCTAAAGTGGTTGTTCAAGAAACGTGTGTTAGAGAAATCATACATAAACTAGCAATTCTCATTTGGATTCCTGTATCTGAACAACTAACTTTCAGCTTCTTCAGTGGGATAAAGAAGAAAAATGGGGTTTAAAGTACATACTATTCAGTATTAATGTAGAATTTAACAGCTGCCATCCAAGTGCAGAATCCT	94	35	1 Base Change	0.02	0	KCDGQEGHD*	KCDGQEGHD*	AAGTGTGATGGGCAAGAAGGGCATGATTGAGTAGAGTGGAAAGGAGGGAGACTGGGGAGAAGGGAGAGAGAGGAGGGATGCAATACAGTAGGGCCAGGCGCAAGGATCATGCATGCCTTATTCATATTTGTGTTATTCAAGGATTCTACTCTGGGTTCTATTATGGGGCCTGGCCTAAAGTGGTTGTTCAAGAAACGTGTGTTAGAGAAATCATACATAAACTAGCAATTCTCATTTGGATTCCTGTATCTGAACAACTAACTTTCAGCTTCTTCAGTGGGATAAAGAAGAAAAATGGGGTTTAAAGTACATACTATTCAGTATTAATGTAGAATTTAACAGCTGCCATCCAAGTGCAGAATCCT	AAGTGTGATGGGCAAGAAGGGCATGATTGAGTAGAGTGGAAAGGAGGGAGACTGGGGAGAAGGGAGAGAGAGGAGGGATGCAATACAGTAGGGCCAGGCGCAAGGATCATGCATGCCTTATTCATATTTGTGTTATTCAAGGATTCTACTCTGGGTTCTATTATGGGGCCTGGCCTAAAGTGGTTGTTCAAGAAATGTGTGTTAGAGAAATCATACATAAACTAGCAATTCTCATTTGGATTCCTGTATCTGAACAACTAACTTTCAGCTTCTTCAGTGGGATAAAGAAGAAAAATGGGGTTTAAAGTACATACTATTCAGTATTAATGTAGAATTTAACAGCTGCCATCCAAGTGCAGAATCCT
AAGTGTGATGGGCAAGAAGGGCATGATTGAGTAGAGTGGAAAGGAGGGAGACTGGGGAGAAGGGAGAGAGAGGAGGGATGCAATACAGTAGGGCCAGGCGCAAGGATCATGCATGCCTTATTCATATTTGTGTTATTCAAGGATTCTACTCTGGGTTCTATTATGGGGCCTGGCCTAAAGTGGTTGTTCAAGAAATGTGTGTTAGAGAAATCATACATAAACTAGCAATTCTCATTTGGATTCCTGTATCTGAACAACTAACTTTCAGCTTCTTCAGTGGGATAAAGAAGAAAAATGGGGCTTAAAGTACATACTATTCAGTATTAATGTAGAATTTAACAGCTGCCATCCAAGTGCAGAATCCT	94	35	1 Base Change	0.02	0	KCDGQEGHD*	KCDGQEGHD*	AAGTGTGATGGGCAAGAAGGGCATGATTGAGTAGAGTGGAAAGGAGGGAGACTGGGGAGAAGGGAGAGAGAGGAGGGATGCAATACAGTAGGGCCAGGCGCAAGGATCATGCATGCCTTATTCATATTTGTGTTATTCAAGGATTCTACTCTGGGTTCTATTATGGGGCCTGGCCTAAAGTGGTTGTTCAAGAAATGTGTGTTAGAGAAATCATACATAAACTAGCAATTCTCATTTGGATTCCTGTATCTGAACAACTAACTTTCAGCTTCTTCAGTGGGATAAAGAAGAAAAATGGGGCTTAAAGTACATACTATTCAGTATTAATGTAGAATTTAACAGCTGCCATCCAAGTGCAGAATCCT	AAGTGTGATGGGCAAGAAGGGCATGATTGAGTAGAGTGGAAAGGAGGGAGACTGGGGAGAAGGGAGAGAGAGGAGGGATGCAATACAGTAGGGCCAGGCGCAAGGATCATGCATGCCTTATTCATATTTGTGTTATTCAAGGATTCTACTCTGGGTTCTATTATGGGGCCTGGCCTAAAGTGGTTGTTCAAGAAATGTGTGTTAGAGAAATCATACATAAACTAGCAATTCTCATTTGGATTCCTGTATCTGAACAACTAACTTTCAGCTTCTTCAGTGGGATAAAGAAGAAAAATGGGGTTTAAAGTACATACTATTCAGTATTAATGTAGAATTTAACAGCTGCCATCCAAGTGCAGAATCCT
AAGTGTGATGGGCAAGAAGGGCATGATTGAGTAGAGTGGAAAGGAGGGAGACTGGGGAGAAGGGAGAGAGAGGAGGGATGCAATACAGTAGGGCCAGGCGCAAGGATCATGCATGCCTTATTCATATTTGTGTTATTCAAGGATTCTACTCTGGGTTCTATTATGGGGCCTGGCCTAAAGTGGTTGTTCAAGAAATGTGTGTTAGAGAAATCGTACATAAACTAGCAATTCTCATTTGGATTCCTGTATCTGAACAACTAACTTTCAGCTTCTTCAGTGGGATAAAGAAGAAAAATGGGGTTTAAAGTACATACTATTCAGTATTAATGTAGAATTTAACAGCTGCCATCCAAGTGCAGAATCCT	94	35	1 Base Change	0.02	0	KCDGQEGHD*	KCDGQEGHD*	AAGTGTGATGGGCAAGAAGGGCATGATTGAGTAGAGTGGAAAGGAGGGAGACTGGGGAGAAGGGAGAGAGAGGAGGGATGCAATACAGTAGGGCCAGGCGCAAGGATCATGCATGCCTTATTCATATTTGTGTTATTCAAGGATTCTACTCTGGGTTCTATTATGGGGCCTGGCCTAAAGTGGTTGTTCAAGAAATGTGTGTTAGAGAAATCGTACATAAACTAGCAATTCTCATTTGGATTCCTGTATCTGAACAACTAACTTTCAGCTTCTTCAGTGGGATAAAGAAGAAAAATGGGGTTTAAAGTACATACTATTCAGTATTAATGTAGAATTTAACAGCTGCCATCCAAGTGCAGAATCCT	AAGTGTGATGGGCAAGAAGGGCATGATTGAGTAGAGTGGAAAGGAGGGAGACTGGGGAGAAGGGAGAGAGAGGAGGGATGCAATACAGTAGGGCCAGGCGCAAGGATCATGCATGCCTTATTCATATTTGTGTTATTCAAGGATTCTACTCTGGGTTCTATTATGGGGCCTGGCCTAAAGTGGTTGTTCAAGAAATGTGTGTTAGAGAAATCATACATAAACTAGCAATTCTCATTTGGATTCCTGTATCTGAACAACTAACTTTCAGCTTCTTCAGTGGGATAAAGAAGAAAAATGGGGTTTAAAGTACATACTATTCAGTATTAATGTAGAATTTAACAGCTGCCATCCAAGTGCAGAATCCT
AAGTGTGATGGGCAAGAAGGGCATGATTGAGTAGAGTGGAAAGGAGGGAGACTGGGGAGAAGGGAGAGAGAGGAGGGATGCAATACAGTAGGGCCAGGCGCAAGGATCATGCATGCCTTATTCATATTTGTGTTATTCAAGGATTCTACTCTGGGTTCTATTATGGGGCCTGGCCTAAAGTGGTTGTTCAAGAAATGTGTGTTAGAGGAATCATACATAAACTAGCAATTCTCATTTGGATTCCTGTATCTGAACAACTAACTTTCAGCTTCTTCAGTGGGATAAAGAAGAAAAATGGGGTTTAAAGTACATACTATTCAGTATTAATGTAGAATTTAACAGCTGCCATCCAAGTGCAGAATCCT	94	35	1 Base Change	0.02	0	KCDGQEGHD*	KCDGQEGHD*	AAGTGTGATGGGCAAGAAGGGCATGATTGAGTAGAGTGGAAAGGAGGGAGACTGGGGAGAAGGGAGAGAGAGGAGGGATGCAATACAGTAGGGCCAGGCGCAAGGATCATGCATGCCTTATTCATATTTGTGTTATTCAAGGATTCTACTCTGGGTTCTATTATGGGGCCTGGCCTAAAGTGGTTGTTCAAGAAATGTGTGTTAGAGGAATCATACATAAACTAGCAATTCTCATTTGGATTCCTGTATCTGAACAACTAACTTTCAGCTTCTTCAGTGGGATAAAGAAGAAAAATGGGGTTTAAAGTACATACTATTCAGTATTAATGTAGAATTTAACAGCTGCCATCCAAGTGCAGAATCCT	AAGTGTGATGGGCAAGAAGGGCATGATTGAGTAGAGTGGAAAGGAGGGAGACTGGGGAGAAGGGAGAGAGAGGAGGGATGCAATACAGTAGGGCCAGGCGCAAGGATCATGCATGCCTTATTCATATTTGTGTTATTCAAGGATTCTACTCTGGGTTCTATTATGGGGCCTGGCCTAAAGTGGTTGTTCAAGAAATGTGTGTTAGAGAAATCATACATAAACTAGCAATTCTCATTTGGATTCCTGTATCTGAACAACTAACTTTCAGCTTCTTCAGTGGGATAAAGAAGAAAAATGGGGTTTAAAGTACATACTATTCAGTATTAATGTAGAATTTAACAGCTGCCATCCAAGTGCAGAATCCT
AAGTGTGATGGGCAAGAAGGGCATGATTGAGTAGAGTGGAAAGGAGGGAGACTGGGGAGAAGGGAGAGAGAGGAGGGATGCAATACAGTAGGGCCAGGCTggCAAGGATCATGCATGCCTTATTCATATTTGTGTTATTCAAGGATTCTACTCTGGGTTCTATTATGGGGCCTGGCCTAAAGTGGTTGTTCAAGAAATGTGTGTTAGAGAAATCATACATAAACTAGCAATTCCCATTTGGATTCCTGTATCTGAACAACTAACTTTCAGCTTCTTCAGTGGGATAAAGAAGAAAAATGGGGTTTAAAGTACATACTATTCAGTATTAATGTAGAATTTAACAGCTGCCATCCAAGTGCAGAATCCT	94	35	Insertion	0.02	2	KCDGQEGHD*	KCDGQEGHD*	AAGTGTGATGGGCAAGAAGGGCATGATTGAGTAGAGTGGAAAGGAGGGAGACTGGGGAGAAGGGAGAGAGAGGAGGGATGCAATACAGTAGGGCCAGGCTGGCAAGGATCATGCATGCCTTATTCATATTTGTGTTATTCAAGGATTCTACTCTGGGTTCTATTATGGGGCCTGGCCTAAAGTGGTTGTTCAAGAAATGTGTGTTAGAGAAATCATACATAAACTAGCAATTCCCATTTGGATTCCTGTATCTGAACAACTAACTTTCAGCTTCTTCAGTGGGATAAAGAAGAAAAATGGGGTTTAAAGTACATACTATTCAGTATTAATGTAGAATTTAACAGCTGCCATCCAAGTGCAGAATCCT	AAGTGTGATGGGCAAGAAGGGCATGATTGAGTAGAGTGGAAAGGAGGGAGACTGGGGAGAAGGGAGAGAGAGGAGGGATGCAATACAGTAGGGCCAGGCGCAAGGATCATGCATGCCTTATTCATATTTGTGTTATTCAAGGATTCTACTCTGGGTTCTATTATGGGGCCTGGCCTAAAGTGGTTGTTCAAGAAATGTGTGTTAGAGAAATCATACATAAACTAGCAATTCTCATTTGGATTCCTGTATCTGAACAACTAACTTTCAGCTTCTTCAGTGGGATAAAGAAGAAAAATGGGGTTTAAAGTACATACTATTCAGTATTAATGTAGAATTTAACAGCTGCCATCCAAGTGCAGAATCCT
AAGTGTGATGGGCAAGAAGGGCATGATTGAGTAGAGTGGAAAGGAGGGAGACTGGGGAGAAGGGAGAGAGAGGAGGGATGCAATACAGTAG----------------CATGCATGCCTTATTCATATTTGTGTTATTCAAGGATTCTACTCTGGGTTCTATTATGGGGCCTGGCCTAAAGTGGTTGTTCAAGAAATGTGTGTTAGAGAAATCATACATAAACTAGCAATTCTCATTTGGATTCCTGTATCTGAACAACTAACTTTCAGCTTCTTCAGTGGGATAAAGAAGAAAAATGGGGTTTAAAGTACATACTATTCAGTATTAATGTAGAATTTAACAGCTGCCATCCAAGTGCAGAATCCT	93	34	Deletion	0.02	-16	KCDGQEGHD*	KCDGQEGHD*	AAGTGTGATGGGCAAGAAGGGCATGATTGAGTAGAGTGGAAAGGAGGGAGACTGGGGAGAAGGGAGAGAGAGGAGGGATGCAATACAGTAG----------------CATGCATGCCTTATTCATATTTGTGTTATTCAAGGATTCTACTCTGGGTTCTATTATGGGGCCTGGCCTAAAGTGGTTGTTCAAGAAATGTGTGTTAGAGAAATCATACATAAACTAGCAATTCTCATTTGGATTCCTGTATCTGAACAACTAACTTTCAGCTTCTTCAGTGGGATAAAGAAGAAAAATGGGGTTTAAAGTACATACTATTCAGTATTAATGTAGAATTTAACAGCTGCCATCCAAGTGCAGAATCCT	AAGTGTGATGGGCAAGAAGGGCATGATTGAGTAGAGTGGAAAGGAGGGAGACTGGGGAGAAGGGAGAGAGAGGAGGGATGCAATACAGTAGGGCCAGGCGCAAGGATCATGCATGCCTTATTCATATTTGTGTTATTCAAGGATTCTACTCTGGGTTCTATTATGGGGCCTGGCCTAAAGTGGTTGTTCAAGAAATGTGTGTTAGAGAAATCATACATAAACTAGCAATTCTCATTTGGATTCCTGTATCTGAACAACTAACTTTCAGCTTCTTCAGTGGGATAAAGAAGAAAAATGGGGTTTAAAGTACATACTATTCAGTATTAATGTAGAATTTAACAGCTGCCATCCAAGTGCAGAATCCT
AAGTGTGATGGGCAAGAAGGGCATGATTGAGTAGAGTGGAAAGGAGGGAGACTGGGGAGAAGGGAGAGAGAGGAGGGATGCAATACAGTAGGGCC------------------TGCCTTATTCATATTTGTGTTATTCAAGGATTCTACTCTGGGTTCTATTATGGGGCCTGGCCTAAAGTGGTTGTTCAAGAAATGTGTGTTAGAGAAATCATACATAAACTAGCAATTCTCATTTGGATTCCTGTATCTGAACAACTAACTTTCAGCTTCTTCAGTGGGATAAAGAAGAAAAATGGGGTTTAAAGTACATACTATTCAGTATTAATGTAGAATTTAACAGCTGCCATCCAAGTGCAGAATCCT	93	34	Deletion	0.02	-18	KCDGQEGHD*	KCDGQEGHD*	AAGTGTGATGGGCAAGAAGGGCATGATTGAGTAGAGTGGAAAGGAGGGAGACTGGGGAGAAGGGAGAGAGAGGAGGGATGCAATACAGTAGGGCC------------------TGCCTTATTCATATTTGTGTTATTCAAGGATTCTACTCTGGGTTCTATTATGGGGCCTGGCCTAAAGTGGTTGTTCAAGAAATGTGTGTTAGAGAAATCATACATAAACTAGCAATTCTCATTTGGATTCCTGTATCTGAACAACTAACTTTCAGCTTCTTCAGTGGGATAAAGAAGAAAAATGGGGTTTAAAGTACATACTATTCAGTATTAATGTAGAATTTAACAGCTGCCATCCAAGTGCAGAATCCT	AAGTGTGATGGGCAAGAAGGGCATGATTGAGTAGAGTGGAAAGGAGGGAGACTGGGGAGAAGGGAGAGAGAGGAGGGATGCAATACAGTAGGGCCAGGCGCAAGGATCATGCATGCCTTATTCATATTTGTGTTATTCAAGGATTCTACTCTGGGTTCTATTATGGGGCCTGGCCTAAAGTGGTTGTTCAAGAAATGTGTGTTAGAGAAATCATACATAAACTAGCAATTCTCATTTGGATTCCTGTATCTGAACAACTAACTTTCAGCTTCTTCAGTGGGATAAAGAAGAAAAATGGGGTTTAAAGTACATACTATTCAGTATTAATGTAGAATTTAACAGCTGCCATCCAAGTGCAGAATCCT
AAGTGTGATGGGCAAGAAGGGCATGATTGAGTAGAGTGGAAAGGAGGGAGACTGGGGAGAAGGGAGAGAGAGGAGGGATGCAATACAGTAGGGCCAGGCGCAAGGATCATGCATGCCCTATTCATATTTGTGTTATTCAAGGATTCTACTCTGGGTTCTATTATGGGGCCTGGCCTAAAGTGGTTGTTCAAGAAATGTGTGTTAGAGAAATCATACATAAACTAGCAATTCTCATTTGGATTCCTGTATCTGAACAACTAACTTTCAGCTTCTTCAGTGGGATAAAGAAGAAAAATGGGGTTTAAAGTACATACTATTCAGTATTAATGTAGAATTTAACAGCTGCCATCCAAGTGCAGAATCCT	93	35	1 Base Change	0.02	0	KCDGQEGHD*	KCDGQEGHD*	AAGTGTGATGGGCAAGAAGGGCATGATTGAGTAGAGTGGAAAGGAGGGAGACTGGGGAGAAGGGAGAGAGAGGAGGGATGCAATACAGTAGGGCCAGGCGCAAGGATCATGCATGCCCTATTCATATTTGTGTTATTCAAGGATTCTACTCTGGGTTCTATTATGGGGCCTGGCCTAAAGTGGTTGTTCAAGAAATGTGTGTTAGAGAAATCATACATAAACTAGCAATTCTCATTTGGATTCCTGTATCTGAACAACTAACTTTCAGCTTCTTCAGTGGGATAAAGAAGAAAAATGGGGTTTAAAGTACATACTATTCAGTATTAATGTAGAATTTAACAGCTGCCATCCAAGTGCAGAATCCT	AAGTGTGATGGGCAAGAAGGGCATGATTGAGTAGAGTGGAAAGGAGGGAGACTGGGGAGAAGGGAGAGAGAGGAGGGATGCAATACAGTAGGGCCAGGCGCAAGGATCATGCATGCCTTATTCATATTTGTGTTATTCAAGGATTCTACTCTGGGTTCTATTATGGGGCCTGGCCTAAAGTGGTTGTTCAAGAAATGTGTGTTAGAGAAATCATACATAAACTAGCAATTCTCATTTGGATTCCTGTATCTGAACAACTAACTTTCAGCTTCTTCAGTGGGATAAAGAAGAAAAATGGGGTTTAAAGTACATACTATTCAGTATTAATGTAGAATTTAACAGCTGCCATCCAAGTGCAGAATCCT
AAGTGTGATGGGCAAGAAGGGCATGATTGAGTAGAGTGGAAAGGAGGGAGACTGGGGAGAAGGGAGAGAGAGGAGGGATGCAATACAGTAGGGCCAGGCTggCAAGGATCATGCATGCCTTATTCATATTTGTGTTATTCAAGGATTCTACTCTGGGTTCTATTATGGGGCCTGGCCTAAAGTGGTTGTTCAAGAAATGTGCGTTAGAGAAATCATACATAAACTAGCAATTCTCATTTGGATTCCTGTATCTGAACAACTAACTTTCAGCTTCTTCAGTGGGATAAAGAAGAAAAATGGGGTTTAAAGTACATACTATTCAGTATTAATGTAGAATTTAACAGCTGCCATCCAAGTGCAGAATCCT	93	35	Insertion	0.02	2	KCDGQEGHD*	KCDGQEGHD*	AAGTGTGATGGGCAAGAAGGGCATGATTGAGTAGAGTGGAAAGGAGGGAGACTGGGGAGAAGGGAGAGAGAGGAGGGATGCAATACAGTAGGGCCAGGCTGGCAAGGATCATGCATGCCTTATTCATATTTGTGTTATTCAAGGATTCTACTCTGGGTTCTATTATGGGGCCTGGCCTAAAGTGGTTGTTCAAGAAATGTGCGTTAGAGAAATCATACATAAACTAGCAATTCTCATTTGGATTCCTGTATCTGAACAACTAACTTTCAGCTTCTTCAGTGGGATAAAGAAGAAAAATGGGGTTTAAAGTACATACTATTCAGTATTAATGTAGAATTTAACAGCTGCCATCCAAGTGCAGAATCCT	AAGTGTGATGGGCAAGAAGGGCATGATTGAGTAGAGTGGAAAGGAGGGAGACTGGGGAGAAGGGAGAGAGAGGAGGGATGCAATACAGTAGGGCCAGGCGCAAGGATCATGCATGCCTTATTCATATTTGTGTTATTCAAGGATTCTACTCTGGGTTCTATTATGGGGCCTGGCCTAAAGTGGTTGTTCAAGAAATGTGTGTTAGAGAAATCATACATAAACTAGCAATTCTCATTTGGATTCCTGTATCTGAACAACTAACTTTCAGCTTCTTCAGTGGGATAAAGAAGAAAAATGGGGTTTAAAGTACATACTATTCAGTATTAATGTAGAATTTAACAGCTGCCATCCAAGTGCAGAATCCT
AAGTGTGATGGGCAAGAAGGGCATGATTGAGTAGAGTGGAAAGGAGGGAGACTGGGGAGAAGGGAGAGAGAGGAGGGATGCAATACAGTAGGGCCAGGCTggCAAGGATCATGCATGCCTTATTCATATTTGTGTTATTCAAGGATTCTACTCTGGGTTCTATTATGGGGCCTGGCCTAAAGTGGTTGTTCAAGAAATGTGTGTTAGAGAAATCATACATAAACTAGCAATTCTCATTTGGATTCCTGTATCTGAACAACTAACTTTCGGCTTCTTCAGTGGGATAAAGAAGAAAAATGGGGTTTAAAGTACATACTATTCAGTATTAATGTAGAATTTAACAGCTGCCATCCAAGTGCAGAATCCT	93	35	Insertion	0.02	2	KCDGQEGHD*	KCDGQEGHD*	AAGTGTGATGGGCAAGAAGGGCATGATTGAGTAGAGTGGAAAGGAGGGAGACTGGGGAGAAGGGAGAGAGAGGAGGGATGCAATACAGTAGGGCCAGGCTGGCAAGGATCATGCATGCCTTATTCATATTTGTGTTATTCAAGGATTCTACTCTGGGTTCTATTATGGGGCCTGGCCTAAAGTGGTTGTTCAAGAAATGTGTGTTAGAGAAATCATACATAAACTAGCAATTCTCATTTGGATTCCTGTATCTGAACAACTAACTTTCGGCTTCTTCAGTGGGATAAAGAAGAAAAATGGGGTTTAAAGTACATACTATTCAGTATTAATGTAGAATTTAACAGCTGCCATCCAAGTGCAGAATCCT	AAGTGTGATGGGCAAGAAGGGCATGATTGAGTAGAGTGGAAAGGAGGGAGACTGGGGAGAAGGGAGAGAGAGGAGGGATGCAATACAGTAGGGCCAGGCGCAAGGATCATGCATGCCTTATTCATATTTGTGTTATTCAAGGATTCTACTCTGGGTTCTATTATGGGGCCTGGCCTAAAGTGGTTGTTCAAGAAATGTGTGTTAGAGAAATCATACATAAACTAGCAATTCTCATTTGGATTCCTGTATCTGAACAACTAACTTTCAGCTTCTTCAGTGGGATAAAGAAGAAAAATGGGGTTTAAAGTACATACTATTCAGTATTAATGTAGAATTTAACAGCTGCCATCCAAGTGCAGAATCCT
AAGTGTGATGGGCAAGAAGGGCATGATTGAGTAGAGTGGAAAGGAGGGAGACTGGGGAGAAGGGAGAGAGAGGAGGGATGCAATACAGTAGGGCCAGGCTggCAAGGATCATGCATGCCTTATTCATATTTGTGTTATTCAAGGATTCTACTCTGGGTTCTATTATGGGGCCTGGCCTAAGGTGGTTGTTCAAGAAATGTGTGTTAGAGAAATCATACATAAACTAGCAATTCTCATTTGGATTCCTGTATCTGAACAACTAACTTTCAGCTTCTTCAGTGGGATAAAGAAGAAAAATGGGGTTTAAAGTACATACTATTCAGTATTAATGTAGAATTTAACAGCTGCCATCCAAGTGCAGAATCCT	93	35	Insertion	0.02	2	KCDGQEGHD*	KCDGQEGHD*	AAGTGTGATGGGCAAGAAGGGCATGATTGAGTAGAGTGGAAAGGAGGGAGACTGGGGAGAAGGGAGAGAGAGGAGGGATGCAATACAGTAGGGCCAGGCTGGCAAGGATCATGCATGCCTTATTCATATTTGTGTTATTCAAGGATTCTACTCTGGGTTCTATTATGGGGCCTGGCCTAAGGTGGTTGTTCAAGAAATGTGTGTTAGAGAAATCATACATAAACTAGCAATTCTCATTTGGATTCCTGTATCTGAACAACTAACTTTCAGCTTCTTCAGTGGGATAAAGAAGAAAAATGGGGTTTAAAGTACATACTATTCAGTATTAATGTAGAATTTAACAGCTGCCATCCAAGTGCAGAATCCT	AAGTGTGATGGGCAAGAAGGGCATGATTGAGTAGAGTGGAAAGGAGGGAGACTGGGGAGAAGGGAGAGAGAGGAGGGATGCAATACAGTAGGGCCAGGCGCAAGGATCATGCATGCCTTATTCATATTTGTGTTATTCAAGGATTCTACTCTGGGTTCTATTATGGGGCCTGGCCTAAAGTGGTTGTTCAAGAAATGTGTGTTAGAGAAATCATACATAAACTAGCAATTCTCATTTGGATTCCTGTATCTGAACAACTAACTTTCAGCTTCTTCAGTGGGATAAAGAAGAAAAATGGGGTTTAAAGTACATACTATTCAGTATTAATGTAGAATTTAACAGCTGCCATCCAAGTGCAGAATCCT
AAGTGTGATGGGCAAGAAGGGCATGATTGAGTAGAGTGGAAAGGAGGGAGACTGGGGAGAAGGGAGAGAGAGGAGGGATGCAATACAGTAGGGCCAGGCTggCAAGGATCATGCATGCCTTATTCATATTTGTGTTATTCAGGGATTCTACTCTGGGTTCTATTATGGGGCCTGGCCTAAAGTGGTTGTTCAAGAAATGTGTGTTAGAGAAATCATACATAAACTAGCAATTCTCATTTGGATTCCTGTATCTGAACAACTAACTTTCAGCTTCTTCAGTGGGATAAAGAAGAAAAATGGGGTTTAAAGTACATACTATTCAGTATTAATGTAGAATTTAACAGCTGCCATCCAAGTGCAGAATCCT	93	35	Insertion	0.02	2	KCDGQEGHD*	KCDGQEGHD*	AAGTGTGATGGGCAAGAAGGGCATGATTGAGTAGAGTGGAAAGGAGGGAGACTGGGGAGAAGGGAGAGAGAGGAGGGATGCAATACAGTAGGGCCAGGCTGGCAAGGATCATGCATGCCTTATTCATATTTGTGTTATTCAGGGATTCTACTCTGGGTTCTATTATGGGGCCTGGCCTAAAGTGGTTGTTCAAGAAATGTGTGTTAGAGAAATCATACATAAACTAGCAATTCTCATTTGGATTCCTGTATCTGAACAACTAACTTTCAGCTTCTTCAGTGGGATAAAGAAGAAAAATGGGGTTTAAAGTACATACTATTCAGTATTAATGTAGAATTTAACAGCTGCCATCCAAGTGCAGAATCCT	AAGTGTGATGGGCAAGAAGGGCATGATTGAGTAGAGTGGAAAGGAGGGAGACTGGGGAGAAGGGAGAGAGAGGAGGGATGCAATACAGTAGGGCCAGGCGCAAGGATCATGCATGCCTTATTCATATTTGTGTTATTCAAGGATTCTACTCTGGGTTCTATTATGGGGCCTGGCCTAAAGTGGTTGTTCAAGAAATGTGTGTTAGAGAAATCATACATAAACTAGCAATTCTCATTTGGATTCCTGTATCTGAACAACTAACTTTCAGCTTCTTCAGTGGGATAAAGAAGAAAAATGGGGTTTAAAGTACATACTATTCAGTATTAATGTAGAATTTAACAGCTGCCATCCAAGTGCAGAATCCT
AAGTGTGATGGGCAAGAAGGGCATGATTGAGTAGAGTGGAAAGGAGGGAGACTGGGGAGAAGGGAGAGAGAGGGGGGATGCAATACAGTAGGGCCAGGCTggCAAGGATCATGCATGCCTTATTCATATTTGTGTTATTCAAGGATTCTACTCTGGGTTCTATTATGGGGCCTGGCCTAAAGTGGTTGTTCAAGAAATGTGTGTTAGAGAAATCATACATAAACTAGCAATTCTCATTTGGATTCCTGTATCTGAACAACTAACTTTCAGCTTCTTCAGTGGGATAAAGAAGAAAAATGGGGTTTAAAGTACATACTATTCAGTATTAATGTAGAATTTAACAGCTGCCATCCAAGTGCAGAATCCT	93	35	Insertion	0.02	2	KCDGQEGHD*	KCDGQEGHD*	AAGTGTGATGGGCAAGAAGGGCATGATTGAGTAGAGTGGAAAGGAGGGAGACTGGGGAGAAGGGAGAGAGAGGGGGGATGCAATACAGTAGGGCCAGGCTGGCAAGGATCATGCATGCCTTATTCATATTTGTGTTATTCAAGGATTCTACTCTGGGTTCTATTATGGGGCCTGGCCTAAAGTGGTTGTTCAAGAAATGTGTGTTAGAGAAATCATACATAAACTAGCAATTCTCATTTGGATTCCTGTATCTGAACAACTAACTTTCAGCTTCTTCAGTGGGATAAAGAAGAAAAATGGGGTTTAAAGTACATACTATTCAGTATTAATGTAGAATTTAACAGCTGCCATCCAAGTGCAGAATCCT	AAGTGTGATGGGCAAGAAGGGCATGATTGAGTAGAGTGGAAAGGAGGGAGACTGGGGAGAAGGGAGAGAGAGGAGGGATGCAATACAGTAGGGCCAGGCGCAAGGATCATGCATGCCTTATTCATATTTGTGTTATTCAAGGATTCTACTCTGGGTTCTATTATGGGGCCTGGCCTAAAGTGGTTGTTCAAGAAATGTGTGTTAGAGAAATCATACATAAACTAGCAATTCTCATTTGGATTCCTGTATCTGAACAACTAACTTTCAGCTTCTTCAGTGGGATAAAGAAGAAAAATGGGGTTTAAAGTACATACTATTCAGTATTAATGTAGAATTTAACAGCTGCCATCCAAGTGCAGAATCCT
AAGTGTGATGGGCAAGAAGGGCATGATTGAGTAGAGTGGAAAGGAGGGAGACTGGGGAGAAGGGAGAGAGAGGAGGGATGCAATACAGTAGGGCCAGGCCagCAAGGATCATGCATGCCTTATTCATATTTGTGTTATTCAAGGATTCTACTCTGGGTTCTATTATGGGGCCTGGCCTAAAGTGGTTGTTCAAGAAATGTGTGTTAGGGAAATCATACATAAACTAGCAATTCTCATTTGGATTCCTGTATCTGAACAACTAACTTTCAGCTTCTTCAGTGGGATAAAGAAGAAAAATGGGGTTTAAAGTACATACTATTCAGTATTAATGTAGAATTTAACAGCTGCCATCCAAGTGCAGAATCCT	92	35	Insertion	0.02	2	KCDGQEGHD*	KCDGQEGHD*	AAGTGTGATGGGCAAGAAGGGCATGATTGAGTAGAGTGGAAAGGAGGGAGACTGGGGAGAAGGGAGAGAGAGGAGGGATGCAATACAGTAGGGCCAGGCCAGCAAGGATCATGCATGCCTTATTCATATTTGTGTTATTCAAGGATTCTACTCTGGGTTCTATTATGGGGCCTGGCCTAAAGTGGTTGTTCAAGAAATGTGTGTTAGGGAAATCATACATAAACTAGCAATTCTCATTTGGATTCCTGTATCTGAACAACTAACTTTCAGCTTCTTCAGTGGGATAAAGAAGAAAAATGGGGTTTAAAGTACATACTATTCAGTATTAATGTAGAATTTAACAGCTGCCATCCAAGTGCAGAATCCT	AAGTGTGATGGGCAAGAAGGGCATGATTGAGTAGAGTGGAAAGGAGGGAGACTGGGGAGAAGGGAGAGAGAGGAGGGATGCAATACAGTAGGGCCAGGCGCAAGGATCATGCATGCCTTATTCATATTTGTGTTATTCAAGGATTCTACTCTGGGTTCTATTATGGGGCCTGGCCTAAAGTGGTTGTTCAAGAAATGTGTGTTAGAGAAATCATACATAAACTAGCAATTCTCATTTGGATTCCTGTATCTGAACAACTAACTTTCAGCTTCTTCAGTGGGATAAAGAAGAAAAATGGGGTTTAAAGTACATACTATTCAGTATTAATGTAGAATTTAACAGCTGCCATCCAAGTGCAGAATCCT
AAGTGTGATGGGCAAGAAGGGCATGATTGAGTAGAGTGGAAAGGAGGGAGACTGGGGAGAAGGGAGAGAGAGGAGGGATGCAATACAGTAGGGCCAGGCGCAAGGATCATGCATGCCTTATTCATATTTGTGTTATTCAAGGATTCTACCCTGGGTTCTATTATGGGGCCTGGCCTAAAGTGGTTGTTCAAGAAATGTGTGTTAGAGAAATCATACATAAACTAGCAATTCTCATTTGGATTCCTGTATCTGAACAACTAACTTTCAGCTTCTTCAGTGGGATAAAGAAGAAAAATGGGGTTTAAAGTACATACTATTCAGTATTAATGTAGAATTTAACAGCTGCCATCCAAGTGCAGAATCCT	92	35	1 Base Change	0.02	0	KCDGQEGHD*	KCDGQEGHD*	AAGTGTGATGGGCAAGAAGGGCATGATTGAGTAGAGTGGAAAGGAGGGAGACTGGGGAGAAGGGAGAGAGAGGAGGGATGCAATACAGTAGGGCCAGGCGCAAGGATCATGCATGCCTTATTCATATTTGTGTTATTCAAGGATTCTACCCTGGGTTCTATTATGGGGCCTGGCCTAAAGTGGTTGTTCAAGAAATGTGTGTTAGAGAAATCATACATAAACTAGCAATTCTCATTTGGATTCCTGTATCTGAACAACTAACTTTCAGCTTCTTCAGTGGGATAAAGAAGAAAAATGGGGTTTAAAGTACATACTATTCAGTATTAATGTAGAATTTAACAGCTGCCATCCAAGTGCAGAATCCT	AAGTGTGATGGGCAAGAAGGGCATGATTGAGTAGAGTGGAAAGGAGGGAGACTGGGGAGAAGGGAGAGAGAGGAGGGATGCAATACAGTAGGGCCAGGCGCAAGGATCATGCATGCCTTATTCATATTTGTGTTATTCAAGGATTCTACTCTGGGTTCTATTATGGGGCCTGGCCTAAAGTGGTTGTTCAAGAAATGTGTGTTAGAGAAATCATACATAAACTAGCAATTCTCATTTGGATTCCTGTATCTGAACAACTAACTTTCAGCTTCTTCAGTGGGATAAAGAAGAAAAATGGGGTTTAAAGTACATACTATTCAGTATTAATGTAGAATTTAACAGCTGCCATCCAAGTGCAGAATCCT
AAGTGTGATGGGCAAGAAGGGCATGATTGAGTAGAGTGGAAAGGAGGGAGACTGGGGAGAAGGGAGAGAGAGGAGGGATGCAATACAGTAGGGCCAGGCGCAAGGATCATGCATGCCTTATTCATATTTGTGTTATTCAAGGATTCTACTCTGGGTTCTATTATGGGGCCTGGCCTAAAGTGGTTGTTCAAGAAATGTGTGTTAGAGAAATCATACATAAACTAGCAATTCTCATTTGGATTCCTGTATCTGAACAACTAACTTTCAGCTTCTTCGGTGGGATAAAGAAGAAAAATGGGGTTTAAAGTACATACTATTCAGTATTAATGTAGAATTTAACAGCTGCCATCCAAGTGCAGAATCCT	92	35	1 Base Change	0.02	0	KCDGQEGHD*	KCDGQEGHD*	AAGTGTGATGGGCAAGAAGGGCATGATTGAGTAGAGTGGAAAGGAGGGAGACTGGGGAGAAGGGAGAGAGAGGAGGGATGCAATACAGTAGGGCCAGGCGCAAGGATCATGCATGCCTTATTCATATTTGTGTTATTCAAGGATTCTACTCTGGGTTCTATTATGGGGCCTGGCCTAAAGTGGTTGTTCAAGAAATGTGTGTTAGAGAAATCATACATAAACTAGCAATTCTCATTTGGATTCCTGTATCTGAACAACTAACTTTCAGCTTCTTCGGTGGGATAAAGAAGAAAAATGGGGTTTAAAGTACATACTATTCAGTATTAATGTAGAATTTAACAGCTGCCATCCAAGTGCAGAATCCT	AAGTGTGATGGGCAAGAAGGGCATGATTGAGTAGAGTGGAAAGGAGGGAGACTGGGGAGAAGGGAGAGAGAGGAGGGATGCAATACAGTAGGGCCAGGCGCAAGGATCATGCATGCCTTATTCATATTTGTGTTATTCAAGGATTCTACTCTGGGTTCTATTATGGGGCCTGGCCTAAAGTGGTTGTTCAAGAAATGTGTGTTAGAGAAATCATACATAAACTAGCAATTCTCATTTGGATTCCTGTATCTGAACAACTAACTTTCAGCTTCTTCAGTGGGATAAAGAAGAAAAATGGGGTTTAAAGTACATACTATTCAGTATTAATGTAGAATTTAACAGCTGCCATCCAAGTGCAGAATCCT
AAGTGTGATGGGCAAGAAGGGCATGATTGAGTAGAGTGGAAAGGAGGGAGACTGGGGAGAAGGGAGAGAGAGGAGGGATGCAATACAGTAGGGCCAG-------------GCTTGCCTTATTCATATTTGTGTTATTCAAGGATTCTACTCTGGGTTCTATTATGGGGCCTGGCCTAAAGTGGTTGTTCAAGAAATGTGTGTTAGAGAAATCATACATAAACTAGCAATTCTCATTTGGATTCCTGTATCTGAACAACTAACTTTCAGCTTCTTCAGTGGGATAAAGAAGAAAAATGGGGTTTAAAGTACATACTATTCAGTATTAATGTAGAATTTAACAGCTGCCATCCAAGTGCAGAATCCT	91	35	Deletion	0.02	-13	KCDGQEGHD*	KCDGQEGHD*	AAGTGTGATGGGCAAGAAGGGCATGATTGAGTAGAGTGGAAAGGAGGGAGACTGGGGAGAAGGGAGAGAGAGGAGGGATGCAATACAGTAGGGCCAG-------------GCTTGCCTTATTCATATTTGTGTTATTCAAGGATTCTACTCTGGGTTCTATTATGGGGCCTGGCCTAAAGTGGTTGTTCAAGAAATGTGTGTTAGAGAAATCATACATAAACTAGCAATTCTCATTTGGATTCCTGTATCTGAACAACTAACTTTCAGCTTCTTCAGTGGGATAAAGAAGAAAAATGGGGTTTAAAGTACATACTATTCAGTATTAATGTAGAATTTAACAGCTGCCATCCAAGTGCAGAATCCT	AAGTGTGATGGGCAAGAAGGGCATGATTGAGTAGAGTGGAAAGGAGGGAGACTGGGGAGAAGGGAGAGAGAGGAGGGATGCAATACAGTAGGGCCAGGCGCAAGGATCATGCATGCCTTATTCATATTTGTGTTATTCAAGGATTCTACTCTGGGTTCTATTATGGGGCCTGGCCTAAAGTGGTTGTTCAAGAAATGTGTGTTAGAGAAATCATACATAAACTAGCAATTCTCATTTGGATTCCTGTATCTGAACAACTAACTTTCAGCTTCTTCAGTGGGATAAAGAAGAAAAATGGGGTTTAAAGTACATACTATTCAGTATTAATGTAGAATTTAACAGCTGCCATCCAAGTGCAGAATCCT
AAGTGTGATGGGCAAGAAGGGCATGATTGAGTAGAGTGGAAAGGAGGGAGACTGGGGAGAAGGGAGAGAGAGGAGGGATGCAATACAGTAGGGCCAGGCGCAAGGATCATGCATGCCTTATTCATATTTGTGTTATTCAAGGATTCTACTCTGGGTTCTATTATGGGGCCTGGCCTAAAGTGGTTGTTCAAGAAATGTGTGTTAGAGAAATCATACATAAACTAGCAATTCTCATTTGGATTCCTGTATCTGAACAACTAACTTTCAGCTTCTTCAGTGGGATAAAGAAGAAAAATGGGGTTTAAAGTACATACTATTCGGTATTAATGTAGAATTTAACAGCTGCCATCCAAGTGCAGAATCCT	91	35	1 Base Change	0.02	0	KCDGQEGHD*	KCDGQEGHD*	AAGTGTGATGGGCAAGAAGGGCATGATTGAGTAGAGTGGAAAGGAGGGAGACTGGGGAGAAGGGAGAGAGAGGAGGGATGCAATACAGTAGGGCCAGGCGCAAGGATCATGCATGCCTTATTCATATTTGTGTTATTCAAGGATTCTACTCTGGGTTCTATTATGGGGCCTGGCCTAAAGTGGTTGTTCAAGAAATGTGTGTTAGAGAAATCATACATAAACTAGCAATTCTCATTTGGATTCCTGTATCTGAACAACTAACTTTCAGCTTCTTCAGTGGGATAAAGAAGAAAAATGGGGTTTAAAGTACATACTATTCGGTATTAATGTAGAATTTAACAGCTGCCATCCAAGTGCAGAATCCT	AAGTGTGATGGGCAAGAAGGGCATGATTGAGTAGAGTGGAAAGGAGGGAGACTGGGGAGAAGGGAGAGAGAGGAGGGATGCAATACAGTAGGGCCAGGCGCAAGGATCATGCATGCCTTATTCATATTTGTGTTATTCAAGGATTCTACTCTGGGTTCTATTATGGGGCCTGGCCTAAAGTGGTTGTTCAAGAAATGTGTGTTAGAGAAATCATACATAAACTAGCAATTCTCATTTGGATTCCTGTATCTGAACAACTAACTTTCAGCTTCTTCAGTGGGATAAAGAAGAAAAATGGGGTTTAAAGTACATACTATTCAGTATTAATGTAGAATTTAACAGCTGCCATCCAAGTGCAGAATCCT
AAGTGTGATGGGCAAGAAGGGCATGATTGAGTAGAGTGGAAAGGAGGGAGACTGGGGAGAAGGGAGAGAGAGGAGGGATGCAATACAGTAGGGCCAGGCGCAAGGATCATGCATGCCTTATTCATATTTGTGTTATTCGAGGATTCTACTCTGGGTTCTATTATGGGGCCTGGCCTAAAGTGGTTGTTCAAGAAATGTGTGTTAGAGAAATCATACATAAACTAGCAATTCTCATTTGGATTCCTGTATCTGAACAACTAACTTTCAGCTTCTTCAGTGGGATAAAGAAGAAAAATGGGGTTTAAAGTACATACTATTCAGTATTAATGTAGAATTTAACAGCTGCCATCCAAGTGCAGAATCCT	91	35	1 Base Change	0.02	0	KCDGQEGHD*	KCDGQEGHD*	AAGTGTGATGGGCAAGAAGGGCATGATTGAGTAGAGTGGAAAGGAGGGAGACTGGGGAGAAGGGAGAGAGAGGAGGGATGCAATACAGTAGGGCCAGGCGCAAGGATCATGCATGCCTTATTCATATTTGTGTTATTCGAGGATTCTACTCTGGGTTCTATTATGGGGCCTGGCCTAAAGTGGTTGTTCAAGAAATGTGTGTTAGAGAAATCATACATAAACTAGCAATTCTCATTTGGATTCCTGTATCTGAACAACTAACTTTCAGCTTCTTCAGTGGGATAAAGAAGAAAAATGGGGTTTAAAGTACATACTATTCAGTATTAATGTAGAATTTAACAGCTGCCATCCAAGTGCAGAATCCT	AAGTGTGATGGGCAAGAAGGGCATGATTGAGTAGAGTGGAAAGGAGGGAGACTGGGGAGAAGGGAGAGAGAGGAGGGATGCAATACAGTAGGGCCAGGCGCAAGGATCATGCATGCCTTATTCATATTTGTGTTATTCAAGGATTCTACTCTGGGTTCTATTATGGGGCCTGGCCTAAAGTGGTTGTTCAAGAAATGTGTGTTAGAGAAATCATACATAAACTAGCAATTCTCATTTGGATTCCTGTATCTGAACAACTAACTTTCAGCTTCTTCAGTGGGATAAAGAAGAAAAATGGGGTTTAAAGTACATACTATTCAGTATTAATGTAGAATTTAACAGCTGCCATCCAAGTGCAGAATCCT
AAGTGTGATGGGCAAGAAGGGCATGATTGAGTAGAGTGGAAAGGAGGGAGACTGGGGAGAAGGGAGAGAGAGGAGGGATGCAATACAGTAGGGCCAGGCTggCAAGGATCATGCATGCCTTATCCATATTTGTGTTATTCAAGGATTCTACTCTGGGTTCTATTATGGGGCCTGGCCTAAAGTGGTTGTTCAAGAAATGTGTGTTAGAGAAATCATACATAAACTAGCAATTCTCATTTGGATTCCTGTATCTGAACAACTAACTTTCAGCTTCTTCAGTGGGATAAAGAAGAAAAATGGGGTTTAAAGTACATACTATTCAGTATTAATGTAGAATTTAACAGCTGCCATCCAAGTGCAGAATCCT	91	35	Insertion	0.02	2	KCDGQEGHD*	KCDGQEGHD*	AAGTGTGATGGGCAAGAAGGGCATGATTGAGTAGAGTGGAAAGGAGGGAGACTGGGGAGAAGGGAGAGAGAGGAGGGATGCAATACAGTAGGGCCAGGCTGGCAAGGATCATGCATGCCTTATCCATATTTGTGTTATTCAAGGATTCTACTCTGGGTTCTATTATGGGGCCTGGCCTAAAGTGGTTGTTCAAGAAATGTGTGTTAGAGAAATCATACATAAACTAGCAATTCTCATTTGGATTCCTGTATCTGAACAACTAACTTTCAGCTTCTTCAGTGGGATAAAGAAGAAAAATGGGGTTTAAAGTACATACTATTCAGTATTAATGTAGAATTTAACAGCTGCCATCCAAGTGCAGAATCCT	AAGTGTGATGGGCAAGAAGGGCATGATTGAGTAGAGTGGAAAGGAGGGAGACTGGGGAGAAGGGAGAGAGAGGAGGGATGCAATACAGTAGGGCCAGGCGCAAGGATCATGCATGCCTTATTCATATTTGTGTTATTCAAGGATTCTACTCTGGGTTCTATTATGGGGCCTGGCCTAAAGTGGTTGTTCAAGAAATGTGTGTTAGAGAAATCATACATAAACTAGCAATTCTCATTTGGATTCCTGTATCTGAACAACTAACTTTCAGCTTCTTCAGTGGGATAAAGAAGAAAAATGGGGTTTAAAGTACATACTATTCAGTATTAATGTAGAATTTAACAGCTGCCATCCAAGTGCAGAATCCT
AAGTGTGATGGGCAAGAAGGGCATGATTGAGTAGAGTGGAAAGGAGGGAGACTGGGGAGAAGGGAGAGAGAGGAGGGATGCAATACAGTAGGGCCAGGCTggCAAGGATCATGCATGCCTTATTCATATTTGTGTTATTCAAGGATTCTACTCTGGGTTCTATTATGGGGCCTGGCCTAAAGTGGTTGTTCAAGAAATGTGTGTTAGAGAAATCATACGTAAACTAGCAATTCTCATTTGGATTCCTGTATCTGAACAACTAACTTTCAGCTTCTTCAGTGGGATAAAGAAGAAAAATGGGGTTTAAAGTACATACTATTCAGTATTAATGTAGAATTTAACAGCTGCCATCCAAGTGCAGAATCCT	91	35	Insertion	0.02	2	KCDGQEGHD*	KCDGQEGHD*	AAGTGTGATGGGCAAGAAGGGCATGATTGAGTAGAGTGGAAAGGAGGGAGACTGGGGAGAAGGGAGAGAGAGGAGGGATGCAATACAGTAGGGCCAGGCTGGCAAGGATCATGCATGCCTTATTCATATTTGTGTTATTCAAGGATTCTACTCTGGGTTCTATTATGGGGCCTGGCCTAAAGTGGTTGTTCAAGAAATGTGTGTTAGAGAAATCATACGTAAACTAGCAATTCTCATTTGGATTCCTGTATCTGAACAACTAACTTTCAGCTTCTTCAGTGGGATAAAGAAGAAAAATGGGGTTTAAAGTACATACTATTCAGTATTAATGTAGAATTTAACAGCTGCCATCCAAGTGCAGAATCCT	AAGTGTGATGGGCAAGAAGGGCATGATTGAGTAGAGTGGAAAGGAGGGAGACTGGGGAGAAGGGAGAGAGAGGAGGGATGCAATACAGTAGGGCCAGGCGCAAGGATCATGCATGCCTTATTCATATTTGTGTTATTCAAGGATTCTACTCTGGGTTCTATTATGGGGCCTGGCCTAAAGTGGTTGTTCAAGAAATGTGTGTTAGAGAAATCATACATAAACTAGCAATTCTCATTTGGATTCCTGTATCTGAACAACTAACTTTCAGCTTCTTCAGTGGGATAAAGAAGAAAAATGGGGTTTAAAGTACATACTATTCAGTATTAATGTAGAATTTAACAGCTGCCATCCAAGTGCAGAATCCT
AAGTGTGATGGGCAAGAAGGGCATGATTGAGTAGAGTGGAAAGGAGGGAGACTGGGGAGAAGGGAGAGAGAGGAGGGATGCAGTACAGTAGGGCCAGGCTggCAAGGATCATGCATGCCTTATTCATATTTGTGTTATTCAAGGATTCTACTCTGGGTTCTATTATGGGGCCTGGCCTAAAGTGGTTGTTCAAGAAATGTGTGTTAGAGAAATCATACATAAACTAGCAATTCTCATTTGGATTCCTGTATCTGAACAACTAACTTTCAGCTTCTTCAGTGGGATAAAGAAGAAAAATGGGGTTTAAAGTACATACTATTCAGTATTAATGTAGAATTTAACAGCTGCCATCCAAGTGCAGAATCCT	91	35	Insertion	0.02	2	KCDGQEGHD*	KCDGQEGHD*	AAGTGTGATGGGCAAGAAGGGCATGATTGAGTAGAGTGGAAAGGAGGGAGACTGGGGAGAAGGGAGAGAGAGGAGGGATGCAGTACAGTAGGGCCAGGCTGGCAAGGATCATGCATGCCTTATTCATATTTGTGTTATTCAAGGATTCTACTCTGGGTTCTATTATGGGGCCTGGCCTAAAGTGGTTGTTCAAGAAATGTGTGTTAGAGAAATCATACATAAACTAGCAATTCTCATTTGGATTCCTGTATCTGAACAACTAACTTTCAGCTTCTTCAGTGGGATAAAGAAGAAAAATGGGGTTTAAAGTACATACTATTCAGTATTAATGTAGAATTTAACAGCTGCCATCCAAGTGCAGAATCCT	AAGTGTGATGGGCAAGAAGGGCATGATTGAGTAGAGTGGAAAGGAGGGAGACTGGGGAGAAGGGAGAGAGAGGAGGGATGCAATACAGTAGGGCCAGGCGCAAGGATCATGCATGCCTTATTCATATTTGTGTTATTCAAGGATTCTACTCTGGGTTCTATTATGGGGCCTGGCCTAAAGTGGTTGTTCAAGAAATGTGTGTTAGAGAAATCATACATAAACTAGCAATTCTCATTTGGATTCCTGTATCTGAACAACTAACTTTCAGCTTCTTCAGTGGGATAAAGAAGAAAAATGGGGTTTAAAGTACATACTATTCAGTATTAATGTAGAATTTAACAGCTGCCATCCAAGTGCAGAATCCT
AAGTGTGATGGGCAAGAAGGGCATGATTGAGTAGAGTGGAAAGGAGGGAGACTGGGGAGAAGGGAGAGAGAGGAG----------------------------------TGCATGCCTTATTCATATTTGTGTTATTCAAGGATTCTACTCTGGGTTCTATTATGGGGCCTGGCCTAAAGTGGTTGTTCAAGAAATGTGTGTTAGAGAAATCATACATAAACTAGCAATTCTCATTTGGATTCCTGTATCTGAACAACTAACTTTCAGCTTCTTCAGTGGGATAAAGAAGAAAAATGGGGTTTAAAGTACATACTATTCAGTATTAATGTAGAATTTAACAGCTGCCATCCAAGTGCAGAATCCT	90	34	Deletion	0.02	-34	KCDGQEGHD*	KCDGQEGHD*	AAGTGTGATGGGCAAGAAGGGCATGATTGAGTAGAGTGGAAAGGAGGGAGACTGGGGAGAAGGGAGAGAGAGGAG----------------------------------TGCATGCCTTATTCATATTTGTGTTATTCAAGGATTCTACTCTGGGTTCTATTATGGGGCCTGGCCTAAAGTGGTTGTTCAAGAAATGTGTGTTAGAGAAATCATACATAAACTAGCAATTCTCATTTGGATTCCTGTATCTGAACAACTAACTTTCAGCTTCTTCAGTGGGATAAAGAAGAAAAATGGGGTTTAAAGTACATACTATTCAGTATTAATGTAGAATTTAACAGCTGCCATCCAAGTGCAGAATCCT	AAGTGTGATGGGCAAGAAGGGCATGATTGAGTAGAGTGGAAAGGAGGGAGACTGGGGAGAAGGGAGAGAGAGGAGGGATGCAATACAGTAGGGCCAGGCGCAAGGATCATGCATGCCTTATTCATATTTGTGTTATTCAAGGATTCTACTCTGGGTTCTATTATGGGGCCTGGCCTAAAGTGGTTGTTCAAGAAATGTGTGTTAGAGAAATCATACATAAACTAGCAATTCTCATTTGGATTCCTGTATCTGAACAACTAACTTTCAGCTTCTTCAGTGGGATAAAGAAGAAAAATGGGGTTTAAAGTACATACTATTCAGTATTAATGTAGAATTTAACAGCTGCCATCCAAGTGCAGAATCCT
AAGTGTGATGGGCAAGAAGGGCATGATTGAGTAGAGTGGAAAGGAGGGAGACTGGGGAGAAGGGAGAGAGAGGAGGGATGCAATACAGTAGGG-------------TCATGCATGCCTTATTCATATTTGTGTTATTCAAGGATTCTACTCTGGGTTCTATTATGGGGCCTGGCCTAAAGTGGTTGTTCAAGAAATGTGTGTTAGAGAAATCATACATAAACTAGCAATTCTCATTTGGATTCCTGTATCTGAACAACTAACTTTCAGCTTCTTCAGTGGGATAAAGAAGAAAAATGGGGTTTAAAGTACATACTATTCAGTATTAATGTAGAATTTAACAGCTGCCATCCAAGTGCAGAATCCT	90	34	Deletion	0.02	-13	KCDGQEGHD*	KCDGQEGHD*	AAGTGTGATGGGCAAGAAGGGCATGATTGAGTAGAGTGGAAAGGAGGGAGACTGGGGAGAAGGGAGAGAGAGGAGGGATGCAATACAGTAGGG-------------TCATGCATGCCTTATTCATATTTGTGTTATTCAAGGATTCTACTCTGGGTTCTATTATGGGGCCTGGCCTAAAGTGGTTGTTCAAGAAATGTGTGTTAGAGAAATCATACATAAACTAGCAATTCTCATTTGGATTCCTGTATCTGAACAACTAACTTTCAGCTTCTTCAGTGGGATAAAGAAGAAAAATGGGGTTTAAAGTACATACTATTCAGTATTAATGTAGAATTTAACAGCTGCCATCCAAGTGCAGAATCCT	AAGTGTGATGGGCAAGAAGGGCATGATTGAGTAGAGTGGAAAGGAGGGAGACTGGGGAGAAGGGAGAGAGAGGAGGGATGCAATACAGTAGGGCCAGGCGCAAGGATCATGCATGCCTTATTCATATTTGTGTTATTCAAGGATTCTACTCTGGGTTCTATTATGGGGCCTGGCCTAAAGTGGTTGTTCAAGAAATGTGTGTTAGAGAAATCATACATAAACTAGCAATTCTCATTTGGATTCCTGTATCTGAACAACTAACTTTCAGCTTCTTCAGTGGGATAAAGAAGAAAAATGGGGTTTAAAGTACATACTATTCAGTATTAATGTAGAATTTAACAGCTGCCATCCAAGTGCAGAATCCT
AAGTGTGATGGGCAAGAAGGGCATGATTGAGTAGAGTGGAAAGGAGGGAGACTGGGGAGAAGGGAGAGAGAGGAGGGATGCAATACAGTAGGGCCAGGCGCAAGGATCATGCATGCCTTATTCATATTTGTGTTATTCAAGGATTCTACTCTGGGTTCTATTATGGGGCCTGGCCTAAAGTGGTTGTTCAAGAAATGTGTGTTAGAGAGATCATACATAAACTAGCAATTCTCATTTGGATTCCTGTATCTGAACAACTAACTTTCAGCTTCTTCAGTGGGATAAAGAAGAAAAATGGGGTTTAAAGTACATACTATTCAGTATTAATGTAGAATTTAACAGCTGCCATCCAAGTGCAGAATCCT	90	35	1 Base Change	0.02	0	KCDGQEGHD*	KCDGQEGHD*	AAGTGTGATGGGCAAGAAGGGCATGATTGAGTAGAGTGGAAAGGAGGGAGACTGGGGAGAAGGGAGAGAGAGGAGGGATGCAATACAGTAGGGCCAGGCGCAAGGATCATGCATGCCTTATTCATATTTGTGTTATTCAAGGATTCTACTCTGGGTTCTATTATGGGGCCTGGCCTAAAGTGGTTGTTCAAGAAATGTGTGTTAGAGAGATCATACATAAACTAGCAATTCTCATTTGGATTCCTGTATCTGAACAACTAACTTTCAGCTTCTTCAGTGGGATAAAGAAGAAAAATGGGGTTTAAAGTACATACTATTCAGTATTAATGTAGAATTTAACAGCTGCCATCCAAGTGCAGAATCCT	AAGTGTGATGGGCAAGAAGGGCATGATTGAGTAGAGTGGAAAGGAGGGAGACTGGGGAGAAGGGAGAGAGAGGAGGGATGCAATACAGTAGGGCCAGGCGCAAGGATCATGCATGCCTTATTCATATTTGTGTTATTCAAGGATTCTACTCTGGGTTCTATTATGGGGCCTGGCCTAAAGTGGTTGTTCAAGAAATGTGTGTTAGAGAAATCATACATAAACTAGCAATTCTCATTTGGATTCCTGTATCTGAACAACTAACTTTCAGCTTCTTCAGTGGGATAAAGAAGAAAAATGGGGTTTAAAGTACATACTATTCAGTATTAATGTAGAATTTAACAGCTGCCATCCAAGTGCAGAATCCT
AAGTGTGATGGGCAAGAAGGGCATGATTGAGTAGAGTGGAAAGGAGGGAGACTGGGGAGAAGGGAGAGAGAGGAGGGATGCAATACAGTAGGGCCAGGCGCAAGGATCATGCATGCCTTATTCATATTTGTGTTATTCAAGGATTCTACTCTGGGTTCTATTATGGGGCCTGGCCTAAAGTGGTTGTTCAAGAAGTGTGTGTTAGAGAAATCATACATAAACTAGCAATTCTCATTTGGATTCCTGTATCTGAACAACTAACTTTCAGCTTCTTCAGTGGGATAAAGAAGAAAAATGGGGTTTAAAGTACATACTATTCAGTATTAATGTAGAATTTAACAGCTGCCATCCAAGTGCAGAATCCT	90	35	1 Base Change	0.02	0	KCDGQEGHD*	KCDGQEGHD*	AAGTGTGATGGGCAAGAAGGGCATGATTGAGTAGAGTGGAAAGGAGGGAGACTGGGGAGAAGGGAGAGAGAGGAGGGATGCAATACAGTAGGGCCAGGCGCAAGGATCATGCATGCCTTATTCATATTTGTGTTATTCAAGGATTCTACTCTGGGTTCTATTATGGGGCCTGGCCTAAAGTGGTTGTTCAAGAAGTGTGTGTTAGAGAAATCATACATAAACTAGCAATTCTCATTTGGATTCCTGTATCTGAACAACTAACTTTCAGCTTCTTCAGTGGGATAAAGAAGAAAAATGGGGTTTAAAGTACATACTATTCAGTATTAATGTAGAATTTAACAGCTGCCATCCAAGTGCAGAATCCT	AAGTGTGATGGGCAAGAAGGGCATGATTGAGTAGAGTGGAAAGGAGGGAGACTGGGGAGAAGGGAGAGAGAGGAGGGATGCAATACAGTAGGGCCAGGCGCAAGGATCATGCATGCCTTATTCATATTTGTGTTATTCAAGGATTCTACTCTGGGTTCTATTATGGGGCCTGGCCTAAAGTGGTTGTTCAAGAAATGTGTGTTAGAGAAATCATACATAAACTAGCAATTCTCATTTGGATTCCTGTATCTGAACAACTAACTTTCAGCTTCTTCAGTGGGATAAAGAAGAAAAATGGGGTTTAAAGTACATACTATTCAGTATTAATGTAGAATTTAACAGCTGCCATCCAAGTGCAGAATCCT
AAGTGTGATGGGCAAGAAGGGCATGATTGAGTAGAGTGGAAAGGAGGGAGACTGGGGAGAAGGGAGAGAGAGGAGGGATGCAATACAGTAGGGCCAGGCTggCAAGGACCATGCATGCCTTATTCATATTTGTGTTATTCAAGGATTCTACTCTGGGTTCTATTATGGGGCCTGGCCTAAAGTGGTTGTTCAAGAAATGTGTGTTAGAGAAATCATACATAAACTAGCAATTCTCATTTGGATTCCTGTATCTGAACAACTAACTTTCAGCTTCTTCAGTGGGATAAAGAAGAAAAATGGGGTTTAAAGTACATACTATTCAGTATTAATGTAGAATTTAACAGCTGCCATCCAAGTGCAGAATCCT	90	35	Insertion	0.02	2	KCDGQEGHD*	KCDGQEGHD*	AAGTGTGATGGGCAAGAAGGGCATGATTGAGTAGAGTGGAAAGGAGGGAGACTGGGGAGAAGGGAGAGAGAGGAGGGATGCAATACAGTAGGGCCAGGCTGGCAAGGACCATGCATGCCTTATTCATATTTGTGTTATTCAAGGATTCTACTCTGGGTTCTATTATGGGGCCTGGCCTAAAGTGGTTGTTCAAGAAATGTGTGTTAGAGAAATCATACATAAACTAGCAATTCTCATTTGGATTCCTGTATCTGAACAACTAACTTTCAGCTTCTTCAGTGGGATAAAGAAGAAAAATGGGGTTTAAAGTACATACTATTCAGTATTAATGTAGAATTTAACAGCTGCCATCCAAGTGCAGAATCCT	AAGTGTGATGGGCAAGAAGGGCATGATTGAGTAGAGTGGAAAGGAGGGAGACTGGGGAGAAGGGAGAGAGAGGAGGGATGCAATACAGTAGGGCCAGGCGCAAGGATCATGCATGCCTTATTCATATTTGTGTTATTCAAGGATTCTACTCTGGGTTCTATTATGGGGCCTGGCCTAAAGTGGTTGTTCAAGAAATGTGTGTTAGAGAAATCATACATAAACTAGCAATTCTCATTTGGATTCCTGTATCTGAACAACTAACTTTCAGCTTCTTCAGTGGGATAAAGAAGAAAAATGGGGTTTAAAGTACATACTATTCAGTATTAATGTAGAATTTAACAGCTGCCATCCAAGTGCAGAATCCT
AAGTGTGATGGGCAAGAAGGGCATGATTGAGTAGAGTGGAAAGGAGGGAGACTGGGGAGAAGGGAGAGAGAGGGGGGATGCAATACAGTAGGGCCAGGCCagCAAGGATCATGCATGCCTTATTCATATTTGTGTTATTCAAGGATTCTACTCTGGGTTCTATTATGGGGCCTGGCCTAAAGTGGTTGTTCAAGAAATGTGTGTTAGAGAAATCATACATAAACTAGCAATTCTCATTTGGATTCCTGTATCTGAACAACTAACTTTCAGCTTCTTCAGTGGGATAAAGAAGAAAAATGGGGTTTAAAGTACATACTATTCAGTATTAATGTAGAATTTAACAGCTGCCATCCAAGTGCAGAATCCT	90	35	Insertion	0.02	2	KCDGQEGHD*	KCDGQEGHD*	AAGTGTGATGGGCAAGAAGGGCATGATTGAGTAGAGTGGAAAGGAGGGAGACTGGGGAGAAGGGAGAGAGAGGGGGGATGCAATACAGTAGGGCCAGGCCAGCAAGGATCATGCATGCCTTATTCATATTTGTGTTATTCAAGGATTCTACTCTGGGTTCTATTATGGGGCCTGGCCTAAAGTGGTTGTTCAAGAAATGTGTGTTAGAGAAATCATACATAAACTAGCAATTCTCATTTGGATTCCTGTATCTGAACAACTAACTTTCAGCTTCTTCAGTGGGATAAAGAAGAAAAATGGGGTTTAAAGTACATACTATTCAGTATTAATGTAGAATTTAACAGCTGCCATCCAAGTGCAGAATCCT	AAGTGTGATGGGCAAGAAGGGCATGATTGAGTAGAGTGGAAAGGAGGGAGACTGGGGAGAAGGGAGAGAGAGGAGGGATGCAATACAGTAGGGCCAGGCGCAAGGATCATGCATGCCTTATTCATATTTGTGTTATTCAAGGATTCTACTCTGGGTTCTATTATGGGGCCTGGCCTAAAGTGGTTGTTCAAGAAATGTGTGTTAGAGAAATCATACATAAACTAGCAATTCTCATTTGGATTCCTGTATCTGAACAACTAACTTTCAGCTTCTTCAGTGGGATAAAGAAGAAAAATGGGGTTTAAAGTACATACTATTCAGTATTAATGTAGAATTTAACAGCTGCCATCCAAGTGCAGAATCCT
AAGTGTGATGGGCAAGAAGGGCATGATTGAGTAGAGTGGAAAGGAGGGAGACTGGGGAGAAGGGAGAGAGAGGAGGGATGCAATACAGTAGGGCCAGGCGCAAGGATCATGCATGCCTTATTCATATTTGTGTTATTCAAGGATTCTACTCTGGGTTCTATTATGGGGCCTGGCCTAAAGTGGTTGTTCAAGAAATGTGTGTTAGAGAAATCATACATAAACTAGCAATTCTCATTTGGATTCCTGTATCTGAACAACTAACTCTCAGCTTCTTCAGTGGGATAAAGAAGAAAAATGGGGTTTAAAGTACATACTATTCAGTATTAATGTAGAATTTAACAGCTGCCATCCAAGTGCAGAATCCT	89	35	1 Base Change	0.02	0	KCDGQEGHD*	KCDGQEGHD*	AAGTGTGATGGGCAAGAAGGGCATGATTGAGTAGAGTGGAAAGGAGGGAGACTGGGGAGAAGGGAGAGAGAGGAGGGATGCAATACAGTAGGGCCAGGCGCAAGGATCATGCATGCCTTATTCATATTTGTGTTATTCAAGGATTCTACTCTGGGTTCTATTATGGGGCCTGGCCTAAAGTGGTTGTTCAAGAAATGTGTGTTAGAGAAATCATACATAAACTAGCAATTCTCATTTGGATTCCTGTATCTGAACAACTAACTCTCAGCTTCTTCAGTGGGATAAAGAAGAAAAATGGGGTTTAAAGTACATACTATTCAGTATTAATGTAGAATTTAACAGCTGCCATCCAAGTGCAGAATCCT	AAGTGTGATGGGCAAGAAGGGCATGATTGAGTAGAGTGGAAAGGAGGGAGACTGGGGAGAAGGGAGAGAGAGGAGGGATGCAATACAGTAGGGCCAGGCGCAAGGATCATGCATGCCTTATTCATATTTGTGTTATTCAAGGATTCTACTCTGGGTTCTATTATGGGGCCTGGCCTAAAGTGGTTGTTCAAGAAATGTGTGTTAGAGAAATCATACATAAACTAGCAATTCTCATTTGGATTCCTGTATCTGAACAACTAACTTTCAGCTTCTTCAGTGGGATAAAGAAGAAAAATGGGGTTTAAAGTACATACTATTCAGTATTAATGTAGAATTTAACAGCTGCCATCCAAGTGCAGAATCCT
AAGTGTGATGGGCAAGAAGGGCATGATTGAGTAGAGTGGAAAGGAGGGAGACTGGGGAGAAGGGAGAGAGAGGAGGGATGCAATACAGTAGGGCCAGGCTggCAAGGATCATGCATGCCTTATTCATATTTGTGTTATTCAAGGATTCTACTCTGGGTTCTATTATGGGGCCTGGCCTAAAGTGGTTGTTCAAGAAATGTGTGTTAGAGAAATCATACATAAACTAGCAATTCTCATTTGGATTCCTGTATCTGAACAACTAACTTTCAGCTTCTTCAGTGGGATAAAGAAGAAAAATGGGGTTTAAGGTACATACTATTCAGTATTAATGTAGAATTTAACAGCTGCCATCCAAGTGCAGAATCCT	89	35	Insertion	0.02	2	KCDGQEGHD*	KCDGQEGHD*	AAGTGTGATGGGCAAGAAGGGCATGATTGAGTAGAGTGGAAAGGAGGGAGACTGGGGAGAAGGGAGAGAGAGGAGGGATGCAATACAGTAGGGCCAGGCTGGCAAGGATCATGCATGCCTTATTCATATTTGTGTTATTCAAGGATTCTACTCTGGGTTCTATTATGGGGCCTGGCCTAAAGTGGTTGTTCAAGAAATGTGTGTTAGAGAAATCATACATAAACTAGCAATTCTCATTTGGATTCCTGTATCTGAACAACTAACTTTCAGCTTCTTCAGTGGGATAAAGAAGAAAAATGGGGTTTAAGGTACATACTATTCAGTATTAATGTAGAATTTAACAGCTGCCATCCAAGTGCAGAATCCT	AAGTGTGATGGGCAAGAAGGGCATGATTGAGTAGAGTGGAAAGGAGGGAGACTGGGGAGAAGGGAGAGAGAGGAGGGATGCAATACAGTAGGGCCAGGCGCAAGGATCATGCATGCCTTATTCATATTTGTGTTATTCAAGGATTCTACTCTGGGTTCTATTATGGGGCCTGGCCTAAAGTGGTTGTTCAAGAAATGTGTGTTAGAGAAATCATACATAAACTAGCAATTCTCATTTGGATTCCTGTATCTGAACAACTAACTTTCAGCTTCTTCAGTGGGATAAAGAAGAAAAATGGGGTTTAAAGTACATACTATTCAGTATTAATGTAGAATTTAACAGCTGCCATCCAAGTGCAGAATCCT
AAGTGTGATGGGCAAGAAGGGCATGATTGAGTAGAGTGGAAAGGAGGGAGACTGGGGAGAAGGGAGAGAGAGGAGGGATGCAATACAGTAGGGCCAGGCTggCAAGGATCATGCATGCCTTATTCATATTTGTGTTATTCAAGGATTCTACTCTGGGTTCTATTATGGGGCCTGGCCTAAAGTGGTTGTTCAAGAAATGTGTGTTAGAGAAGTCATACATAAACTAGCAATTCTCATTTGGATTCCTGTATCTGAACAACTAACTTTCAGCTTCTTCAGTGGGATAAAGAAGAAAAATGGGGTTTAAAGTACATACTATTCAGTATTAATGTAGAATTTAACAGCTGCCATCCAAGTGCAGAATCCT	89	35	Insertion	0.02	2	KCDGQEGHD*	KCDGQEGHD*	AAGTGTGATGGGCAAGAAGGGCATGATTGAGTAGAGTGGAAAGGAGGGAGACTGGGGAGAAGGGAGAGAGAGGAGGGATGCAATACAGTAGGGCCAGGCTGGCAAGGATCATGCATGCCTTATTCATATTTGTGTTATTCAAGGATTCTACTCTGGGTTCTATTATGGGGCCTGGCCTAAAGTGGTTGTTCAAGAAATGTGTGTTAGAGAAGTCATACATAAACTAGCAATTCTCATTTGGATTCCTGTATCTGAACAACTAACTTTCAGCTTCTTCAGTGGGATAAAGAAGAAAAATGGGGTTTAAAGTACATACTATTCAGTATTAATGTAGAATTTAACAGCTGCCATCCAAGTGCAGAATCCT	AAGTGTGATGGGCAAGAAGGGCATGATTGAGTAGAGTGGAAAGGAGGGAGACTGGGGAGAAGGGAGAGAGAGGAGGGATGCAATACAGTAGGGCCAGGCGCAAGGATCATGCATGCCTTATTCATATTTGTGTTATTCAAGGATTCTACTCTGGGTTCTATTATGGGGCCTGGCCTAAAGTGGTTGTTCAAGAAATGTGTGTTAGAGAAATCATACATAAACTAGCAATTCTCATTTGGATTCCTGTATCTGAACAACTAACTTTCAGCTTCTTCAGTGGGATAAAGAAGAAAAATGGGGTTTAAAGTACATACTATTCAGTATTAATGTAGAATTTAACAGCTGCCATCCAAGTGCAGAATCCT
AAGTGTGATGGGCAAGAAGGGCGTGATTGAGTAGAGTGGAAAGGAGGGAGACTGGGGAGAAGGGAGAGAGAGGAGGGATGCAATACAGTAGGGCCAGGCTggCAAGGATCATGCATGCCTTATTCATATTTGTGTTATTCAAGGATTCTACTCTGGGTTCTATTATGGGGCCTGGCCTAAAGTGGTTGTTCAAGAAATGTGTGTTAGAGAAATCATACATAAACTAGCAATTCTCATTTGGATTCCTGTATCTGAACAACTAACTTTCAGCTTCTTCAGTGGGATAAAGAAGAAAAATGGGGTTTAAAGTACATACTATTCAGTATTAATGTAGAATTTAACAGCTGCCATCCAAGTGCAGAATCCT	89	35	Insertion	0.02	2	KCDGQEGRD*	KCDGQEGHD*	AAGTGTGATGGGCAAGAAGGGCGTGATTGAGTAGAGTGGAAAGGAGGGAGACTGGGGAGAAGGGAGAGAGAGGAGGGATGCAATACAGTAGGGCCAGGCTGGCAAGGATCATGCATGCCTTATTCATATTTGTGTTATTCAAGGATTCTACTCTGGGTTCTATTATGGGGCCTGGCCTAAAGTGGTTGTTCAAGAAATGTGTGTTAGAGAAATCATACATAAACTAGCAATTCTCATTTGGATTCCTGTATCTGAACAACTAACTTTCAGCTTCTTCAGTGGGATAAAGAAGAAAAATGGGGTTTAAAGTACATACTATTCAGTATTAATGTAGAATTTAACAGCTGCCATCCAAGTGCAGAATCCT	AAGTGTGATGGGCAAGAAGGGCATGATTGAGTAGAGTGGAAAGGAGGGAGACTGGGGAGAAGGGAGAGAGAGGAGGGATGCAATACAGTAGGGCCAGGCGCAAGGATCATGCATGCCTTATTCATATTTGTGTTATTCAAGGATTCTACTCTGGGTTCTATTATGGGGCCTGGCCTAAAGTGGTTGTTCAAGAAATGTGTGTTAGAGAAATCATACATAAACTAGCAATTCTCATTTGGATTCCTGTATCTGAACAACTAACTTTCAGCTTCTTCAGTGGGATAAAGAAGAAAAATGGGGTTTAAAGTACATACTATTCAGTATTAATGTAGAATTTAACAGCTGCCATCCAAGTGCAGAATCCT
AAGTGTGATGGGCAAGAAGGGCATGATTGAGTAGAGTGGAAAGGAGGGAGACTGGGGAGAAGGGAGAGAGAGGAG------------------------GCAAGGATCATGCATGCCTTATTCATATTTGTGTTATTCAAGGATTCTACTCTGGGTTCTATTATGGGGCCTGGCCTAAAGTGGTTGTTCAAGAAATGTGTGTTAGAGAAATCATACATAAACTAGCAATTCTCATTTGGATTCCTGTATCTGAACAACTAACTTTCAGCTTCTTCAGTGGGATAAAGAAGAAAAATGGGGTTTAAAGTACATACTATTCAGTATTAATGTAGAATTTAACAGCTGCCATCCAAGTGCAGAATCCT	88	34	Deletion	0.02	-24	KCDGQEGHD*	KCDGQEGHD*	AAGTGTGATGGGCAAGAAGGGCATGATTGAGTAGAGTGGAAAGGAGGGAGACTGGGGAGAAGGGAGAGAGAGGAG------------------------GCAAGGATCATGCATGCCTTATTCATATTTGTGTTATTCAAGGATTCTACTCTGGGTTCTATTATGGGGCCTGGCCTAAAGTGGTTGTTCAAGAAATGTGTGTTAGAGAAATCATACATAAACTAGCAATTCTCATTTGGATTCCTGTATCTGAACAACTAACTTTCAGCTTCTTCAGTGGGATAAAGAAGAAAAATGGGGTTTAAAGTACATACTATTCAGTATTAATGTAGAATTTAACAGCTGCCATCCAAGTGCAGAATCCT	AAGTGTGATGGGCAAGAAGGGCATGATTGAGTAGAGTGGAAAGGAGGGAGACTGGGGAGAAGGGAGAGAGAGGAGGGATGCAATACAGTAGGGCCAGGCGCAAGGATCATGCATGCCTTATTCATATTTGTGTTATTCAAGGATTCTACTCTGGGTTCTATTATGGGGCCTGGCCTAAAGTGGTTGTTCAAGAAATGTGTGTTAGAGAAATCATACATAAACTAGCAATTCTCATTTGGATTCCTGTATCTGAACAACTAACTTTCAGCTTCTTCAGTGGGATAAAGAAGAAAAATGGGGTTTAAAGTACATACTATTCAGTATTAATGTAGAATTTAACAGCTGCCATCCAAGTGCAGAATCCT
AAGTGTGATGGGCAAGAAGGGCATGATTGAGTAGAGTGGAAAGGAGGGAGACTGGGGAGAAGGGAGAGAGAGGAGGGATGCAATACAGTAGGGCCAGGCCagCAAGGATCATGCATGCCTTATTCATATTTGTGTTATTCAAGGATTCTACTCTGGGTTCTATTATGGGGCCTGGCCTAAAGTGGTTGTTCAAGAAATGTGTGTTAGAGAAATCATACATAAACTAGCAATTCTCATTTGGATTCCCGTATCTGAACAACTAACTTTCAGCTTCTTCAGTGGGATAAAGAAGAAAAATGGGGTTTAAAGTACATACTATTCAGTATTAATGTAGAATTTAACAGCTGCCATCCAAGTGCAGAATCCT	88	35	Insertion	0.02	2	KCDGQEGHD*	KCDGQEGHD*	AAGTGTGATGGGCAAGAAGGGCATGATTGAGTAGAGTGGAAAGGAGGGAGACTGGGGAGAAGGGAGAGAGAGGAGGGATGCAATACAGTAGGGCCAGGCCAGCAAGGATCATGCATGCCTTATTCATATTTGTGTTATTCAAGGATTCTACTCTGGGTTCTATTATGGGGCCTGGCCTAAAGTGGTTGTTCAAGAAATGTGTGTTAGAGAAATCATACATAAACTAGCAATTCTCATTTGGATTCCCGTATCTGAACAACTAACTTTCAGCTTCTTCAGTGGGATAAAGAAGAAAAATGGGGTTTAAAGTACATACTATTCAGTATTAATGTAGAATTTAACAGCTGCCATCCAAGTGCAGAATCCT	AAGTGTGATGGGCAAGAAGGGCATGATTGAGTAGAGTGGAAAGGAGGGAGACTGGGGAGAAGGGAGAGAGAGGAGGGATGCAATACAGTAGGGCCAGGCGCAAGGATCATGCATGCCTTATTCATATTTGTGTTATTCAAGGATTCTACTCTGGGTTCTATTATGGGGCCTGGCCTAAAGTGGTTGTTCAAGAAATGTGTGTTAGAGAAATCATACATAAACTAGCAATTCTCATTTGGATTCCTGTATCTGAACAACTAACTTTCAGCTTCTTCAGTGGGATAAAGAAGAAAAATGGGGTTTAAAGTACATACTATTCAGTATTAATGTAGAATTTAACAGCTGCCATCCAAGTGCAGAATCCT
AAGTGTGATGGGCAAGAAGGGCATGATTGAGTAGAGTGGAAAGGAGGGAGACTGGGGAGAAGGGAGAGAGAGGAGGGATGCAATACAGTAGGGCCAGGCGCAAGGATCATGCATGCCTTATTCATATTTGCGTTATTCAAGGATTCTACTCTGGGTTCTATTATGGGGCCTGGCCTAAAGTGGTTGTTCAAGAAATGTGTGTTAGAGAAATCATACATAAACTAGCAATTCTCATTTGGATTCCTGTATCTGAACAACTAACTTTCAGCTTCTTCAGTGGGATAAAGAAGAAAAATGGGGTTTAAAGTACATACTATTCAGTATTAATGTAGAATTTAACAGCTGCCATCCAAGTGCAGAATCCT	88	34	1 Base Change	0.02	0	KCDGQEGHD*	KCDGQEGHD*	AAGTGTGATGGGCAAGAAGGGCATGATTGAGTAGAGTGGAAAGGAGGGAGACTGGGGAGAAGGGAGAGAGAGGAGGGATGCAATACAGTAGGGCCAGGCGCAAGGATCATGCATGCCTTATTCATATTTGCGTTATTCAAGGATTCTACTCTGGGTTCTATTATGGGGCCTGGCCTAAAGTGGTTGTTCAAGAAATGTGTGTTAGAGAAATCATACATAAACTAGCAATTCTCATTTGGATTCCTGTATCTGAACAACTAACTTTCAGCTTCTTCAGTGGGATAAAGAAGAAAAATGGGGTTTAAAGTACATACTATTCAGTATTAATGTAGAATTTAACAGCTGCCATCCAAGTGCAGAATCCT	AAGTGTGATGGGCAAGAAGGGCATGATTGAGTAGAGTGGAAAGGAGGGAGACTGGGGAGAAGGGAGAGAGAGGAGGGATGCAATACAGTAGGGCCAGGCGCAAGGATCATGCATGCCTTATTCATATTTGTGTTATTCAAGGATTCTACTCTGGGTTCTATTATGGGGCCTGGCCTAAAGTGGTTGTTCAAGAAATGTGTGTTAGAGAAATCATACATAAACTAGCAATTCTCATTTGGATTCCTGTATCTGAACAACTAACTTTCAGCTTCTTCAGTGGGATAAAGAAGAAAAATGGGGTTTAAAGTACATACTATTCAGTATTAATGTAGAATTTAACAGCTGCCATCCAAGTGCAGAATCCT
AAGTGTGATGGGCAAGAAGGGCATGATTGAGTAGAGTGGAAAGGAGGGAGACTGGGGAGAAGGGAGAGAGAGGAGGGATGCAATACAGTAGGGCCAGGCGCAAGGATCATGCATGCCTTATTCATATTTGTGTTATTCAAGGATTCTACTCTGGGTTCTATTATGGGGCCTGGCCTAAAGTGGTTGTTCAAGAAATGTGTGTTAGAGAAATCATACATAAACTAGCAATTCTCATTTGGATTCCTGTATCCGAACAACTAACTTTCAGCTTCTTCAGTGGGATAAAGAAGAAAAATGGGGTTTAAAGTACATACTATTCAGTATTAATGTAGAATTTAACAGCTGCCATCCAAGTGCAGAATCCT	88	35	1 Base Change	0.02	0	KCDGQEGHD*	KCDGQEGHD*	AAGTGTGATGGGCAAGAAGGGCATGATTGAGTAGAGTGGAAAGGAGGGAGACTGGGGAGAAGGGAGAGAGAGGAGGGATGCAATACAGTAGGGCCAGGCGCAAGGATCATGCATGCCTTATTCATATTTGTGTTATTCAAGGATTCTACTCTGGGTTCTATTATGGGGCCTGGCCTAAAGTGGTTGTTCAAGAAATGTGTGTTAGAGAAATCATACATAAACTAGCAATTCTCATTTGGATTCCTGTATCCGAACAACTAACTTTCAGCTTCTTCAGTGGGATAAAGAAGAAAAATGGGGTTTAAAGTACATACTATTCAGTATTAATGTAGAATTTAACAGCTGCCATCCAAGTGCAGAATCCT	AAGTGTGATGGGCAAGAAGGGCATGATTGAGTAGAGTGGAAAGGAGGGAGACTGGGGAGAAGGGAGAGAGAGGAGGGATGCAATACAGTAGGGCCAGGCGCAAGGATCATGCATGCCTTATTCATATTTGTGTTATTCAAGGATTCTACTCTGGGTTCTATTATGGGGCCTGGCCTAAAGTGGTTGTTCAAGAAATGTGTGTTAGAGAAATCATACATAAACTAGCAATTCTCATTTGGATTCCTGTATCTGAACAACTAACTTTCAGCTTCTTCAGTGGGATAAAGAAGAAAAATGGGGTTTAAAGTACATACTATTCAGTATTAATGTAGAATTTAACAGCTGCCATCCAAGTGCAGAATCCT
AAGTGTGATGGGCAAGAAGGGCATGATTGAGTAGAGTGGAAAGGAGGGAGACTGGGGAGAAGGGAGAGAGAGGAGGGATGCAATACAGTAGGGCCAGGCGCAAGGATCATGCATGCCTTATTCATATTTGTGTTATTCAAGGATTCTACTCTGGGTTCTATTATGGGGCCTGGCCTAAAGTGGTTGTTCAAGGAATGTGTGTTAGAGAAATCATACATAAACTAGCAATTCTCATTTGGATTCCTGTATCTGAACAACTAACTTTCAGCTTCTTCAGTGGGATAAAGAAGAAAAATGGGGTTTAAAGTACATACTATTCAGTATTAATGTAGAATTTAACAGCTGCCATCCAAGTGCAGAATCCT	88	35	1 Base Change	0.02	0	KCDGQEGHD*	KCDGQEGHD*	AAGTGTGATGGGCAAGAAGGGCATGATTGAGTAGAGTGGAAAGGAGGGAGACTGGGGAGAAGGGAGAGAGAGGAGGGATGCAATACAGTAGGGCCAGGCGCAAGGATCATGCATGCCTTATTCATATTTGTGTTATTCAAGGATTCTACTCTGGGTTCTATTATGGGGCCTGGCCTAAAGTGGTTGTTCAAGGAATGTGTGTTAGAGAAATCATACATAAACTAGCAATTCTCATTTGGATTCCTGTATCTGAACAACTAACTTTCAGCTTCTTCAGTGGGATAAAGAAGAAAAATGGGGTTTAAAGTACATACTATTCAGTATTAATGTAGAATTTAACAGCTGCCATCCAAGTGCAGAATCCT	AAGTGTGATGGGCAAGAAGGGCATGATTGAGTAGAGTGGAAAGGAGGGAGACTGGGGAGAAGGGAGAGAGAGGAGGGATGCAATACAGTAGGGCCAGGCGCAAGGATCATGCATGCCTTATTCATATTTGTGTTATTCAAGGATTCTACTCTGGGTTCTATTATGGGGCCTGGCCTAAAGTGGTTGTTCAAGAAATGTGTGTTAGAGAAATCATACATAAACTAGCAATTCTCATTTGGATTCCTGTATCTGAACAACTAACTTTCAGCTTCTTCAGTGGGATAAAGAAGAAAAATGGGGTTTAAAGTACATACTATTCAGTATTAATGTAGAATTTAACAGCTGCCATCCAAGTGCAGAATCCT
AAGTGTGATGGGCAAGAAGGGCATGATTGAGTAGAGTGGAAAGGAGGGAGACTGGGGAGAAGGGAGAGAGAGGAGGGATGCAATACAGTAGGGCCAGGCTggCAAGGATCATGCATGCCTTATTCATATTTGTGTTATTCAAGGATTCTACTCTGGGTTCTATTATGGGGCCTGGCCTAAAGTGGTTGTTCAAGAAATGTGTGTTAGAGAAATCATACATAAACTAGCAATTCTCATTTGGATCCCTGTATCTGAACAACTAACTTTCAGCTTCTTCAGTGGGATAAAGAAGAAAAATGGGGTTTAAAGTACATACTATTCAGTATTAATGTAGAATTTAACAGCTGCCATCCAAGTGCAGAATCCT	88	35	Insertion	0.02	2	KCDGQEGHD*	KCDGQEGHD*	AAGTGTGATGGGCAAGAAGGGCATGATTGAGTAGAGTGGAAAGGAGGGAGACTGGGGAGAAGGGAGAGAGAGGAGGGATGCAATACAGTAGGGCCAGGCTGGCAAGGATCATGCATGCCTTATTCATATTTGTGTTATTCAAGGATTCTACTCTGGGTTCTATTATGGGGCCTGGCCTAAAGTGGTTGTTCAAGAAATGTGTGTTAGAGAAATCATACATAAACTAGCAATTCTCATTTGGATCCCTGTATCTGAACAACTAACTTTCAGCTTCTTCAGTGGGATAAAGAAGAAAAATGGGGTTTAAAGTACATACTATTCAGTATTAATGTAGAATTTAACAGCTGCCATCCAAGTGCAGAATCCT	AAGTGTGATGGGCAAGAAGGGCATGATTGAGTAGAGTGGAAAGGAGGGAGACTGGGGAGAAGGGAGAGAGAGGAGGGATGCAATACAGTAGGGCCAGGCGCAAGGATCATGCATGCCTTATTCATATTTGTGTTATTCAAGGATTCTACTCTGGGTTCTATTATGGGGCCTGGCCTAAAGTGGTTGTTCAAGAAATGTGTGTTAGAGAAATCATACATAAACTAGCAATTCTCATTTGGATTCCTGTATCTGAACAACTAACTTTCAGCTTCTTCAGTGGGATAAAGAAGAAAAATGGGGTTTAAAGTACATACTATTCAGTATTAATGTAGAATTTAACAGCTGCCATCCAAGTGCAGAATCCT
AAGTGTGATGGGCAAGAAGGGCATGATTGAGTAGAGTGGAAAGGAGGGAGACTGGGGAGAAGGGGGAGAGAGGAGGGATGCAATACAGTAGGGCCAGGCTggCAAGGATCATGCATGCCTTATTCATATTTGTGTTATTCAAGGATTCTACTCTGGGTTCTATTATGGGGCCTGGCCTAAAGTGGTTGTTCAAGAAATGTGTGTTAGAGAAATCATACATAAACTAGCAATTCTCATTTGGATTCCTGTATCTGAACAACTAACTTTCAGCTTCTTCAGTGGGATAAAGAAGAAAAATGGGGTTTAAAGTACATACTATTCAGTATTAATGTAGAATTTAACAGCTGCCATCCAAGTGCAGAATCCT	88	35	Insertion	0.02	2	KCDGQEGHD*	KCDGQEGHD*	AAGTGTGATGGGCAAGAAGGGCATGATTGAGTAGAGTGGAAAGGAGGGAGACTGGGGAGAAGGGGGAGAGAGGAGGGATGCAATACAGTAGGGCCAGGCTGGCAAGGATCATGCATGCCTTATTCATATTTGTGTTATTCAAGGATTCTACTCTGGGTTCTATTATGGGGCCTGGCCTAAAGTGGTTGTTCAAGAAATGTGTGTTAGAGAAATCATACATAAACTAGCAATTCTCATTTGGATTCCTGTATCTGAACAACTAACTTTCAGCTTCTTCAGTGGGATAAAGAAGAAAAATGGGGTTTAAAGTACATACTATTCAGTATTAATGTAGAATTTAACAGCTGCCATCCAAGTGCAGAATCCT	AAGTGTGATGGGCAAGAAGGGCATGATTGAGTAGAGTGGAAAGGAGGGAGACTGGGGAGAAGGGAGAGAGAGGAGGGATGCAATACAGTAGGGCCAGGCGCAAGGATCATGCATGCCTTATTCATATTTGTGTTATTCAAGGATTCTACTCTGGGTTCTATTATGGGGCCTGGCCTAAAGTGGTTGTTCAAGAAATGTGTGTTAGAGAAATCATACATAAACTAGCAATTCTCATTTGGATTCCTGTATCTGAACAACTAACTTTCAGCTTCTTCAGTGGGATAAAGAAGAAAAATGGGGTTTAAAGTACATACTATTCAGTATTAATGTAGAATTTAACAGCTGCCATCCAAGTGCAGAATCCT
AAGTGTGATGGGCAAGAAGGGCATGATTGAGTAGAGTGGAAAGGAGGGAGACTGGGGAGAGGGGAGAGAGAGGAGGGATGCAATACAGTAGGGCCAGGCTggCAAGGATCATGCATGCCTTATTCATATTTGTGTTATTCAAGGATTCTACTCTGGGTTCTATTATGGGGCCTGGCCTAAAGTGGTTGTTCAAGAAATGTGTGTTAGAGAAATCATACATAAACTAGCAATTCTCATTTGGATTCCTGTATCTGAACAACTAACTTTCAGCTTCTTCAGTGGGATAAAGAAGAAAAATGGGGTTTAAAGTACATACTATTCAGTATTAATGTAGAATTTAACAGCTGCCATCCAAGTGCAGAATCCT	88	35	Insertion	0.02	2	KCDGQEGHD*	KCDGQEGHD*	AAGTGTGATGGGCAAGAAGGGCATGATTGAGTAGAGTGGAAAGGAGGGAGACTGGGGAGAGGGGAGAGAGAGGAGGGATGCAATACAGTAGGGCCAGGCTGGCAAGGATCATGCATGCCTTATTCATATTTGTGTTATTCAAGGATTCTACTCTGGGTTCTATTATGGGGCCTGGCCTAAAGTGGTTGTTCAAGAAATGTGTGTTAGAGAAATCATACATAAACTAGCAATTCTCATTTGGATTCCTGTATCTGAACAACTAACTTTCAGCTTCTTCAGTGGGATAAAGAAGAAAAATGGGGTTTAAAGTACATACTATTCAGTATTAATGTAGAATTTAACAGCTGCCATCCAAGTGCAGAATCCT	AAGTGTGATGGGCAAGAAGGGCATGATTGAGTAGAGTGGAAAGGAGGGAGACTGGGGAGAAGGGAGAGAGAGGAGGGATGCAATACAGTAGGGCCAGGCGCAAGGATCATGCATGCCTTATTCATATTTGTGTTATTCAAGGATTCTACTCTGGGTTCTATTATGGGGCCTGGCCTAAAGTGGTTGTTCAAGAAATGTGTGTTAGAGAAATCATACATAAACTAGCAATTCTCATTTGGATTCCTGTATCTGAACAACTAACTTTCAGCTTCTTCAGTGGGATAAAGAAGAAAAATGGGGTTTAAAGTACATACTATTCAGTATTAATGTAGAATTTAACAGCTGCCATCCAAGTGCAGAATCCT
AAGTGTGATGGGCAAGAAGGGCATGATTGAGTAGAGTGGAAAGGAGGGAGACTGGGGAGAAGG--GAGAGAGGAGGGATGCAATACAGTAGGGCCAGGCGCAAGGATCATGCATGCCTTATTCATATTTGTGTTATTCAAGGATTCTACTCTGGGTTCTATTATGGGGCCTGGCCTAAAGTGGTTGTTCAAGAAATGTGTGTTAGAGAAATCATACATAAACTAGCAATTCTCATTTGGATTCCTGTATCTGAACAACTAACTTTCAGCTTCTTCAGTGGGATAAAGAAGAAAAATGGGGTTTAAAGTACATACTATTCAGTATTAATGTAGAATTTAACAGCTGCCATCCAAGTGCAGAATCCT	87	34	Deletion	0.02	-2	KCDGQEGHD*	KCDGQEGHD*	AAGTGTGATGGGCAAGAAGGGCATGATTGAGTAGAGTGGAAAGGAGGGAGACTGGGGAGAAGG--GAGAGAGGAGGGATGCAATACAGTAGGGCCAGGCGCAAGGATCATGCATGCCTTATTCATATTTGTGTTATTCAAGGATTCTACTCTGGGTTCTATTATGGGGCCTGGCCTAAAGTGGTTGTTCAAGAAATGTGTGTTAGAGAAATCATACATAAACTAGCAATTCTCATTTGGATTCCTGTATCTGAACAACTAACTTTCAGCTTCTTCAGTGGGATAAAGAAGAAAAATGGGGTTTAAAGTACATACTATTCAGTATTAATGTAGAATTTAACAGCTGCCATCCAAGTGCAGAATCCT	AAGTGTGATGGGCAAGAAGGGCATGATTGAGTAGAGTGGAAAGGAGGGAGACTGGGGAGAAGGGAGAGAGAGGAGGGATGCAATACAGTAGGGCCAGGCGCAAGGATCATGCATGCCTTATTCATATTTGTGTTATTCAAGGATTCTACTCTGGGTTCTATTATGGGGCCTGGCCTAAAGTGGTTGTTCAAGAAATGTGTGTTAGAGAAATCATACATAAACTAGCAATTCTCATTTGGATTCCTGTATCTGAACAACTAACTTTCAGCTTCTTCAGTGGGATAAAGAAGAAAAATGGGGTTTAAAGTACATACTATTCAGTATTAATGTAGAATTTAACAGCTGCCATCCAAGTGCAGAATCCT
AAGTGTGATGGGCAAGAAGGGCATGATTGAGTAGAGTGGAAAGGAGGGAGACTGGGGAGAAGGGAGAGAGAGGAGGGATGCAATACA--------------------CATGCATGCCTTATTCATATTTGTGTTATTCAAGGATTCTACTCTGGGTTCTATTATGGGGCCTGGCCTAAAGTGGTTGTTCAAGAAATGTGTGTTAGAGAAATCATACATAAACTAGCAATTCTCATTTGGATTCCTGTATCTGAACAACTAACTTTCAGCTTCTTCAGTGGGATAAAGAAGAAAAATGGGGTTTAAAGTACATACTATTCAGTATTAATGTAGAATTTAACAGCTGCCATCCAAGTGCAGAATCCT	87	34	Deletion	0.02	-20	KCDGQEGHD*	KCDGQEGHD*	AAGTGTGATGGGCAAGAAGGGCATGATTGAGTAGAGTGGAAAGGAGGGAGACTGGGGAGAAGGGAGAGAGAGGAGGGATGCAATACA--------------------CATGCATGCCTTATTCATATTTGTGTTATTCAAGGATTCTACTCTGGGTTCTATTATGGGGCCTGGCCTAAAGTGGTTGTTCAAGAAATGTGTGTTAGAGAAATCATACATAAACTAGCAATTCTCATTTGGATTCCTGTATCTGAACAACTAACTTTCAGCTTCTTCAGTGGGATAAAGAAGAAAAATGGGGTTTAAAGTACATACTATTCAGTATTAATGTAGAATTTAACAGCTGCCATCCAAGTGCAGAATCCT	AAGTGTGATGGGCAAGAAGGGCATGATTGAGTAGAGTGGAAAGGAGGGAGACTGGGGAGAAGGGAGAGAGAGGAGGGATGCAATACAGTAGGGCCAGGCGCAAGGATCATGCATGCCTTATTCATATTTGTGTTATTCAAGGATTCTACTCTGGGTTCTATTATGGGGCCTGGCCTAAAGTGGTTGTTCAAGAAATGTGTGTTAGAGAAATCATACATAAACTAGCAATTCTCATTTGGATTCCTGTATCTGAACAACTAACTTTCAGCTTCTTCAGTGGGATAAAGAAGAAAAATGGGGTTTAAAGTACATACTATTCAGTATTAATGTAGAATTTAACAGCTGCCATCCAAGTGCAGAATCCT
AAGTGTGATGGGCAAGAAGGGCATGATTGAGTAGAGTGGAAAGGAGGGAGACTGGGGAGAAGGGAGAGAGAGGAGGGATGCAATACAGTAGGGCCAGG---------CTTGCATGCCTTATTCATATTTGTGTTATTCAAGGATTCTACTCTGGGTTCTATTATGGGGCCTGGCCTAAAGTGGTTGTTCAAGAAATGTGTGTTAGAGAAATCATACATAAACTAGCAATTCTCATTTGGATTCCTGTATCTGAACAACTAACTTTCAGCTTCTTCAGTGGGATAAAGAAGAAAAATGGGGTTTAAAGTACATACTATTCAGTATTAATGTAGAATTTAACAGCTGCCATCCAAGTGCAGAATCCT	87	34	Deletion	0.02	-9	KCDGQEGHD*	KCDGQEGHD*	AAGTGTGATGGGCAAGAAGGGCATGATTGAGTAGAGTGGAAAGGAGGGAGACTGGGGAGAAGGGAGAGAGAGGAGGGATGCAATACAGTAGGGCCAGG---------CTTGCATGCCTTATTCATATTTGTGTTATTCAAGGATTCTACTCTGGGTTCTATTATGGGGCCTGGCCTAAAGTGGTTGTTCAAGAAATGTGTGTTAGAGAAATCATACATAAACTAGCAATTCTCATTTGGATTCCTGTATCTGAACAACTAACTTTCAGCTTCTTCAGTGGGATAAAGAAGAAAAATGGGGTTTAAAGTACATACTATTCAGTATTAATGTAGAATTTAACAGCTGCCATCCAAGTGCAGAATCCT	AAGTGTGATGGGCAAGAAGGGCATGATTGAGTAGAGTGGAAAGGAGGGAGACTGGGGAGAAGGGAGAGAGAGGAGGGATGCAATACAGTAGGGCCAGGCGCAAGGATCATGCATGCCTTATTCATATTTGTGTTATTCAAGGATTCTACTCTGGGTTCTATTATGGGGCCTGGCCTAAAGTGGTTGTTCAAGAAATGTGTGTTAGAGAAATCATACATAAACTAGCAATTCTCATTTGGATTCCTGTATCTGAACAACTAACTTTCAGCTTCTTCAGTGGGATAAAGAAGAAAAATGGGGTTTAAAGTACATACTATTCAGTATTAATGTAGAATTTAACAGCTGCCATCCAAGTGCAGAATCCT
AAGTGTGATGGGCAAGAAGGGCATGATTGAGTAGAGTGGAAAGGAGGGAGACTGGGGAGAAGGGAGAGAGAGGAGGGATGCAATACAGTAGGGCCAGGC----------AGCATGCCTTATTCATATTTGTGTTATTCAAGGATTCTACTCTGGGTTCTATTATGGGGCCTGGCCTAAAGTGGTTGTTCAAGAAATGTGTGTTAGAGAAATCATACATAAACTAGCAATTCTCATTTGGATTCCTGTATCTGAACAACTAACTTTCAGCTTCTTCAGTGGGATAAAGAAGAAAAATGGGGTTTAAAGTACATACTATTCAGTATTAATGTAGAATTTAACAGCTGCCATCCAAGTGCAGAATCCT	87	34	Deletion	0.02	-10	KCDGQEGHD*	KCDGQEGHD*	AAGTGTGATGGGCAAGAAGGGCATGATTGAGTAGAGTGGAAAGGAGGGAGACTGGGGAGAAGGGAGAGAGAGGAGGGATGCAATACAGTAGGGCCAGGC----------AGCATGCCTTATTCATATTTGTGTTATTCAAGGATTCTACTCTGGGTTCTATTATGGGGCCTGGCCTAAAGTGGTTGTTCAAGAAATGTGTGTTAGAGAAATCATACATAAACTAGCAATTCTCATTTGGATTCCTGTATCTGAACAACTAACTTTCAGCTTCTTCAGTGGGATAAAGAAGAAAAATGGGGTTTAAAGTACATACTATTCAGTATTAATGTAGAATTTAACAGCTGCCATCCAAGTGCAGAATCCT	AAGTGTGATGGGCAAGAAGGGCATGATTGAGTAGAGTGGAAAGGAGGGAGACTGGGGAGAAGGGAGAGAGAGGAGGGATGCAATACAGTAGGGCCAGGCGCAAGGATCATGCATGCCTTATTCATATTTGTGTTATTCAAGGATTCTACTCTGGGTTCTATTATGGGGCCTGGCCTAAAGTGGTTGTTCAAGAAATGTGTGTTAGAGAAATCATACATAAACTAGCAATTCTCATTTGGATTCCTGTATCTGAACAACTAACTTTCAGCTTCTTCAGTGGGATAAAGAAGAAAAATGGGGTTTAAAGTACATACTATTCAGTATTAATGTAGAATTTAACAGCTGCCATCCAAGTGCAGAATCCT
AAGTGTGATGGGCAAGAAGGGCATGATTGAGTAGAGTGGAAAGGAGGGAGACTGGGGAGAAGGGAGAGAGAGGAGGGATGCAATACAGTAGGGCCAGGCCagCAAGGATCATGCATGCCTTATTCATATTTGTGTTATTCAAGGATTCTACTCTGGGCTCTATTATGGGGCCTGGCCTAAAGTGGTTGTTCAAGAAATGTGTGTTAGAGAAATCATACATAAACTAGCAATTCTCATTTGGATTCCTGTATCTGAACAACTAACTTTCAGCTTCTTCAGTGGGATAAAGAAGAAAAATGGGGTTTAAAGTACATACTATTCAGTATTAATGTAGAATTTAACAGCTGCCATCCAAGTGCAGAATCCT	87	35	Insertion	0.02	2	KCDGQEGHD*	KCDGQEGHD*	AAGTGTGATGGGCAAGAAGGGCATGATTGAGTAGAGTGGAAAGGAGGGAGACTGGGGAGAAGGGAGAGAGAGGAGGGATGCAATACAGTAGGGCCAGGCCAGCAAGGATCATGCATGCCTTATTCATATTTGTGTTATTCAAGGATTCTACTCTGGGCTCTATTATGGGGCCTGGCCTAAAGTGGTTGTTCAAGAAATGTGTGTTAGAGAAATCATACATAAACTAGCAATTCTCATTTGGATTCCTGTATCTGAACAACTAACTTTCAGCTTCTTCAGTGGGATAAAGAAGAAAAATGGGGTTTAAAGTACATACTATTCAGTATTAATGTAGAATTTAACAGCTGCCATCCAAGTGCAGAATCCT	AAGTGTGATGGGCAAGAAGGGCATGATTGAGTAGAGTGGAAAGGAGGGAGACTGGGGAGAAGGGAGAGAGAGGAGGGATGCAATACAGTAGGGCCAGGCGCAAGGATCATGCATGCCTTATTCATATTTGTGTTATTCAAGGATTCTACTCTGGGTTCTATTATGGGGCCTGGCCTAAAGTGGTTGTTCAAGAAATGTGTGTTAGAGAAATCATACATAAACTAGCAATTCTCATTTGGATTCCTGTATCTGAACAACTAACTTTCAGCTTCTTCAGTGGGATAAAGAAGAAAAATGGGGTTTAAAGTACATACTATTCAGTATTAATGTAGAATTTAACAGCTGCCATCCAAGTGCAGAATCCT
AAGTGTGATGGGCAAGAAGGGCATGATTGAGTAGAGTGGAAAGGAGGGAGACTGGGGAGAAGGGAGAGAGAGGAGGGATGCAATACAGTAGGGCCAGGCGCAAGGATCATGCATGCCTTATTCATATTTGTGTTATCCAAGGATTCTACTCTGGGTTCTATTATGGGGCCTGGCCTAAAGTGGTTGTTCAAGAAATGTGTGTTAGAGAAATCATACATAAACTAGCAATTCTCATTTGGATTCCTGTATCTGAACAACTAACTTTCAGCTTCTTCAGTGGGATAAAGAAGAAAAATGGGGTTTAAAGTACATACTATTCAGTATTAATGTAGAATTTAACAGCTGCCATCCAAGTGCAGAATCCT	87	35	1 Base Change	0.02	0	KCDGQEGHD*	KCDGQEGHD*	AAGTGTGATGGGCAAGAAGGGCATGATTGAGTAGAGTGGAAAGGAGGGAGACTGGGGAGAAGGGAGAGAGAGGAGGGATGCAATACAGTAGGGCCAGGCGCAAGGATCATGCATGCCTTATTCATATTTGTGTTATCCAAGGATTCTACTCTGGGTTCTATTATGGGGCCTGGCCTAAAGTGGTTGTTCAAGAAATGTGTGTTAGAGAAATCATACATAAACTAGCAATTCTCATTTGGATTCCTGTATCTGAACAACTAACTTTCAGCTTCTTCAGTGGGATAAAGAAGAAAAATGGGGTTTAAAGTACATACTATTCAGTATTAATGTAGAATTTAACAGCTGCCATCCAAGTGCAGAATCCT	AAGTGTGATGGGCAAGAAGGGCATGATTGAGTAGAGTGGAAAGGAGGGAGACTGGGGAGAAGGGAGAGAGAGGAGGGATGCAATACAGTAGGGCCAGGCGCAAGGATCATGCATGCCTTATTCATATTTGTGTTATTCAAGGATTCTACTCTGGGTTCTATTATGGGGCCTGGCCTAAAGTGGTTGTTCAAGAAATGTGTGTTAGAGAAATCATACATAAACTAGCAATTCTCATTTGGATTCCTGTATCTGAACAACTAACTTTCAGCTTCTTCAGTGGGATAAAGAAGAAAAATGGGGTTTAAAGTACATACTATTCAGTATTAATGTAGAATTTAACAGCTGCCATCCAAGTGCAGAATCCT
AAGTGTGATGGGCAAGAAGGGCATGATTGAGTAGAGTGGAAAGGAGGGAGACTGGGGAGAAGGGAGAGAGAGGAGGGATGCAATACAGTAGGGCCAGGCGCAAGGATCATGCATGCCTTATTCATATTTGTGTTATTCAAGGATTCTACTCTGGGTTCTATTATGGGGCCTGGCCTAAAGTGGTTGTTCAAGAAATGTGTGTTAGAGAAATCATACATAAACTAGCAATTCTCATTTGGATTCCTGTATCTGAACAACTAACTTTCAGCTTCTTCAGTGGGATAAAGAAGAAAAATGGGGTTTAAAGTGCATACTATTCAGTATTAATGTAGAATTTAACAGCTGCCATCCAAGTGCAGAATCCT	87	35	1 Base Change	0.02	0	KCDGQEGHD*	KCDGQEGHD*	AAGTGTGATGGGCAAGAAGGGCATGATTGAGTAGAGTGGAAAGGAGGGAGACTGGGGAGAAGGGAGAGAGAGGAGGGATGCAATACAGTAGGGCCAGGCGCAAGGATCATGCATGCCTTATTCATATTTGTGTTATTCAAGGATTCTACTCTGGGTTCTATTATGGGGCCTGGCCTAAAGTGGTTGTTCAAGAAATGTGTGTTAGAGAAATCATACATAAACTAGCAATTCTCATTTGGATTCCTGTATCTGAACAACTAACTTTCAGCTTCTTCAGTGGGATAAAGAAGAAAAATGGGGTTTAAAGTGCATACTATTCAGTATTAATGTAGAATTTAACAGCTGCCATCCAAGTGCAGAATCCT	AAGTGTGATGGGCAAGAAGGGCATGATTGAGTAGAGTGGAAAGGAGGGAGACTGGGGAGAAGGGAGAGAGAGGAGGGATGCAATACAGTAGGGCCAGGCGCAAGGATCATGCATGCCTTATTCATATTTGTGTTATTCAAGGATTCTACTCTGGGTTCTATTATGGGGCCTGGCCTAAAGTGGTTGTTCAAGAAATGTGTGTTAGAGAAATCATACATAAACTAGCAATTCTCATTTGGATTCCTGTATCTGAACAACTAACTTTCAGCTTCTTCAGTGGGATAAAGAAGAAAAATGGGGTTTAAAGTACATACTATTCAGTATTAATGTAGAATTTAACAGCTGCCATCCAAGTGCAGAATCCT
AAGTGTGATGGGCAAGAAGGGCATGATTGAGTAGAGTGGAAAGGAGGGAGACTGGGGAGAAGGGAGAGAGAGGAGGGATGCAATACAGTAGGGCCAGGCGCAAGGATCATGCATGCCTTATTCATATTTGTGTTATTCAAGGATTCTACTCTGGGTTCTATTATGGGGCCTGGCCTAAAGTGGTTGTTCAAGAAATGTGTGTTAGAGAAATCATACATAAACTAGCAATTCTCATTTGGATTCCTGTATCTGAACAACTAACTTTCAGCTTCTTCAGTGGGATAAAGGAGAAAAATGGGGTTTAAAGTACATACTATTCAGTATTAATGTAGAATTTAACAGCTGCCATCCAAGTGCAGAATCCT	87	35	1 Base Change	0.02	0	KCDGQEGHD*	KCDGQEGHD*	AAGTGTGATGGGCAAGAAGGGCATGATTGAGTAGAGTGGAAAGGAGGGAGACTGGGGAGAAGGGAGAGAGAGGAGGGATGCAATACAGTAGGGCCAGGCGCAAGGATCATGCATGCCTTATTCATATTTGTGTTATTCAAGGATTCTACTCTGGGTTCTATTATGGGGCCTGGCCTAAAGTGGTTGTTCAAGAAATGTGTGTTAGAGAAATCATACATAAACTAGCAATTCTCATTTGGATTCCTGTATCTGAACAACTAACTTTCAGCTTCTTCAGTGGGATAAAGGAGAAAAATGGGGTTTAAAGTACATACTATTCAGTATTAATGTAGAATTTAACAGCTGCCATCCAAGTGCAGAATCCT	AAGTGTGATGGGCAAGAAGGGCATGATTGAGTAGAGTGGAAAGGAGGGAGACTGGGGAGAAGGGAGAGAGAGGAGGGATGCAATACAGTAGGGCCAGGCGCAAGGATCATGCATGCCTTATTCATATTTGTGTTATTCAAGGATTCTACTCTGGGTTCTATTATGGGGCCTGGCCTAAAGTGGTTGTTCAAGAAATGTGTGTTAGAGAAATCATACATAAACTAGCAATTCTCATTTGGATTCCTGTATCTGAACAACTAACTTTCAGCTTCTTCAGTGGGATAAAGAAGAAAAATGGGGTTTAAAGTACATACTATTCAGTATTAATGTAGAATTTAACAGCTGCCATCCAAGTGCAGAATCCT
AAGTGTGATGGGCAAGAAGGGCATGATTGAGTAGAGTGGAAAGGAGGGAGACTGGGGAGAAGGGAGAGAGAGGAGGGATGCAATACAGTAGGGCCAGGCGCAAGGATCATGCATGCCTTATTCATATTTGTGTTATTCAAGGATTCTACTCTGGGTTCTATTATGGGGCCTGGCCTAAAGTGGTTGTTCAAGAAATGTGTGTTAGAGAAATCATACATAAACTAGCAATTCTCATTTGGATTCCTGTATCTGAACAGCTAACTTTCAGCTTCTTCAGTGGGATAAAGAAGAAAAATGGGGTTTAAAGTACATACTATTCAGTATTAATGTAGAATTTAACAGCTGCCATCCAAGTGCAGAATCCT	87	35	1 Base Change	0.02	0	KCDGQEGHD*	KCDGQEGHD*	AAGTGTGATGGGCAAGAAGGGCATGATTGAGTAGAGTGGAAAGGAGGGAGACTGGGGAGAAGGGAGAGAGAGGAGGGATGCAATACAGTAGGGCCAGGCGCAAGGATCATGCATGCCTTATTCATATTTGTGTTATTCAAGGATTCTACTCTGGGTTCTATTATGGGGCCTGGCCTAAAGTGGTTGTTCAAGAAATGTGTGTTAGAGAAATCATACATAAACTAGCAATTCTCATTTGGATTCCTGTATCTGAACAGCTAACTTTCAGCTTCTTCAGTGGGATAAAGAAGAAAAATGGGGTTTAAAGTACATACTATTCAGTATTAATGTAGAATTTAACAGCTGCCATCCAAGTGCAGAATCCT	AAGTGTGATGGGCAAGAAGGGCATGATTGAGTAGAGTGGAAAGGAGGGAGACTGGGGAGAAGGGAGAGAGAGGAGGGATGCAATACAGTAGGGCCAGGCGCAAGGATCATGCATGCCTTATTCATATTTGTGTTATTCAAGGATTCTACTCTGGGTTCTATTATGGGGCCTGGCCTAAAGTGGTTGTTCAAGAAATGTGTGTTAGAGAAATCATACATAAACTAGCAATTCTCATTTGGATTCCTGTATCTGAACAACTAACTTTCAGCTTCTTCAGTGGGATAAAGAAGAAAAATGGGGTTTAAAGTACATACTATTCAGTATTAATGTAGAATTTAACAGCTGCCATCCAAGTGCAGAATCCT
AAGTGTGATGGGCAAGAAGGGCATGATTGAGTAGAGTGGAAAGGAGGGAGACTGGGGAGAAGGGAGAGAGAGGAGGGATGCAATACAGTAGGGCCAGGCTggCAAGGATCATGCATGCCTTATTCATATTTGTGTTATTCAAGGATTCTACTCTGGGTTCTATTATGGGGCCTGGCCTAAAGTGGTTGTTCAAGAAATGTGTGTTAGAGAAATCATACATAAACTAGCAATTCTCATTTGGATTCCTGTATCTGAACAACTAACTTTCAGCTTCTTCAGTGGGATAAAGAAGAAAAATGGGGTTTAAAGTACATACTATTCAGTATTAATGTAGAATTTAACGGCTGCCATCCAAGTGCAGAATCCT	87	35	Insertion	0.02	2	KCDGQEGHD*	KCDGQEGHD*	AAGTGTGATGGGCAAGAAGGGCATGATTGAGTAGAGTGGAAAGGAGGGAGACTGGGGAGAAGGGAGAGAGAGGAGGGATGCAATACAGTAGGGCCAGGCTGGCAAGGATCATGCATGCCTTATTCATATTTGTGTTATTCAAGGATTCTACTCTGGGTTCTATTATGGGGCCTGGCCTAAAGTGGTTGTTCAAGAAATGTGTGTTAGAGAAATCATACATAAACTAGCAATTCTCATTTGGATTCCTGTATCTGAACAACTAACTTTCAGCTTCTTCAGTGGGATAAAGAAGAAAAATGGGGTTTAAAGTACATACTATTCAGTATTAATGTAGAATTTAACGGCTGCCATCCAAGTGCAGAATCCT	AAGTGTGATGGGCAAGAAGGGCATGATTGAGTAGAGTGGAAAGGAGGGAGACTGGGGAGAAGGGAGAGAGAGGAGGGATGCAATACAGTAGGGCCAGGCGCAAGGATCATGCATGCCTTATTCATATTTGTGTTATTCAAGGATTCTACTCTGGGTTCTATTATGGGGCCTGGCCTAAAGTGGTTGTTCAAGAAATGTGTGTTAGAGAAATCATACATAAACTAGCAATTCTCATTTGGATTCCTGTATCTGAACAACTAACTTTCAGCTTCTTCAGTGGGATAAAGAAGAAAAATGGGGTTTAAAGTACATACTATTCAGTATTAATGTAGAATTTAACAGCTGCCATCCAAGTGCAGAATCCT
AAGTGTGATGGGCAAGAAGGGCATGATTGAGTAGAGTGGAAAGGAGGGAGACTGGGGAGAAGGGAGAGAGAGGAGGGATGCAATACAGTAGGGCCAGGCTggCAAGGATCATGCATGCCTTATTCATATTTGTGTTATTCAAGGATTCTACTCTGGGTTCTATTATGGGGCCTGGCCTAAAGTGGTTGTTCAAGAAATGTGTGTTAGAGAAATCATACATAAACTAGCAATTCTCATTTGGATTCCTGTATCTGAACAACTAACTTTCAGCTTCTTCAGTGGGATAAAGGAGAAAAATGGGGTTTAAAGTACATACTATTCAGTATTAATGTAGAATTTAACAGCTGCCATCCAAGTGCAGAATCCT	87	35	Insertion	0.02	2	KCDGQEGHD*	KCDGQEGHD*	AAGTGTGATGGGCAAGAAGGGCATGATTGAGTAGAGTGGAAAGGAGGGAGACTGGGGAGAAGGGAGAGAGAGGAGGGATGCAATACAGTAGGGCCAGGCTGGCAAGGATCATGCATGCCTTATTCATATTTGTGTTATTCAAGGATTCTACTCTGGGTTCTATTATGGGGCCTGGCCTAAAGTGGTTGTTCAAGAAATGTGTGTTAGAGAAATCATACATAAACTAGCAATTCTCATTTGGATTCCTGTATCTGAACAACTAACTTTCAGCTTCTTCAGTGGGATAAAGGAGAAAAATGGGGTTTAAAGTACATACTATTCAGTATTAATGTAGAATTTAACAGCTGCCATCCAAGTGCAGAATCCT	AAGTGTGATGGGCAAGAAGGGCATGATTGAGTAGAGTGGAAAGGAGGGAGACTGGGGAGAAGGGAGAGAGAGGAGGGATGCAATACAGTAGGGCCAGGCGCAAGGATCATGCATGCCTTATTCATATTTGTGTTATTCAAGGATTCTACTCTGGGTTCTATTATGGGGCCTGGCCTAAAGTGGTTGTTCAAGAAATGTGTGTTAGAGAAATCATACATAAACTAGCAATTCTCATTTGGATTCCTGTATCTGAACAACTAACTTTCAGCTTCTTCAGTGGGATAAAGAAGAAAAATGGGGTTTAAAGTACATACTATTCAGTATTAATGTAGAATTTAACAGCTGCCATCCAAGTGCAGAATCCT
AAGTGTGATGGGCAAGAAGGGCATGATTGAGTAGAGTGGAAAGGAGGGAGACTGGGGAGAAGGGAGAGAGAGGAGGGATGCAATACAGTAGGGCCAGGCCagCAAGGATCATGCATGCCTTATTCATATTTGTGTTATTCAAGGATTCTACTCTGGGTTCTATTATGGGGCCTGGCCTAAAGTGGTTGTTCAAGAAATGTGTGTTAGAGAAATCATACATAAACTAGCAATTCTCATTTGGATTCCTGTATCTGAACAACTAACTTTCAGCTTCTTCAGTGGGATAAAGAAGAAAAATGGGGTTTAAAGTACATACTATTCAGTATTAATGTAGAATTTAACAGCCGCCATCCAAGTGCAGAATCCT	86	35	Insertion	0.02	2	KCDGQEGHD*	KCDGQEGHD*	AAGTGTGATGGGCAAGAAGGGCATGATTGAGTAGAGTGGAAAGGAGGGAGACTGGGGAGAAGGGAGAGAGAGGAGGGATGCAATACAGTAGGGCCAGGCCAGCAAGGATCATGCATGCCTTATTCATATTTGTGTTATTCAAGGATTCTACTCTGGGTTCTATTATGGGGCCTGGCCTAAAGTGGTTGTTCAAGAAATGTGTGTTAGAGAAATCATACATAAACTAGCAATTCTCATTTGGATTCCTGTATCTGAACAACTAACTTTCAGCTTCTTCAGTGGGATAAAGAAGAAAAATGGGGTTTAAAGTACATACTATTCAGTATTAATGTAGAATTTAACAGCCGCCATCCAAGTGCAGAATCCT	AAGTGTGATGGGCAAGAAGGGCATGATTGAGTAGAGTGGAAAGGAGGGAGACTGGGGAGAAGGGAGAGAGAGGAGGGATGCAATACAGTAGGGCCAGGCGCAAGGATCATGCATGCCTTATTCATATTTGTGTTATTCAAGGATTCTACTCTGGGTTCTATTATGGGGCCTGGCCTAAAGTGGTTGTTCAAGAAATGTGTGTTAGAGAAATCATACATAAACTAGCAATTCTCATTTGGATTCCTGTATCTGAACAACTAACTTTCAGCTTCTTCAGTGGGATAAAGAAGAAAAATGGGGTTTAAAGTACATACTATTCAGTATTAATGTAGAATTTAACAGCTGCCATCCAAGTGCAGAATCCT
AAGTGTGATGGGCAAGAAGGGCATGATTGAGTAGAGTGGAAAGGAGGGAGACTGGGGAGAAGGGAGAGAGAGGAGGGATGCAATACAGTAGGGCCAGGCTggCAAGGATCATGCATGCCTTATTCATATTTGTGTTATTCAAGGATTCTACTCTGGGCTCTATTATGGGGCCTGGCCTAAAGTGGTTGTTCAAGAAATGTGTGTTAGAGAAATCATACATAAACTAGCAATTCTCATTTGGATTCCTGTATCTGAACAACTAACTTTCAGCTTCTTCAGTGGGATAAAGAAGAAAAATGGGGTTTAAAGTACATACTATTCAGTATTAATGTAGAATTTAACAGCTGCCATCCAAGTGCAGAATCCT	86	35	Insertion	0.02	2	KCDGQEGHD*	KCDGQEGHD*	AAGTGTGATGGGCAAGAAGGGCATGATTGAGTAGAGTGGAAAGGAGGGAGACTGGGGAGAAGGGAGAGAGAGGAGGGATGCAATACAGTAGGGCCAGGCTGGCAAGGATCATGCATGCCTTATTCATATTTGTGTTATTCAAGGATTCTACTCTGGGCTCTATTATGGGGCCTGGCCTAAAGTGGTTGTTCAAGAAATGTGTGTTAGAGAAATCATACATAAACTAGCAATTCTCATTTGGATTCCTGTATCTGAACAACTAACTTTCAGCTTCTTCAGTGGGATAAAGAAGAAAAATGGGGTTTAAAGTACATACTATTCAGTATTAATGTAGAATTTAACAGCTGCCATCCAAGTGCAGAATCCT	AAGTGTGATGGGCAAGAAGGGCATGATTGAGTAGAGTGGAAAGGAGGGAGACTGGGGAGAAGGGAGAGAGAGGAGGGATGCAATACAGTAGGGCCAGGCGCAAGGATCATGCATGCCTTATTCATATTTGTGTTATTCAAGGATTCTACTCTGGGTTCTATTATGGGGCCTGGCCTAAAGTGGTTGTTCAAGAAATGTGTGTTAGAGAAATCATACATAAACTAGCAATTCTCATTTGGATTCCTGTATCTGAACAACTAACTTTCAGCTTCTTCAGTGGGATAAAGAAGAAAAATGGGGTTTAAAGTACATACTATTCAGTATTAATGTAGAATTTAACAGCTGCCATCCAAGTGCAGAATCCT
AAGTGTGATGGGCAAGAAGGGCATGATTGAGTAGAGTGGAAAGGAGGGAGACTGGGGAGAAGGGAGAGAGAGGAGGGATGCAATACAGTAGGGCCAGGCTggCAAGGATCATGCATGCCTTATTCATATTTGTGTTATTCAAGGATTCTACTCTGGGTTCTATTATGGGGCCTGGCCTAAAGTGGTTGTCCAAGAAATGTGTGTTAGAGAAATCATACATAAACTAGCAATTCTCATTTGGATTCCTGTATCTGAACAACTAACTTTCAGCTTCTTCAGTGGGATAAAGAAGAAAAATGGGGTTTAAAGTACATACTATTCAGTATTAATGTAGAATTTAACAGCTGCCATCCAAGTGCAGAATCCT	86	35	Insertion	0.02	2	KCDGQEGHD*	KCDGQEGHD*	AAGTGTGATGGGCAAGAAGGGCATGATTGAGTAGAGTGGAAAGGAGGGAGACTGGGGAGAAGGGAGAGAGAGGAGGGATGCAATACAGTAGGGCCAGGCTGGCAAGGATCATGCATGCCTTATTCATATTTGTGTTATTCAAGGATTCTACTCTGGGTTCTATTATGGGGCCTGGCCTAAAGTGGTTGTCCAAGAAATGTGTGTTAGAGAAATCATACATAAACTAGCAATTCTCATTTGGATTCCTGTATCTGAACAACTAACTTTCAGCTTCTTCAGTGGGATAAAGAAGAAAAATGGGGTTTAAAGTACATACTATTCAGTATTAATGTAGAATTTAACAGCTGCCATCCAAGTGCAGAATCCT	AAGTGTGATGGGCAAGAAGGGCATGATTGAGTAGAGTGGAAAGGAGGGAGACTGGGGAGAAGGGAGAGAGAGGAGGGATGCAATACAGTAGGGCCAGGCGCAAGGATCATGCATGCCTTATTCATATTTGTGTTATTCAAGGATTCTACTCTGGGTTCTATTATGGGGCCTGGCCTAAAGTGGTTGTTCAAGAAATGTGTGTTAGAGAAATCATACATAAACTAGCAATTCTCATTTGGATTCCTGTATCTGAACAACTAACTTTCAGCTTCTTCAGTGGGATAAAGAAGAAAAATGGGGTTTAAAGTACATACTATTCAGTATTAATGTAGAATTTAACAGCTGCCATCCAAGTGCAGAATCCT
AAGTGTGATGGGCAAGAAGGGCATGATTGAGTAGAGTGGAAAGGAGGGAGACTGGGGAGAAGGGAGAGAGAGGAGGGATGCAATACAGTAGGGCCAGGCTggCAAGGATCATGCATGCCTTATTCATATTTGTGTTATTCAAGGATTCTACTCTGGGTTCTATTATGGGGCCTGGCCTAAAGTGGTTGTTCAAGAAATGTGTGTTAGAGAAATCATACATAAACTAGCAATTCTCATTTGGATTCCTGTATCTGAACAACTAACTTTCAGCTCCTTCAGTGGGATAAAGAAGAAAAATGGGGTTTAAAGTACATACTATTCAGTATTAATGTAGAATTTAACAGCTGCCATCCAAGTGCAGAATCCT	86	35	Insertion	0.02	2	KCDGQEGHD*	KCDGQEGHD*	AAGTGTGATGGGCAAGAAGGGCATGATTGAGTAGAGTGGAAAGGAGGGAGACTGGGGAGAAGGGAGAGAGAGGAGGGATGCAATACAGTAGGGCCAGGCTGGCAAGGATCATGCATGCCTTATTCATATTTGTGTTATTCAAGGATTCTACTCTGGGTTCTATTATGGGGCCTGGCCTAAAGTGGTTGTTCAAGAAATGTGTGTTAGAGAAATCATACATAAACTAGCAATTCTCATTTGGATTCCTGTATCTGAACAACTAACTTTCAGCTCCTTCAGTGGGATAAAGAAGAAAAATGGGGTTTAAAGTACATACTATTCAGTATTAATGTAGAATTTAACAGCTGCCATCCAAGTGCAGAATCCT	AAGTGTGATGGGCAAGAAGGGCATGATTGAGTAGAGTGGAAAGGAGGGAGACTGGGGAGAAGGGAGAGAGAGGAGGGATGCAATACAGTAGGGCCAGGCGCAAGGATCATGCATGCCTTATTCATATTTGTGTTATTCAAGGATTCTACTCTGGGTTCTATTATGGGGCCTGGCCTAAAGTGGTTGTTCAAGAAATGTGTGTTAGAGAAATCATACATAAACTAGCAATTCTCATTTGGATTCCTGTATCTGAACAACTAACTTTCAGCTTCTTCAGTGGGATAAAGAAGAAAAATGGGGTTTAAAGTACATACTATTCAGTATTAATGTAGAATTTAACAGCTGCCATCCAAGTGCAGAATCCT
AAGTGTGATGGGCAAGAAGGGCATGATTGAGTAGAGTGGAAAGGAGGGAGACTGGGGAGAAGGGAGAGAGAGGAGGGATGCAATACAGTAGGGCCAGGCTggCAAGGATCATGCATGCCTTATTCATATTTGTGTTATTCAAGGATTCTACTCTGGGTTCTATTATGGGGCCTGGCCTAAAGTGGTTGTTCAAGAAATGTGTGTTAGAGAAATCATACATAAACTAGCAATTCTCATTTGGATTCCTGTATCTGAACAACTAACTTTCAGCTTCTTCGGTGGGATAAAGAAGAAAAATGGGGTTTAAAGTACATACTATTCAGTATTAATGTAGAATTTAACAGCTGCCATCCAAGTGCAGAATCCT	86	35	Insertion	0.02	2	KCDGQEGHD*	KCDGQEGHD*	AAGTGTGATGGGCAAGAAGGGCATGATTGAGTAGAGTGGAAAGGAGGGAGACTGGGGAGAAGGGAGAGAGAGGAGGGATGCAATACAGTAGGGCCAGGCTGGCAAGGATCATGCATGCCTTATTCATATTTGTGTTATTCAAGGATTCTACTCTGGGTTCTATTATGGGGCCTGGCCTAAAGTGGTTGTTCAAGAAATGTGTGTTAGAGAAATCATACATAAACTAGCAATTCTCATTTGGATTCCTGTATCTGAACAACTAACTTTCAGCTTCTTCGGTGGGATAAAGAAGAAAAATGGGGTTTAAAGTACATACTATTCAGTATTAATGTAGAATTTAACAGCTGCCATCCAAGTGCAGAATCCT	AAGTGTGATGGGCAAGAAGGGCATGATTGAGTAGAGTGGAAAGGAGGGAGACTGGGGAGAAGGGAGAGAGAGGAGGGATGCAATACAGTAGGGCCAGGCGCAAGGATCATGCATGCCTTATTCATATTTGTGTTATTCAAGGATTCTACTCTGGGTTCTATTATGGGGCCTGGCCTAAAGTGGTTGTTCAAGAAATGTGTGTTAGAGAAATCATACATAAACTAGCAATTCTCATTTGGATTCCTGTATCTGAACAACTAACTTTCAGCTTCTTCAGTGGGATAAAGAAGAAAAATGGGGTTTAAAGTACATACTATTCAGTATTAATGTAGAATTTAACAGCTGCCATCCAAGTGCAGAATCCT
AAGTGTGATGGGCAAGAAGGGCATGATTGAGTAGAGTGGAAAGGAGGGAGACTGGGGAGAAGGGAGAGAGAGGAGGGATGCAATACAGTAGGGCCAGGCTggCAAGGATCATGCATGCCTTATTCATATTTGTGTTATTCAAGGATTCTACTCTGGGTTCTATTATGGGGCCTGGCCTAAAGTGGTTGTTCAAGAAATGTGTGTTAGAGAAATCATACATAAACTAGCAATTCTCATTTGGATTCCTGTATCTGAGCAACTAACTTTCAGCTTCTTCAGTGGGATAAAGAAGAAAAATGGGGTTTAAAGTACATACTATTCAGTATTAATGTAGAATTTAACAGCTGCCATCCAAGTGCAGAATCCT	86	35	Insertion	0.02	2	KCDGQEGHD*	KCDGQEGHD*	AAGTGTGATGGGCAAGAAGGGCATGATTGAGTAGAGTGGAAAGGAGGGAGACTGGGGAGAAGGGAGAGAGAGGAGGGATGCAATACAGTAGGGCCAGGCTGGCAAGGATCATGCATGCCTTATTCATATTTGTGTTATTCAAGGATTCTACTCTGGGTTCTATTATGGGGCCTGGCCTAAAGTGGTTGTTCAAGAAATGTGTGTTAGAGAAATCATACATAAACTAGCAATTCTCATTTGGATTCCTGTATCTGAGCAACTAACTTTCAGCTTCTTCAGTGGGATAAAGAAGAAAAATGGGGTTTAAAGTACATACTATTCAGTATTAATGTAGAATTTAACAGCTGCCATCCAAGTGCAGAATCCT	AAGTGTGATGGGCAAGAAGGGCATGATTGAGTAGAGTGGAAAGGAGGGAGACTGGGGAGAAGGGAGAGAGAGGAGGGATGCAATACAGTAGGGCCAGGCGCAAGGATCATGCATGCCTTATTCATATTTGTGTTATTCAAGGATTCTACTCTGGGTTCTATTATGGGGCCTGGCCTAAAGTGGTTGTTCAAGAAATGTGTGTTAGAGAAATCATACATAAACTAGCAATTCTCATTTGGATTCCTGTATCTGAACAACTAACTTTCAGCTTCTTCAGTGGGATAAAGAAGAAAAATGGGGTTTAAAGTACATACTATTCAGTATTAATGTAGAATTTAACAGCTGCCATCCAAGTGCAGAATCCT
AAGTGTGATGGGCAAGAAGGGCATGATTGAGTAGAGTGGAAAGGAGGGAGACTGGGGAGAAGGGGGAGAGAGGAGGGATGCAATACAGTAGGGCCAGGCCagCAAGGATCATGCATGCCTTATTCATATTTGTGTTATTCAAGGATTCTACTCTGGGTTCTATTATGGGGCCTGGCCTAAAGTGGTTGTTCAAGAAATGTGTGTTAGAGAAATCATACATAAACTAGCAATTCTCATTTGGATTCCTGTATCTGAACAACTAACTTTCAGCTTCTTCAGTGGGATAAAGAAGAAAAATGGGGTTTAAAGTACATACTATTCAGTATTAATGTAGAATTTAACAGCTGCCATCCAAGTGCAGAATCCT	86	35	Insertion	0.02	2	KCDGQEGHD*	KCDGQEGHD*	AAGTGTGATGGGCAAGAAGGGCATGATTGAGTAGAGTGGAAAGGAGGGAGACTGGGGAGAAGGGGGAGAGAGGAGGGATGCAATACAGTAGGGCCAGGCCAGCAAGGATCATGCATGCCTTATTCATATTTGTGTTATTCAAGGATTCTACTCTGGGTTCTATTATGGGGCCTGGCCTAAAGTGGTTGTTCAAGAAATGTGTGTTAGAGAAATCATACATAAACTAGCAATTCTCATTTGGATTCCTGTATCTGAACAACTAACTTTCAGCTTCTTCAGTGGGATAAAGAAGAAAAATGGGGTTTAAAGTACATACTATTCAGTATTAATGTAGAATTTAACAGCTGCCATCCAAGTGCAGAATCCT	AAGTGTGATGGGCAAGAAGGGCATGATTGAGTAGAGTGGAAAGGAGGGAGACTGGGGAGAAGGGAGAGAGAGGAGGGATGCAATACAGTAGGGCCAGGCGCAAGGATCATGCATGCCTTATTCATATTTGTGTTATTCAAGGATTCTACTCTGGGTTCTATTATGGGGCCTGGCCTAAAGTGGTTGTTCAAGAAATGTGTGTTAGAGAAATCATACATAAACTAGCAATTCTCATTTGGATTCCTGTATCTGAACAACTAACTTTCAGCTTCTTCAGTGGGATAAAGAAGAAAAATGGGGTTTAAAGTACATACTATTCAGTATTAATGTAGAATTTAACAGCTGCCATCCAAGTGCAGAATCCT
AAGTGTGATGGGCAAGAAGGGCATGATTGAGTAGAGTGGAAAGGAGGGAGACTGGGGAGAAGG--GAGAGAGGAGGGATGCAATACAGTAGGGCCAGGCTggCAAGGATCATGCATGCCTTATTCATATTTGTGTTATTCAAGGATTCTACTCTGGGTTCTATTATGGGGCCTGGCCTAAAGTGGTTGTTCAAGAAATGTGTGTTAGAGAAATCATACATAAACTAGCAATTCTCATTTGGATTCCTGTATCTGAACAACTAACTTTCAGCTTCTTCAGTGGGATAAAGAAGAAAAATGGGGTTTAAAGTACATACTATTCAGTATTAATGTAGAATTTAACAGCTGCCATCCAAGTGCAGAATCCT	85	35	Insertion and Deletion	0.02	0	KCDGQEGHD*	KCDGQEGHD*	AAGTGTGATGGGCAAGAAGGGCATGATTGAGTAGAGTGGAAAGGAGGGAGACTGGGGAGAAGG--GAGAGAGGAGGGATGCAATACAGTAGGGCCAGGCTGGCAAGGATCATGCATGCCTTATTCATATTTGTGTTATTCAAGGATTCTACTCTGGGTTCTATTATGGGGCCTGGCCTAAAGTGGTTGTTCAAGAAATGTGTGTTAGAGAAATCATACATAAACTAGCAATTCTCATTTGGATTCCTGTATCTGAACAACTAACTTTCAGCTTCTTCAGTGGGATAAAGAAGAAAAATGGGGTTTAAAGTACATACTATTCAGTATTAATGTAGAATTTAACAGCTGCCATCCAAGTGCAGAATCCT	AAGTGTGATGGGCAAGAAGGGCATGATTGAGTAGAGTGGAAAGGAGGGAGACTGGGGAGAAGGGAGAGAGAGGAGGGATGCAATACAGTAGGGCCAGGCGCAAGGATCATGCATGCCTTATTCATATTTGTGTTATTCAAGGATTCTACTCTGGGTTCTATTATGGGGCCTGGCCTAAAGTGGTTGTTCAAGAAATGTGTGTTAGAGAAATCATACATAAACTAGCAATTCTCATTTGGATTCCTGTATCTGAACAACTAACTTTCAGCTTCTTCAGTGGGATAAAGAAGAAAAATGGGGTTTAAAGTACATACTATTCAGTATTAATGTAGAATTTAACAGCTGCCATCCAAGTGCAGAATCCT
AAGTGTGATGGGCAAGAAGGGCATGATTGAGTAGAGTGGAAAGGAGGGAGACTGGGGAGAAGGGAGAGAGAGGAGGGATGCAATACAGTAGGGCCAGGCGCAAGGATCATGCATGCCTTATTCATATTTGTGTTATTCAAGGATTCTACTCTGGGTTCTATTATGGGGCCTGGCCTAAAGTGGTTGTTCAAGAAATGTGTGTTAGAGAAATCATACATAAACTAGCAATTCTCATTTGGACTCCTGTATCTGAACAACTAACTTTCAGCTTCTTCAGTGGGATAAAGAAGAAAAATGGGGTTTAAAGTACATACTATTCAGTATTAATGTAGAATTTAACAGCTGCCATCCAAGTGCAGAATCCT	85	34	1 Base Change	0.02	0	KCDGQEGHD*	KCDGQEGHD*	AAGTGTGATGGGCAAGAAGGGCATGATTGAGTAGAGTGGAAAGGAGGGAGACTGGGGAGAAGGGAGAGAGAGGAGGGATGCAATACAGTAGGGCCAGGCGCAAGGATCATGCATGCCTTATTCATATTTGTGTTATTCAAGGATTCTACTCTGGGTTCTATTATGGGGCCTGGCCTAAAGTGGTTGTTCAAGAAATGTGTGTTAGAGAAATCATACATAAACTAGCAATTCTCATTTGGACTCCTGTATCTGAACAACTAACTTTCAGCTTCTTCAGTGGGATAAAGAAGAAAAATGGGGTTTAAAGTACATACTATTCAGTATTAATGTAGAATTTAACAGCTGCCATCCAAGTGCAGAATCCT	AAGTGTGATGGGCAAGAAGGGCATGATTGAGTAGAGTGGAAAGGAGGGAGACTGGGGAGAAGGGAGAGAGAGGAGGGATGCAATACAGTAGGGCCAGGCGCAAGGATCATGCATGCCTTATTCATATTTGTGTTATTCAAGGATTCTACTCTGGGTTCTATTATGGGGCCTGGCCTAAAGTGGTTGTTCAAGAAATGTGTGTTAGAGAAATCATACATAAACTAGCAATTCTCATTTGGATTCCTGTATCTGAACAACTAACTTTCAGCTTCTTCAGTGGGATAAAGAAGAAAAATGGGGTTTAAAGTACATACTATTCAGTATTAATGTAGAATTTAACAGCTGCCATCCAAGTGCAGAATCCT
AAGTGTGATGGGCAAGAAGGGCATGATTGAGTAGAGTGGAAAGGAGGGAGACTGGGGAGAAGGGAGAGAGAGGAGGGATGCAATACAGTAGGGCCAGGCGCAAGGATCATGCATGCCTTATTCATATTTGTGTTATTCAAGGATTCTACTCTGGGTTCTATTATGGGGCCTGGCCTAAAGTGGTTGTTCAAGAAATGTGTGTTAGAGAAATCATACATAAACTAGCAATTCTCATTTGGATTCCTGTATCTGAACAACTAACTTTCAGCTTCTCCAGTGGGATAAAGAAGAAAAATGGGGTTTAAAGTACATACTATTCAGTATTAATGTAGAATTTAACAGCTGCCATCCAAGTGCAGAATCCT	85	35	1 Base Change	0.02	0	KCDGQEGHD*	KCDGQEGHD*	AAGTGTGATGGGCAAGAAGGGCATGATTGAGTAGAGTGGAAAGGAGGGAGACTGGGGAGAAGGGAGAGAGAGGAGGGATGCAATACAGTAGGGCCAGGCGCAAGGATCATGCATGCCTTATTCATATTTGTGTTATTCAAGGATTCTACTCTGGGTTCTATTATGGGGCCTGGCCTAAAGTGGTTGTTCAAGAAATGTGTGTTAGAGAAATCATACATAAACTAGCAATTCTCATTTGGATTCCTGTATCTGAACAACTAACTTTCAGCTTCTCCAGTGGGATAAAGAAGAAAAATGGGGTTTAAAGTACATACTATTCAGTATTAATGTAGAATTTAACAGCTGCCATCCAAGTGCAGAATCCT	AAGTGTGATGGGCAAGAAGGGCATGATTGAGTAGAGTGGAAAGGAGGGAGACTGGGGAGAAGGGAGAGAGAGGAGGGATGCAATACAGTAGGGCCAGGCGCAAGGATCATGCATGCCTTATTCATATTTGTGTTATTCAAGGATTCTACTCTGGGTTCTATTATGGGGCCTGGCCTAAAGTGGTTGTTCAAGAAATGTGTGTTAGAGAAATCATACATAAACTAGCAATTCTCATTTGGATTCCTGTATCTGAACAACTAACTTTCAGCTTCTTCAGTGGGATAAAGAAGAAAAATGGGGTTTAAAGTACATACTATTCAGTATTAATGTAGAATTTAACAGCTGCCATCCAAGTGCAGAATCCT
AAGTGTGATGGGCAAGAAGGGCATGATTGAGTAGAGTGGAAAGGAGGGAGACTGGGGAGAAGGGAGAGAGAGGAGGGATGCAATACAGTAGGGCCAGGCTggCAAGGATCATGCATGCCTTATTCATATTTGTGTTATTCAAGGATTCTACTCTGGGTCCTATTATGGGGCCTGGCCTAAAGTGGTTGTTCAAGAAATGTGTGTTAGAGAAATCATACATAAACTAGCAATTCTCATTTGGATTCCTGTATCTGAACAACTAACTTTCAGCTTCTTCAGTGGGATAAAGAAGAAAAATGGGGTTTAAAGTACATACTATTCAGTATTAATGTAGAATTTAACAGCTGCCATCCAAGTGCAGAATCCT	85	35	Insertion	0.02	2	KCDGQEGHD*	KCDGQEGHD*	AAGTGTGATGGGCAAGAAGGGCATGATTGAGTAGAGTGGAAAGGAGGGAGACTGGGGAGAAGGGAGAGAGAGGAGGGATGCAATACAGTAGGGCCAGGCTGGCAAGGATCATGCATGCCTTATTCATATTTGTGTTATTCAAGGATTCTACTCTGGGTCCTATTATGGGGCCTGGCCTAAAGTGGTTGTTCAAGAAATGTGTGTTAGAGAAATCATACATAAACTAGCAATTCTCATTTGGATTCCTGTATCTGAACAACTAACTTTCAGCTTCTTCAGTGGGATAAAGAAGAAAAATGGGGTTTAAAGTACATACTATTCAGTATTAATGTAGAATTTAACAGCTGCCATCCAAGTGCAGAATCCT	AAGTGTGATGGGCAAGAAGGGCATGATTGAGTAGAGTGGAAAGGAGGGAGACTGGGGAGAAGGGAGAGAGAGGAGGGATGCAATACAGTAGGGCCAGGCGCAAGGATCATGCATGCCTTATTCATATTTGTGTTATTCAAGGATTCTACTCTGGGTTCTATTATGGGGCCTGGCCTAAAGTGGTTGTTCAAGAAATGTGTGTTAGAGAAATCATACATAAACTAGCAATTCTCATTTGGATTCCTGTATCTGAACAACTAACTTTCAGCTTCTTCAGTGGGATAAAGAAGAAAAATGGGGTTTAAAGTACATACTATTCAGTATTAATGTAGAATTTAACAGCTGCCATCCAAGTGCAGAATCCT
AAGTGTGATGGGCAAGAAGGGCATGATTGAGTAGAGTGGAAAGGAGGGAGACTGGGGAGAAGGGAGAGAGAGGAGGGATGCAATACAGTAGGGCCAGGCTggCAAGGATCATGCATGCCTTATTCATATTTGTGTTATTCAAGGATTCTACTCTGGGTTCTATTATGGGGCCTGGCCTAAAGTGGTTGTTCAAGAAATGTGTGTTAGAGAAATCATACATAAACTAGCAATTCTCATTTGGATTCCTGTATCTGAACAACTAACTTTCAGCTTCTCCAGTGGGATAAAGAAGAAAAATGGGGTTTAAAGTACATACTATTCAGTATTAATGTAGAATTTAACAGCTGCCATCCAAGTGCAGAATCCT	85	35	Insertion	0.02	2	KCDGQEGHD*	KCDGQEGHD*	AAGTGTGATGGGCAAGAAGGGCATGATTGAGTAGAGTGGAAAGGAGGGAGACTGGGGAGAAGGGAGAGAGAGGAGGGATGCAATACAGTAGGGCCAGGCTGGCAAGGATCATGCATGCCTTATTCATATTTGTGTTATTCAAGGATTCTACTCTGGGTTCTATTATGGGGCCTGGCCTAAAGTGGTTGTTCAAGAAATGTGTGTTAGAGAAATCATACATAAACTAGCAATTCTCATTTGGATTCCTGTATCTGAACAACTAACTTTCAGCTTCTCCAGTGGGATAAAGAAGAAAAATGGGGTTTAAAGTACATACTATTCAGTATTAATGTAGAATTTAACAGCTGCCATCCAAGTGCAGAATCCT	AAGTGTGATGGGCAAGAAGGGCATGATTGAGTAGAGTGGAAAGGAGGGAGACTGGGGAGAAGGGAGAGAGAGGAGGGATGCAATACAGTAGGGCCAGGCGCAAGGATCATGCATGCCTTATTCATATTTGTGTTATTCAAGGATTCTACTCTGGGTTCTATTATGGGGCCTGGCCTAAAGTGGTTGTTCAAGAAATGTGTGTTAGAGAAATCATACATAAACTAGCAATTCTCATTTGGATTCCTGTATCTGAACAACTAACTTTCAGCTTCTTCAGTGGGATAAAGAAGAAAAATGGGGTTTAAAGTACATACTATTCAGTATTAATGTAGAATTTAACAGCTGCCATCCAAGTGCAGAATCCT
AAGTGTGATGGGCAAGAAGGGCATGATTGAGTAGAGTGGAAAGGAGGGAGACTGGGGAGAAGGGAGAGAGAGGAGGGATGCAATACAGTAGGGCCAGGCCagCAAGGATCATGCATGCCTTATTCATATTTGTGTTATTCAAGGATTCTACTCTGGGTTCTATTATGGGGCCTGGCCTAAAGTGGTTGTTCAAGAAATGTGCGTTAGAGAAATCATACATAAACTAGCAATTCTCATTTGGATTCCTGTATCTGAACAACTAACTTTCAGCTTCTTCAGTGGGATAAAGAAGAAAAATGGGGTTTAAAGTACATACTATTCAGTATTAATGTAGAATTTAACAGCTGCCATCCAAGTGCAGAATCCT	84	35	Insertion	0.02	2	KCDGQEGHD*	KCDGQEGHD*	AAGTGTGATGGGCAAGAAGGGCATGATTGAGTAGAGTGGAAAGGAGGGAGACTGGGGAGAAGGGAGAGAGAGGAGGGATGCAATACAGTAGGGCCAGGCCAGCAAGGATCATGCATGCCTTATTCATATTTGTGTTATTCAAGGATTCTACTCTGGGTTCTATTATGGGGCCTGGCCTAAAGTGGTTGTTCAAGAAATGTGCGTTAGAGAAATCATACATAAACTAGCAATTCTCATTTGGATTCCTGTATCTGAACAACTAACTTTCAGCTTCTTCAGTGGGATAAAGAAGAAAAATGGGGTTTAAAGTACATACTATTCAGTATTAATGTAGAATTTAACAGCTGCCATCCAAGTGCAGAATCCT	AAGTGTGATGGGCAAGAAGGGCATGATTGAGTAGAGTGGAAAGGAGGGAGACTGGGGAGAAGGGAGAGAGAGGAGGGATGCAATACAGTAGGGCCAGGCGCAAGGATCATGCATGCCTTATTCATATTTGTGTTATTCAAGGATTCTACTCTGGGTTCTATTATGGGGCCTGGCCTAAAGTGGTTGTTCAAGAAATGTGTGTTAGAGAAATCATACATAAACTAGCAATTCTCATTTGGATTCCTGTATCTGAACAACTAACTTTCAGCTTCTTCAGTGGGATAAAGAAGAAAAATGGGGTTTAAAGTACATACTATTCAGTATTAATGTAGAATTTAACAGCTGCCATCCAAGTGCAGAATCCT
AAGTGTGATGGGCAAGAAGGGCATGATTGAGTAGAGTGGAAAGGAGGGAGACTGGGGAGAAGGGAGAGAGAGGAGGGATGCAATACAGTAGGGCCAGGCCagCAAGGATCATGCATGCCTTATTCATATTTGTGTTATTCAAGGATTCTACTCTGGGTTCTATTATGGGGCCTGGCCTAAAGTGGTTGTTCAAGAAATGTGTGTTAGAGAAATCATACATAAACTAGCAATTCTCATTTGGATCCCTGTATCTGAACAACTAACTTTCAGCTTCTTCAGTGGGATAAAGAAGAAAAATGGGGTTTAAAGTACATACTATTCAGTATTAATGTAGAATTTAACAGCTGCCATCCAAGTGCAGAATCCT	84	35	Insertion	0.02	2	KCDGQEGHD*	KCDGQEGHD*	AAGTGTGATGGGCAAGAAGGGCATGATTGAGTAGAGTGGAAAGGAGGGAGACTGGGGAGAAGGGAGAGAGAGGAGGGATGCAATACAGTAGGGCCAGGCCAGCAAGGATCATGCATGCCTTATTCATATTTGTGTTATTCAAGGATTCTACTCTGGGTTCTATTATGGGGCCTGGCCTAAAGTGGTTGTTCAAGAAATGTGTGTTAGAGAAATCATACATAAACTAGCAATTCTCATTTGGATCCCTGTATCTGAACAACTAACTTTCAGCTTCTTCAGTGGGATAAAGAAGAAAAATGGGGTTTAAAGTACATACTATTCAGTATTAATGTAGAATTTAACAGCTGCCATCCAAGTGCAGAATCCT	AAGTGTGATGGGCAAGAAGGGCATGATTGAGTAGAGTGGAAAGGAGGGAGACTGGGGAGAAGGGAGAGAGAGGAGGGATGCAATACAGTAGGGCCAGGCGCAAGGATCATGCATGCCTTATTCATATTTGTGTTATTCAAGGATTCTACTCTGGGTTCTATTATGGGGCCTGGCCTAAAGTGGTTGTTCAAGAAATGTGTGTTAGAGAAATCATACATAAACTAGCAATTCTCATTTGGATTCCTGTATCTGAACAACTAACTTTCAGCTTCTTCAGTGGGATAAAGAAGAAAAATGGGGTTTAAAGTACATACTATTCAGTATTAATGTAGAATTTAACAGCTGCCATCCAAGTGCAGAATCCT
AAGTGTGATGGGCAAGAAGGGCATGATTGAGTAGAGTGGAAAGGAGGGAGACTGGGGAGAAGGGAGAGAGAGGAGGGATGCAATACAGTAGGGCCAGGCCgtatggCAAGGATCATGCATGCCTTATTCATATTTGTGTTATTCAAGGATTCTACTCTGGGTTCTATTATGGGGCCTGGCCTAAAGTGGTTGTTCAAGAAATGTGTGTTAGAGAAATCATACATAAACTAGCAATTCTCATTTGGATTCCTGTATCTGAACAACTAACTTTCAGCTTCTTCAGTGGGATAAAGAAGAAAAATGGGGTTTAAAGTACATACTATTCAGTATTAATGTAGAATTTAACAGCTGCCATCCAAGTGCAGAATCCT	84	35	Insertion	0.02	6	KCDGQEGHD*	KCDGQEGHD*	AAGTGTGATGGGCAAGAAGGGCATGATTGAGTAGAGTGGAAAGGAGGGAGACTGGGGAGAAGGGAGAGAGAGGAGGGATGCAATACAGTAGGGCCAGGCCGTATGGCAAGGATCATGCATGCCTTATTCATATTTGTGTTATTCAAGGATTCTACTCTGGGTTCTATTATGGGGCCTGGCCTAAAGTGGTTGTTCAAGAAATGTGTGTTAGAGAAATCATACATAAACTAGCAATTCTCATTTGGATTCCTGTATCTGAACAACTAACTTTCAGCTTCTTCAGTGGGATAAAGAAGAAAAATGGGGTTTAAAGTACATACTATTCAGTATTAATGTAGAATTTAACAGCTGCCATCCAAGTGCAGAATCCT	AAGTGTGATGGGCAAGAAGGGCATGATTGAGTAGAGTGGAAAGGAGGGAGACTGGGGAGAAGGGAGAGAGAGGAGGGATGCAATACAGTAGGGCCAGGCGCAAGGATCATGCATGCCTTATTCATATTTGTGTTATTCAAGGATTCTACTCTGGGTTCTATTATGGGGCCTGGCCTAAAGTGGTTGTTCAAGAAATGTGTGTTAGAGAAATCATACATAAACTAGCAATTCTCATTTGGATTCCTGTATCTGAACAACTAACTTTCAGCTTCTTCAGTGGGATAAAGAAGAAAAATGGGGTTTAAAGTACATACTATTCAGTATTAATGTAGAATTTAACAGCTGCCATCCAAGTGCAGAATCCT
AAGTGTGATGGGCAAGAAGGGCATGATTGAGTAGAGTGGAAAGGAGGGAGACTGGGGAGAAGGGAGAGAGAGGAGGGATGCAATACAGTAGGGCCAGGCGCAAGGATCATGCATGCCTTATTCATATTTGTGTTATTCAAGGATTCTACTCTGGGTTCTACTATGGGGCCTGGCCTAAAGTGGTTGTTCAAGAAATGTGTGTTAGAGAAATCATACATAAACTAGCAATTCTCATTTGGATTCCTGTATCTGAACAACTAACTTTCAGCTTCTTCAGTGGGATAAAGAAGAAAAATGGGGTTTAAAGTACATACTATTCAGTATTAATGTAGAATTTAACAGCTGCCATCCAAGTGCAGAATCCT	84	35	1 Base Change	0.02	0	KCDGQEGHD*	KCDGQEGHD*	AAGTGTGATGGGCAAGAAGGGCATGATTGAGTAGAGTGGAAAGGAGGGAGACTGGGGAGAAGGGAGAGAGAGGAGGGATGCAATACAGTAGGGCCAGGCGCAAGGATCATGCATGCCTTATTCATATTTGTGTTATTCAAGGATTCTACTCTGGGTTCTACTATGGGGCCTGGCCTAAAGTGGTTGTTCAAGAAATGTGTGTTAGAGAAATCATACATAAACTAGCAATTCTCATTTGGATTCCTGTATCTGAACAACTAACTTTCAGCTTCTTCAGTGGGATAAAGAAGAAAAATGGGGTTTAAAGTACATACTATTCAGTATTAATGTAGAATTTAACAGCTGCCATCCAAGTGCAGAATCCT	AAGTGTGATGGGCAAGAAGGGCATGATTGAGTAGAGTGGAAAGGAGGGAGACTGGGGAGAAGGGAGAGAGAGGAGGGATGCAATACAGTAGGGCCAGGCGCAAGGATCATGCATGCCTTATTCATATTTGTGTTATTCAAGGATTCTACTCTGGGTTCTATTATGGGGCCTGGCCTAAAGTGGTTGTTCAAGAAATGTGTGTTAGAGAAATCATACATAAACTAGCAATTCTCATTTGGATTCCTGTATCTGAACAACTAACTTTCAGCTTCTTCAGTGGGATAAAGAAGAAAAATGGGGTTTAAAGTACATACTATTCAGTATTAATGTAGAATTTAACAGCTGCCATCCAAGTGCAGAATCCT
AAGTGTGATGGGCAAGAAGGGCATGATTGAGTAGAGTGGAAAGGAGGGAGACTGGGGAGAAGGGAGAGAGAGGAGGGATGCAATACAGTAGGGCCAGGCGCAAGGATCATGCATGCCTTATTCATATTTGTGTTATTCAAGGATTCTACTCTGGGTTCTATTATGGGGCCTGGCCTAAAGTGGTTGTTCAAGAAATGTGTGTTAGAGAAATCATACATAAACTAGCAATTCTCATTTGGATCCCTGTATCTGAACAACTAACTTTCAGCTTCTTCAGTGGGATAAAGAAGAAAAATGGGGTTTAAAGTACATACTATTCAGTATTAATGTAGAATTTAACAGCTGCCATCCAAGTGCAGAATCCT	84	35	1 Base Change	0.02	0	KCDGQEGHD*	KCDGQEGHD*	AAGTGTGATGGGCAAGAAGGGCATGATTGAGTAGAGTGGAAAGGAGGGAGACTGGGGAGAAGGGAGAGAGAGGAGGGATGCAATACAGTAGGGCCAGGCGCAAGGATCATGCATGCCTTATTCATATTTGTGTTATTCAAGGATTCTACTCTGGGTTCTATTATGGGGCCTGGCCTAAAGTGGTTGTTCAAGAAATGTGTGTTAGAGAAATCATACATAAACTAGCAATTCTCATTTGGATCCCTGTATCTGAACAACTAACTTTCAGCTTCTTCAGTGGGATAAAGAAGAAAAATGGGGTTTAAAGTACATACTATTCAGTATTAATGTAGAATTTAACAGCTGCCATCCAAGTGCAGAATCCT	AAGTGTGATGGGCAAGAAGGGCATGATTGAGTAGAGTGGAAAGGAGGGAGACTGGGGAGAAGGGAGAGAGAGGAGGGATGCAATACAGTAGGGCCAGGCGCAAGGATCATGCATGCCTTATTCATATTTGTGTTATTCAAGGATTCTACTCTGGGTTCTATTATGGGGCCTGGCCTAAAGTGGTTGTTCAAGAAATGTGTGTTAGAGAAATCATACATAAACTAGCAATTCTCATTTGGATTCCTGTATCTGAACAACTAACTTTCAGCTTCTTCAGTGGGATAAAGAAGAAAAATGGGGTTTAAAGTACATACTATTCAGTATTAATGTAGAATTTAACAGCTGCCATCCAAGTGCAGAATCCT
AAGTGTGATGGGCAAGAAGGGCATGATTGAGTAGAGTGGAAAGGAGGGAGACTGGGGAGAAGGGAGAGAGAGGAGGGATGCAATACAGTAGGGCCAGGCGCAAGGATCATGCATGCCTTATTCATATTTGTGTTATTCAAGGATTCTACTCTGGGTTCTATTATGGGGCCTGGCCTAAAGTGGTTGTTCAAGAAATGTGTGTTAGAGAAATCATACATAAACTAGCAATTCTCATTTGGATTCCTGTATCTGAACAACTAACTTTCAGCTTCTTCAGTGGGATAAAGAAGAAAAATGGGGTTTAAAGTACGTACTATTCAGTATTAATGTAGAATTTAACAGCTGCCATCCAAGTGCAGAATCCT	84	35	1 Base Change	0.02	0	KCDGQEGHD*	KCDGQEGHD*	AAGTGTGATGGGCAAGAAGGGCATGATTGAGTAGAGTGGAAAGGAGGGAGACTGGGGAGAAGGGAGAGAGAGGAGGGATGCAATACAGTAGGGCCAGGCGCAAGGATCATGCATGCCTTATTCATATTTGTGTTATTCAAGGATTCTACTCTGGGTTCTATTATGGGGCCTGGCCTAAAGTGGTTGTTCAAGAAATGTGTGTTAGAGAAATCATACATAAACTAGCAATTCTCATTTGGATTCCTGTATCTGAACAACTAACTTTCAGCTTCTTCAGTGGGATAAAGAAGAAAAATGGGGTTTAAAGTACGTACTATTCAGTATTAATGTAGAATTTAACAGCTGCCATCCAAGTGCAGAATCCT	AAGTGTGATGGGCAAGAAGGGCATGATTGAGTAGAGTGGAAAGGAGGGAGACTGGGGAGAAGGGAGAGAGAGGAGGGATGCAATACAGTAGGGCCAGGCGCAAGGATCATGCATGCCTTATTCATATTTGTGTTATTCAAGGATTCTACTCTGGGTTCTATTATGGGGCCTGGCCTAAAGTGGTTGTTCAAGAAATGTGTGTTAGAGAAATCATACATAAACTAGCAATTCTCATTTGGATTCCTGTATCTGAACAACTAACTTTCAGCTTCTTCAGTGGGATAAAGAAGAAAAATGGGGTTTAAAGTACATACTATTCAGTATTAATGTAGAATTTAACAGCTGCCATCCAAGTGCAGAATCCT
AAGTGTGATGGGCAAGAAGGGCATGATTGAGTAGAGTGGAAAGGAGGGAGACTGGGGAGAAGGGAGAGAGAGGAGGGATGCAATACAGTAGGGCCAGGCGCAAGGATCATGCATGCCTTATTCATATTTGTGTTATTCAGGGATTCTACTCTGGGTTCTATTATGGGGCCTGGCCTAAAGTGGTTGTTCAAGAAATGTGTGTTAGAGAAATCATACATAAACTAGCAATTCTCATTTGGATTCCTGTATCTGAACAACTAACTTTCAGCTTCTTCAGTGGGATAAAGAAGAAAAATGGGGTTTAAAGTACATACTATTCAGTATTAATGTAGAATTTAACAGCTGCCATCCAAGTGCAGAATCCT	84	35	1 Base Change	0.02	0	KCDGQEGHD*	KCDGQEGHD*	AAGTGTGATGGGCAAGAAGGGCATGATTGAGTAGAGTGGAAAGGAGGGAGACTGGGGAGAAGGGAGAGAGAGGAGGGATGCAATACAGTAGGGCCAGGCGCAAGGATCATGCATGCCTTATTCATATTTGTGTTATTCAGGGATTCTACTCTGGGTTCTATTATGGGGCCTGGCCTAAAGTGGTTGTTCAAGAAATGTGTGTTAGAGAAATCATACATAAACTAGCAATTCTCATTTGGATTCCTGTATCTGAACAACTAACTTTCAGCTTCTTCAGTGGGATAAAGAAGAAAAATGGGGTTTAAAGTACATACTATTCAGTATTAATGTAGAATTTAACAGCTGCCATCCAAGTGCAGAATCCT	AAGTGTGATGGGCAAGAAGGGCATGATTGAGTAGAGTGGAAAGGAGGGAGACTGGGGAGAAGGGAGAGAGAGGAGGGATGCAATACAGTAGGGCCAGGCGCAAGGATCATGCATGCCTTATTCATATTTGTGTTATTCAAGGATTCTACTCTGGGTTCTATTATGGGGCCTGGCCTAAAGTGGTTGTTCAAGAAATGTGTGTTAGAGAAATCATACATAAACTAGCAATTCTCATTTGGATTCCTGTATCTGAACAACTAACTTTCAGCTTCTTCAGTGGGATAAAGAAGAAAAATGGGGTTTAAAGTACATACTATTCAGTATTAATGTAGAATTTAACAGCTGCCATCCAAGTGCAGAATCCT
AAGTGTGATGGGCAAGAAGGGCATGATTGAGTAGAGTGGAAAGGAGGGAGACTGGGGAGGAGGGAGAGAGAGGAGGGATGCAATACAGTAGGGCCAGGCTggCAAGGATCATGCATGCCTTATTCATATTTGTGTTATTCAAGGATTCTACTCTGGGTTCTATTATGGGGCCTGGCCTAAAGTGGTTGTTCAAGAAATGTGTGTTAGAGAAATCATACATAAACTAGCAATTCTCATTTGGATTCCTGTATCTGAACAACTAACTTTCAGCTTCTTCAGTGGGATAAAGAAGAAAAATGGGGTTTAAAGTACATACTATTCAGTATTAATGTAGAATTTAACAGCTGCCATCCAAGTGCAGAATCCT	84	35	Insertion	0.02	2	KCDGQEGHD*	KCDGQEGHD*	AAGTGTGATGGGCAAGAAGGGCATGATTGAGTAGAGTGGAAAGGAGGGAGACTGGGGAGGAGGGAGAGAGAGGAGGGATGCAATACAGTAGGGCCAGGCTGGCAAGGATCATGCATGCCTTATTCATATTTGTGTTATTCAAGGATTCTACTCTGGGTTCTATTATGGGGCCTGGCCTAAAGTGGTTGTTCAAGAAATGTGTGTTAGAGAAATCATACATAAACTAGCAATTCTCATTTGGATTCCTGTATCTGAACAACTAACTTTCAGCTTCTTCAGTGGGATAAAGAAGAAAAATGGGGTTTAAAGTACATACTATTCAGTATTAATGTAGAATTTAACAGCTGCCATCCAAGTGCAGAATCCT	AAGTGTGATGGGCAAGAAGGGCATGATTGAGTAGAGTGGAAAGGAGGGAGACTGGGGAGAAGGGAGAGAGAGGAGGGATGCAATACAGTAGGGCCAGGCGCAAGGATCATGCATGCCTTATTCATATTTGTGTTATTCAAGGATTCTACTCTGGGTTCTATTATGGGGCCTGGCCTAAAGTGGTTGTTCAAGAAATGTGTGTTAGAGAAATCATACATAAACTAGCAATTCTCATTTGGATTCCTGTATCTGAACAACTAACTTTCAGCTTCTTCAGTGGGATAAAGAAGAAAAATGGGGTTTAAAGTACATACTATTCAGTATTAATGTAGAATTTAACAGCTGCCATCCAAGTGCAGAATCCT
AAGTGTGATGGGCAAGAAGGGCATGATTGAGTAGAGTGGAAAGGGGGGAGACTGGGGAGAAGGGAGAGAGAGGAGGGATGCAATACAGTAGGGCCAGGCCagCAAGGATCATGCATGCCTTATTCATATTTGTGTTATTCAAGGATTCTACTCTGGGTTCTATTATGGGGCCTGGCCTAAAGTGGTTGTTCAAGAAATGTGTGTTAGAGAAATCATACATAAACTAGCAATTCTCATTTGGATTCCTGTATCTGAACAACTAACTTTCAGCTTCTTCAGTGGGATAAAGAAGAAAAATGGGGTTTAAAGTACATACTATTCAGTATTAATGTAGAATTTAACAGCTGCCATCCAAGTGCAGAATCCT	84	35	Insertion	0.02	2	KCDGQEGHD*	KCDGQEGHD*	AAGTGTGATGGGCAAGAAGGGCATGATTGAGTAGAGTGGAAAGGGGGGAGACTGGGGAGAAGGGAGAGAGAGGAGGGATGCAATACAGTAGGGCCAGGCCAGCAAGGATCATGCATGCCTTATTCATATTTGTGTTATTCAAGGATTCTACTCTGGGTTCTATTATGGGGCCTGGCCTAAAGTGGTTGTTCAAGAAATGTGTGTTAGAGAAATCATACATAAACTAGCAATTCTCATTTGGATTCCTGTATCTGAACAACTAACTTTCAGCTTCTTCAGTGGGATAAAGAAGAAAAATGGGGTTTAAAGTACATACTATTCAGTATTAATGTAGAATTTAACAGCTGCCATCCAAGTGCAGAATCCT	AAGTGTGATGGGCAAGAAGGGCATGATTGAGTAGAGTGGAAAGGAGGGAGACTGGGGAGAAGGGAGAGAGAGGAGGGATGCAATACAGTAGGGCCAGGCGCAAGGATCATGCATGCCTTATTCATATTTGTGTTATTCAAGGATTCTACTCTGGGTTCTATTATGGGGCCTGGCCTAAAGTGGTTGTTCAAGAAATGTGTGTTAGAGAAATCATACATAAACTAGCAATTCTCATTTGGATTCCTGTATCTGAACAACTAACTTTCAGCTTCTTCAGTGGGATAAAGAAGAAAAATGGGGTTTAAAGTACATACTATTCAGTATTAATGTAGAATTTAACAGCTGCCATCCAAGTGCAGAATCCT
AAGTGTGATGGGCAAGAAGGGCATGATTGAGTAGAGTGGAAAGGAGGGAGACTGGGGAGAAGGGAGAGAGAGGAGGGATG---------------------------CATGCATGCCTTATTCATATTTGTGTTATTCAAGGATTCTACTCTGGGTTCTATTATGGGGCCTGGCCTAAAGTGGTTGTTCAAGAAATGTGTGTTAGAGAAATCATACATAAACTAGCAATTCTCATTTGGATTCCTGTATCTGAACAACTAACTTTCAGCTTCTTCAGTGGGATAAAGAAGAAAAATGGGGTTTAAAGTACATACTATTCAGTATTAATGTAGAATTTAACAGCTGCCATCCAAGTGCAGAATCCT	83	34	Deletion	0.02	-27	KCDGQEGHD*	KCDGQEGHD*	AAGTGTGATGGGCAAGAAGGGCATGATTGAGTAGAGTGGAAAGGAGGGAGACTGGGGAGAAGGGAGAGAGAGGAGGGATG---------------------------CATGCATGCCTTATTCATATTTGTGTTATTCAAGGATTCTACTCTGGGTTCTATTATGGGGCCTGGCCTAAAGTGGTTGTTCAAGAAATGTGTGTTAGAGAAATCATACATAAACTAGCAATTCTCATTTGGATTCCTGTATCTGAACAACTAACTTTCAGCTTCTTCAGTGGGATAAAGAAGAAAAATGGGGTTTAAAGTACATACTATTCAGTATTAATGTAGAATTTAACAGCTGCCATCCAAGTGCAGAATCCT	AAGTGTGATGGGCAAGAAGGGCATGATTGAGTAGAGTGGAAAGGAGGGAGACTGGGGAGAAGGGAGAGAGAGGAGGGATGCAATACAGTAGGGCCAGGCGCAAGGATCATGCATGCCTTATTCATATTTGTGTTATTCAAGGATTCTACTCTGGGTTCTATTATGGGGCCTGGCCTAAAGTGGTTGTTCAAGAAATGTGTGTTAGAGAAATCATACATAAACTAGCAATTCTCATTTGGATTCCTGTATCTGAACAACTAACTTTCAGCTTCTTCAGTGGGATAAAGAAGAAAAATGGGGTTTAAAGTACATACTATTCAGTATTAATGTAGAATTTAACAGCTGCCATCCAAGTGCAGAATCCT
AAGTGTGATGGGCAAGAAGGGCATGATTGAGTAGAGTGGAAAGGAGGGAGACTGGGGAGAAGGGAGAGAGAGGAGGGATGCAATACAGTAGGGCCAGGC------TTCATGCATGCCTTATTCATATTTGTGTTATTCAAGGATTCTACTCTGGGTTCTATTATGGGGCCTGGCCTAAAGTGGTTGTTCAAGAAATGTGTGTTAGAGAAATCATACATAAACTAGCAATTCTCATTTGGATTCCTGTATCTGAACAACTAACTTTCAGCTTCTTCAGTGGGATAAAGAAGAAAAATGGGGTTTAAAGTACATACTATTCAGTATTAATGTAGAATTTAACAGCTGCCATCCAAGTGCAGAATCCT	83	34	Deletion	0.02	-6	KCDGQEGHD*	KCDGQEGHD*	AAGTGTGATGGGCAAGAAGGGCATGATTGAGTAGAGTGGAAAGGAGGGAGACTGGGGAGAAGGGAGAGAGAGGAGGGATGCAATACAGTAGGGCCAGGC------TTCATGCATGCCTTATTCATATTTGTGTTATTCAAGGATTCTACTCTGGGTTCTATTATGGGGCCTGGCCTAAAGTGGTTGTTCAAGAAATGTGTGTTAGAGAAATCATACATAAACTAGCAATTCTCATTTGGATTCCTGTATCTGAACAACTAACTTTCAGCTTCTTCAGTGGGATAAAGAAGAAAAATGGGGTTTAAAGTACATACTATTCAGTATTAATGTAGAATTTAACAGCTGCCATCCAAGTGCAGAATCCT	AAGTGTGATGGGCAAGAAGGGCATGATTGAGTAGAGTGGAAAGGAGGGAGACTGGGGAGAAGGGAGAGAGAGGAGGGATGCAATACAGTAGGGCCAGGCGCAAGGATCATGCATGCCTTATTCATATTTGTGTTATTCAAGGATTCTACTCTGGGTTCTATTATGGGGCCTGGCCTAAAGTGGTTGTTCAAGAAATGTGTGTTAGAGAAATCATACATAAACTAGCAATTCTCATTTGGATTCCTGTATCTGAACAACTAACTTTCAGCTTCTTCAGTGGGATAAAGAAGAAAAATGGGGTTTAAAGTACATACTATTCAGTATTAATGTAGAATTTAACAGCTGCCATCCAAGTGCAGAATCCT
AAGTGTGATGGGCAAGAAGGGCATGATTGAGTAGAGTGGAAAGGAGGGAGACTGGGGAGAAGGGAGAGAGAGGAGGGATGCAATACAGTAGGGCCAGGCCagCAAGGATCATGCATGCCTTATTCATATTTGTGTTATTCAAGGATTCTACTCTGGGTTCTATTATGGGGCCTGGCCTAAAGTGGTTGTTCAAGAAGTGTGTGTTAGAGAAATCATACATAAACTAGCAATTCTCATTTGGATTCCTGTATCTGAACAACTAACTTTCAGCTTCTTCAGTGGGATAAAGAAGAAAAATGGGGTTTAAAGTACATACTATTCAGTATTAATGTAGAATTTAACAGCTGCCATCCAAGTGCAGAATCCT	83	35	Insertion	0.02	2	KCDGQEGHD*	KCDGQEGHD*	AAGTGTGATGGGCAAGAAGGGCATGATTGAGTAGAGTGGAAAGGAGGGAGACTGGGGAGAAGGGAGAGAGAGGAGGGATGCAATACAGTAGGGCCAGGCCAGCAAGGATCATGCATGCCTTATTCATATTTGTGTTATTCAAGGATTCTACTCTGGGTTCTATTATGGGGCCTGGCCTAAAGTGGTTGTTCAAGAAGTGTGTGTTAGAGAAATCATACATAAACTAGCAATTCTCATTTGGATTCCTGTATCTGAACAACTAACTTTCAGCTTCTTCAGTGGGATAAAGAAGAAAAATGGGGTTTAAAGTACATACTATTCAGTATTAATGTAGAATTTAACAGCTGCCATCCAAGTGCAGAATCCT	AAGTGTGATGGGCAAGAAGGGCATGATTGAGTAGAGTGGAAAGGAGGGAGACTGGGGAGAAGGGAGAGAGAGGAGGGATGCAATACAGTAGGGCCAGGCGCAAGGATCATGCATGCCTTATTCATATTTGTGTTATTCAAGGATTCTACTCTGGGTTCTATTATGGGGCCTGGCCTAAAGTGGTTGTTCAAGAAATGTGTGTTAGAGAAATCATACATAAACTAGCAATTCTCATTTGGATTCCTGTATCTGAACAACTAACTTTCAGCTTCTTCAGTGGGATAAAGAAGAAAAATGGGGTTTAAAGTACATACTATTCAGTATTAATGTAGAATTTAACAGCTGCCATCCAAGTGCAGAATCCT
AAGTGTGATGGGCAAGAAGGGCATGATTGAGTAGAGTGGAAAGGAGGGAGACTGGGGAGAAGGGAGAGAGAGGAGGGATGCAATACAGTAGGGCCAGGCCCAAGGATCATGCATGCCTTATTCATATTTGTGTTATTCAAGGATTCTACTCTGGGTTCTATTATGGGGCCTGGCCTAAAGTGGTTGTTCAAGAAATGTGTGTTAGAGAAATCATACATAAACTAGCAATTCTCATTTGGATTCCTGTATCTGAACAACTAACTTTCAGCTTCTTCAGTGGGATAAAGAAGAAAAATGGGGTTTAAAGTACATACTATTCAGTATTAATGTAGAATTTAACAGCTGCCATCCAAGTGCAGAATCCT	83	35	1 Base Change	0.02	0	KCDGQEGHD*	KCDGQEGHD*	AAGTGTGATGGGCAAGAAGGGCATGATTGAGTAGAGTGGAAAGGAGGGAGACTGGGGAGAAGGGAGAGAGAGGAGGGATGCAATACAGTAGGGCCAGGCCCAAGGATCATGCATGCCTTATTCATATTTGTGTTATTCAAGGATTCTACTCTGGGTTCTATTATGGGGCCTGGCCTAAAGTGGTTGTTCAAGAAATGTGTGTTAGAGAAATCATACATAAACTAGCAATTCTCATTTGGATTCCTGTATCTGAACAACTAACTTTCAGCTTCTTCAGTGGGATAAAGAAGAAAAATGGGGTTTAAAGTACATACTATTCAGTATTAATGTAGAATTTAACAGCTGCCATCCAAGTGCAGAATCCT	AAGTGTGATGGGCAAGAAGGGCATGATTGAGTAGAGTGGAAAGGAGGGAGACTGGGGAGAAGGGAGAGAGAGGAGGGATGCAATACAGTAGGGCCAGGCGCAAGGATCATGCATGCCTTATTCATATTTGTGTTATTCAAGGATTCTACTCTGGGTTCTATTATGGGGCCTGGCCTAAAGTGGTTGTTCAAGAAATGTGTGTTAGAGAAATCATACATAAACTAGCAATTCTCATTTGGATTCCTGTATCTGAACAACTAACTTTCAGCTTCTTCAGTGGGATAAAGAAGAAAAATGGGGTTTAAAGTACATACTATTCAGTATTAATGTAGAATTTAACAGCTGCCATCCAAGTGCAGAATCCT
AAGTGTGATGGGCAAGAAGGGCATGATTGAGTAGAGTGGAAAGGAGGGAGACTGGGGAGAAGGGAGAGAGAGGAGGGATGCAATACAGTAGGGCCAGGCTggCAAGGATCATGCATGCCTTATTCATATTTGTGTTATTCAAGGACTCTACTCTGGGTTCTATTATGGGGCCTGGCCTAAAGTGGTTGTTCAAGAAATGTGTGTTAGAGAAATCATACATAAACTAGCAATTCTCATTTGGATTCCTGTATCTGAACAACTAACTTTCAGCTTCTTCAGTGGGATAAAGAAGAAAAATGGGGTTTAAAGTACATACTATTCAGTATTAATGTAGAATTTAACAGCTGCCATCCAAGTGCAGAATCCT	83	35	Insertion	0.02	2	KCDGQEGHD*	KCDGQEGHD*	AAGTGTGATGGGCAAGAAGGGCATGATTGAGTAGAGTGGAAAGGAGGGAGACTGGGGAGAAGGGAGAGAGAGGAGGGATGCAATACAGTAGGGCCAGGCTGGCAAGGATCATGCATGCCTTATTCATATTTGTGTTATTCAAGGACTCTACTCTGGGTTCTATTATGGGGCCTGGCCTAAAGTGGTTGTTCAAGAAATGTGTGTTAGAGAAATCATACATAAACTAGCAATTCTCATTTGGATTCCTGTATCTGAACAACTAACTTTCAGCTTCTTCAGTGGGATAAAGAAGAAAAATGGGGTTTAAAGTACATACTATTCAGTATTAATGTAGAATTTAACAGCTGCCATCCAAGTGCAGAATCCT	AAGTGTGATGGGCAAGAAGGGCATGATTGAGTAGAGTGGAAAGGAGGGAGACTGGGGAGAAGGGAGAGAGAGGAGGGATGCAATACAGTAGGGCCAGGCGCAAGGATCATGCATGCCTTATTCATATTTGTGTTATTCAAGGATTCTACTCTGGGTTCTATTATGGGGCCTGGCCTAAAGTGGTTGTTCAAGAAATGTGTGTTAGAGAAATCATACATAAACTAGCAATTCTCATTTGGATTCCTGTATCTGAACAACTAACTTTCAGCTTCTTCAGTGGGATAAAGAAGAAAAATGGGGTTTAAAGTACATACTATTCAGTATTAATGTAGAATTTAACAGCTGCCATCCAAGTGCAGAATCCT
AAGTGTGATGGGCAAGAAGGGCATGATTGAGTAGAGTGGAAAGGAGGGAGACTGGGGAGAAGGGAGAGAGAGGAGGGATGCAATACAGTAGGGCCAGGCTggCAAGGATCATGCATGCCTTATTCATATTTGTGTTATTCAAGGATTCTACTCTGGGTTCTATTATGGGGCCTGGCCTAAAGTGGTTGTTCAAGAAATGTGTGTTAGAGAAATCATACATAGACTAGCAATTCTCATTTGGATTCCTGTATCTGAACAACTAACTTTCAGCTTCTTCAGTGGGATAAAGAAGAAAAATGGGGTTTAAAGTACATACTATTCAGTATTAATGTAGAATTTAACAGCTGCCATCCAAGTGCAGAATCCT	83	35	Insertion	0.02	2	KCDGQEGHD*	KCDGQEGHD*	AAGTGTGATGGGCAAGAAGGGCATGATTGAGTAGAGTGGAAAGGAGGGAGACTGGGGAGAAGGGAGAGAGAGGAGGGATGCAATACAGTAGGGCCAGGCTGGCAAGGATCATGCATGCCTTATTCATATTTGTGTTATTCAAGGATTCTACTCTGGGTTCTATTATGGGGCCTGGCCTAAAGTGGTTGTTCAAGAAATGTGTGTTAGAGAAATCATACATAGACTAGCAATTCTCATTTGGATTCCTGTATCTGAACAACTAACTTTCAGCTTCTTCAGTGGGATAAAGAAGAAAAATGGGGTTTAAAGTACATACTATTCAGTATTAATGTAGAATTTAACAGCTGCCATCCAAGTGCAGAATCCT	AAGTGTGATGGGCAAGAAGGGCATGATTGAGTAGAGTGGAAAGGAGGGAGACTGGGGAGAAGGGAGAGAGAGGAGGGATGCAATACAGTAGGGCCAGGCGCAAGGATCATGCATGCCTTATTCATATTTGTGTTATTCAAGGATTCTACTCTGGGTTCTATTATGGGGCCTGGCCTAAAGTGGTTGTTCAAGAAATGTGTGTTAGAGAAATCATACATAAACTAGCAATTCTCATTTGGATTCCTGTATCTGAACAACTAACTTTCAGCTTCTTCAGTGGGATAAAGAAGAAAAATGGGGTTTAAAGTACATACTATTCAGTATTAATGTAGAATTTAACAGCTGCCATCCAAGTGCAGAATCCT
AAGTGTGATGGGCAAGAAGGGCATGATTGAGTAGAGTGGAAAGGAGGGAGACTGGGGAGAAGGGAGAGAGAGGAGGGATGCAATACAGTAGGGCCAGGCTggCAAGGATCATGCATGCCTTATTCATATTTGTGTTATTCAAGGATTCTACTCTGGGTTCTATTATGGGGCCTGGCCTAAAGTGGTTGTTCAAGGAATGTGTGTTAGAGAAATCATACATAAACTAGCAATTCTCATTTGGATTCCTGTATCTGAACAACTAACTTTCAGCTTCTTCAGTGGGATAAAGAAGAAAAATGGGGTTTAAAGTACATACTATTCAGTATTAATGTAGAATTTAACAGCTGCCATCCAAGTGCAGAATCCT	83	35	Insertion	0.02	2	KCDGQEGHD*	KCDGQEGHD*	AAGTGTGATGGGCAAGAAGGGCATGATTGAGTAGAGTGGAAAGGAGGGAGACTGGGGAGAAGGGAGAGAGAGGAGGGATGCAATACAGTAGGGCCAGGCTGGCAAGGATCATGCATGCCTTATTCATATTTGTGTTATTCAAGGATTCTACTCTGGGTTCTATTATGGGGCCTGGCCTAAAGTGGTTGTTCAAGGAATGTGTGTTAGAGAAATCATACATAAACTAGCAATTCTCATTTGGATTCCTGTATCTGAACAACTAACTTTCAGCTTCTTCAGTGGGATAAAGAAGAAAAATGGGGTTTAAAGTACATACTATTCAGTATTAATGTAGAATTTAACAGCTGCCATCCAAGTGCAGAATCCT	AAGTGTGATGGGCAAGAAGGGCATGATTGAGTAGAGTGGAAAGGAGGGAGACTGGGGAGAAGGGAGAGAGAGGAGGGATGCAATACAGTAGGGCCAGGCGCAAGGATCATGCATGCCTTATTCATATTTGTGTTATTCAAGGATTCTACTCTGGGTTCTATTATGGGGCCTGGCCTAAAGTGGTTGTTCAAGAAATGTGTGTTAGAGAAATCATACATAAACTAGCAATTCTCATTTGGATTCCTGTATCTGAACAACTAACTTTCAGCTTCTTCAGTGGGATAAAGAAGAAAAATGGGGTTTAAAGTACATACTATTCAGTATTAATGTAGAATTTAACAGCTGCCATCCAAGTGCAGAATCCT
AAGTGTGATGGGCAAGAAGGGCATGATTGAGTAGAGTGGAAAGGAGGGAGACTGGGGAGAAGGGAGAGAGAGGAGGGGTGCAATACAGTAGGGCCAGGCTggCAAGGATCATGCATGCCTTATTCATATTTGTGTTATTCAAGGATTCTACTCTGGGTTCTATTATGGGGCCTGGCCTAAAGTGGTTGTTCAAGAAATGTGTGTTAGAGAAATCATACATAAACTAGCAATTCTCATTTGGATTCCTGTATCTGAACAACTAACTTTCAGCTTCTTCAGTGGGATAAAGAAGAAAAATGGGGTTTAAAGTACATACTATTCAGTATTAATGTAGAATTTAACAGCTGCCATCCAAGTGCAGAATCCT	83	35	Insertion	0.02	2	KCDGQEGHD*	KCDGQEGHD*	AAGTGTGATGGGCAAGAAGGGCATGATTGAGTAGAGTGGAAAGGAGGGAGACTGGGGAGAAGGGAGAGAGAGGAGGGGTGCAATACAGTAGGGCCAGGCTGGCAAGGATCATGCATGCCTTATTCATATTTGTGTTATTCAAGGATTCTACTCTGGGTTCTATTATGGGGCCTGGCCTAAAGTGGTTGTTCAAGAAATGTGTGTTAGAGAAATCATACATAAACTAGCAATTCTCATTTGGATTCCTGTATCTGAACAACTAACTTTCAGCTTCTTCAGTGGGATAAAGAAGAAAAATGGGGTTTAAAGTACATACTATTCAGTATTAATGTAGAATTTAACAGCTGCCATCCAAGTGCAGAATCCT	AAGTGTGATGGGCAAGAAGGGCATGATTGAGTAGAGTGGAAAGGAGGGAGACTGGGGAGAAGGGAGAGAGAGGAGGGATGCAATACAGTAGGGCCAGGCGCAAGGATCATGCATGCCTTATTCATATTTGTGTTATTCAAGGATTCTACTCTGGGTTCTATTATGGGGCCTGGCCTAAAGTGGTTGTTCAAGAAATGTGTGTTAGAGAAATCATACATAAACTAGCAATTCTCATTTGGATTCCTGTATCTGAACAACTAACTTTCAGCTTCTTCAGTGGGATAAAGAAGAAAAATGGGGTTTAAAGTACATACTATTCAGTATTAATGTAGAATTTAACAGCTGCCATCCAAGTGCAGAATCCT
AAGTGTGATGGGCAAGAAGGGCATGATTGAGTAGAGTGGAAAGGAGGGAGACTGGGGAGAAGGGAGAGAGAGGAGGGATGCAAT-------------TGGCAAGGATCATGCATGCCTTATTCATATTTGTGTTATTCAAGGATTCTACTCTGGGTTCTATTATGGGGCCTGGCCTAAAGTGGTTGTTCAAGAAATGTGTGTTAGAGAAATCATACATAAACTAGCAATTCTCATTTGGATTCCTGTATCTGAACAACTAACTTTCAGCTTCTTCAGTGGGATAAAGAAGAAAAATGGGGTTTAAAGTACATACTATTCAGTATTAATGTAGAATTTAACAGCTGCCATCCAAGTGCAGAATCCT	82	34	Deletion	0.02	-13	KCDGQEGHD*	KCDGQEGHD*	AAGTGTGATGGGCAAGAAGGGCATGATTGAGTAGAGTGGAAAGGAGGGAGACTGGGGAGAAGGGAGAGAGAGGAGGGATGCAAT-------------TGGCAAGGATCATGCATGCCTTATTCATATTTGTGTTATTCAAGGATTCTACTCTGGGTTCTATTATGGGGCCTGGCCTAAAGTGGTTGTTCAAGAAATGTGTGTTAGAGAAATCATACATAAACTAGCAATTCTCATTTGGATTCCTGTATCTGAACAACTAACTTTCAGCTTCTTCAGTGGGATAAAGAAGAAAAATGGGGTTTAAAGTACATACTATTCAGTATTAATGTAGAATTTAACAGCTGCCATCCAAGTGCAGAATCCT	AAGTGTGATGGGCAAGAAGGGCATGATTGAGTAGAGTGGAAAGGAGGGAGACTGGGGAGAAGGGAGAGAGAGGAGGGATGCAATACAGTAGGGCCAGGCGCAAGGATCATGCATGCCTTATTCATATTTGTGTTATTCAAGGATTCTACTCTGGGTTCTATTATGGGGCCTGGCCTAAAGTGGTTGTTCAAGAAATGTGTGTTAGAGAAATCATACATAAACTAGCAATTCTCATTTGGATTCCTGTATCTGAACAACTAACTTTCAGCTTCTTCAGTGGGATAAAGAAGAAAAATGGGGTTTAAAGTACATACTATTCAGTATTAATGTAGAATTTAACAGCTGCCATCCAAGTGCAGAATCCT
AAGTGTGATGGGCAAGAAGGGCATGATTGAGTAGAGTGGAAAGGAGGGAGACTGGGGAGAAGGGAGAGAGAGGAGGGATGCAATACAG-------------------------TGCCTTATTCATATTTGTGTTATTCAAGGATTCTACTCTGGGTTCTATTATGGGGCCTGGCCTAAAGTGGTTGTTCAAGAAATGTGTGTTAGAGAAATCATACATAAACTAGCAATTCTCATTTGGATTCCTGTATCTGAACAACTAACTTTCAGCTTCTTCAGTGGGATAAAGAAGAAAAATGGGGTTTAAAGTACATACTATTCAGTATTAATGTAGAATTTAACAGCTGCCATCCAAGTGCAGAATCCT	82	34	Deletion	0.02	-25	KCDGQEGHD*	KCDGQEGHD*	AAGTGTGATGGGCAAGAAGGGCATGATTGAGTAGAGTGGAAAGGAGGGAGACTGGGGAGAAGGGAGAGAGAGGAGGGATGCAATACAG-------------------------TGCCTTATTCATATTTGTGTTATTCAAGGATTCTACTCTGGGTTCTATTATGGGGCCTGGCCTAAAGTGGTTGTTCAAGAAATGTGTGTTAGAGAAATCATACATAAACTAGCAATTCTCATTTGGATTCCTGTATCTGAACAACTAACTTTCAGCTTCTTCAGTGGGATAAAGAAGAAAAATGGGGTTTAAAGTACATACTATTCAGTATTAATGTAGAATTTAACAGCTGCCATCCAAGTGCAGAATCCT	AAGTGTGATGGGCAAGAAGGGCATGATTGAGTAGAGTGGAAAGGAGGGAGACTGGGGAGAAGGGAGAGAGAGGAGGGATGCAATACAGTAGGGCCAGGCGCAAGGATCATGCATGCCTTATTCATATTTGTGTTATTCAAGGATTCTACTCTGGGTTCTATTATGGGGCCTGGCCTAAAGTGGTTGTTCAAGAAATGTGTGTTAGAGAAATCATACATAAACTAGCAATTCTCATTTGGATTCCTGTATCTGAACAACTAACTTTCAGCTTCTTCAGTGGGATAAAGAAGAAAAATGGGGTTTAAAGTACATACTATTCAGTATTAATGTAGAATTTAACAGCTGCCATCCAAGTGCAGAATCCT
AAGTGTGATGGGCAAGAAGGGCATGATTGAGTAGAGTGGAAAGGAGGGAGACTGGGGAGAAGGGAGAGAGAGGAGGGATGCAATACAGTAGGGCCAGGCCagCAAGGATCATGCATGCCTTATTCATATTTGTGTTATTCAAGGATTCTACTCTGGGTTCTATTATGGGGCCTGGCCTAAAGTGGTTGTTCAAGAAATGTGTGTTAGAGAAATCATACATAAACTAGCAATTCTCATTTGGATTCCTGTATCTGAACAACTAACCTTCAGCTTCTTCAGTGGGATAAAGAAGAAAAATGGGGTTTAAAGTACATACTATTCAGTATTAATGTAGAATTTAACAGCTGCCATCCAAGTGCAGAATCCT	82	35	Insertion	0.02	2	KCDGQEGHD*	KCDGQEGHD*	AAGTGTGATGGGCAAGAAGGGCATGATTGAGTAGAGTGGAAAGGAGGGAGACTGGGGAGAAGGGAGAGAGAGGAGGGATGCAATACAGTAGGGCCAGGCCAGCAAGGATCATGCATGCCTTATTCATATTTGTGTTATTCAAGGATTCTACTCTGGGTTCTATTATGGGGCCTGGCCTAAAGTGGTTGTTCAAGAAATGTGTGTTAGAGAAATCATACATAAACTAGCAATTCTCATTTGGATTCCTGTATCTGAACAACTAACCTTCAGCTTCTTCAGTGGGATAAAGAAGAAAAATGGGGTTTAAAGTACATACTATTCAGTATTAATGTAGAATTTAACAGCTGCCATCCAAGTGCAGAATCCT	AAGTGTGATGGGCAAGAAGGGCATGATTGAGTAGAGTGGAAAGGAGGGAGACTGGGGAGAAGGGAGAGAGAGGAGGGATGCAATACAGTAGGGCCAGGCGCAAGGATCATGCATGCCTTATTCATATTTGTGTTATTCAAGGATTCTACTCTGGGTTCTATTATGGGGCCTGGCCTAAAGTGGTTGTTCAAGAAATGTGTGTTAGAGAAATCATACATAAACTAGCAATTCTCATTTGGATTCCTGTATCTGAACAACTAACTTTCAGCTTCTTCAGTGGGATAAAGAAGAAAAATGGGGTTTAAAGTACATACTATTCAGTATTAATGTAGAATTTAACAGCTGCCATCCAAGTGCAGAATCCT
AAGTGTGATGGGCAAGAAGGGCATGATTGAGTAGAGTGGAAAGGAGGGAGACTGGGGAGAAGGGAGAGAGAGGAGGGATGCAATACAGTAGGGCCAGGCGCAAGGATCATGCATGCCTTATTCATATTCGTGTTATTCAAGGATTCTACTCTGGGTTCTATTATGGGGCCTGGCCTAAAGTGGTTGTTCAAGAAATGTGTGTTAGAGAAATCATACATAAACTAGCAATTCTCATTTGGATTCCTGTATCTGAACAACTAACTTTCAGCTTCTTCAGTGGGATAAAGAAGAAAAATGGGGTTTAAAGTACATACTATTCAGTATTAATGTAGAATTTAACAGCTGCCATCCAAGTGCAGAATCCT	82	34	1 Base Change	0.02	0	KCDGQEGHD*	KCDGQEGHD*	AAGTGTGATGGGCAAGAAGGGCATGATTGAGTAGAGTGGAAAGGAGGGAGACTGGGGAGAAGGGAGAGAGAGGAGGGATGCAATACAGTAGGGCCAGGCGCAAGGATCATGCATGCCTTATTCATATTCGTGTTATTCAAGGATTCTACTCTGGGTTCTATTATGGGGCCTGGCCTAAAGTGGTTGTTCAAGAAATGTGTGTTAGAGAAATCATACATAAACTAGCAATTCTCATTTGGATTCCTGTATCTGAACAACTAACTTTCAGCTTCTTCAGTGGGATAAAGAAGAAAAATGGGGTTTAAAGTACATACTATTCAGTATTAATGTAGAATTTAACAGCTGCCATCCAAGTGCAGAATCCT	AAGTGTGATGGGCAAGAAGGGCATGATTGAGTAGAGTGGAAAGGAGGGAGACTGGGGAGAAGGGAGAGAGAGGAGGGATGCAATACAGTAGGGCCAGGCGCAAGGATCATGCATGCCTTATTCATATTTGTGTTATTCAAGGATTCTACTCTGGGTTCTATTATGGGGCCTGGCCTAAAGTGGTTGTTCAAGAAATGTGTGTTAGAGAAATCATACATAAACTAGCAATTCTCATTTGGATTCCTGTATCTGAACAACTAACTTTCAGCTTCTTCAGTGGGATAAAGAAGAAAAATGGGGTTTAAAGTACATACTATTCAGTATTAATGTAGAATTTAACAGCTGCCATCCAAGTGCAGAATCCT
AAGTGTGATGGGCAAGAAGGGCATGATTGAGTAGAGTGGAAAGGAGGGAGACTGGGGAGAAGGGAGAGAGAGGAGGGATGCAATACAGTAGGGCCAGGCGCAAGGATCATGCATGCCTTATTCATATTTGTGTTATTCAAGGATTCTACTCTGGGTTCTATTATGGGGCCTGGCCTAAAGTGGTTGTTCAAGAAATGTGTGTTAGAGAAATCATACATAAACTAGCAATTCTCATTTGGATTCCTGTATCTGAACAACTAACTTTCAGCTTCTTCAGTGGGATAAAGAAGAAAAGTGGGGTTTAAAGTACATACTATTCAGTATTAATGTAGAATTTAACAGCTGCCATCCAAGTGCAGAATCCT	82	35	1 Base Change	0.02	0	KCDGQEGHD*	KCDGQEGHD*	AAGTGTGATGGGCAAGAAGGGCATGATTGAGTAGAGTGGAAAGGAGGGAGACTGGGGAGAAGGGAGAGAGAGGAGGGATGCAATACAGTAGGGCCAGGCGCAAGGATCATGCATGCCTTATTCATATTTGTGTTATTCAAGGATTCTACTCTGGGTTCTATTATGGGGCCTGGCCTAAAGTGGTTGTTCAAGAAATGTGTGTTAGAGAAATCATACATAAACTAGCAATTCTCATTTGGATTCCTGTATCTGAACAACTAACTTTCAGCTTCTTCAGTGGGATAAAGAAGAAAAGTGGGGTTTAAAGTACATACTATTCAGTATTAATGTAGAATTTAACAGCTGCCATCCAAGTGCAGAATCCT	AAGTGTGATGGGCAAGAAGGGCATGATTGAGTAGAGTGGAAAGGAGGGAGACTGGGGAGAAGGGAGAGAGAGGAGGGATGCAATACAGTAGGGCCAGGCGCAAGGATCATGCATGCCTTATTCATATTTGTGTTATTCAAGGATTCTACTCTGGGTTCTATTATGGGGCCTGGCCTAAAGTGGTTGTTCAAGAAATGTGTGTTAGAGAAATCATACATAAACTAGCAATTCTCATTTGGATTCCTGTATCTGAACAACTAACTTTCAGCTTCTTCAGTGGGATAAAGAAGAAAAATGGGGTTTAAAGTACATACTATTCAGTATTAATGTAGAATTTAACAGCTGCCATCCAAGTGCAGAATCCT
AAGTGTGATGGGCAAGAAGGGCATGATTGAGTAGAGTGGAAAGGAGGGAGACTGGGGAGAAGGGAGAGAGAGGAGGGATGCAATACAGTAGGGCCAGGCGCAAGGATCATGCATGCCTTATTCATATTTGTGTTATTCAAGGATTCTACTCTGGGTTCTATTATGGGGCCTGGCCTAAAGTGGTTGTTCAAGAAATGTGTGTTAGAGAAATCATACATAAACTAGCAATTCTCATTTGGATTCCTGTATCTGAACAACTAACTTTCAGCTTCTTCAGTGGGGTAAAGAAGAAAAATGGGGTTTAAAGTACATACTATTCAGTATTAATGTAGAATTTAACAGCTGCCATCCAAGTGCAGAATCCT	82	35	1 Base Change	0.02	0	KCDGQEGHD*	KCDGQEGHD*	AAGTGTGATGGGCAAGAAGGGCATGATTGAGTAGAGTGGAAAGGAGGGAGACTGGGGAGAAGGGAGAGAGAGGAGGGATGCAATACAGTAGGGCCAGGCGCAAGGATCATGCATGCCTTATTCATATTTGTGTTATTCAAGGATTCTACTCTGGGTTCTATTATGGGGCCTGGCCTAAAGTGGTTGTTCAAGAAATGTGTGTTAGAGAAATCATACATAAACTAGCAATTCTCATTTGGATTCCTGTATCTGAACAACTAACTTTCAGCTTCTTCAGTGGGGTAAAGAAGAAAAATGGGGTTTAAAGTACATACTATTCAGTATTAATGTAGAATTTAACAGCTGCCATCCAAGTGCAGAATCCT	AAGTGTGATGGGCAAGAAGGGCATGATTGAGTAGAGTGGAAAGGAGGGAGACTGGGGAGAAGGGAGAGAGAGGAGGGATGCAATACAGTAGGGCCAGGCGCAAGGATCATGCATGCCTTATTCATATTTGTGTTATTCAAGGATTCTACTCTGGGTTCTATTATGGGGCCTGGCCTAAAGTGGTTGTTCAAGAAATGTGTGTTAGAGAAATCATACATAAACTAGCAATTCTCATTTGGATTCCTGTATCTGAACAACTAACTTTCAGCTTCTTCAGTGGGATAAAGAAGAAAAATGGGGTTTAAAGTACATACTATTCAGTATTAATGTAGAATTTAACAGCTGCCATCCAAGTGCAGAATCCT
AAGTGTGATGGGCAAGAAGGGCATGATTGAGTAGAGTGGAAAGGAGGGAGACTGGGGAGAAGGGAGAGAGAGGAGGGATGCAATACAGTAGGGCCAGGCGCAAGGATCATGCATGCCTTATTCATATTTGTGTTATTCAAGGATTCTACTCTGGGTTCTATTATGGGGCCTGGCCTAAAGTGGTTGTTCAAGAAATGTGTGTTGGAGAAATCATACATAAACTAGCAATTCTCATTTGGATTCCTGTATCTGAACAACTAACTTTCAGCTTCTTCAGTGGGATAAAGAAGAAAAATGGGGTTTAAAGTACATACTATTCAGTATTAATGTAGAATTTAACAGCTGCCATCCAAGTGCAGAATCCT	82	35	1 Base Change	0.02	0	KCDGQEGHD*	KCDGQEGHD*	AAGTGTGATGGGCAAGAAGGGCATGATTGAGTAGAGTGGAAAGGAGGGAGACTGGGGAGAAGGGAGAGAGAGGAGGGATGCAATACAGTAGGGCCAGGCGCAAGGATCATGCATGCCTTATTCATATTTGTGTTATTCAAGGATTCTACTCTGGGTTCTATTATGGGGCCTGGCCTAAAGTGGTTGTTCAAGAAATGTGTGTTGGAGAAATCATACATAAACTAGCAATTCTCATTTGGATTCCTGTATCTGAACAACTAACTTTCAGCTTCTTCAGTGGGATAAAGAAGAAAAATGGGGTTTAAAGTACATACTATTCAGTATTAATGTAGAATTTAACAGCTGCCATCCAAGTGCAGAATCCT	AAGTGTGATGGGCAAGAAGGGCATGATTGAGTAGAGTGGAAAGGAGGGAGACTGGGGAGAAGGGAGAGAGAGGAGGGATGCAATACAGTAGGGCCAGGCGCAAGGATCATGCATGCCTTATTCATATTTGTGTTATTCAAGGATTCTACTCTGGGTTCTATTATGGGGCCTGGCCTAAAGTGGTTGTTCAAGAAATGTGTGTTAGAGAAATCATACATAAACTAGCAATTCTCATTTGGATTCCTGTATCTGAACAACTAACTTTCAGCTTCTTCAGTGGGATAAAGAAGAAAAATGGGGTTTAAAGTACATACTATTCAGTATTAATGTAGAATTTAACAGCTGCCATCCAAGTGCAGAATCCT
AAGTGTGATGGGCAAGAAGGGCATGATTGAGTAGAGTGGAAAGGAGGGAGACTGGGGAGAAGGGAGAGAGAGGAGGGATGCAATACAGTAGGGCCAGGCGCAAGGATCATGCATGCCTTATTCATATTTGTGTTATTCAAGGGTTCTACTCTGGGTTCTATTATGGGGCCTGGCCTAAAGTGGTTGTTCAAGAAATGTGTGTTAGAGAAATCATACATAAACTAGCAATTCTCATTTGGATTCCTGTATCTGAACAACTAACTTTCAGCTTCTTCAGTGGGATAAAGAAGAAAAATGGGGTTTAAAGTACATACTATTCAGTATTAATGTAGAATTTAACAGCTGCCATCCAAGTGCAGAATCCT	82	35	1 Base Change	0.02	0	KCDGQEGHD*	KCDGQEGHD*	AAGTGTGATGGGCAAGAAGGGCATGATTGAGTAGAGTGGAAAGGAGGGAGACTGGGGAGAAGGGAGAGAGAGGAGGGATGCAATACAGTAGGGCCAGGCGCAAGGATCATGCATGCCTTATTCATATTTGTGTTATTCAAGGGTTCTACTCTGGGTTCTATTATGGGGCCTGGCCTAAAGTGGTTGTTCAAGAAATGTGTGTTAGAGAAATCATACATAAACTAGCAATTCTCATTTGGATTCCTGTATCTGAACAACTAACTTTCAGCTTCTTCAGTGGGATAAAGAAGAAAAATGGGGTTTAAAGTACATACTATTCAGTATTAATGTAGAATTTAACAGCTGCCATCCAAGTGCAGAATCCT	AAGTGTGATGGGCAAGAAGGGCATGATTGAGTAGAGTGGAAAGGAGGGAGACTGGGGAGAAGGGAGAGAGAGGAGGGATGCAATACAGTAGGGCCAGGCGCAAGGATCATGCATGCCTTATTCATATTTGTGTTATTCAAGGATTCTACTCTGGGTTCTATTATGGGGCCTGGCCTAAAGTGGTTGTTCAAGAAATGTGTGTTAGAGAAATCATACATAAACTAGCAATTCTCATTTGGATTCCTGTATCTGAACAACTAACTTTCAGCTTCTTCAGTGGGATAAAGAAGAAAAATGGGGTTTAAAGTACATACTATTCAGTATTAATGTAGAATTTAACAGCTGCCATCCAAGTGCAGAATCCT
AAGTGTGATGGGCAAGAAGGGCATGATTGAGTAGAGTGGAAAGGAGGGAGACTGGGGAGAAGGGAGAGAGAGGAGGGATGCAATACAGTAGGGCCAGGCTggCAAGGATCATGCATGCCTTATTCATATTTGTGTTATCCAAGGATTCTACTCTGGGTTCTATTATGGGGCCTGGCCTAAAGTGGTTGTTCAAGAAATGTGTGTTAGAGAAATCATACATAAACTAGCAATTCTCATTTGGATTCCTGTATCTGAACAACTAACTTTCAGCTTCTTCAGTGGGATAAAGAAGAAAAATGGGGTTTAAAGTACATACTATTCAGTATTAATGTAGAATTTAACAGCTGCCATCCAAGTGCAGAATCCT	82	35	Insertion	0.02	2	KCDGQEGHD*	KCDGQEGHD*	AAGTGTGATGGGCAAGAAGGGCATGATTGAGTAGAGTGGAAAGGAGGGAGACTGGGGAGAAGGGAGAGAGAGGAGGGATGCAATACAGTAGGGCCAGGCTGGCAAGGATCATGCATGCCTTATTCATATTTGTGTTATCCAAGGATTCTACTCTGGGTTCTATTATGGGGCCTGGCCTAAAGTGGTTGTTCAAGAAATGTGTGTTAGAGAAATCATACATAAACTAGCAATTCTCATTTGGATTCCTGTATCTGAACAACTAACTTTCAGCTTCTTCAGTGGGATAAAGAAGAAAAATGGGGTTTAAAGTACATACTATTCAGTATTAATGTAGAATTTAACAGCTGCCATCCAAGTGCAGAATCCT	AAGTGTGATGGGCAAGAAGGGCATGATTGAGTAGAGTGGAAAGGAGGGAGACTGGGGAGAAGGGAGAGAGAGGAGGGATGCAATACAGTAGGGCCAGGCGCAAGGATCATGCATGCCTTATTCATATTTGTGTTATTCAAGGATTCTACTCTGGGTTCTATTATGGGGCCTGGCCTAAAGTGGTTGTTCAAGAAATGTGTGTTAGAGAAATCATACATAAACTAGCAATTCTCATTTGGATTCCTGTATCTGAACAACTAACTTTCAGCTTCTTCAGTGGGATAAAGAAGAAAAATGGGGTTTAAAGTACATACTATTCAGTATTAATGTAGAATTTAACAGCTGCCATCCAAGTGCAGAATCCT
AAGTGTGATGGGCAAGAAGGGCATGATTGAGTAGAGTGGAAAGGAGGGAGACTGGGGAGAAGGGAGAGAGAGGAGGGATGCAATACAGTAGGGCCAGGCTggCAAGGATCATGCATGCCTTATTCATATTTGTGTTATTCAAGGATTCTACTCTGGGTTCTATTATGGGGCCTGGCCTAAAGTGGTTGTTCAAGAAATGTGTGTTAGAGAAATCATACATAAACTAGCAATTCTCATTTGGATTCCTGTATCCGAACAACTAACTTTCAGCTTCTTCAGTGGGATAAAGAAGAAAAATGGGGTTTAAAGTACATACTATTCAGTATTAATGTAGAATTTAACAGCTGCCATCCAAGTGCAGAATCCT	82	34	Insertion	0.02	2	KCDGQEGHD*	KCDGQEGHD*	AAGTGTGATGGGCAAGAAGGGCATGATTGAGTAGAGTGGAAAGGAGGGAGACTGGGGAGAAGGGAGAGAGAGGAGGGATGCAATACAGTAGGGCCAGGCTGGCAAGGATCATGCATGCCTTATTCATATTTGTGTTATTCAAGGATTCTACTCTGGGTTCTATTATGGGGCCTGGCCTAAAGTGGTTGTTCAAGAAATGTGTGTTAGAGAAATCATACATAAACTAGCAATTCTCATTTGGATTCCTGTATCCGAACAACTAACTTTCAGCTTCTTCAGTGGGATAAAGAAGAAAAATGGGGTTTAAAGTACATACTATTCAGTATTAATGTAGAATTTAACAGCTGCCATCCAAGTGCAGAATCCT	AAGTGTGATGGGCAAGAAGGGCATGATTGAGTAGAGTGGAAAGGAGGGAGACTGGGGAGAAGGGAGAGAGAGGAGGGATGCAATACAGTAGGGCCAGGCGCAAGGATCATGCATGCCTTATTCATATTTGTGTTATTCAAGGATTCTACTCTGGGTTCTATTATGGGGCCTGGCCTAAAGTGGTTGTTCAAGAAATGTGTGTTAGAGAAATCATACATAAACTAGCAATTCTCATTTGGATTCCTGTATCTGAACAACTAACTTTCAGCTTCTTCAGTGGGATAAAGAAGAAAAATGGGGTTTAAAGTACATACTATTCAGTATTAATGTAGAATTTAACAGCTGCCATCCAAGTGCAGAATCCT
AAGTGTGATGGGCAAGAAGGGCATGATTGAGTAGAGTGGAAAGGAGGGAGACTGGGGAGAAGGGAGAGAGAGGAGGGATGCAATACAGTAGGGCCAGGCTggCAAGGATCATGCATGCCTTATTCATATTTGTGTTATTCAAGGATTCTACTCTGGGTTCTATTATGGGGCCTGGCCTAAAGTGGTTGTTCAAGAAATGTGTGTTAGAGAAATCATACATAAACTAGCAATTCTCATTTGGATTCCTGTATCTGAACAACTAACTTTCAGCTTCTTCAGTGGGATAAAGAAGAAAAATGGGGCTTAAAGTACATACTATTCAGTATTAATGTAGAATTTAACAGCTGCCATCCAAGTGCAGAATCCT	82	35	Insertion	0.02	2	KCDGQEGHD*	KCDGQEGHD*	AAGTGTGATGGGCAAGAAGGGCATGATTGAGTAGAGTGGAAAGGAGGGAGACTGGGGAGAAGGGAGAGAGAGGAGGGATGCAATACAGTAGGGCCAGGCTGGCAAGGATCATGCATGCCTTATTCATATTTGTGTTATTCAAGGATTCTACTCTGGGTTCTATTATGGGGCCTGGCCTAAAGTGGTTGTTCAAGAAATGTGTGTTAGAGAAATCATACATAAACTAGCAATTCTCATTTGGATTCCTGTATCTGAACAACTAACTTTCAGCTTCTTCAGTGGGATAAAGAAGAAAAATGGGGCTTAAAGTACATACTATTCAGTATTAATGTAGAATTTAACAGCTGCCATCCAAGTGCAGAATCCT	AAGTGTGATGGGCAAGAAGGGCATGATTGAGTAGAGTGGAAAGGAGGGAGACTGGGGAGAAGGGAGAGAGAGGAGGGATGCAATACAGTAGGGCCAGGCGCAAGGATCATGCATGCCTTATTCATATTTGTGTTATTCAAGGATTCTACTCTGGGTTCTATTATGGGGCCTGGCCTAAAGTGGTTGTTCAAGAAATGTGTGTTAGAGAAATCATACATAAACTAGCAATTCTCATTTGGATTCCTGTATCTGAACAACTAACTTTCAGCTTCTTCAGTGGGATAAAGAAGAAAAATGGGGTTTAAAGTACATACTATTCAGTATTAATGTAGAATTTAACAGCTGCCATCCAAGTGCAGAATCCT
AAGTGTGATGGGCAAGAAGGGCATGATTGAGTAGAGTGGAAAGGAGGGAGACTGGGGAGAAGGGAGAGAGAGGAGGGATGCAATACAGTAGGGCCAGGCTggCAAGGATCATGCATGCCTTATTCATATTTGTGTTATTCGAGGATTCTACTCTGGGTTCTATTATGGGGCCTGGCCTAAAGTGGTTGTTCAAGAAATGTGTGTTAGAGAAATCATACATAAACTAGCAATTCTCATTTGGATTCCTGTATCTGAACAACTAACTTTCAGCTTCTTCAGTGGGATAAAGAAGAAAAATGGGGTTTAAAGTACATACTATTCAGTATTAATGTAGAATTTAACAGCTGCCATCCAAGTGCAGAATCCT	82	35	Insertion	0.02	2	KCDGQEGHD*	KCDGQEGHD*	AAGTGTGATGGGCAAGAAGGGCATGATTGAGTAGAGTGGAAAGGAGGGAGACTGGGGAGAAGGGAGAGAGAGGAGGGATGCAATACAGTAGGGCCAGGCTGGCAAGGATCATGCATGCCTTATTCATATTTGTGTTATTCGAGGATTCTACTCTGGGTTCTATTATGGGGCCTGGCCTAAAGTGGTTGTTCAAGAAATGTGTGTTAGAGAAATCATACATAAACTAGCAATTCTCATTTGGATTCCTGTATCTGAACAACTAACTTTCAGCTTCTTCAGTGGGATAAAGAAGAAAAATGGGGTTTAAAGTACATACTATTCAGTATTAATGTAGAATTTAACAGCTGCCATCCAAGTGCAGAATCCT	AAGTGTGATGGGCAAGAAGGGCATGATTGAGTAGAGTGGAAAGGAGGGAGACTGGGGAGAAGGGAGAGAGAGGAGGGATGCAATACAGTAGGGCCAGGCGCAAGGATCATGCATGCCTTATTCATATTTGTGTTATTCAAGGATTCTACTCTGGGTTCTATTATGGGGCCTGGCCTAAAGTGGTTGTTCAAGAAATGTGTGTTAGAGAAATCATACATAAACTAGCAATTCTCATTTGGATTCCTGTATCTGAACAACTAACTTTCAGCTTCTTCAGTGGGATAAAGAAGAAAAATGGGGTTTAAAGTACATACTATTCAGTATTAATGTAGAATTTAACAGCTGCCATCCAAGTGCAGAATCCT
AAGTGTGATGGGCAAGAAGGGCATGATTGAGTAGAGTGGAAAGGAGGGAGACTGGGGAGAAGGGAGAGAGAGGAGGGATGCAATACAGTGGGGCCAGGCTggCAAGGATCATGCATGCCTTATTCATATTTGTGTTATTCAAGGATTCTACTCTGGGTTCTATTATGGGGCCTGGCCTAAAGTGGTTGTTCAAGAAATGTGTGTTAGAGAAATCATACATAAACTAGCAATTCTCATTTGGATTCCTGTATCTGAACAACTAACTTTCAGCTTCTTCAGTGGGATAAAGAAGAAAAATGGGGTTTAAAGTACATACTATTCAGTATTAATGTAGAATTTAACAGCTGCCATCCAAGTGCAGAATCCT	82	35	Insertion	0.02	2	KCDGQEGHD*	KCDGQEGHD*	AAGTGTGATGGGCAAGAAGGGCATGATTGAGTAGAGTGGAAAGGAGGGAGACTGGGGAGAAGGGAGAGAGAGGAGGGATGCAATACAGTGGGGCCAGGCTGGCAAGGATCATGCATGCCTTATTCATATTTGTGTTATTCAAGGATTCTACTCTGGGTTCTATTATGGGGCCTGGCCTAAAGTGGTTGTTCAAGAAATGTGTGTTAGAGAAATCATACATAAACTAGCAATTCTCATTTGGATTCCTGTATCTGAACAACTAACTTTCAGCTTCTTCAGTGGGATAAAGAAGAAAAATGGGGTTTAAAGTACATACTATTCAGTATTAATGTAGAATTTAACAGCTGCCATCCAAGTGCAGAATCCT	AAGTGTGATGGGCAAGAAGGGCATGATTGAGTAGAGTGGAAAGGAGGGAGACTGGGGAGAAGGGAGAGAGAGGAGGGATGCAATACAGTAGGGCCAGGCGCAAGGATCATGCATGCCTTATTCATATTTGTGTTATTCAAGGATTCTACTCTGGGTTCTATTATGGGGCCTGGCCTAAAGTGGTTGTTCAAGAAATGTGTGTTAGAGAAATCATACATAAACTAGCAATTCTCATTTGGATTCCTGTATCTGAACAACTAACTTTCAGCTTCTTCAGTGGGATAAAGAAGAAAAATGGGGTTTAAAGTACATACTATTCAGTATTAATGTAGAATTTAACAGCTGCCATCCAAGTGCAGAATCCT
AAGTGTGATGGGCAAGAAGGGCATGATTGAGTAGAGTGGAAAGGAGGGAGACTGGGGAGAAGGGAGAGAGAGGAGGGATGCAATACAGTA------------------------GCCTTATTCATATTTGTGTTATTCAAGGATTCTACTCTGGGTTCTATTATGGGGCCTGGCCTAAAGTGGTTGTTCAAGAAATGTGTGTTAGAGAAATCATACATAAACTAGCAATTCTCATTTGGATTCCTGTATCTGAACAACTAACTTTCAGCTTCTTCAGTGGGATAAAGAAGAAAAATGGGGTTTAAAGTACATACTATTCAGTATTAATGTAGAATTTAACAGCTGCCATCCAAGTGCAGAATCCT	81	34	Deletion	0.02	-24	KCDGQEGHD*	KCDGQEGHD*	AAGTGTGATGGGCAAGAAGGGCATGATTGAGTAGAGTGGAAAGGAGGGAGACTGGGGAGAAGGGAGAGAGAGGAGGGATGCAATACAGTA------------------------GCCTTATTCATATTTGTGTTATTCAAGGATTCTACTCTGGGTTCTATTATGGGGCCTGGCCTAAAGTGGTTGTTCAAGAAATGTGTGTTAGAGAAATCATACATAAACTAGCAATTCTCATTTGGATTCCTGTATCTGAACAACTAACTTTCAGCTTCTTCAGTGGGATAAAGAAGAAAAATGGGGTTTAAAGTACATACTATTCAGTATTAATGTAGAATTTAACAGCTGCCATCCAAGTGCAGAATCCT	AAGTGTGATGGGCAAGAAGGGCATGATTGAGTAGAGTGGAAAGGAGGGAGACTGGGGAGAAGGGAGAGAGAGGAGGGATGCAATACAGTAGGGCCAGGCGCAAGGATCATGCATGCCTTATTCATATTTGTGTTATTCAAGGATTCTACTCTGGGTTCTATTATGGGGCCTGGCCTAAAGTGGTTGTTCAAGAAATGTGTGTTAGAGAAATCATACATAAACTAGCAATTCTCATTTGGATTCCTGTATCTGAACAACTAACTTTCAGCTTCTTCAGTGGGATAAAGAAGAAAAATGGGGTTTAAAGTACATACTATTCAGTATTAATGTAGAATTTAACAGCTGCCATCCAAGTGCAGAATCCT
AAGTGTGATGGGCAAGAAGGGCATGATTGAGTAGAGTGGAAAGGAGGGAGACTGGGGAGAAGGGAGAGAGAGGAGGGATGCAATACAGTAGGGCCA------------------GCCTTATTCATATTTGTGTTATTCAAGGATTCTACTCTGGGTTCTATTATGGGGCCTGGCCTAAAGTGGTTGTTCAAGAAATGTGTGTTAGAGAAATCATACATAAACTAGCAATTCTCATTTGGATTCCTGTATCTGAACAACTAACTTTCAGCTTCTTCAGTGGGATAAAGAAGAAAAATGGGGTTTAAAGTACATACTATTCAGTATTAATGTAGAATTTAACAGCTGCCATCCAAGTGCAGAATCCT	81	34	Deletion	0.02	-18	KCDGQEGHD*	KCDGQEGHD*	AAGTGTGATGGGCAAGAAGGGCATGATTGAGTAGAGTGGAAAGGAGGGAGACTGGGGAGAAGGGAGAGAGAGGAGGGATGCAATACAGTAGGGCCA------------------GCCTTATTCATATTTGTGTTATTCAAGGATTCTACTCTGGGTTCTATTATGGGGCCTGGCCTAAAGTGGTTGTTCAAGAAATGTGTGTTAGAGAAATCATACATAAACTAGCAATTCTCATTTGGATTCCTGTATCTGAACAACTAACTTTCAGCTTCTTCAGTGGGATAAAGAAGAAAAATGGGGTTTAAAGTACATACTATTCAGTATTAATGTAGAATTTAACAGCTGCCATCCAAGTGCAGAATCCT	AAGTGTGATGGGCAAGAAGGGCATGATTGAGTAGAGTGGAAAGGAGGGAGACTGGGGAGAAGGGAGAGAGAGGAGGGATGCAATACAGTAGGGCCAGGCGCAAGGATCATGCATGCCTTATTCATATTTGTGTTATTCAAGGATTCTACTCTGGGTTCTATTATGGGGCCTGGCCTAAAGTGGTTGTTCAAGAAATGTGTGTTAGAGAAATCATACATAAACTAGCAATTCTCATTTGGATTCCTGTATCTGAACAACTAACTTTCAGCTTCTTCAGTGGGATAAAGAAGAAAAATGGGGTTTAAAGTACATACTATTCAGTATTAATGTAGAATTTAACAGCTGCCATCCAAGTGCAGAATCCT
AAGTGTGATGGGCAAGAAGGGCATGATTGAGTAGAGTGGAAAGGAGGGAGACTGGGGAGAAGGGAGAGAGAGGAGGGATGCAATACAGTAGGGCCAGGCCagCAAGGATCATGCATGCCTTATTCATATTTGTGTTATTCAAGGATTCTACTCTGGGTTCTATTATGGGGCCTGGCCTAAAGTGGTTGTTCAAGAAATGTGTGTTAGAGAAATCATACATAAGCTAGCAATTCTCATTTGGATTCCTGTATCTGAACAACTAACTTTCAGCTTCTTCAGTGGGATAAAGAAGAAAAATGGGGTTTAAAGTACATACTATTCAGTATTAATGTAGAATTTAACAGCTGCCATCCAAGTGCAGAATCCT	81	35	Insertion	0.02	2	KCDGQEGHD*	KCDGQEGHD*	AAGTGTGATGGGCAAGAAGGGCATGATTGAGTAGAGTGGAAAGGAGGGAGACTGGGGAGAAGGGAGAGAGAGGAGGGATGCAATACAGTAGGGCCAGGCCAGCAAGGATCATGCATGCCTTATTCATATTTGTGTTATTCAAGGATTCTACTCTGGGTTCTATTATGGGGCCTGGCCTAAAGTGGTTGTTCAAGAAATGTGTGTTAGAGAAATCATACATAAGCTAGCAATTCTCATTTGGATTCCTGTATCTGAACAACTAACTTTCAGCTTCTTCAGTGGGATAAAGAAGAAAAATGGGGTTTAAAGTACATACTATTCAGTATTAATGTAGAATTTAACAGCTGCCATCCAAGTGCAGAATCCT	AAGTGTGATGGGCAAGAAGGGCATGATTGAGTAGAGTGGAAAGGAGGGAGACTGGGGAGAAGGGAGAGAGAGGAGGGATGCAATACAGTAGGGCCAGGCGCAAGGATCATGCATGCCTTATTCATATTTGTGTTATTCAAGGATTCTACTCTGGGTTCTATTATGGGGCCTGGCCTAAAGTGGTTGTTCAAGAAATGTGTGTTAGAGAAATCATACATAAACTAGCAATTCTCATTTGGATTCCTGTATCTGAACAACTAACTTTCAGCTTCTTCAGTGGGATAAAGAAGAAAAATGGGGTTTAAAGTACATACTATTCAGTATTAATGTAGAATTTAACAGCTGCCATCCAAGTGCAGAATCCT
AAGTGTGATGGGCAAGAAGGGCATGATTGAGTAGAGTGGAAAGGAGGGAGACTGGGGAGAAGGGAGAGAGAGGAGGGATGCAATACAGTAGGGCCAGGCGCAAGGATCATGCATGCCTTATTCATATTTGTGTTATTCAAGGATTCTACTCTGGGTTCTATTATGGGGCCTGGCCTAAAGTGGTTGTTCAAGAAATGTGTGTTAGAGAAATCATACATAAACTAGCAATTCTCATTTGGATTCCTGTATCTGAACAACTAACTTTCAGCTTCTTCAGTGGGATAAAGAAGAAAGATGGGGTTTAAAGTACATACTATTCAGTATTAATGTAGAATTTAACAGCTGCCATCCAAGTGCAGAATCCT	81	35	1 Base Change	0.02	0	KCDGQEGHD*	KCDGQEGHD*	AAGTGTGATGGGCAAGAAGGGCATGATTGAGTAGAGTGGAAAGGAGGGAGACTGGGGAGAAGGGAGAGAGAGGAGGGATGCAATACAGTAGGGCCAGGCGCAAGGATCATGCATGCCTTATTCATATTTGTGTTATTCAAGGATTCTACTCTGGGTTCTATTATGGGGCCTGGCCTAAAGTGGTTGTTCAAGAAATGTGTGTTAGAGAAATCATACATAAACTAGCAATTCTCATTTGGATTCCTGTATCTGAACAACTAACTTTCAGCTTCTTCAGTGGGATAAAGAAGAAAGATGGGGTTTAAAGTACATACTATTCAGTATTAATGTAGAATTTAACAGCTGCCATCCAAGTGCAGAATCCT	AAGTGTGATGGGCAAGAAGGGCATGATTGAGTAGAGTGGAAAGGAGGGAGACTGGGGAGAAGGGAGAGAGAGGAGGGATGCAATACAGTAGGGCCAGGCGCAAGGATCATGCATGCCTTATTCATATTTGTGTTATTCAAGGATTCTACTCTGGGTTCTATTATGGGGCCTGGCCTAAAGTGGTTGTTCAAGAAATGTGTGTTAGAGAAATCATACATAAACTAGCAATTCTCATTTGGATTCCTGTATCTGAACAACTAACTTTCAGCTTCTTCAGTGGGATAAAGAAGAAAAATGGGGTTTAAAGTACATACTATTCAGTATTAATGTAGAATTTAACAGCTGCCATCCAAGTGCAGAATCCT
AAGTGTGATGGGCAAGAAGGGCATGATTGAGTAGAGTGGAAAGGAGGGAGACTGGGGAGGAGGGAGAGAGAGGAGGGATGCAATACAGTAGGGCCAGGCCagCAAGGATCATGCATGCCTTATTCATATTTGTGTTATTCAAGGATTCTACTCTGGGTTCTATTATGGGGCCTGGCCTAAAGTGGTTGTTCAAGAAATGTGTGTTAGAGAAATCATACATAAACTAGCAATTCTCATTTGGATTCCTGTATCTGAACAACTAACTTTCAGCTTCTTCAGTGGGATAAAGAAGAAAAATGGGGTTTAAAGTACATACTATTCAGTATTAATGTAGAATTTAACAGCTGCCATCCAAGTGCAGAATCCT	81	35	Insertion	0.02	2	KCDGQEGHD*	KCDGQEGHD*	AAGTGTGATGGGCAAGAAGGGCATGATTGAGTAGAGTGGAAAGGAGGGAGACTGGGGAGGAGGGAGAGAGAGGAGGGATGCAATACAGTAGGGCCAGGCCAGCAAGGATCATGCATGCCTTATTCATATTTGTGTTATTCAAGGATTCTACTCTGGGTTCTATTATGGGGCCTGGCCTAAAGTGGTTGTTCAAGAAATGTGTGTTAGAGAAATCATACATAAACTAGCAATTCTCATTTGGATTCCTGTATCTGAACAACTAACTTTCAGCTTCTTCAGTGGGATAAAGAAGAAAAATGGGGTTTAAAGTACATACTATTCAGTATTAATGTAGAATTTAACAGCTGCCATCCAAGTGCAGAATCCT	AAGTGTGATGGGCAAGAAGGGCATGATTGAGTAGAGTGGAAAGGAGGGAGACTGGGGAGAAGGGAGAGAGAGGAGGGATGCAATACAGTAGGGCCAGGCGCAAGGATCATGCATGCCTTATTCATATTTGTGTTATTCAAGGATTCTACTCTGGGTTCTATTATGGGGCCTGGCCTAAAGTGGTTGTTCAAGAAATGTGTGTTAGAGAAATCATACATAAACTAGCAATTCTCATTTGGATTCCTGTATCTGAACAACTAACTTTCAGCTTCTTCAGTGGGATAAAGAAGAAAAATGGGGTTTAAAGTACATACTATTCAGTATTAATGTAGAATTTAACAGCTGCCATCCAAGTGCAGAATCCT
AAGTGTGATGGGCAAGAAGGGCATGATTGAGTAGAGTGGAAAGGAGGGAGACTGGGGAGAAGGGAGAGAGAGGAGGGATGCAATACAGTAGGGCCAGGCGCAAGGATCATGCATGCCTTATTCATATTTGTGTTATTCAAGGATTCTACTCTGGGTTCTATTATGGGGCCTGGCCTAAAGTGGTTGTTCAAGAAATGTGTGTTAGAGAAATCATACATAAACTAGCAACTCTCATTTGGATTCCTGTATCTGAACAACTAACTTTCAGCTTCTTCAGTGGGATAAAGAAGAAAAATGGGGTTTAAAGTACATACTATTCAGTATTAATGTAGAATTTAACAGCTGCCATCCAAGTGCAGAATCCT	80	35	1 Base Change	0.02	0	KCDGQEGHD*	KCDGQEGHD*	AAGTGTGATGGGCAAGAAGGGCATGATTGAGTAGAGTGGAAAGGAGGGAGACTGGGGAGAAGGGAGAGAGAGGAGGGATGCAATACAGTAGGGCCAGGCGCAAGGATCATGCATGCCTTATTCATATTTGTGTTATTCAAGGATTCTACTCTGGGTTCTATTATGGGGCCTGGCCTAAAGTGGTTGTTCAAGAAATGTGTGTTAGAGAAATCATACATAAACTAGCAACTCTCATTTGGATTCCTGTATCTGAACAACTAACTTTCAGCTTCTTCAGTGGGATAAAGAAGAAAAATGGGGTTTAAAGTACATACTATTCAGTATTAATGTAGAATTTAACAGCTGCCATCCAAGTGCAGAATCCT	AAGTGTGATGGGCAAGAAGGGCATGATTGAGTAGAGTGGAAAGGAGGGAGACTGGGGAGAAGGGAGAGAGAGGAGGGATGCAATACAGTAGGGCCAGGCGCAAGGATCATGCATGCCTTATTCATATTTGTGTTATTCAAGGATTCTACTCTGGGTTCTATTATGGGGCCTGGCCTAAAGTGGTTGTTCAAGAAATGTGTGTTAGAGAAATCATACATAAACTAGCAATTCTCATTTGGATTCCTGTATCTGAACAACTAACTTTCAGCTTCTTCAGTGGGATAAAGAAGAAAAATGGGGTTTAAAGTACATACTATTCAGTATTAATGTAGAATTTAACAGCTGCCATCCAAGTGCAGAATCCT
AAGTGTGATGGGCAAGAAGGGCATGATTGAGTAGAGTGGAAAGGAGGGAGACTGGGGAGAAGGGAGAGAGAGGAGGGATGCAATACAGTAGGGCCAGGCTggCAAGGATCATGCATGCCTTATTCATATTTGTGTTATTCAAGGATTCTACTCTGGGTTCTATTATGGGGCCTGGCCTAAAGTGGTTGTTCAAGAAATGTGTGTTAGAGAAATCATACATAAACTAGCAATTCTCATTTGGATTCCTGTATCTGAACAACTAACTTTCAGCTTCTTCAGTGGGATAAAGAAGAAAGATGGGGTTTAAAGTACATACTATTCAGTATTAATGTAGAATTTAACAGCTGCCATCCAAGTGCAGAATCCT	80	35	Insertion	0.02	2	KCDGQEGHD*	KCDGQEGHD*	AAGTGTGATGGGCAAGAAGGGCATGATTGAGTAGAGTGGAAAGGAGGGAGACTGGGGAGAAGGGAGAGAGAGGAGGGATGCAATACAGTAGGGCCAGGCTGGCAAGGATCATGCATGCCTTATTCATATTTGTGTTATTCAAGGATTCTACTCTGGGTTCTATTATGGGGCCTGGCCTAAAGTGGTTGTTCAAGAAATGTGTGTTAGAGAAATCATACATAAACTAGCAATTCTCATTTGGATTCCTGTATCTGAACAACTAACTTTCAGCTTCTTCAGTGGGATAAAGAAGAAAGATGGGGTTTAAAGTACATACTATTCAGTATTAATGTAGAATTTAACAGCTGCCATCCAAGTGCAGAATCCT	AAGTGTGATGGGCAAGAAGGGCATGATTGAGTAGAGTGGAAAGGAGGGAGACTGGGGAGAAGGGAGAGAGAGGAGGGATGCAATACAGTAGGGCCAGGCGCAAGGATCATGCATGCCTTATTCATATTTGTGTTATTCAAGGATTCTACTCTGGGTTCTATTATGGGGCCTGGCCTAAAGTGGTTGTTCAAGAAATGTGTGTTAGAGAAATCATACATAAACTAGCAATTCTCATTTGGATTCCTGTATCTGAACAACTAACTTTCAGCTTCTTCAGTGGGATAAAGAAGAAAAATGGGGTTTAAAGTACATACTATTCAGTATTAATGTAGAATTTAACAGCTGCCATCCAAGTGCAGAATCCT
AAGTGTGATGGGCAAGAAGGGCATGATTGAGTAGAGTGGAAAGGAGGGAGACTGGGGAGAAGGGAGAGAGAGGAGGGATGCAATACAGTAGGGCCAGGCTggCAAGGATCATGCATGCCTTATTCATATTTGTGTTATTCAAGGATTCTACTCTGGGTTCTATTATGGGGCCTGGCCTAAAGTGGTTGTTCAAGAAATGTGTGTTAGAGAAATCATACATAAACTAGCAATTCTCATTTGGATTCCTGTATCTGGACAACTAACTTTCAGCTTCTTCAGTGGGATAAAGAAGAAAAATGGGGTTTAAAGTACATACTATTCAGTATTAATGTAGAATTTAACAGCTGCCATCCAAGTGCAGAATCCT	80	35	Insertion	0.02	2	KCDGQEGHD*	KCDGQEGHD*	AAGTGTGATGGGCAAGAAGGGCATGATTGAGTAGAGTGGAAAGGAGGGAGACTGGGGAGAAGGGAGAGAGAGGAGGGATGCAATACAGTAGGGCCAGGCTGGCAAGGATCATGCATGCCTTATTCATATTTGTGTTATTCAAGGATTCTACTCTGGGTTCTATTATGGGGCCTGGCCTAAAGTGGTTGTTCAAGAAATGTGTGTTAGAGAAATCATACATAAACTAGCAATTCTCATTTGGATTCCTGTATCTGGACAACTAACTTTCAGCTTCTTCAGTGGGATAAAGAAGAAAAATGGGGTTTAAAGTACATACTATTCAGTATTAATGTAGAATTTAACAGCTGCCATCCAAGTGCAGAATCCT	AAGTGTGATGGGCAAGAAGGGCATGATTGAGTAGAGTGGAAAGGAGGGAGACTGGGGAGAAGGGAGAGAGAGGAGGGATGCAATACAGTAGGGCCAGGCGCAAGGATCATGCATGCCTTATTCATATTTGTGTTATTCAAGGATTCTACTCTGGGTTCTATTATGGGGCCTGGCCTAAAGTGGTTGTTCAAGAAATGTGTGTTAGAGAAATCATACATAAACTAGCAATTCTCATTTGGATTCCTGTATCTGAACAACTAACTTTCAGCTTCTTCAGTGGGATAAAGAAGAAAAATGGGGTTTAAAGTACATACTATTCAGTATTAATGTAGAATTTAACAGCTGCCATCCAAGTGCAGAATCCT
AAGTGTGATGGGCAAGAAGGGCATGATTGAGTAGAGTGGAAAGGAGGGAGACTGGGGAGAAGGGAGAGAGAGGAGGGATGCAGTACAGTAGGGCCAGGCCagCAAGGATCATGCATGCCTTATTCATATTTGTGTTATTCAAGGATTCTACTCTGGGTTCTATTATGGGGCCTGGCCTAAAGTGGTTGTTCAAGAAATGTGTGTTAGAGAAATCATACATAAACTAGCAATTCTCATTTGGATTCCTGTATCTGAACAACTAACTTTCAGCTTCTTCAGTGGGATAAAGAAGAAAAATGGGGTTTAAAGTACATACTATTCAGTATTAATGTAGAATTTAACAGCTGCCATCCAAGTGCAGAATCCT	80	35	Insertion	0.02	2	KCDGQEGHD*	KCDGQEGHD*	AAGTGTGATGGGCAAGAAGGGCATGATTGAGTAGAGTGGAAAGGAGGGAGACTGGGGAGAAGGGAGAGAGAGGAGGGATGCAGTACAGTAGGGCCAGGCCAGCAAGGATCATGCATGCCTTATTCATATTTGTGTTATTCAAGGATTCTACTCTGGGTTCTATTATGGGGCCTGGCCTAAAGTGGTTGTTCAAGAAATGTGTGTTAGAGAAATCATACATAAACTAGCAATTCTCATTTGGATTCCTGTATCTGAACAACTAACTTTCAGCTTCTTCAGTGGGATAAAGAAGAAAAATGGGGTTTAAAGTACATACTATTCAGTATTAATGTAGAATTTAACAGCTGCCATCCAAGTGCAGAATCCT	AAGTGTGATGGGCAAGAAGGGCATGATTGAGTAGAGTGGAAAGGAGGGAGACTGGGGAGAAGGGAGAGAGAGGAGGGATGCAATACAGTAGGGCCAGGCGCAAGGATCATGCATGCCTTATTCATATTTGTGTTATTCAAGGATTCTACTCTGGGTTCTATTATGGGGCCTGGCCTAAAGTGGTTGTTCAAGAAATGTGTGTTAGAGAAATCATACATAAACTAGCAATTCTCATTTGGATTCCTGTATCTGAACAACTAACTTTCAGCTTCTTCAGTGGGATAAAGAAGAAAAATGGGGTTTAAAGTACATACTATTCAGTATTAATGTAGAATTTAACAGCTGCCATCCAAGTGCAGAATCCT
AAGTGTGATGGGCAAGAAGGGCGTGATTGAGTAGAGTGGAAAGGAGGGAGACTGGGGAGAAGGGAGAGAGAGGAGGGATGCAATACAGTAGGGCCAGGCGCAAGGATCATGCATGCCTTATTCATATTTGTGTTATTCAAGGATTCTACTCTGGGTTCTATTATGGGGCCTGGCCTAAAGTGGTTGTTCAAGAAATGTGTGTTAGAGAAATCATACATAAACTAGCAATTCTCATTTGGATTCCTGTATCTGAACAACTAACTTTCAGCTTCTTCAGTGGGATAAAGAAGAAAAATGGGGTTTAAAGTACATACTATTCAGTATTAATGTAGAATTTAACAGCTGCCATCCAAGTGCAGAATCCT	80	35	1 Base Change	0.02	0	KCDGQEGRD*	KCDGQEGHD*	AAGTGTGATGGGCAAGAAGGGCGTGATTGAGTAGAGTGGAAAGGAGGGAGACTGGGGAGAAGGGAGAGAGAGGAGGGATGCAATACAGTAGGGCCAGGCGCAAGGATCATGCATGCCTTATTCATATTTGTGTTATTCAAGGATTCTACTCTGGGTTCTATTATGGGGCCTGGCCTAAAGTGGTTGTTCAAGAAATGTGTGTTAGAGAAATCATACATAAACTAGCAATTCTCATTTGGATTCCTGTATCTGAACAACTAACTTTCAGCTTCTTCAGTGGGATAAAGAAGAAAAATGGGGTTTAAAGTACATACTATTCAGTATTAATGTAGAATTTAACAGCTGCCATCCAAGTGCAGAATCCT	AAGTGTGATGGGCAAGAAGGGCATGATTGAGTAGAGTGGAAAGGAGGGAGACTGGGGAGAAGGGAGAGAGAGGAGGGATGCAATACAGTAGGGCCAGGCGCAAGGATCATGCATGCCTTATTCATATTTGTGTTATTCAAGGATTCTACTCTGGGTTCTATTATGGGGCCTGGCCTAAAGTGGTTGTTCAAGAAATGTGTGTTAGAGAAATCATACATAAACTAGCAATTCTCATTTGGATTCCTGTATCTGAACAACTAACTTTCAGCTTCTTCAGTGGGATAAAGAAGAAAAATGGGGTTTAAAGTACATACTATTCAGTATTAATGTAGAATTTAACAGCTGCCATCCAAGTGCAGAATCCT
[truncated: 66,328 more rows]

## Sheet: Parental 2024 2
TargetSequence	Reads	AvgQScore	Type	Pct	IndelLength	TargetAA	ReferenceAA	WideTargetSeq	WideReference	TargetLeftFlank	TargetRightFlank
[truncated: 68,250 more rows]

## Sheet: Parental 2024 3
TargetSequence	Reads	AvgQScore	Type	Pct	IndelLength	TargetAA	ReferenceAA	WideTargetSeq	WideReference	TargetLeftFlank	TargetRightFlank
[truncated: 70,730 more rows]

## Sheet: Parental M3814 2024 1
TargetSequence	Reads	AvgQScore	Type	Pct	IndelLength	TargetAA	ReferenceAA	WideTargetSeq	WideReference	TargetLeftFlank	TargetRightFlank
[truncated: 86,972 more rows]

## Sheet: Parental M3814 2024 2
TargetSequence	Reads	AvgQScore	Type	Pct	IndelLength	TargetAA	ReferenceAA	WideTargetSeq	WideReference	TargetLeftFlank	TargetRightFlank
[truncated: 66,040 more rows]

## Sheet: Parental M3814 2024 3
TargetSequence	Reads	AvgQScore	Type	Pct	IndelLength	TargetAA	ReferenceAA	WideTargetSeq	WideReference	TargetLeftFlank	TargetRightFlank
[truncated: 53,422 more rows]

## Sheet: 53BP1-KO 1
TargetSequence	Reads	AvgQScore	Type	Pct	IndelLength	TargetAA	ReferenceAA	WideTargetSeq	WideReference	TargetLeftFlank	TargetRightFlank
[truncated: 52,368 more rows]

[truncated: 11 more sheets: 53BP1-KO 2, 53BP1-KO 3, 53BP1-KO M3814 1, 53BP1-KO M3814 2, 53BP1-KO M3814 3, RIF1-KO 1, RIF1-KO 2, RIF1-KO 3, RIF1-KO M3814 1, RIF1-KO M3814 2, RIF1-KO M3814 3]
