# Supplementary material for: 53BP1-RIF1 and DNA-PKcs show distinct genetic interactions with diverse chromosomal break repair outcomes
Source: Nat Commun. 2025 Nov 24;16:10361. doi: 10.1038/s41467-025-65329-3 (PMC12644711; doi:10.1038/s41467-025-65329-3)
Supplement: Supplementary file 4 — Supplementary Data File 2 [file 41467_2025_65329_MOESM4_ESM.xlsx]

## Sheet: PRKDC-KO 1 2024a
TargetSequence	Reads	AvgQScore	Type	Pct	IndelLength	TargetAA	ReferenceAA	WideTargetSeq	WideReference	TargetLeftFlank	TargetRightFlank
AAGTGTGATGGGCAAGAAGGGCATGATTGAGTAGAGTGGAAAGGAGGGAGACTGGGGAGAAGGGAGAGAGAGGAGGGATGCAATACAGTAGGGCCAGGCGCAAGGATCATGCATGCCTTATTCATATTTGTGTTATTCAAGGATTCTACTCTGGGTTCTATTATGGGGCCTGGCCTAAAGTGGTTGTTCAAGAAATGTGTGTTAGAGAAATCATACATAAACTAGCAATTCTCATTTGGATTCCTGTATCTGAACAACTAACTTTCAGCTTCTTCAGTGGGATAAAGAAGAAAAATGGGGTTTAAAGTACATACTATTCAGTATTAATGTAGAATTTAACAGCTGCCATCCAAGTGCAGAATCCT	1655	35	WT	8.4	0	KCDGQEGHD*	KCDGQEGHD*	AAGTGTGATGGGCAAGAAGGGCATGATTGAGTAGAGTGGAAAGGAGGGAGACTGGGGAGAAGGGAGAGAGAGGAGGGATGCAATACAGTAGGGCCAGGCGCAAGGATCATGCATGCCTTATTCATATTTGTGTTATTCAAGGATTCTACTCTGGGTTCTATTATGGGGCCTGGCCTAAAGTGGTTGTTCAAGAAATGTGTGTTAGAGAAATCATACATAAACTAGCAATTCTCATTTGGATTCCTGTATCTGAACAACTAACTTTCAGCTTCTTCAGTGGGATAAAGAAGAAAAATGGGGTTTAAAGTACATACTATTCAGTATTAATGTAGAATTTAACAGCTGCCATCCAAGTGCAGAATCCT	AAGTGTGATGGGCAAGAAGGGCATGATTGAGTAGAGTGGAAAGGAGGGAGACTGGGGAGAAGGGAGAGAGAGGAGGGATGCAATACAGTAGGGCCAGGCGCAAGGATCATGCATGCCTTATTCATATTTGTGTTATTCAAGGATTCTACTCTGGGTTCTATTATGGGGCCTGGCCTAAAGTGGTTGTTCAAGAAATGTGTGTTAGAGAAATCATACATAAACTAGCAATTCTCATTTGGATTCCTGTATCTGAACAACTAACTTTCAGCTTCTTCAGTGGGATAAAGAAGAAAAATGGGGTTTAAAGTACATACTATTCAGTATTAATGTAGAATTTAACAGCTGCCATCCAAGTGCAGAATCCT
AAGTGTGATGGGCAAGAAGGGCATGATTGAGTAGAGTGGAAAGGAGGGAGACTGGGGAGAAGGGAGAGAGAGGAGGGATGCAATACAGTAGGGCCAGGCTggCAAGGATCATGCATGCCTTATTCATATTTGTGTTATTCAAGGATTCTACTCTGGGTTCTATTATGGGGCCTGGCCTAAAGTGGTTGTTCAAGAAATGTGTGTTAGAGAAATCATACATAAACTAGCAATTCTCATTTGGATTCCTGTATCTGAACAACTAACTTTCAGCTTCTTCAGTGGGATAAAGAAGAAAAATGGGGTTTAAAGTACATACTATTCAGTATTAATGTAGAATTTAACAGCTGCCATCCAAGTGCAGAATCCT	1132	35	Insertion	5.75	2	KCDGQEGHD*	KCDGQEGHD*	AAGTGTGATGGGCAAGAAGGGCATGATTGAGTAGAGTGGAAAGGAGGGAGACTGGGGAGAAGGGAGAGAGAGGAGGGATGCAATACAGTAGGGCCAGGCTGGCAAGGATCATGCATGCCTTATTCATATTTGTGTTATTCAAGGATTCTACTCTGGGTTCTATTATGGGGCCTGGCCTAAAGTGGTTGTTCAAGAAATGTGTGTTAGAGAAATCATACATAAACTAGCAATTCTCATTTGGATTCCTGTATCTGAACAACTAACTTTCAGCTTCTTCAGTGGGATAAAGAAGAAAAATGGGGTTTAAAGTACATACTATTCAGTATTAATGTAGAATTTAACAGCTGCCATCCAAGTGCAGAATCCT	AAGTGTGATGGGCAAGAAGGGCATGATTGAGTAGAGTGGAAAGGAGGGAGACTGGGGAGAAGGGAGAGAGAGGAGGGATGCAATACAGTAGGGCCAGGCGCAAGGATCATGCATGCCTTATTCATATTTGTGTTATTCAAGGATTCTACTCTGGGTTCTATTATGGGGCCTGGCCTAAAGTGGTTGTTCAAGAAATGTGTGTTAGAGAAATCATACATAAACTAGCAATTCTCATTTGGATTCCTGTATCTGAACAACTAACTTTCAGCTTCTTCAGTGGGATAAAGAAGAAAAATGGGGTTTAAAGTACATACTATTCAGTATTAATGTAGAATTTAACAGCTGCCATCCAAGTGCAGAATCCT
AAGTGTGATGGGCAAGAAGGGCATGATTGAGTAGAGTGGAAAGGAGGGAGACTGGGGAGAAGGGAGAGAGAGGAGGGATGCAATACAGTAGGGCCAG--GCAAGGATCATGCATGCCTTATTCATATTTGTGTTATTCAAGGATTCTACTCTGGGTTCTATTATGGGGCCTGGCCTAAAGTGGTTGTTCAAGAAATGTGTGTTAGAGAAATCATACATAAACTAGCAATTCTCATTTGGATTCCTGTATCTGAACAACTAACTTTCAGCTTCTTCAGTGGGATAAAGAAGAAAAATGGGGTTTAAAGTACATACTATTCAGTATTAATGTAGAATTTAACAGCTGCCATCCAAGTGCAGAATCCT	1103	34	Deletion	5.6	-2	KCDGQEGHD*	KCDGQEGHD*	AAGTGTGATGGGCAAGAAGGGCATGATTGAGTAGAGTGGAAAGGAGGGAGACTGGGGAGAAGGGAGAGAGAGGAGGGATGCAATACAGTAGGGCCAG--GCAAGGATCATGCATGCCTTATTCATATTTGTGTTATTCAAGGATTCTACTCTGGGTTCTATTATGGGGCCTGGCCTAAAGTGGTTGTTCAAGAAATGTGTGTTAGAGAAATCATACATAAACTAGCAATTCTCATTTGGATTCCTGTATCTGAACAACTAACTTTCAGCTTCTTCAGTGGGATAAAGAAGAAAAATGGGGTTTAAAGTACATACTATTCAGTATTAATGTAGAATTTAACAGCTGCCATCCAAGTGCAGAATCCT	AAGTGTGATGGGCAAGAAGGGCATGATTGAGTAGAGTGGAAAGGAGGGAGACTGGGGAGAAGGGAGAGAGAGGAGGGATGCAATACAGTAGGGCCAGGCGCAAGGATCATGCATGCCTTATTCATATTTGTGTTATTCAAGGATTCTACTCTGGGTTCTATTATGGGGCCTGGCCTAAAGTGGTTGTTCAAGAAATGTGTGTTAGAGAAATCATACATAAACTAGCAATTCTCATTTGGATTCCTGTATCTGAACAACTAACTTTCAGCTTCTTCAGTGGGATAAAGAAGAAAAATGGGGTTTAAAGTACATACTATTCAGTATTAATGTAGAATTTAACAGCTGCCATCCAAGTGCAGAATCCT
AAGTGTGATGGGCAAGAAGGGCATGATTGAGTAGAGTGGAAAGGAGGGAGACTGGGGAGAAGGGAGAGAGAGGAGGGATGCAATACAGTAGGGCCAGGCCagCAAGGATCATGCATGCCTTATTCATATTTGTGTTATTCAAGGATTCTACTCTGGGTTCTATTATGGGGCCTGGCCTAAAGTGGTTGTTCAAGAAATGTGTGTTAGAGAAATCATACATAAACTAGCAATTCTCATTTGGATTCCTGTATCTGAACAACTAACTTTCAGCTTCTTCAGTGGGATAAAGAAGAAAAATGGGGTTTAAAGTACATACTATTCAGTATTAATGTAGAATTTAACAGCTGCCATCCAAGTGCAGAATCCT	950	35	Insertion	4.82	2	KCDGQEGHD*	KCDGQEGHD*	AAGTGTGATGGGCAAGAAGGGCATGATTGAGTAGAGTGGAAAGGAGGGAGACTGGGGAGAAGGGAGAGAGAGGAGGGATGCAATACAGTAGGGCCAGGCCAGCAAGGATCATGCATGCCTTATTCATATTTGTGTTATTCAAGGATTCTACTCTGGGTTCTATTATGGGGCCTGGCCTAAAGTGGTTGTTCAAGAAATGTGTGTTAGAGAAATCATACATAAACTAGCAATTCTCATTTGGATTCCTGTATCTGAACAACTAACTTTCAGCTTCTTCAGTGGGATAAAGAAGAAAAATGGGGTTTAAAGTACATACTATTCAGTATTAATGTAGAATTTAACAGCTGCCATCCAAGTGCAGAATCCT	AAGTGTGATGGGCAAGAAGGGCATGATTGAGTAGAGTGGAAAGGAGGGAGACTGGGGAGAAGGGAGAGAGAGGAGGGATGCAATACAGTAGGGCCAGGCGCAAGGATCATGCATGCCTTATTCATATTTGTGTTATTCAAGGATTCTACTCTGGGTTCTATTATGGGGCCTGGCCTAAAGTGGTTGTTCAAGAAATGTGTGTTAGAGAAATCATACATAAACTAGCAATTCTCATTTGGATTCCTGTATCTGAACAACTAACTTTCAGCTTCTTCAGTGGGATAAAGAAGAAAAATGGGGTTTAAAGTACATACTATTCAGTATTAATGTAGAATTTAACAGCTGCCATCCAAGTGCAGAATCCT
AAGTGTGATGGGCAAGAAGGGCATGATTGAGTAGAGTGGAAAGGAGGGAGACTGGGGAGAAGGGAGAGAGAGGAGGGATGCAATACAGTAGGGCCAGGCGgCAAGGATCATGCATGCCTTATTCATATTTGTGTTATTCAAGGATTCTACTCTGGGTTCTATTATGGGGCCTGGCCTAAAGTGGTTGTTCAAGAAATGTGTGTTAGAGAAATCATACATAAACTAGCAATTCTCATTTGGATTCCTGTATCTGAACAACTAACTTTCAGCTTCTTCAGTGGGATAAAGAAGAAAAATGGGGTTTAAAGTACATACTATTCAGTATTAATGTAGAATTTAACAGCTGCCATCCAAGTGCAGAATCCT	927	35	Insertion	4.71	1	KCDGQEGHD*	KCDGQEGHD*	AAGTGTGATGGGCAAGAAGGGCATGATTGAGTAGAGTGGAAAGGAGGGAGACTGGGGAGAAGGGAGAGAGAGGAGGGATGCAATACAGTAGGGCCAGGCGGCAAGGATCATGCATGCCTTATTCATATTTGTGTTATTCAAGGATTCTACTCTGGGTTCTATTATGGGGCCTGGCCTAAAGTGGTTGTTCAAGAAATGTGTGTTAGAGAAATCATACATAAACTAGCAATTCTCATTTGGATTCCTGTATCTGAACAACTAACTTTCAGCTTCTTCAGTGGGATAAAGAAGAAAAATGGGGTTTAAAGTACATACTATTCAGTATTAATGTAGAATTTAACAGCTGCCATCCAAGTGCAGAATCCT	AAGTGTGATGGGCAAGAAGGGCATGATTGAGTAGAGTGGAAAGGAGGGAGACTGGGGAGAAGGGAGAGAGAGGAGGGATGCAATACAGTAGGGCCAGGCGCAAGGATCATGCATGCCTTATTCATATTTGTGTTATTCAAGGATTCTACTCTGGGTTCTATTATGGGGCCTGGCCTAAAGTGGTTGTTCAAGAAATGTGTGTTAGAGAAATCATACATAAACTAGCAATTCTCATTTGGATTCCTGTATCTGAACAACTAACTTTCAGCTTCTTCAGTGGGATAAAGAAGAAAAATGGGGTTTAAAGTACATACTATTCAGTATTAATGTAGAATTTAACAGCTGCCATCCAAGTGCAGAATCCT
AAGTGTGATGGGCAAGAAGGGCATGATTGAGTAGAGTGGAAAGGAGGGAGACTGGGGAGAAGGGAGAGAGAGGAGGGATGCAATACAGTAGGGCC-------AGGATCATGCATGCCTTATTCATATTTGTGTTATTCAAGGATTCTACTCTGGGTTCTATTATGGGGCCTGGCCTAAAGTGGTTGTTCAAGAAATGTGTGTTAGAGAAATCATACATAAACTAGCAATTCTCATTTGGATTCCTGTATCTGAACAACTAACTTTCAGCTTCTTCAGTGGGATAAAGAAGAAAAATGGGGTTTAAAGTACATACTATTCAGTATTAATGTAGAATTTAACAGCTGCCATCCAAGTGCAGAATCCT	624	34	Deletion	3.17	-7	KCDGQEGHD*	KCDGQEGHD*	AAGTGTGATGGGCAAGAAGGGCATGATTGAGTAGAGTGGAAAGGAGGGAGACTGGGGAGAAGGGAGAGAGAGGAGGGATGCAATACAGTAGGGCC-------AGGATCATGCATGCCTTATTCATATTTGTGTTATTCAAGGATTCTACTCTGGGTTCTATTATGGGGCCTGGCCTAAAGTGGTTGTTCAAGAAATGTGTGTTAGAGAAATCATACATAAACTAGCAATTCTCATTTGGATTCCTGTATCTGAACAACTAACTTTCAGCTTCTTCAGTGGGATAAAGAAGAAAAATGGGGTTTAAAGTACATACTATTCAGTATTAATGTAGAATTTAACAGCTGCCATCCAAGTGCAGAATCCT	AAGTGTGATGGGCAAGAAGGGCATGATTGAGTAGAGTGGAAAGGAGGGAGACTGGGGAGAAGGGAGAGAGAGGAGGGATGCAATACAGTAGGGCCAGGCGCAAGGATCATGCATGCCTTATTCATATTTGTGTTATTCAAGGATTCTACTCTGGGTTCTATTATGGGGCCTGGCCTAAAGTGGTTGTTCAAGAAATGTGTGTTAGAGAAATCATACATAAACTAGCAATTCTCATTTGGATTCCTGTATCTGAACAACTAACTTTCAGCTTCTTCAGTGGGATAAAGAAGAAAAATGGGGTTTAAAGTACATACTATTCAGTATTAATGTAGAATTTAACAGCTGCCATCCAAGTGCAGAATCCT
AAGTGTGATGGGCAAGAAGGGCATGATTGAGTAGAGTGGAAAGGAGGGAGACTGGGGAGAAGGGAGAGAGAGGAGGGATGCAATACAGTAGG-------GCAAGGATCATGCATGCCTTATTCATATTTGTGTTATTCAAGGATTCTACTCTGGGTTCTATTATGGGGCCTGGCCTAAAGTGGTTGTTCAAGAAATGTGTGTTAGAGAAATCATACATAAACTAGCAATTCTCATTTGGATTCCTGTATCTGAACAACTAACTTTCAGCTTCTTCAGTGGGATAAAGAAGAAAAATGGGGTTTAAAGTACATACTATTCAGTATTAATGTAGAATTTAACAGCTGCCATCCAAGTGCAGAATCCT	404	34	Deletion	2.05	-7	KCDGQEGHD*	KCDGQEGHD*	AAGTGTGATGGGCAAGAAGGGCATGATTGAGTAGAGTGGAAAGGAGGGAGACTGGGGAGAAGGGAGAGAGAGGAGGGATGCAATACAGTAGG-------GCAAGGATCATGCATGCCTTATTCATATTTGTGTTATTCAAGGATTCTACTCTGGGTTCTATTATGGGGCCTGGCCTAAAGTGGTTGTTCAAGAAATGTGTGTTAGAGAAATCATACATAAACTAGCAATTCTCATTTGGATTCCTGTATCTGAACAACTAACTTTCAGCTTCTTCAGTGGGATAAAGAAGAAAAATGGGGTTTAAAGTACATACTATTCAGTATTAATGTAGAATTTAACAGCTGCCATCCAAGTGCAGAATCCT	AAGTGTGATGGGCAAGAAGGGCATGATTGAGTAGAGTGGAAAGGAGGGAGACTGGGGAGAAGGGAGAGAGAGGAGGGATGCAATACAGTAGGGCCAGGCGCAAGGATCATGCATGCCTTATTCATATTTGTGTTATTCAAGGATTCTACTCTGGGTTCTATTATGGGGCCTGGCCTAAAGTGGTTGTTCAAGAAATGTGTGTTAGAGAAATCATACATAAACTAGCAATTCTCATTTGGATTCCTGTATCTGAACAACTAACTTTCAGCTTCTTCAGTGGGATAAAGAAGAAAAATGGGGTTTAAAGTACATACTATTCAGTATTAATGTAGAATTTAACAGCTGCCATCCAAGTGCAGAATCCT
AAGTGTGATGGGCAAGAAGGGCATGATTGAGTAGAGTGGAAAGGAGGGAGACTGGGGAGAAGGGAGAGAGAGGAGGGATGCAATACAGTAGGGCCAG-------------GCATGCCTTATTCATATTTGTGTTATTCAAGGATTCTACTCTGGGTTCTATTATGGGGCCTGGCCTAAAGTGGTTGTTCAAGAAATGTGTGTTAGAGAAATCATACATAAACTAGCAATTCTCATTTGGATTCCTGTATCTGAACAACTAACTTTCAGCTTCTTCAGTGGGATAAAGAAGAAAAATGGGGTTTAAAGTACATACTATTCAGTATTAATGTAGAATTTAACAGCTGCCATCCAAGTGCAGAATCCT	336	34	Deletion	1.71	-13	KCDGQEGHD*	KCDGQEGHD*	AAGTGTGATGGGCAAGAAGGGCATGATTGAGTAGAGTGGAAAGGAGGGAGACTGGGGAGAAGGGAGAGAGAGGAGGGATGCAATACAGTAGGGCCAG-------------GCATGCCTTATTCATATTTGTGTTATTCAAGGATTCTACTCTGGGTTCTATTATGGGGCCTGGCCTAAAGTGGTTGTTCAAGAAATGTGTGTTAGAGAAATCATACATAAACTAGCAATTCTCATTTGGATTCCTGTATCTGAACAACTAACTTTCAGCTTCTTCAGTGGGATAAAGAAGAAAAATGGGGTTTAAAGTACATACTATTCAGTATTAATGTAGAATTTAACAGCTGCCATCCAAGTGCAGAATCCT	AAGTGTGATGGGCAAGAAGGGCATGATTGAGTAGAGTGGAAAGGAGGGAGACTGGGGAGAAGGGAGAGAGAGGAGGGATGCAATACAGTAGGGCCAGGCGCAAGGATCATGCATGCCTTATTCATATTTGTGTTATTCAAGGATTCTACTCTGGGTTCTATTATGGGGCCTGGCCTAAAGTGGTTGTTCAAGAAATGTGTGTTAGAGAAATCATACATAAACTAGCAATTCTCATTTGGATTCCTGTATCTGAACAACTAACTTTCAGCTTCTTCAGTGGGATAAAGAAGAAAAATGGGGTTTAAAGTACATACTATTCAGTATTAATGTAGAATTTAACAGCTGCCATCCAAGTGCAGAATCCT
AAGTGTGATGGGCAAGAAGGGCATGATTGAGTAGAGTGGAAAGGAGGGAGACTGGGGAGAAGGGAGAGAGAGGAGGGATGCAATACAGTAGGGCCAGGCcGCAAGGATCATGCATGCCTTATTCATATTTGTGTTATTCAAGGATTCTACTCTGGGTTCTATTATGGGGCCTGGCCTAAAGTGGTTGTTCAAGAAATGTGTGTTAGAGAAATCATACATAAACTAGCAATTCTCATTTGGATTCCTGTATCTGAACAACTAACTTTCAGCTTCTTCAGTGGGATAAAGAAGAAAAATGGGGTTTAAAGTACATACTATTCAGTATTAATGTAGAATTTAACAGCTGCCATCCAAGTGCAGAATCCT	280	35	Insertion	1.42	1	KCDGQEGHD*	KCDGQEGHD*	AAGTGTGATGGGCAAGAAGGGCATGATTGAGTAGAGTGGAAAGGAGGGAGACTGGGGAGAAGGGAGAGAGAGGAGGGATGCAATACAGTAGGGCCAGGCCGCAAGGATCATGCATGCCTTATTCATATTTGTGTTATTCAAGGATTCTACTCTGGGTTCTATTATGGGGCCTGGCCTAAAGTGGTTGTTCAAGAAATGTGTGTTAGAGAAATCATACATAAACTAGCAATTCTCATTTGGATTCCTGTATCTGAACAACTAACTTTCAGCTTCTTCAGTGGGATAAAGAAGAAAAATGGGGTTTAAAGTACATACTATTCAGTATTAATGTAGAATTTAACAGCTGCCATCCAAGTGCAGAATCCT	AAGTGTGATGGGCAAGAAGGGCATGATTGAGTAGAGTGGAAAGGAGGGAGACTGGGGAGAAGGGAGAGAGAGGAGGGATGCAATACAGTAGGGCCAGGCGCAAGGATCATGCATGCCTTATTCATATTTGTGTTATTCAAGGATTCTACTCTGGGTTCTATTATGGGGCCTGGCCTAAAGTGGTTGTTCAAGAAATGTGTGTTAGAGAAATCATACATAAACTAGCAATTCTCATTTGGATTCCTGTATCTGAACAACTAACTTTCAGCTTCTTCAGTGGGATAAAGAAGAAAAATGGGGTTTAAAGTACATACTATTCAGTATTAATGTAGAATTTAACAGCTGCCATCCAAGTGCAGAATCCT
AAGTGTGATGGGCAAGAAGGGCATGATTGAGTAGAGTGGAAAGGAGGGAGACTGGGGAGAAGGGAGAGAGAGGAGGGATGCAATACAGT-------------AGGATCATGCATGCCTTATTCATATTTGTGTTATTCAAGGATTCTACTCTGGGTTCTATTATGGGGCCTGGCCTAAAGTGGTTGTTCAAGAAATGTGTGTTAGAGAAATCATACATAAACTAGCAATTCTCATTTGGATTCCTGTATCTGAACAACTAACTTTCAGCTTCTTCAGTGGGATAAAGAAGAAAAATGGGGTTTAAAGTACATACTATTCAGTATTAATGTAGAATTTAACAGCTGCCATCCAAGTGCAGAATCCT	266	34	Deletion	1.35	-13	KCDGQEGHD*	KCDGQEGHD*	AAGTGTGATGGGCAAGAAGGGCATGATTGAGTAGAGTGGAAAGGAGGGAGACTGGGGAGAAGGGAGAGAGAGGAGGGATGCAATACAGT-------------AGGATCATGCATGCCTTATTCATATTTGTGTTATTCAAGGATTCTACTCTGGGTTCTATTATGGGGCCTGGCCTAAAGTGGTTGTTCAAGAAATGTGTGTTAGAGAAATCATACATAAACTAGCAATTCTCATTTGGATTCCTGTATCTGAACAACTAACTTTCAGCTTCTTCAGTGGGATAAAGAAGAAAAATGGGGTTTAAAGTACATACTATTCAGTATTAATGTAGAATTTAACAGCTGCCATCCAAGTGCAGAATCCT	AAGTGTGATGGGCAAGAAGGGCATGATTGAGTAGAGTGGAAAGGAGGGAGACTGGGGAGAAGGGAGAGAGAGGAGGGATGCAATACAGTAGGGCCAGGCGCAAGGATCATGCATGCCTTATTCATATTTGTGTTATTCAAGGATTCTACTCTGGGTTCTATTATGGGGCCTGGCCTAAAGTGGTTGTTCAAGAAATGTGTGTTAGAGAAATCATACATAAACTAGCAATTCTCATTTGGATTCCTGTATCTGAACAACTAACTTTCAGCTTCTTCAGTGGGATAAAGAAGAAAAATGGGGTTTAAAGTACATACTATTCAGTATTAATGTAGAATTTAACAGCTGCCATCCAAGTGCAGAATCCT
AAGTGTGATGGGCAAGAAGGGCATGATTGAGTAGAGTGGAAAGGAGGGAGACTGGGGAGAAGGGAGAGAGAGGAGGGATGCAATACAGTAGGGCCAGGCCatggCAAGGATCATGCATGCCTTATTCATATTTGTGTTATTCAAGGATTCTACTCTGGGTTCTATTATGGGGCCTGGCCTAAAGTGGTTGTTCAAGAAATGTGTGTTAGAGAAATCATACATAAACTAGCAATTCTCATTTGGATTCCTGTATCTGAACAACTAACTTTCAGCTTCTTCAGTGGGATAAAGAAGAAAAATGGGGTTTAAAGTACATACTATTCAGTATTAATGTAGAATTTAACAGCTGCCATCCAAGTGCAGAATCCT	231	35	Insertion	1.17	4	KCDGQEGHD*	KCDGQEGHD*	AAGTGTGATGGGCAAGAAGGGCATGATTGAGTAGAGTGGAAAGGAGGGAGACTGGGGAGAAGGGAGAGAGAGGAGGGATGCAATACAGTAGGGCCAGGCCATGGCAAGGATCATGCATGCCTTATTCATATTTGTGTTATTCAAGGATTCTACTCTGGGTTCTATTATGGGGCCTGGCCTAAAGTGGTTGTTCAAGAAATGTGTGTTAGAGAAATCATACATAAACTAGCAATTCTCATTTGGATTCCTGTATCTGAACAACTAACTTTCAGCTTCTTCAGTGGGATAAAGAAGAAAAATGGGGTTTAAAGTACATACTATTCAGTATTAATGTAGAATTTAACAGCTGCCATCCAAGTGCAGAATCCT	AAGTGTGATGGGCAAGAAGGGCATGATTGAGTAGAGTGGAAAGGAGGGAGACTGGGGAGAAGGGAGAGAGAGGAGGGATGCAATACAGTAGGGCCAGGCGCAAGGATCATGCATGCCTTATTCATATTTGTGTTATTCAAGGATTCTACTCTGGGTTCTATTATGGGGCCTGGCCTAAAGTGGTTGTTCAAGAAATGTGTGTTAGAGAAATCATACATAAACTAGCAATTCTCATTTGGATTCCTGTATCTGAACAACTAACTTTCAGCTTCTTCAGTGGGATAAAGAAGAAAAATGGGGTTTAAAGTACATACTATTCAGTATTAATGTAGAATTTAACAGCTGCCATCCAAGTGCAGAATCCT
AAGTGTGATGGGCAAGAAGGGCATGATTGAGTAGAGTGGAAAGGAGGGAGACTGGGGAGAAGGGAGAGAGAGGAGGGATGCAATACAGTAGGGCCAGGCCaggCAAGGATCATGCATGCCTTATTCATATTTGTGTTATTCAAGGATTCTACTCTGGGTTCTATTATGGGGCCTGGCCTAAAGTGGTTGTTCAAGAAATGTGTGTTAGAGAAATCATACATAAACTAGCAATTCTCATTTGGATTCCTGTATCTGAACAACTAACTTTCAGCTTCTTCAGTGGGATAAAGAAGAAAAATGGGGTTTAAAGTACATACTATTCAGTATTAATGTAGAATTTAACAGCTGCCATCCAAGTGCAGAATCCT	220	35	Insertion	1.12	3	KCDGQEGHD*	KCDGQEGHD*	AAGTGTGATGGGCAAGAAGGGCATGATTGAGTAGAGTGGAAAGGAGGGAGACTGGGGAGAAGGGAGAGAGAGGAGGGATGCAATACAGTAGGGCCAGGCCAGGCAAGGATCATGCATGCCTTATTCATATTTGTGTTATTCAAGGATTCTACTCTGGGTTCTATTATGGGGCCTGGCCTAAAGTGGTTGTTCAAGAAATGTGTGTTAGAGAAATCATACATAAACTAGCAATTCTCATTTGGATTCCTGTATCTGAACAACTAACTTTCAGCTTCTTCAGTGGGATAAAGAAGAAAAATGGGGTTTAAAGTACATACTATTCAGTATTAATGTAGAATTTAACAGCTGCCATCCAAGTGCAGAATCCT	AAGTGTGATGGGCAAGAAGGGCATGATTGAGTAGAGTGGAAAGGAGGGAGACTGGGGAGAAGGGAGAGAGAGGAGGGATGCAATACAGTAGGGCCAGGCGCAAGGATCATGCATGCCTTATTCATATTTGTGTTATTCAAGGATTCTACTCTGGGTTCTATTATGGGGCCTGGCCTAAAGTGGTTGTTCAAGAAATGTGTGTTAGAGAAATCATACATAAACTAGCAATTCTCATTTGGATTCCTGTATCTGAACAACTAACTTTCAGCTTCTTCAGTGGGATAAAGAAGAAAAATGGGGTTTAAAGTACATACTATTCAGTATTAATGTAGAATTTAACAGCTGCCATCCAAGTGCAGAATCCT
AAGTGTGATGGGCAAGAAGGGCATGATTGAGTAGAGTGGAAAGGAGGGAGACTGGGGAGAAGGGAGAGAGAGGAGGGATGCAATACAGTAGGGCCAGGCCggCAAGGATCATGCATGCCTTATTCATATTTGTGTTATTCAAGGATTCTACTCTGGGTTCTATTATGGGGCCTGGCCTAAAGTGGTTGTTCAAGAAATGTGTGTTAGAGAAATCATACATAAACTAGCAATTCTCATTTGGATTCCTGTATCTGAACAACTAACTTTCAGCTTCTTCAGTGGGATAAAGAAGAAAAATGGGGTTTAAAGTACATACTATTCAGTATTAATGTAGAATTTAACAGCTGCCATCCAAGTGCAGAATCCT	215	35	Insertion	1.09	2	KCDGQEGHD*	KCDGQEGHD*	AAGTGTGATGGGCAAGAAGGGCATGATTGAGTAGAGTGGAAAGGAGGGAGACTGGGGAGAAGGGAGAGAGAGGAGGGATGCAATACAGTAGGGCCAGGCCGGCAAGGATCATGCATGCCTTATTCATATTTGTGTTATTCAAGGATTCTACTCTGGGTTCTATTATGGGGCCTGGCCTAAAGTGGTTGTTCAAGAAATGTGTGTTAGAGAAATCATACATAAACTAGCAATTCTCATTTGGATTCCTGTATCTGAACAACTAACTTTCAGCTTCTTCAGTGGGATAAAGAAGAAAAATGGGGTTTAAAGTACATACTATTCAGTATTAATGTAGAATTTAACAGCTGCCATCCAAGTGCAGAATCCT	AAGTGTGATGGGCAAGAAGGGCATGATTGAGTAGAGTGGAAAGGAGGGAGACTGGGGAGAAGGGAGAGAGAGGAGGGATGCAATACAGTAGGGCCAGGCGCAAGGATCATGCATGCCTTATTCATATTTGTGTTATTCAAGGATTCTACTCTGGGTTCTATTATGGGGCCTGGCCTAAAGTGGTTGTTCAAGAAATGTGTGTTAGAGAAATCATACATAAACTAGCAATTCTCATTTGGATTCCTGTATCTGAACAACTAACTTTCAGCTTCTTCAGTGGGATAAAGAAGAAAAATGGGGTTTAAAGTACATACTATTCAGTATTAATGTAGAATTTAACAGCTGCCATCCAAGTGCAGAATCCT
AAGTGTGATGGGCAAGAAGGGCATGATTGAGTAGAGTGGAAAGGAGGGAGACTGGGGAGAAGGGAGAGAGAGGAGGGATGCAATACAGTAGGGCCAGG-GCAAGGATCATGCATGCCTTATTCATATTTGTGTTATTCAAGGATTCTACTCTGGGTTCTATTATGGGGCCTGGCCTAAAGTGGTTGTTCAAGAAATGTGTGTTAGAGAAATCATACATAAACTAGCAATTCTCATTTGGATTCCTGTATCTGAACAACTAACTTTCAGCTTCTTCAGTGGGATAAAGAAGAAAAATGGGGTTTAAAGTACATACTATTCAGTATTAATGTAGAATTTAACAGCTGCCATCCAAGTGCAGAATCCT	172	35	Deletion	0.87	-1	KCDGQEGHD*	KCDGQEGHD*	AAGTGTGATGGGCAAGAAGGGCATGATTGAGTAGAGTGGAAAGGAGGGAGACTGGGGAGAAGGGAGAGAGAGGAGGGATGCAATACAGTAGGGCCAGG-GCAAGGATCATGCATGCCTTATTCATATTTGTGTTATTCAAGGATTCTACTCTGGGTTCTATTATGGGGCCTGGCCTAAAGTGGTTGTTCAAGAAATGTGTGTTAGAGAAATCATACATAAACTAGCAATTCTCATTTGGATTCCTGTATCTGAACAACTAACTTTCAGCTTCTTCAGTGGGATAAAGAAGAAAAATGGGGTTTAAAGTACATACTATTCAGTATTAATGTAGAATTTAACAGCTGCCATCCAAGTGCAGAATCCT	AAGTGTGATGGGCAAGAAGGGCATGATTGAGTAGAGTGGAAAGGAGGGAGACTGGGGAGAAGGGAGAGAGAGGAGGGATGCAATACAGTAGGGCCAGGCGCAAGGATCATGCATGCCTTATTCATATTTGTGTTATTCAAGGATTCTACTCTGGGTTCTATTATGGGGCCTGGCCTAAAGTGGTTGTTCAAGAAATGTGTGTTAGAGAAATCATACATAAACTAGCAATTCTCATTTGGATTCCTGTATCTGAACAACTAACTTTCAGCTTCTTCAGTGGGATAAAGAAGAAAAATGGGGTTTAAAGTACATACTATTCAGTATTAATGTAGAATTTAACAGCTGCCATCCAAGTGCAGAATCCT
AAGTGTGATGGGCAAGAAGGGCATGATTGAGTAGAGTGGAAAGGAGGGAGACTGGGGAGAAGGGAGAGAGAGGAGGGATGCAATACAGTAGGGCCAGGCCtggCAAGGATCATGCATGCCTTATTCATATTTGTGTTATTCAAGGATTCTACTCTGGGTTCTATTATGGGGCCTGGCCTAAAGTGGTTGTTCAAGAAATGTGTGTTAGAGAAATCATACATAAACTAGCAATTCTCATTTGGATTCCTGTATCTGAACAACTAACTTTCAGCTTCTTCAGTGGGATAAAGAAGAAAAATGGGGTTTAAAGTACATACTATTCAGTATTAATGTAGAATTTAACAGCTGCCATCCAAGTGCAGAATCCT	135	34	Insertion	0.69	3	KCDGQEGHD*	KCDGQEGHD*	AAGTGTGATGGGCAAGAAGGGCATGATTGAGTAGAGTGGAAAGGAGGGAGACTGGGGAGAAGGGAGAGAGAGGAGGGATGCAATACAGTAGGGCCAGGCCTGGCAAGGATCATGCATGCCTTATTCATATTTGTGTTATTCAAGGATTCTACTCTGGGTTCTATTATGGGGCCTGGCCTAAAGTGGTTGTTCAAGAAATGTGTGTTAGAGAAATCATACATAAACTAGCAATTCTCATTTGGATTCCTGTATCTGAACAACTAACTTTCAGCTTCTTCAGTGGGATAAAGAAGAAAAATGGGGTTTAAAGTACATACTATTCAGTATTAATGTAGAATTTAACAGCTGCCATCCAAGTGCAGAATCCT	AAGTGTGATGGGCAAGAAGGGCATGATTGAGTAGAGTGGAAAGGAGGGAGACTGGGGAGAAGGGAGAGAGAGGAGGGATGCAATACAGTAGGGCCAGGCGCAAGGATCATGCATGCCTTATTCATATTTGTGTTATTCAAGGATTCTACTCTGGGTTCTATTATGGGGCCTGGCCTAAAGTGGTTGTTCAAGAAATGTGTGTTAGAGAAATCATACATAAACTAGCAATTCTCATTTGGATTCCTGTATCTGAACAACTAACTTTCAGCTTCTTCAGTGGGATAAAGAAGAAAAATGGGGTTTAAAGTACATACTATTCAGTATTAATGTAGAATTTAACAGCTGCCATCCAAGTGCAGAATCCT
AAGTGTGATGGGCAAGAAGGGCATGATTGAGTAGAGTGGAAAGGAGGGAGACTGGGGAGAAGGGAGAGAGAGGAGGGATGCAATACAGTAGGGCCAGGC-CAAGGATCATGCATGCCTTATTCATATTTGTGTTATTCAAGGATTCTACTCTGGGTTCTATTATGGGGCCTGGCCTAAAGTGGTTGTTCAAGAAATGTGTGTTAGAGAAATCATACATAAACTAGCAATTCTCATTTGGATTCCTGTATCTGAACAACTAACTTTCAGCTTCTTCAGTGGGATAAAGAAGAAAAATGGGGTTTAAAGTACATACTATTCAGTATTAATGTAGAATTTAACAGCTGCCATCCAAGTGCAGAATCCT	129	34	Deletion	0.65	-1	KCDGQEGHD*	KCDGQEGHD*	AAGTGTGATGGGCAAGAAGGGCATGATTGAGTAGAGTGGAAAGGAGGGAGACTGGGGAGAAGGGAGAGAGAGGAGGGATGCAATACAGTAGGGCCAGGC-CAAGGATCATGCATGCCTTATTCATATTTGTGTTATTCAAGGATTCTACTCTGGGTTCTATTATGGGGCCTGGCCTAAAGTGGTTGTTCAAGAAATGTGTGTTAGAGAAATCATACATAAACTAGCAATTCTCATTTGGATTCCTGTATCTGAACAACTAACTTTCAGCTTCTTCAGTGGGATAAAGAAGAAAAATGGGGTTTAAAGTACATACTATTCAGTATTAATGTAGAATTTAACAGCTGCCATCCAAGTGCAGAATCCT	AAGTGTGATGGGCAAGAAGGGCATGATTGAGTAGAGTGGAAAGGAGGGAGACTGGGGAGAAGGGAGAGAGAGGAGGGATGCAATACAGTAGGGCCAGGCGCAAGGATCATGCATGCCTTATTCATATTTGTGTTATTCAAGGATTCTACTCTGGGTTCTATTATGGGGCCTGGCCTAAAGTGGTTGTTCAAGAAATGTGTGTTAGAGAAATCATACATAAACTAGCAATTCTCATTTGGATTCCTGTATCTGAACAACTAACTTTCAGCTTCTTCAGTGGGATAAAGAAGAAAAATGGGGTTTAAAGTACATACTATTCAGTATTAATGTAGAATTTAACAGCTGCCATCCAAGTGCAGAATCCT
AAGTGTGATGGGCAAGAAGGGCATGATTGAGTAGAGTGGAAAGGAGGGAGACTGGGGAGAAGGGAGAGAGAGGAGGGATGCAATACAGTAGGGCCAG-----------------GCCTTATTCATATTTGTGTTATTCAAGGATTCTACTCTGGGTTCTATTATGGGGCCTGGCCTAAAGTGGTTGTTCAAGAAATGTGTGTTAGAGAAATCATACATAAACTAGCAATTCTCATTTGGATTCCTGTATCTGAACAACTAACTTTCAGCTTCTTCAGTGGGATAAAGAAGAAAAATGGGGTTTAAAGTACATACTATTCAGTATTAATGTAGAATTTAACAGCTGCCATCCAAGTGCAGAATCCT	124	34	Deletion	0.63	-17	KCDGQEGHD*	KCDGQEGHD*	AAGTGTGATGGGCAAGAAGGGCATGATTGAGTAGAGTGGAAAGGAGGGAGACTGGGGAGAAGGGAGAGAGAGGAGGGATGCAATACAGTAGGGCCAG-----------------GCCTTATTCATATTTGTGTTATTCAAGGATTCTACTCTGGGTTCTATTATGGGGCCTGGCCTAAAGTGGTTGTTCAAGAAATGTGTGTTAGAGAAATCATACATAAACTAGCAATTCTCATTTGGATTCCTGTATCTGAACAACTAACTTTCAGCTTCTTCAGTGGGATAAAGAAGAAAAATGGGGTTTAAAGTACATACTATTCAGTATTAATGTAGAATTTAACAGCTGCCATCCAAGTGCAGAATCCT	AAGTGTGATGGGCAAGAAGGGCATGATTGAGTAGAGTGGAAAGGAGGGAGACTGGGGAGAAGGGAGAGAGAGGAGGGATGCAATACAGTAGGGCCAGGCGCAAGGATCATGCATGCCTTATTCATATTTGTGTTATTCAAGGATTCTACTCTGGGTTCTATTATGGGGCCTGGCCTAAAGTGGTTGTTCAAGAAATGTGTGTTAGAGAAATCATACATAAACTAGCAATTCTCATTTGGATTCCTGTATCTGAACAACTAACTTTCAGCTTCTTCAGTGGGATAAAGAAGAAAAATGGGGTTTAAAGTACATACTATTCAGTATTAATGTAGAATTTAACAGCTGCCATCCAAGTGCAGAATCCT
AAGTGTGATGGGCAAGAAGGGCATGATTGAGTAGAGTGGAAAGGAGGGAGACTGGGGAGAAGGGAGAGAGAGGAGGGATGCAATACAGTAGG----------------------GCCTTATTCATATTTGTGTTATTCAAGGATTCTACTCTGGGTTCTATTATGGGGCCTGGCCTAAAGTGGTTGTTCAAGAAATGTGTGTTAGAGAAATCATACATAAACTAGCAATTCTCATTTGGATTCCTGTATCTGAACAACTAACTTTCAGCTTCTTCAGTGGGATAAAGAAGAAAAATGGGGTTTAAAGTACATACTATTCAGTATTAATGTAGAATTTAACAGCTGCCATCCAAGTGCAGAATCCT	64	34	Deletion	0.32	-22	KCDGQEGHD*	KCDGQEGHD*	AAGTGTGATGGGCAAGAAGGGCATGATTGAGTAGAGTGGAAAGGAGGGAGACTGGGGAGAAGGGAGAGAGAGGAGGGATGCAATACAGTAGG----------------------GCCTTATTCATATTTGTGTTATTCAAGGATTCTACTCTGGGTTCTATTATGGGGCCTGGCCTAAAGTGGTTGTTCAAGAAATGTGTGTTAGAGAAATCATACATAAACTAGCAATTCTCATTTGGATTCCTGTATCTGAACAACTAACTTTCAGCTTCTTCAGTGGGATAAAGAAGAAAAATGGGGTTTAAAGTACATACTATTCAGTATTAATGTAGAATTTAACAGCTGCCATCCAAGTGCAGAATCCT	AAGTGTGATGGGCAAGAAGGGCATGATTGAGTAGAGTGGAAAGGAGGGAGACTGGGGAGAAGGGAGAGAGAGGAGGGATGCAATACAGTAGGGCCAGGCGCAAGGATCATGCATGCCTTATTCATATTTGTGTTATTCAAGGATTCTACTCTGGGTTCTATTATGGGGCCTGGCCTAAAGTGGTTGTTCAAGAAATGTGTGTTAGAGAAATCATACATAAACTAGCAATTCTCATTTGGATTCCTGTATCTGAACAACTAACTTTCAGCTTCTTCAGTGGGATAAAGAAGAAAAATGGGGTTTAAAGTACATACTATTCAGTATTAATGTAGAATTTAACAGCTGCCATCCAAGTGCAGAATCCT
AAGTGTGATGGGCAAGAAGGGCATGATTGAGTAGAGTGGAAAGGAGGGAGACTGGGGAGAAGGGAGAGAGAGGAGGGATGCAATACAGTAGGGCCAGGTgGCAAGGATCATGCATGCCTTATTCATATTTGTGTTATTCAAGGATTCTACTCTGGGTTCTATTATGGGGCCTGGCCTAAAGTGGTTGTTCAAGAAATGTGTGTTAGAGAAATCATACATAAACTAGCAATTCTCATTTGGATTCCTGTATCTGAACAACTAACTTTCAGCTTCTTCAGTGGGATAAAGAAGAAAAATGGGGTTTAAAGTACATACTATTCAGTATTAATGTAGAATTTAACAGCTGCCATCCAAGTGCAGAATCCT	61	34	Insertion	0.31	1	KCDGQEGHD*	KCDGQEGHD*	AAGTGTGATGGGCAAGAAGGGCATGATTGAGTAGAGTGGAAAGGAGGGAGACTGGGGAGAAGGGAGAGAGAGGAGGGATGCAATACAGTAGGGCCAGGTGGCAAGGATCATGCATGCCTTATTCATATTTGTGTTATTCAAGGATTCTACTCTGGGTTCTATTATGGGGCCTGGCCTAAAGTGGTTGTTCAAGAAATGTGTGTTAGAGAAATCATACATAAACTAGCAATTCTCATTTGGATTCCTGTATCTGAACAACTAACTTTCAGCTTCTTCAGTGGGATAAAGAAGAAAAATGGGGTTTAAAGTACATACTATTCAGTATTAATGTAGAATTTAACAGCTGCCATCCAAGTGCAGAATCCT	AAGTGTGATGGGCAAGAAGGGCATGATTGAGTAGAGTGGAAAGGAGGGAGACTGGGGAGAAGGGAGAGAGAGGAGGGATGCAATACAGTAGGGCCAGGCGCAAGGATCATGCATGCCTTATTCATATTTGTGTTATTCAAGGATTCTACTCTGGGTTCTATTATGGGGCCTGGCCTAAAGTGGTTGTTCAAGAAATGTGTGTTAGAGAAATCATACATAAACTAGCAATTCTCATTTGGATTCCTGTATCTGAACAACTAACTTTCAGCTTCTTCAGTGGGATAAAGAAGAAAAATGGGGTTTAAAGTACATACTATTCAGTATTAATGTAGAATTTAACAGCTGCCATCCAAGTGCAGAATCCT
AAGTGTGATGGGCAAGAAGGGCATGATTGAGTAGAGTGGAAAGGAGGGAGACTGGGGAGAAGGGAGAGAGAGGAGGGATGCAATACAGTAGGGCCAGGGGCAAGGATCATGCATGCCTTATTCATATTTGTGTTATTCAAGGATTCTACTCTGGGTTCTATTATGGGGCCTGGCCTAAAGTGGTTGTTCAAGAAATGTGTGTTAGAGAAATCATACATAAACTAGCAATTCTCATTTGGATTCCTGTATCTGAACAACTAACTTTCAGCTTCTTCAGTGGGATAAAGAAGAAAAATGGGGTTTAAAGTACATACTATTCAGTATTAATGTAGAATTTAACAGCTGCCATCCAAGTGCAGAATCCT	57	35	1 Base Change	0.29	0	KCDGQEGHD*	KCDGQEGHD*	AAGTGTGATGGGCAAGAAGGGCATGATTGAGTAGAGTGGAAAGGAGGGAGACTGGGGAGAAGGGAGAGAGAGGAGGGATGCAATACAGTAGGGCCAGGGGCAAGGATCATGCATGCCTTATTCATATTTGTGTTATTCAAGGATTCTACTCTGGGTTCTATTATGGGGCCTGGCCTAAAGTGGTTGTTCAAGAAATGTGTGTTAGAGAAATCATACATAAACTAGCAATTCTCATTTGGATTCCTGTATCTGAACAACTAACTTTCAGCTTCTTCAGTGGGATAAAGAAGAAAAATGGGGTTTAAAGTACATACTATTCAGTATTAATGTAGAATTTAACAGCTGCCATCCAAGTGCAGAATCCT	AAGTGTGATGGGCAAGAAGGGCATGATTGAGTAGAGTGGAAAGGAGGGAGACTGGGGAGAAGGGAGAGAGAGGAGGGATGCAATACAGTAGGGCCAGGCGCAAGGATCATGCATGCCTTATTCATATTTGTGTTATTCAAGGATTCTACTCTGGGTTCTATTATGGGGCCTGGCCTAAAGTGGTTGTTCAAGAAATGTGTGTTAGAGAAATCATACATAAACTAGCAATTCTCATTTGGATTCCTGTATCTGAACAACTAACTTTCAGCTTCTTCAGTGGGATAAAGAAGAAAAATGGGGTTTAAAGTACATACTATTCAGTATTAATGTAGAATTTAACAGCTGCCATCCAAGTGCAGAATCCT
AAGTGTGATGGGCAAGAAGGGCATGATTGAGTAGAGTGGAAAGGAGGGAGACTGGGGAGAAGGGAGAGAGAGGAGGGATGCAATACAGTAGGGC-------------CATGCATGCCTTATTCATATTTGTGTTATTCAAGGATTCTACTCTGGGTTCTATTATGGGGCCTGGCCTAAAGTGGTTGTTCAAGAAATGTGTGTTAGAGAAATCATACATAAACTAGCAATTCTCATTTGGATTCCTGTATCTGAACAACTAACTTTCAGCTTCTTCAGTGGGATAAAGAAGAAAAATGGGGTTTAAAGTACATACTATTCAGTATTAATGTAGAATTTAACAGCTGCCATCCAAGTGCAGAATCCT	56	34	Deletion	0.28	-13	KCDGQEGHD*	KCDGQEGHD*	AAGTGTGATGGGCAAGAAGGGCATGATTGAGTAGAGTGGAAAGGAGGGAGACTGGGGAGAAGGGAGAGAGAGGAGGGATGCAATACAGTAGGGC-------------CATGCATGCCTTATTCATATTTGTGTTATTCAAGGATTCTACTCTGGGTTCTATTATGGGGCCTGGCCTAAAGTGGTTGTTCAAGAAATGTGTGTTAGAGAAATCATACATAAACTAGCAATTCTCATTTGGATTCCTGTATCTGAACAACTAACTTTCAGCTTCTTCAGTGGGATAAAGAAGAAAAATGGGGTTTAAAGTACATACTATTCAGTATTAATGTAGAATTTAACAGCTGCCATCCAAGTGCAGAATCCT	AAGTGTGATGGGCAAGAAGGGCATGATTGAGTAGAGTGGAAAGGAGGGAGACTGGGGAGAAGGGAGAGAGAGGAGGGATGCAATACAGTAGGGCCAGGCGCAAGGATCATGCATGCCTTATTCATATTTGTGTTATTCAAGGATTCTACTCTGGGTTCTATTATGGGGCCTGGCCTAAAGTGGTTGTTCAAGAAATGTGTGTTAGAGAAATCATACATAAACTAGCAATTCTCATTTGGATTCCTGTATCTGAACAACTAACTTTCAGCTTCTTCAGTGGGATAAAGAAGAAAAATGGGGTTTAAAGTACATACTATTCAGTATTAATGTAGAATTTAACAGCTGCCATCCAAGTGCAGAATCCT
AAGTGTGATGGGCAAGAAGGGCATGATTGAGTAGAGTGGAAAGGAGGGAGACTGGGGAGAAGGGAGAGAGAGGAGGGATGCAATACAGTAGGGCCA---------------------------------------------------------------------------GGCCTAAAGTGGTTGTTCAAGAAATGTGTGTTAGAGAAATCATACATAAACTAGCAATTCTCATTTGGATTCCTGTATCTGAACAACTAACTTTCAGCTTCTTCAGTGGGATAAAGAAGAAAAATGGGGTTTAAAGTACATACTATTCAGTATTAATGTAGAATTTAACAGCTGCCATCCAAGTGCAGAATCCT	45	33	Deletion	0.23	-75	KCDGQEGHD*	KCDGQEGHD*	AAGTGTGATGGGCAAGAAGGGCATGATTGAGTAGAGTGGAAAGGAGGGAGACTGGGGAGAAGGGAGAGAGAGGAGGGATGCAATACAGTAGGGCCA---------------------------------------------------------------------------GGCCTAAAGTGGTTGTTCAAGAAATGTGTGTTAGAGAAATCATACATAAACTAGCAATTCTCATTTGGATTCCTGTATCTGAACAACTAACTTTCAGCTTCTTCAGTGGGATAAAGAAGAAAAATGGGGTTTAAAGTACATACTATTCAGTATTAATGTAGAATTTAACAGCTGCCATCCAAGTGCAGAATCCT	AAGTGTGATGGGCAAGAAGGGCATGATTGAGTAGAGTGGAAAGGAGGGAGACTGGGGAGAAGGGAGAGAGAGGAGGGATGCAATACAGTAGGGCCAGGCGCAAGGATCATGCATGCCTTATTCATATTTGTGTTATTCAAGGATTCTACTCTGGGTTCTATTATGGGGCCTGGCCTAAAGTGGTTGTTCAAGAAATGTGTGTTAGAGAAATCATACATAAACTAGCAATTCTCATTTGGATTCCTGTATCTGAACAACTAACTTTCAGCTTCTTCAGTGGGATAAAGAAGAAAAATGGGGTTTAAAGTACATACTATTCAGTATTAATGTAGAATTTAACAGCTGCCATCCAAGTGCAGAATCCT
AAGTGTGATGGGCAAGAAGGGCATGATTGAGTAGAGTGGAAAGGAGGGAGACTGGGGAGAAGGGAGAGAGAGGAGGGATGCAATACAGTAGGGCCAGGCAtggCAAGGATCATGCATGCCTTATTCATATTTGTGTTATTCAAGGATTCTACTCTGGGTTCTATTATGGGGCCTGGCCTAAAGTGGTTGTTCAAGAAATGTGTGTTAGAGAAATCATACATAAACTAGCAATTCTCATTTGGATTCCTGTATCTGAACAACTAACTTTCAGCTTCTTCAGTGGGATAAAGAAGAAAAATGGGGTTTAAAGTACATACTATTCAGTATTAATGTAGAATTTAACAGCTGCCATCCAAGTGCAGAATCCT	37	35	Insertion	0.19	3	KCDGQEGHD*	KCDGQEGHD*	AAGTGTGATGGGCAAGAAGGGCATGATTGAGTAGAGTGGAAAGGAGGGAGACTGGGGAGAAGGGAGAGAGAGGAGGGATGCAATACAGTAGGGCCAGGCATGGCAAGGATCATGCATGCCTTATTCATATTTGTGTTATTCAAGGATTCTACTCTGGGTTCTATTATGGGGCCTGGCCTAAAGTGGTTGTTCAAGAAATGTGTGTTAGAGAAATCATACATAAACTAGCAATTCTCATTTGGATTCCTGTATCTGAACAACTAACTTTCAGCTTCTTCAGTGGGATAAAGAAGAAAAATGGGGTTTAAAGTACATACTATTCAGTATTAATGTAGAATTTAACAGCTGCCATCCAAGTGCAGAATCCT	AAGTGTGATGGGCAAGAAGGGCATGATTGAGTAGAGTGGAAAGGAGGGAGACTGGGGAGAAGGGAGAGAGAGGAGGGATGCAATACAGTAGGGCCAGGCGCAAGGATCATGCATGCCTTATTCATATTTGTGTTATTCAAGGATTCTACTCTGGGTTCTATTATGGGGCCTGGCCTAAAGTGGTTGTTCAAGAAATGTGTGTTAGAGAAATCATACATAAACTAGCAATTCTCATTTGGATTCCTGTATCTGAACAACTAACTTTCAGCTTCTTCAGTGGGATAAAGAAGAAAAATGGGGTTTAAAGTACATACTATTCAGTATTAATGTAGAATTTAACAGCTGCCATCCAAGTGCAGAATCCT
AAGTGTGATGGGCAAGAAGGGCATGATTGAGTAGAGTGGAAAGGAGGGAGACTGGGGAGAAGGGAGAGAGAGGAGGGAT--------------------GCAAGGATCATGCATGCCTTATTCATATTTGTGTTATTCAAGGATTCTACTCTGGGTTCTATTATGGGGCCTGGCCTAAAGTGGTTGTTCAAGAAATGTGTGTTAGAGAAATCATACATAAACTAGCAATTCTCATTTGGATTCCTGTATCTGAACAACTAACTTTCAGCTTCTTCAGTGGGATAAAGAAGAAAAATGGGGTTTAAAGTACATACTATTCAGTATTAATGTAGAATTTAACAGCTGCCATCCAAGTGCAGAATCCT	36	34	Deletion	0.18	-20	KCDGQEGHD*	KCDGQEGHD*	AAGTGTGATGGGCAAGAAGGGCATGATTGAGTAGAGTGGAAAGGAGGGAGACTGGGGAGAAGGGAGAGAGAGGAGGGAT--------------------GCAAGGATCATGCATGCCTTATTCATATTTGTGTTATTCAAGGATTCTACTCTGGGTTCTATTATGGGGCCTGGCCTAAAGTGGTTGTTCAAGAAATGTGTGTTAGAGAAATCATACATAAACTAGCAATTCTCATTTGGATTCCTGTATCTGAACAACTAACTTTCAGCTTCTTCAGTGGGATAAAGAAGAAAAATGGGGTTTAAAGTACATACTATTCAGTATTAATGTAGAATTTAACAGCTGCCATCCAAGTGCAGAATCCT	AAGTGTGATGGGCAAGAAGGGCATGATTGAGTAGAGTGGAAAGGAGGGAGACTGGGGAGAAGGGAGAGAGAGGAGGGATGCAATACAGTAGGGCCAGGCGCAAGGATCATGCATGCCTTATTCATATTTGTGTTATTCAAGGATTCTACTCTGGGTTCTATTATGGGGCCTGGCCTAAAGTGGTTGTTCAAGAAATGTGTGTTAGAGAAATCATACATAAACTAGCAATTCTCATTTGGATTCCTGTATCTGAACAACTAACTTTCAGCTTCTTCAGTGGGATAAAGAAGAAAAATGGGGTTTAAAGTACATACTATTCAGTATTAATGTAGAATTTAACAGCTGCCATCCAAGTGCAGAATCCT
AAGTGTGATGGGCAAGAAGGGCATGATTGAGTAGAGTGGAAAGGAGGGAGACTGGGGAGAAGGGAGAGAGAGGAGGGATGCAATACAGTAGGGCCAG------GGATCATGCATGCCTTATTCATATTTGTGTTATTCAAGGATTCTACTCTGGGTTCTATTATGGGGCCTGGCCTAAAGTGGTTGTTCAAGAAATGTGTGTTAGAGAAATCATACATAAACTAGCAATTCTCATTTGGATTCCTGTATCTGAACAACTAACTTTCAGCTTCTTCAGTGGGATAAAGAAGAAAAATGGGGTTTAAAGTACATACTATTCAGTATTAATGTAGAATTTAACAGCTGCCATCCAAGTGCAGAATCCT	36	34	Deletion	0.18	-6	KCDGQEGHD*	KCDGQEGHD*	AAGTGTGATGGGCAAGAAGGGCATGATTGAGTAGAGTGGAAAGGAGGGAGACTGGGGAGAAGGGAGAGAGAGGAGGGATGCAATACAGTAGGGCCAG------GGATCATGCATGCCTTATTCATATTTGTGTTATTCAAGGATTCTACTCTGGGTTCTATTATGGGGCCTGGCCTAAAGTGGTTGTTCAAGAAATGTGTGTTAGAGAAATCATACATAAACTAGCAATTCTCATTTGGATTCCTGTATCTGAACAACTAACTTTCAGCTTCTTCAGTGGGATAAAGAAGAAAAATGGGGTTTAAAGTACATACTATTCAGTATTAATGTAGAATTTAACAGCTGCCATCCAAGTGCAGAATCCT	AAGTGTGATGGGCAAGAAGGGCATGATTGAGTAGAGTGGAAAGGAGGGAGACTGGGGAGAAGGGAGAGAGAGGAGGGATGCAATACAGTAGGGCCAGGCGCAAGGATCATGCATGCCTTATTCATATTTGTGTTATTCAAGGATTCTACTCTGGGTTCTATTATGGGGCCTGGCCTAAAGTGGTTGTTCAAGAAATGTGTGTTAGAGAAATCATACATAAACTAGCAATTCTCATTTGGATTCCTGTATCTGAACAACTAACTTTCAGCTTCTTCAGTGGGATAAAGAAGAAAAATGGGGTTTAAAGTACATACTATTCAGTATTAATGTAGAATTTAACAGCTGCCATCCAAGTGCAGAATCCT
AAGTGTGATGGGCAAGAAGGGCATGATTGAGTAGAGTGGAAAGGAGGGAGACTGGGGAGAAGGGAGAGAGAGGAGGGATGCAATACAGTAG--------------------------------------------------------------------------------GGCCTAAAGTGGTTGTTCAAGAAATGTGTGTTAGAGAAATCATACATAAACTAGCAATTCTCATTTGGATTCCTGTATCTGAACAACTAACTTTCAGCTTCTTCAGTGGGATAAAGAAGAAAAATGGGGTTTAAAGTACATACTATTCAGTATTAATGTAGAATTTAACAGCTGCCATCCAAGTGCAGAATCCT	31	33	Deletion	0.16	-80	KCDGQEGHD*	KCDGQEGHD*	AAGTGTGATGGGCAAGAAGGGCATGATTGAGTAGAGTGGAAAGGAGGGAGACTGGGGAGAAGGGAGAGAGAGGAGGGATGCAATACAGTAG--------------------------------------------------------------------------------GGCCTAAAGTGGTTGTTCAAGAAATGTGTGTTAGAGAAATCATACATAAACTAGCAATTCTCATTTGGATTCCTGTATCTGAACAACTAACTTTCAGCTTCTTCAGTGGGATAAAGAAGAAAAATGGGGTTTAAAGTACATACTATTCAGTATTAATGTAGAATTTAACAGCTGCCATCCAAGTGCAGAATCCT	AAGTGTGATGGGCAAGAAGGGCATGATTGAGTAGAGTGGAAAGGAGGGAGACTGGGGAGAAGGGAGAGAGAGGAGGGATGCAATACAGTAGGGCCAGGCGCAAGGATCATGCATGCCTTATTCATATTTGTGTTATTCAAGGATTCTACTCTGGGTTCTATTATGGGGCCTGGCCTAAAGTGGTTGTTCAAGAAATGTGTGTTAGAGAAATCATACATAAACTAGCAATTCTCATTTGGATTCCTGTATCTGAACAACTAACTTTCAGCTTCTTCAGTGGGATAAAGAAGAAAAATGGGGTTTAAAGTACATACTATTCAGTATTAATGTAGAATTTAACAGCTGCCATCCAAGTGCAGAATCCT
AAGTGTGATGGGCAAGAAGGGCATGATTGAGTAGAGTGGAAAGGAGGGAGACTGGGGAGAAGGGAGAGAGAGGAGGGATGCAATACAGTAGGGCCA---GCAAGGATCATGCATGCCTTATTCATATTTGTGTTATTCAAGGATTCTACTCTGGGTTCTATTATGGGGCCTGGCCTAAAGTGGTTGTTCAAGAAATGTGTGTTAGAGAAATCATACATAAACTAGCAATTCTCATTTGGATTCCTGTATCTGAACAACTAACTTTCAGCTTCTTCAGTGGGATAAAGAAGAAAAATGGGGTTTAAAGTACATACTATTCAGTATTAATGTAGAATTTAACAGCTGCCATCCAAGTGCAGAATCCT	31	34	Deletion	0.16	-3	KCDGQEGHD*	KCDGQEGHD*	AAGTGTGATGGGCAAGAAGGGCATGATTGAGTAGAGTGGAAAGGAGGGAGACTGGGGAGAAGGGAGAGAGAGGAGGGATGCAATACAGTAGGGCCA---GCAAGGATCATGCATGCCTTATTCATATTTGTGTTATTCAAGGATTCTACTCTGGGTTCTATTATGGGGCCTGGCCTAAAGTGGTTGTTCAAGAAATGTGTGTTAGAGAAATCATACATAAACTAGCAATTCTCATTTGGATTCCTGTATCTGAACAACTAACTTTCAGCTTCTTCAGTGGGATAAAGAAGAAAAATGGGGTTTAAAGTACATACTATTCAGTATTAATGTAGAATTTAACAGCTGCCATCCAAGTGCAGAATCCT	AAGTGTGATGGGCAAGAAGGGCATGATTGAGTAGAGTGGAAAGGAGGGAGACTGGGGAGAAGGGAGAGAGAGGAGGGATGCAATACAGTAGGGCCAGGCGCAAGGATCATGCATGCCTTATTCATATTTGTGTTATTCAAGGATTCTACTCTGGGTTCTATTATGGGGCCTGGCCTAAAGTGGTTGTTCAAGAAATGTGTGTTAGAGAAATCATACATAAACTAGCAATTCTCATTTGGATTCCTGTATCTGAACAACTAACTTTCAGCTTCTTCAGTGGGATAAAGAAGAAAAATGGGGTTTAAAGTACATACTATTCAGTATTAATGTAGAATTTAACAGCTGCCATCCAAGTGCAGAATCCT
AAGTGTGATGGGCAAGAAGGGCATGATTGAGTAGAGTGGAAAGGAGGGAGACTGGGGAGAAGGGAGAGAGAGGAGGGATGCAATACAGTAG------------GGATCATGCATGCCTTATTCATATTTGTGTTATTCAAGGATTCTACTCTGGGTTCTATTATGGGGCCTGGCCTAAAGTGGTTGTTCAAGAAATGTGTGTTAGAGAAATCATACATAAACTAGCAATTCTCATTTGGATTCCTGTATCTGAACAACTAACTTTCAGCTTCTTCAGTGGGATAAAGAAGAAAAATGGGGTTTAAAGTACATACTATTCAGTATTAATGTAGAATTTAACAGCTGCCATCCAAGTGCAGAATCCT	30	34	Deletion	0.15	-12	KCDGQEGHD*	KCDGQEGHD*	AAGTGTGATGGGCAAGAAGGGCATGATTGAGTAGAGTGGAAAGGAGGGAGACTGGGGAGAAGGGAGAGAGAGGAGGGATGCAATACAGTAG------------GGATCATGCATGCCTTATTCATATTTGTGTTATTCAAGGATTCTACTCTGGGTTCTATTATGGGGCCTGGCCTAAAGTGGTTGTTCAAGAAATGTGTGTTAGAGAAATCATACATAAACTAGCAATTCTCATTTGGATTCCTGTATCTGAACAACTAACTTTCAGCTTCTTCAGTGGGATAAAGAAGAAAAATGGGGTTTAAAGTACATACTATTCAGTATTAATGTAGAATTTAACAGCTGCCATCCAAGTGCAGAATCCT	AAGTGTGATGGGCAAGAAGGGCATGATTGAGTAGAGTGGAAAGGAGGGAGACTGGGGAGAAGGGAGAGAGAGGAGGGATGCAATACAGTAGGGCCAGGCGCAAGGATCATGCATGCCTTATTCATATTTGTGTTATTCAAGGATTCTACTCTGGGTTCTATTATGGGGCCTGGCCTAAAGTGGTTGTTCAAGAAATGTGTGTTAGAGAAATCATACATAAACTAGCAATTCTCATTTGGATTCCTGTATCTGAACAACTAACTTTCAGCTTCTTCAGTGGGATAAAGAAGAAAAATGGGGTTTAAAGTACATACTATTCAGTATTAATGTAGAATTTAACAGCTGCCATCCAAGTGCAGAATCCT
AAGTGTGATGGGCAAGAAGGGCATGATTGAGTAGAGTGGAAAGGAGGGAGACTGGGGAGAAGGGAGAGAGAGGAGGGATGCAATACA------------GCAAGGATCATGCATGCCTTATTCATATTTGTGTTATTCAAGGATTCTACTCTGGGTTCTATTATGGGGCCTGGCCTAAAGTGGTTGTTCAAGAAATGTGTGTTAGAGAAATCATACATAAACTAGCAATTCTCATTTGGATTCCTGTATCTGAACAACTAACTTTCAGCTTCTTCAGTGGGATAAAGAAGAAAAATGGGGTTTAAAGTACATACTATTCAGTATTAATGTAGAATTTAACAGCTGCCATCCAAGTGCAGAATCCT	27	34	Deletion	0.14	-12	KCDGQEGHD*	KCDGQEGHD*	AAGTGTGATGGGCAAGAAGGGCATGATTGAGTAGAGTGGAAAGGAGGGAGACTGGGGAGAAGGGAGAGAGAGGAGGGATGCAATACA------------GCAAGGATCATGCATGCCTTATTCATATTTGTGTTATTCAAGGATTCTACTCTGGGTTCTATTATGGGGCCTGGCCTAAAGTGGTTGTTCAAGAAATGTGTGTTAGAGAAATCATACATAAACTAGCAATTCTCATTTGGATTCCTGTATCTGAACAACTAACTTTCAGCTTCTTCAGTGGGATAAAGAAGAAAAATGGGGTTTAAAGTACATACTATTCAGTATTAATGTAGAATTTAACAGCTGCCATCCAAGTGCAGAATCCT	AAGTGTGATGGGCAAGAAGGGCATGATTGAGTAGAGTGGAAAGGAGGGAGACTGGGGAGAAGGGAGAGAGAGGAGGGATGCAATACAGTAGGGCCAGGCGCAAGGATCATGCATGCCTTATTCATATTTGTGTTATTCAAGGATTCTACTCTGGGTTCTATTATGGGGCCTGGCCTAAAGTGGTTGTTCAAGAAATGTGTGTTAGAGAAATCATACATAAACTAGCAATTCTCATTTGGATTCCTGTATCTGAACAACTAACTTTCAGCTTCTTCAGTGGGATAAAGAAGAAAAATGGGGTTTAAAGTACATACTATTCAGTATTAATGTAGAATTTAACAGCTGCCATCCAAGTGCAGAATCCT
AAGTGTGATGGGCAAGAAGGGCATGATTGAGTAGAGTGGAAAGGAGGGAGACTGGGGAGAAGGGAGAGAGAGGAGGGATGCAATACAGTAGGGCCAGGC--------CATGCATGCCTTATTCATATTTGTGTTATTCAAGGATTCTACTCTGGGTTCTATTATGGGGCCTGGCCTAAAGTGGTTGTTCAAGAAATGTGTGTTAGAGAAATCATACATAAACTAGCAATTCTCATTTGGATTCCTGTATCTGAACAACTAACTTTCAGCTTCTTCAGTGGGATAAAGAAGAAAAATGGGGTTTAAAGTACATACTATTCAGTATTAATGTAGAATTTAACAGCTGCCATCCAAGTGCAGAATCCT	27	34	Deletion	0.14	-8	KCDGQEGHD*	KCDGQEGHD*	AAGTGTGATGGGCAAGAAGGGCATGATTGAGTAGAGTGGAAAGGAGGGAGACTGGGGAGAAGGGAGAGAGAGGAGGGATGCAATACAGTAGGGCCAGGC--------CATGCATGCCTTATTCATATTTGTGTTATTCAAGGATTCTACTCTGGGTTCTATTATGGGGCCTGGCCTAAAGTGGTTGTTCAAGAAATGTGTGTTAGAGAAATCATACATAAACTAGCAATTCTCATTTGGATTCCTGTATCTGAACAACTAACTTTCAGCTTCTTCAGTGGGATAAAGAAGAAAAATGGGGTTTAAAGTACATACTATTCAGTATTAATGTAGAATTTAACAGCTGCCATCCAAGTGCAGAATCCT	AAGTGTGATGGGCAAGAAGGGCATGATTGAGTAGAGTGGAAAGGAGGGAGACTGGGGAGAAGGGAGAGAGAGGAGGGATGCAATACAGTAGGGCCAGGCGCAAGGATCATGCATGCCTTATTCATATTTGTGTTATTCAAGGATTCTACTCTGGGTTCTATTATGGGGCCTGGCCTAAAGTGGTTGTTCAAGAAATGTGTGTTAGAGAAATCATACATAAACTAGCAATTCTCATTTGGATTCCTGTATCTGAACAACTAACTTTCAGCTTCTTCAGTGGGATAAAGAAGAAAAATGGGGTTTAAAGTACATACTATTCAGTATTAATGTAGAATTTAACAGCTGCCATCCAAGTGCAGAATCCT
AAGTGTGATGGGCAAGAAGGGCATGATTGAGTAGAGTGGAAAGGAGGGAGACTGGGGAGAAGGGAGAGAGAGGAGGGATGCAATACAGTAGGGCCAGGCcACAAGGATCATGCATGCCTTATTCATATTTGTGTTATTCAAGGATTCTACTCTGGGTTCTATTATGGGGCCTGGCCTAAAGTGGTTGTTCAAGAAATGTGTGTTAGAGAAATCATACATAAACTAGCAATTCTCATTTGGATTCCTGTATCTGAACAACTAACTTTCAGCTTCTTCAGTGGGATAAAGAAGAAAAATGGGGTTTAAAGTACATACTATTCAGTATTAATGTAGAATTTAACAGCTGCCATCCAAGTGCAGAATCCT	26	35	Insertion	0.13	1	KCDGQEGHD*	KCDGQEGHD*	AAGTGTGATGGGCAAGAAGGGCATGATTGAGTAGAGTGGAAAGGAGGGAGACTGGGGAGAAGGGAGAGAGAGGAGGGATGCAATACAGTAGGGCCAGGCCACAAGGATCATGCATGCCTTATTCATATTTGTGTTATTCAAGGATTCTACTCTGGGTTCTATTATGGGGCCTGGCCTAAAGTGGTTGTTCAAGAAATGTGTGTTAGAGAAATCATACATAAACTAGCAATTCTCATTTGGATTCCTGTATCTGAACAACTAACTTTCAGCTTCTTCAGTGGGATAAAGAAGAAAAATGGGGTTTAAAGTACATACTATTCAGTATTAATGTAGAATTTAACAGCTGCCATCCAAGTGCAGAATCCT	AAGTGTGATGGGCAAGAAGGGCATGATTGAGTAGAGTGGAAAGGAGGGAGACTGGGGAGAAGGGAGAGAGAGGAGGGATGCAATACAGTAGGGCCAGGCGCAAGGATCATGCATGCCTTATTCATATTTGTGTTATTCAAGGATTCTACTCTGGGTTCTATTATGGGGCCTGGCCTAAAGTGGTTGTTCAAGAAATGTGTGTTAGAGAAATCATACATAAACTAGCAATTCTCATTTGGATTCCTGTATCTGAACAACTAACTTTCAGCTTCTTCAGTGGGATAAAGAAGAAAAATGGGGTTTAAAGTACATACTATTCAGTATTAATGTAGAATTTAACAGCTGCCATCCAAGTGCAGAATCCT
AAGTGTGATGGGCAAGAAGGGCATGATTGAGTAGAGTGGAAAGGAGGGAGACTGGGGAG------------------------------------------AAGGATCATGCATGCCTTATTCATATTTGTGTTATTCAAGGATTCTACTCTGGGTTCTATTATGGGGCCTGGCCTAAAGTGGTTGTTCAAGAAATGTGTGTTAGAGAAATCATACATAAACTAGCAATTCTCATTTGGATTCCTGTATCTGAACAACTAACTTTCAGCTTCTTCAGTGGGATAAAGAAGAAAAATGGGGTTTAAAGTACATACTATTCAGTATTAATGTAGAATTTAACAGCTGCCATCCAAGTGCAGAATCCT	22	34	Deletion	0.11	-42	KCDGQEGHD*	KCDGQEGHD*	AAGTGTGATGGGCAAGAAGGGCATGATTGAGTAGAGTGGAAAGGAGGGAGACTGGGGAG------------------------------------------AAGGATCATGCATGCCTTATTCATATTTGTGTTATTCAAGGATTCTACTCTGGGTTCTATTATGGGGCCTGGCCTAAAGTGGTTGTTCAAGAAATGTGTGTTAGAGAAATCATACATAAACTAGCAATTCTCATTTGGATTCCTGTATCTGAACAACTAACTTTCAGCTTCTTCAGTGGGATAAAGAAGAAAAATGGGGTTTAAAGTACATACTATTCAGTATTAATGTAGAATTTAACAGCTGCCATCCAAGTGCAGAATCCT	AAGTGTGATGGGCAAGAAGGGCATGATTGAGTAGAGTGGAAAGGAGGGAGACTGGGGAGAAGGGAGAGAGAGGAGGGATGCAATACAGTAGGGCCAGGCGCAAGGATCATGCATGCCTTATTCATATTTGTGTTATTCAAGGATTCTACTCTGGGTTCTATTATGGGGCCTGGCCTAAAGTGGTTGTTCAAGAAATGTGTGTTAGAGAAATCATACATAAACTAGCAATTCTCATTTGGATTCCTGTATCTGAACAACTAACTTTCAGCTTCTTCAGTGGGATAAAGAAGAAAAATGGGGTTTAAAGTACATACTATTCAGTATTAATGTAGAATTTAACAGCTGCCATCCAAGTGCAGAATCCT
AAGTGTGATGGGCAAGAAGGGCATGATTGAGTAGAGTGGAAAGGAGGGAGACTGGGGAGAAGGGAGAGAGAGGAGGGATGCAATACAGTA---------------------------------------------------------------------------GGGCCTGGCCTAAAGTGGTTGTTCAAGAAATGTGTGTTAGAGAAATCATACATAAACTAGCAATTCTCATTTGGATTCCTGTATCTGAACAACTAACTTTCAGCTTCTTCAGTGGGATAAAGAAGAAAAATGGGGTTTAAAGTACATACTATTCAGTATTAATGTAGAATTTAACAGCTGCCATCCAAGTGCAGAATCCT	22	33	Deletion	0.11	-75	KCDGQEGHD*	KCDGQEGHD*	AAGTGTGATGGGCAAGAAGGGCATGATTGAGTAGAGTGGAAAGGAGGGAGACTGGGGAGAAGGGAGAGAGAGGAGGGATGCAATACAGTA---------------------------------------------------------------------------GGGCCTGGCCTAAAGTGGTTGTTCAAGAAATGTGTGTTAGAGAAATCATACATAAACTAGCAATTCTCATTTGGATTCCTGTATCTGAACAACTAACTTTCAGCTTCTTCAGTGGGATAAAGAAGAAAAATGGGGTTTAAAGTACATACTATTCAGTATTAATGTAGAATTTAACAGCTGCCATCCAAGTGCAGAATCCT	AAGTGTGATGGGCAAGAAGGGCATGATTGAGTAGAGTGGAAAGGAGGGAGACTGGGGAGAAGGGAGAGAGAGGAGGGATGCAATACAGTAGGGCCAGGCGCAAGGATCATGCATGCCTTATTCATATTTGTGTTATTCAAGGATTCTACTCTGGGTTCTATTATGGGGCCTGGCCTAAAGTGGTTGTTCAAGAAATGTGTGTTAGAGAAATCATACATAAACTAGCAATTCTCATTTGGATTCCTGTATCTGAACAACTAACTTTCAGCTTCTTCAGTGGGATAAAGAAGAAAAATGGGGTTTAAAGTACATACTATTCAGTATTAATGTAGAATTTAACAGCTGCCATCCAAGTGCAGAATCCT
AAGTGTGATGGGCAAGAAGGGCATGATTGAGTAGAGTGGAAAGGAGGGAGACTGGGGAGAAG-----------------------------------------GGATCATGCATGCCTTATTCATATTTGTGTTATTCAAGGATTCTACTCTGGGTTCTATTATGGGGCCTGGCCTAAAGTGGTTGTTCAAGAAATGTGTGTTAGAGAAATCATACATAAACTAGCAATTCTCATTTGGATTCCTGTATCTGAACAACTAACTTTCAGCTTCTTCAGTGGGATAAAGAAGAAAAATGGGGTTTAAAGTACATACTATTCAGTATTAATGTAGAATTTAACAGCTGCCATCCAAGTGCAGAATCCT	20	34	Deletion	0.1	-41	KCDGQEGHD*	KCDGQEGHD*	AAGTGTGATGGGCAAGAAGGGCATGATTGAGTAGAGTGGAAAGGAGGGAGACTGGGGAGAAG-----------------------------------------GGATCATGCATGCCTTATTCATATTTGTGTTATTCAAGGATTCTACTCTGGGTTCTATTATGGGGCCTGGCCTAAAGTGGTTGTTCAAGAAATGTGTGTTAGAGAAATCATACATAAACTAGCAATTCTCATTTGGATTCCTGTATCTGAACAACTAACTTTCAGCTTCTTCAGTGGGATAAAGAAGAAAAATGGGGTTTAAAGTACATACTATTCAGTATTAATGTAGAATTTAACAGCTGCCATCCAAGTGCAGAATCCT	AAGTGTGATGGGCAAGAAGGGCATGATTGAGTAGAGTGGAAAGGAGGGAGACTGGGGAGAAGGGAGAGAGAGGAGGGATGCAATACAGTAGGGCCAGGCGCAAGGATCATGCATGCCTTATTCATATTTGTGTTATTCAAGGATTCTACTCTGGGTTCTATTATGGGGCCTGGCCTAAAGTGGTTGTTCAAGAAATGTGTGTTAGAGAAATCATACATAAACTAGCAATTCTCATTTGGATTCCTGTATCTGAACAACTAACTTTCAGCTTCTTCAGTGGGATAAAGAAGAAAAATGGGGTTTAAAGTACATACTATTCAGTATTAATGTAGAATTTAACAGCTGCCATCCAAGTGCAGAATCCT
AAGTGTGATGGGCAAGAAGGGCATGATTGAGTAGAGTGGAAAGGAGGGAGACTGGGGAGAAGGGAGAGAGAGGAGGGATGCAATACAGTAGG------------------GCATGCCTTATTCATATTTGTGTTATTCAAGGATTCTACTCTGGGTTCTATTATGGGGCCTGGCCTAAAGTGGTTGTTCAAGAAATGTGTGTTAGAGAAATCATACATAAACTAGCAATTCTCATTTGGATTCCTGTATCTGAACAACTAACTTTCAGCTTCTTCAGTGGGATAAAGAAGAAAAATGGGGTTTAAAGTACATACTATTCAGTATTAATGTAGAATTTAACAGCTGCCATCCAAGTGCAGAATCCT	20	34	Deletion	0.1	-18	KCDGQEGHD*	KCDGQEGHD*	AAGTGTGATGGGCAAGAAGGGCATGATTGAGTAGAGTGGAAAGGAGGGAGACTGGGGAGAAGGGAGAGAGAGGAGGGATGCAATACAGTAGG------------------GCATGCCTTATTCATATTTGTGTTATTCAAGGATTCTACTCTGGGTTCTATTATGGGGCCTGGCCTAAAGTGGTTGTTCAAGAAATGTGTGTTAGAGAAATCATACATAAACTAGCAATTCTCATTTGGATTCCTGTATCTGAACAACTAACTTTCAGCTTCTTCAGTGGGATAAAGAAGAAAAATGGGGTTTAAAGTACATACTATTCAGTATTAATGTAGAATTTAACAGCTGCCATCCAAGTGCAGAATCCT	AAGTGTGATGGGCAAGAAGGGCATGATTGAGTAGAGTGGAAAGGAGGGAGACTGGGGAGAAGGGAGAGAGAGGAGGGATGCAATACAGTAGGGCCAGGCGCAAGGATCATGCATGCCTTATTCATATTTGTGTTATTCAAGGATTCTACTCTGGGTTCTATTATGGGGCCTGGCCTAAAGTGGTTGTTCAAGAAATGTGTGTTAGAGAAATCATACATAAACTAGCAATTCTCATTTGGATTCCTGTATCTGAACAACTAACTTTCAGCTTCTTCAGTGGGATAAAGAAGAAAAATGGGGTTTAAAGTACATACTATTCAGTATTAATGTAGAATTTAACAGCTGCCATCCAAGTGCAGAATCCT
AAGTGTGATGGGCAAGAAGGGCATGATTGAGTAGAGTGGAAAGGAGGGAGACTGGGGAGAAGGGAGAGAGAGGAGGGATGCAATACAGTAGGGCCA--TGCAAGGATCATGCATGCCTTATTCATATTTGTGTTATTCAAGGATTCTACTCTGGGTTCTATTATGGGGCCTGGCCTAAAGTGGTTGTTCAAGAAATGTGTGTTAGAGAAATCATACATAAACTAGCAATTCTCATTTGGATTCCTGTATCTGAACAACTAACTTTCAGCTTCTTCAGTGGGATAAAGAAGAAAAATGGGGTTTAAAGTACATACTATTCAGTATTAATGTAGAATTTAACAGCTGCCATCCAAGTGCAGAATCCT	19	34	Deletion	0.1	-2	KCDGQEGHD*	KCDGQEGHD*	AAGTGTGATGGGCAAGAAGGGCATGATTGAGTAGAGTGGAAAGGAGGGAGACTGGGGAGAAGGGAGAGAGAGGAGGGATGCAATACAGTAGGGCCA--TGCAAGGATCATGCATGCCTTATTCATATTTGTGTTATTCAAGGATTCTACTCTGGGTTCTATTATGGGGCCTGGCCTAAAGTGGTTGTTCAAGAAATGTGTGTTAGAGAAATCATACATAAACTAGCAATTCTCATTTGGATTCCTGTATCTGAACAACTAACTTTCAGCTTCTTCAGTGGGATAAAGAAGAAAAATGGGGTTTAAAGTACATACTATTCAGTATTAATGTAGAATTTAACAGCTGCCATCCAAGTGCAGAATCCT	AAGTGTGATGGGCAAGAAGGGCATGATTGAGTAGAGTGGAAAGGAGGGAGACTGGGGAGAAGGGAGAGAGAGGAGGGATGCAATACAGTAGGGCCAGGCGCAAGGATCATGCATGCCTTATTCATATTTGTGTTATTCAAGGATTCTACTCTGGGTTCTATTATGGGGCCTGGCCTAAAGTGGTTGTTCAAGAAATGTGTGTTAGAGAAATCATACATAAACTAGCAATTCTCATTTGGATTCCTGTATCTGAACAACTAACTTTCAGCTTCTTCAGTGGGATAAAGAAGAAAAATGGGGTTTAAAGTACATACTATTCAGTATTAATGTAGAATTTAACAGCTGCCATCCAAGTGCAGAATCCT
AAGTGTGATGGGCAAGAAGGGCATGATTGAGTAGAGTGGAAAGGAGGGAGACTGGGGAGAAGGGAGAGAGAGGAG----------------------------GGATCATGCATGCCTTATTCATATTTGTGTTATTCAAGGATTCTACTCTGGGTTCTATTATGGGGCCTGGCCTAAAGTGGTTGTTCAAGAAATGTGTGTTAGAGAAATCATACATAAACTAGCAATTCTCATTTGGATTCCTGTATCTGAACAACTAACTTTCAGCTTCTTCAGTGGGATAAAGAAGAAAAATGGGGTTTAAAGTACATACTATTCAGTATTAATGTAGAATTTAACAGCTGCCATCCAAGTGCAGAATCCT	17	34	Deletion	0.09	-28	KCDGQEGHD*	KCDGQEGHD*	AAGTGTGATGGGCAAGAAGGGCATGATTGAGTAGAGTGGAAAGGAGGGAGACTGGGGAGAAGGGAGAGAGAGGAG----------------------------GGATCATGCATGCCTTATTCATATTTGTGTTATTCAAGGATTCTACTCTGGGTTCTATTATGGGGCCTGGCCTAAAGTGGTTGTTCAAGAAATGTGTGTTAGAGAAATCATACATAAACTAGCAATTCTCATTTGGATTCCTGTATCTGAACAACTAACTTTCAGCTTCTTCAGTGGGATAAAGAAGAAAAATGGGGTTTAAAGTACATACTATTCAGTATTAATGTAGAATTTAACAGCTGCCATCCAAGTGCAGAATCCT	AAGTGTGATGGGCAAGAAGGGCATGATTGAGTAGAGTGGAAAGGAGGGAGACTGGGGAGAAGGGAGAGAGAGGAGGGATGCAATACAGTAGGGCCAGGCGCAAGGATCATGCATGCCTTATTCATATTTGTGTTATTCAAGGATTCTACTCTGGGTTCTATTATGGGGCCTGGCCTAAAGTGGTTGTTCAAGAAATGTGTGTTAGAGAAATCATACATAAACTAGCAATTCTCATTTGGATTCCTGTATCTGAACAACTAACTTTCAGCTTCTTCAGTGGGATAAAGAAGAAAAATGGGGTTTAAAGTACATACTATTCAGTATTAATGTAGAATTTAACAGCTGCCATCCAAGTGCAGAATCCT
AAGTGTGATGGGCAAGAAGGGCATGATTGAGTAGAGTGGAAAGGAGGGAGACTGGGGAGAAGG--GAGAGAGGAGGGATGCAATACAGTAGGGCC-------AGGATCATGCATGCCTTATTCATATTTGTGTTATTCAAGGATTCTACTCTGGGTTCTATTATGGGGCCTGGCCTAAAGTGGTTGTTCAAGAAATGTGTGTTAGAGAAATCATACATAAACTAGCAATTCTCATTTGGATTCCTGTATCTGAACAACTAACTTTCAGCTTCTTCAGTGGGATAAAGAAGAAAAATGGGGTTTAAAGTACATACTATTCAGTATTAATGTAGAATTTAACAGCTGCCATCCAAGTGCAGAATCCT	16	34	Deletion	0.08	-9	KCDGQEGHD*	KCDGQEGHD*	AAGTGTGATGGGCAAGAAGGGCATGATTGAGTAGAGTGGAAAGGAGGGAGACTGGGGAGAAGG--GAGAGAGGAGGGATGCAATACAGTAGGGCC-------AGGATCATGCATGCCTTATTCATATTTGTGTTATTCAAGGATTCTACTCTGGGTTCTATTATGGGGCCTGGCCTAAAGTGGTTGTTCAAGAAATGTGTGTTAGAGAAATCATACATAAACTAGCAATTCTCATTTGGATTCCTGTATCTGAACAACTAACTTTCAGCTTCTTCAGTGGGATAAAGAAGAAAAATGGGGTTTAAAGTACATACTATTCAGTATTAATGTAGAATTTAACAGCTGCCATCCAAGTGCAGAATCCT	AAGTGTGATGGGCAAGAAGGGCATGATTGAGTAGAGTGGAAAGGAGGGAGACTGGGGAGAAGGGAGAGAGAGGAGGGATGCAATACAGTAGGGCCAGGCGCAAGGATCATGCATGCCTTATTCATATTTGTGTTATTCAAGGATTCTACTCTGGGTTCTATTATGGGGCCTGGCCTAAAGTGGTTGTTCAAGAAATGTGTGTTAGAGAAATCATACATAAACTAGCAATTCTCATTTGGATTCCTGTATCTGAACAACTAACTTTCAGCTTCTTCAGTGGGATAAAGAAGAAAAATGGGGTTTAAAGTACATACTATTCAGTATTAATGTAGAATTTAACAGCTGCCATCCAAGTGCAGAATCCT
AAGTGTGATGGGCAAGAAGGGCATGATTGAGTAGAGTGGAAAGGAGGGAGACTGGGGAGAAGGGAGAGAGAGGAGGGATGCAATACA-----------------GATCATGCATGCCTTATTCATATTTGTGTTATTCAAGGATTCTACTCTGGGTTCTATTATGGGGCCTGGCCTAAAGTGGTTGTTCAAGAAATGTGTGTTAGAGAAATCATACATAAACTAGCAATTCTCATTTGGATTCCTGTATCTGAACAACTAACTTTCAGCTTCTTCAGTGGGATAAAGAAGAAAAATGGGGTTTAAAGTACATACTATTCAGTATTAATGTAGAATTTAACAGCTGCCATCCAAGTGCAGAATCCT	16	35	Deletion	0.08	-17	KCDGQEGHD*	KCDGQEGHD*	AAGTGTGATGGGCAAGAAGGGCATGATTGAGTAGAGTGGAAAGGAGGGAGACTGGGGAGAAGGGAGAGAGAGGAGGGATGCAATACA-----------------GATCATGCATGCCTTATTCATATTTGTGTTATTCAAGGATTCTACTCTGGGTTCTATTATGGGGCCTGGCCTAAAGTGGTTGTTCAAGAAATGTGTGTTAGAGAAATCATACATAAACTAGCAATTCTCATTTGGATTCCTGTATCTGAACAACTAACTTTCAGCTTCTTCAGTGGGATAAAGAAGAAAAATGGGGTTTAAAGTACATACTATTCAGTATTAATGTAGAATTTAACAGCTGCCATCCAAGTGCAGAATCCT	AAGTGTGATGGGCAAGAAGGGCATGATTGAGTAGAGTGGAAAGGAGGGAGACTGGGGAGAAGGGAGAGAGAGGAGGGATGCAATACAGTAGGGCCAGGCGCAAGGATCATGCATGCCTTATTCATATTTGTGTTATTCAAGGATTCTACTCTGGGTTCTATTATGGGGCCTGGCCTAAAGTGGTTGTTCAAGAAATGTGTGTTAGAGAAATCATACATAAACTAGCAATTCTCATTTGGATTCCTGTATCTGAACAACTAACTTTCAGCTTCTTCAGTGGGATAAAGAAGAAAAATGGGGTTTAAAGTACATACTATTCAGTATTAATGTAGAATTTAACAGCTGCCATCCAAGTGCAGAATCCT
AAGTGTGATGGGCAAGAAGGGCATGATTGAGTAGAGTGGAAAGGAGGGAGACTGGGGAGAAGGGAGAGAGAGGAGGGATGCAATACAGTAGGGCC--------------------------------------------AGGATTCTACTCTGGGTTCTATTATGGGGCCTGGCCTAAAGTGGTTGTTCAAGAAATGTGTGTTAGAGAAATCATACATAAACTAGCAATTCTCATTTGGATTCCTGTATCTGAACAACTAACTTTCAGCTTCTTCAGTGGGATAAAGAAGAAAAATGGGGTTTAAAGTACATACTATTCAGTATTAATGTAGAATTTAACAGCTGCCATCCAAGTGCAGAATCCT	16	34	Deletion	0.08	-44	KCDGQEGHD*	KCDGQEGHD*	AAGTGTGATGGGCAAGAAGGGCATGATTGAGTAGAGTGGAAAGGAGGGAGACTGGGGAGAAGGGAGAGAGAGGAGGGATGCAATACAGTAGGGCC--------------------------------------------AGGATTCTACTCTGGGTTCTATTATGGGGCCTGGCCTAAAGTGGTTGTTCAAGAAATGTGTGTTAGAGAAATCATACATAAACTAGCAATTCTCATTTGGATTCCTGTATCTGAACAACTAACTTTCAGCTTCTTCAGTGGGATAAAGAAGAAAAATGGGGTTTAAAGTACATACTATTCAGTATTAATGTAGAATTTAACAGCTGCCATCCAAGTGCAGAATCCT	AAGTGTGATGGGCAAGAAGGGCATGATTGAGTAGAGTGGAAAGGAGGGAGACTGGGGAGAAGGGAGAGAGAGGAGGGATGCAATACAGTAGGGCCAGGCGCAAGGATCATGCATGCCTTATTCATATTTGTGTTATTCAAGGATTCTACTCTGGGTTCTATTATGGGGCCTGGCCTAAAGTGGTTGTTCAAGAAATGTGTGTTAGAGAAATCATACATAAACTAGCAATTCTCATTTGGATTCCTGTATCTGAACAACTAACTTTCAGCTTCTTCAGTGGGATAAAGAAGAAAAATGGGGTTTAAAGTACATACTATTCAGTATTAATGTAGAATTTAACAGCTGCCATCCAAGTGCAGAATCCT
AAGTGTGATGGGCAAGAAGGGCATGATTGAGTAGAGTGGAAAGGAGGGAGACTGGGGAGAAGGGAGAGAGAGGAGGGATGCAATACAGTAGGGCCAGGCAtgCAAGGATCATGCATGCCTTATTCATATTTGTGTTATTCAAGGATTCTACTCTGGGTTCTATTATGGGGCCTGGCCTAAAGTGGTTGTTCAAGAAATGTGTGTTAGAGAAATCATACATAAACTAGCAATTCTCATTTGGATTCCTGTATCTGAACAACTAACTTTCAGCTTCTTCAGTGGGATAAAGAAGAAAAATGGGGTTTAAAGTACATACTATTCAGTATTAATGTAGAATTTAACAGCTGCCATCCAAGTGCAGAATCCT	15	35	Insertion	0.08	2	KCDGQEGHD*	KCDGQEGHD*	AAGTGTGATGGGCAAGAAGGGCATGATTGAGTAGAGTGGAAAGGAGGGAGACTGGGGAGAAGGGAGAGAGAGGAGGGATGCAATACAGTAGGGCCAGGCATGCAAGGATCATGCATGCCTTATTCATATTTGTGTTATTCAAGGATTCTACTCTGGGTTCTATTATGGGGCCTGGCCTAAAGTGGTTGTTCAAGAAATGTGTGTTAGAGAAATCATACATAAACTAGCAATTCTCATTTGGATTCCTGTATCTGAACAACTAACTTTCAGCTTCTTCAGTGGGATAAAGAAGAAAAATGGGGTTTAAAGTACATACTATTCAGTATTAATGTAGAATTTAACAGCTGCCATCCAAGTGCAGAATCCT	AAGTGTGATGGGCAAGAAGGGCATGATTGAGTAGAGTGGAAAGGAGGGAGACTGGGGAGAAGGGAGAGAGAGGAGGGATGCAATACAGTAGGGCCAGGCGCAAGGATCATGCATGCCTTATTCATATTTGTGTTATTCAAGGATTCTACTCTGGGTTCTATTATGGGGCCTGGCCTAAAGTGGTTGTTCAAGAAATGTGTGTTAGAGAAATCATACATAAACTAGCAATTCTCATTTGGATTCCTGTATCTGAACAACTAACTTTCAGCTTCTTCAGTGGGATAAAGAAGAAAAATGGGGTTTAAAGTACATACTATTCAGTATTAATGTAGAATTTAACAGCTGCCATCCAAGTGCAGAATCCT
AAGTGTGATGGGCAAGAAGGGCATGATTGAGTAGAGTGGAAAGGAGGGAGACTGGGGAGAAGGGAGAGAGAGGAGGGATGCAATACAGTAGGGCCAGGCCAAAGGATCATGCATGCCTTATTCATATTTGTGTTATTCAAGGATTCTACTCTGGGTTCTATTATGGGGCCTGGCCTAAAGTGGTTGTTCAAGAAATGTGTGTTAGAGAAATCATACATAAACTAGCAATTCTCATTTGGATTCCTGTATCTGAACAACTAACTTTCAGCTTCTTCAGTGGGATAAAGAAGAAAAATGGGGTTTAAAGTACATACTATTCAGTATTAATGTAGAATTTAACAGCTGCCATCCAAGTGCAGAATCCT	15	35	2 Base Changes	0.08	0	KCDGQEGHD*	KCDGQEGHD*	AAGTGTGATGGGCAAGAAGGGCATGATTGAGTAGAGTGGAAAGGAGGGAGACTGGGGAGAAGGGAGAGAGAGGAGGGATGCAATACAGTAGGGCCAGGCCAAAGGATCATGCATGCCTTATTCATATTTGTGTTATTCAAGGATTCTACTCTGGGTTCTATTATGGGGCCTGGCCTAAAGTGGTTGTTCAAGAAATGTGTGTTAGAGAAATCATACATAAACTAGCAATTCTCATTTGGATTCCTGTATCTGAACAACTAACTTTCAGCTTCTTCAGTGGGATAAAGAAGAAAAATGGGGTTTAAAGTACATACTATTCAGTATTAATGTAGAATTTAACAGCTGCCATCCAAGTGCAGAATCCT	AAGTGTGATGGGCAAGAAGGGCATGATTGAGTAGAGTGGAAAGGAGGGAGACTGGGGAGAAGGGAGAGAGAGGAGGGATGCAATACAGTAGGGCCAGGCGCAAGGATCATGCATGCCTTATTCATATTTGTGTTATTCAAGGATTCTACTCTGGGTTCTATTATGGGGCCTGGCCTAAAGTGGTTGTTCAAGAAATGTGTGTTAGAGAAATCATACATAAACTAGCAATTCTCATTTGGATTCCTGTATCTGAACAACTAACTTTCAGCTTCTTCAGTGGGATAAAGAAGAAAAATGGGGTTTAAAGTACATACTATTCAGTATTAATGTAGAATTTAACAGCTGCCATCCAAGTGCAGAATCCT
AAGTGTGATGGGCAAGAAGGGCATGATTGAGTAGAGTGGAAAGGAGGGAGACTGGGGAGAAGG--GAGAGAGGAGGGATGCAATACAGTAGG-------GCAAGGATCATGCATGCCTTATTCATATTTGTGTTATTCAAGGATTCTACTCTGGGTTCTATTATGGGGCCTGGCCTAAAGTGGTTGTTCAAGAAATGTGTGTTAGAGAAATCATACATAAACTAGCAATTCTCATTTGGATTCCTGTATCTGAACAACTAACTTTCAGCTTCTTCAGTGGGATAAAGAAGAAAAATGGGGTTTAAAGTACATACTATTCAGTATTAATGTAGAATTTAACAGCTGCCATCCAAGTGCAGAATCCT	14	34	Deletion	0.07	-9	KCDGQEGHD*	KCDGQEGHD*	AAGTGTGATGGGCAAGAAGGGCATGATTGAGTAGAGTGGAAAGGAGGGAGACTGGGGAGAAGG--GAGAGAGGAGGGATGCAATACAGTAGG-------GCAAGGATCATGCATGCCTTATTCATATTTGTGTTATTCAAGGATTCTACTCTGGGTTCTATTATGGGGCCTGGCCTAAAGTGGTTGTTCAAGAAATGTGTGTTAGAGAAATCATACATAAACTAGCAATTCTCATTTGGATTCCTGTATCTGAACAACTAACTTTCAGCTTCTTCAGTGGGATAAAGAAGAAAAATGGGGTTTAAAGTACATACTATTCAGTATTAATGTAGAATTTAACAGCTGCCATCCAAGTGCAGAATCCT	AAGTGTGATGGGCAAGAAGGGCATGATTGAGTAGAGTGGAAAGGAGGGAGACTGGGGAGAAGGGAGAGAGAGGAGGGATGCAATACAGTAGGGCCAGGCGCAAGGATCATGCATGCCTTATTCATATTTGTGTTATTCAAGGATTCTACTCTGGGTTCTATTATGGGGCCTGGCCTAAAGTGGTTGTTCAAGAAATGTGTGTTAGAGAAATCATACATAAACTAGCAATTCTCATTTGGATTCCTGTATCTGAACAACTAACTTTCAGCTTCTTCAGTGGGATAAAGAAGAAAAATGGGGTTTAAAGTACATACTATTCAGTATTAATGTAGAATTTAACAGCTGCCATCCAAGTGCAGAATCCT
AAGTGTGATGGGCAAGAAGGGCATGATTGAGTAGAGTGGAAAGGAGGGAGACTGGGGAGAAGG--GAGAGAGGAGGGATGCAATACAGTAGGGCCAG--GCAAGGATCATGCATGCCTTATTCATATTTGTGTTATTCAAGGATTCTACTCTGGGTTCTATTATGGGGCCTGGCCTAAAGTGGTTGTTCAAGAAATGTGTGTTAGAGAAATCATACATAAACTAGCAATTCTCATTTGGATTCCTGTATCTGAACAACTAACTTTCAGCTTCTTCAGTGGGATAAAGAAGAAAAATGGGGTTTAAAGTACATACTATTCAGTATTAATGTAGAATTTAACAGCTGCCATCCAAGTGCAGAATCCT	14	34	Deletion	0.07	-4	KCDGQEGHD*	KCDGQEGHD*	AAGTGTGATGGGCAAGAAGGGCATGATTGAGTAGAGTGGAAAGGAGGGAGACTGGGGAGAAGG--GAGAGAGGAGGGATGCAATACAGTAGGGCCAG--GCAAGGATCATGCATGCCTTATTCATATTTGTGTTATTCAAGGATTCTACTCTGGGTTCTATTATGGGGCCTGGCCTAAAGTGGTTGTTCAAGAAATGTGTGTTAGAGAAATCATACATAAACTAGCAATTCTCATTTGGATTCCTGTATCTGAACAACTAACTTTCAGCTTCTTCAGTGGGATAAAGAAGAAAAATGGGGTTTAAAGTACATACTATTCAGTATTAATGTAGAATTTAACAGCTGCCATCCAAGTGCAGAATCCT	AAGTGTGATGGGCAAGAAGGGCATGATTGAGTAGAGTGGAAAGGAGGGAGACTGGGGAGAAGGGAGAGAGAGGAGGGATGCAATACAGTAGGGCCAGGCGCAAGGATCATGCATGCCTTATTCATATTTGTGTTATTCAAGGATTCTACTCTGGGTTCTATTATGGGGCCTGGCCTAAAGTGGTTGTTCAAGAAATGTGTGTTAGAGAAATCATACATAAACTAGCAATTCTCATTTGGATTCCTGTATCTGAACAACTAACTTTCAGCTTCTTCAGTGGGATAAAGAAGAAAAATGGGGTTTAAAGTACATACTATTCAGTATTAATGTAGAATTTAACAGCTGCCATCCAAGTGCAGAATCCT
AAGTGTGATGGGCAAGAAGGGCATGATTGAGTAGAGTGGAAAGGAGGGAGACTGGGGAGAAGGGAGAGAGAGGAGGG-------------------------------ATGCATGCCTTATTCATATTTGTGTTATTCAAGGATTCTACTCTGGGTTCTATTATGGGGCCTGGCCTAAAGTGGTTGTTCAAGAAATGTGTGTTAGAGAAATCATACATAAACTAGCAATTCTCATTTGGATTCCTGTATCTGAACAACTAACTTTCAGCTTCTTCAGTGGGATAAAGAAGAAAAATGGGGTTTAAAGTACATACTATTCAGTATTAATGTAGAATTTAACAGCTGCCATCCAAGTGCAGAATCCT	14	33	Deletion	0.07	-31	KCDGQEGHD*	KCDGQEGHD*	AAGTGTGATGGGCAAGAAGGGCATGATTGAGTAGAGTGGAAAGGAGGGAGACTGGGGAGAAGGGAGAGAGAGGAGGG-------------------------------ATGCATGCCTTATTCATATTTGTGTTATTCAAGGATTCTACTCTGGGTTCTATTATGGGGCCTGGCCTAAAGTGGTTGTTCAAGAAATGTGTGTTAGAGAAATCATACATAAACTAGCAATTCTCATTTGGATTCCTGTATCTGAACAACTAACTTTCAGCTTCTTCAGTGGGATAAAGAAGAAAAATGGGGTTTAAAGTACATACTATTCAGTATTAATGTAGAATTTAACAGCTGCCATCCAAGTGCAGAATCCT	AAGTGTGATGGGCAAGAAGGGCATGATTGAGTAGAGTGGAAAGGAGGGAGACTGGGGAGAAGGGAGAGAGAGGAGGGATGCAATACAGTAGGGCCAGGCGCAAGGATCATGCATGCCTTATTCATATTTGTGTTATTCAAGGATTCTACTCTGGGTTCTATTATGGGGCCTGGCCTAAAGTGGTTGTTCAAGAAATGTGTGTTAGAGAAATCATACATAAACTAGCAATTCTCATTTGGATTCCTGTATCTGAACAACTAACTTTCAGCTTCTTCAGTGGGATAAAGAAGAAAAATGGGGTTTAAAGTACATACTATTCAGTATTAATGTAGAATTTAACAGCTGCCATCCAAGTGCAGAATCCT
AAGTGTGATGGGCAAGAAGGGCATGATTGAGTAGAGTGGAAAGGAGGGAGACTGGGGAGAAGGGAGAGAG--------------------------------AGGATCATGCATGCCTTATTCATATTTGTGTTATTCAAGGATTCTACTCTGGGTTCTATTATGGGGCCTGGCCTAAAGTGGTTGTTCAAGAAATGTGTGTTAGAGAAATCATACATAAACTAGCAATTCTCATTTGGATTCCTGTATCTGAACAACTAACTTTCAGCTTCTTCAGTGGGATAAAGAAGAAAAATGGGGTTTAAAGTACATACTATTCAGTATTAATGTAGAATTTAACAGCTGCCATCCAAGTGCAGAATCCT	13	34	Deletion	0.07	-32	KCDGQEGHD*	KCDGQEGHD*	AAGTGTGATGGGCAAGAAGGGCATGATTGAGTAGAGTGGAAAGGAGGGAGACTGGGGAGAAGGGAGAGAG--------------------------------AGGATCATGCATGCCTTATTCATATTTGTGTTATTCAAGGATTCTACTCTGGGTTCTATTATGGGGCCTGGCCTAAAGTGGTTGTTCAAGAAATGTGTGTTAGAGAAATCATACATAAACTAGCAATTCTCATTTGGATTCCTGTATCTGAACAACTAACTTTCAGCTTCTTCAGTGGGATAAAGAAGAAAAATGGGGTTTAAAGTACATACTATTCAGTATTAATGTAGAATTTAACAGCTGCCATCCAAGTGCAGAATCCT	AAGTGTGATGGGCAAGAAGGGCATGATTGAGTAGAGTGGAAAGGAGGGAGACTGGGGAGAAGGGAGAGAGAGGAGGGATGCAATACAGTAGGGCCAGGCGCAAGGATCATGCATGCCTTATTCATATTTGTGTTATTCAAGGATTCTACTCTGGGTTCTATTATGGGGCCTGGCCTAAAGTGGTTGTTCAAGAAATGTGTGTTAGAGAAATCATACATAAACTAGCAATTCTCATTTGGATTCCTGTATCTGAACAACTAACTTTCAGCTTCTTCAGTGGGATAAAGAAGAAAAATGGGGTTTAAAGTACATACTATTCAGTATTAATGTAGAATTTAACAGCTGCCATCCAAGTGCAGAATCCT
AAGTGTGATGGGCAAGAAGGGCATGATTGAGTAGAGTGGAAAGGAGGGAGACTGGGGAGAAGGGAGAGAGAGGAGGGATGCAATAC----------------AGGATCATGCATGCCTTATTCATATTTGTGTTATTCAAGGATTCTACTCTGGGTTCTATTATGGGGCCTGGCCTAAAGTGGTTGTTCAAGAAATGTGTGTTAGAGAAATCATACATAAACTAGCAATTCTCATTTGGATTCCTGTATCTGAACAACTAACTTTCAGCTTCTTCAGTGGGATAAAGAAGAAAAATGGGGTTTAAAGTACATACTATTCAGTATTAATGTAGAATTTAACAGCTGCCATCCAAGTGCAGAATCCT	13	34	Deletion	0.07	-16	KCDGQEGHD*	KCDGQEGHD*	AAGTGTGATGGGCAAGAAGGGCATGATTGAGTAGAGTGGAAAGGAGGGAGACTGGGGAGAAGGGAGAGAGAGGAGGGATGCAATAC----------------AGGATCATGCATGCCTTATTCATATTTGTGTTATTCAAGGATTCTACTCTGGGTTCTATTATGGGGCCTGGCCTAAAGTGGTTGTTCAAGAAATGTGTGTTAGAGAAATCATACATAAACTAGCAATTCTCATTTGGATTCCTGTATCTGAACAACTAACTTTCAGCTTCTTCAGTGGGATAAAGAAGAAAAATGGGGTTTAAAGTACATACTATTCAGTATTAATGTAGAATTTAACAGCTGCCATCCAAGTGCAGAATCCT	AAGTGTGATGGGCAAGAAGGGCATGATTGAGTAGAGTGGAAAGGAGGGAGACTGGGGAGAAGGGAGAGAGAGGAGGGATGCAATACAGTAGGGCCAGGCGCAAGGATCATGCATGCCTTATTCATATTTGTGTTATTCAAGGATTCTACTCTGGGTTCTATTATGGGGCCTGGCCTAAAGTGGTTGTTCAAGAAATGTGTGTTAGAGAAATCATACATAAACTAGCAATTCTCATTTGGATTCCTGTATCTGAACAACTAACTTTCAGCTTCTTCAGTGGGATAAAGAAGAAAAATGGGGTTTAAAGTACATACTATTCAGTATTAATGTAGAATTTAACAGCTGCCATCCAAGTGCAGAATCCT
AAGTGTGATGGGCAAGAAGGGCATGATTGAGTAGAGTGGAAAGGAGGGAGACTGGGGAGAAGGGAGAGAGAGGAGGGATGCAATACAGTAGGGC------CAAGGATCATGCATGCCTTATTCATATTTGTGTTATTCAAGGATTCTACTCTGGGTTCTATTATGGGGCCTGGCCTAAAGTGGTTGTTCAAGAAATGTGTGTTAGAGAAATCATACATAAACTAGCAATTCTCATTTGGATTCCTGTATCTGAACAACTAACTTTCAGCTTCTTCAGTGGGATAAAGAAGAAAAATGGGGTTTAAAGTACATACTATTCAGTATTAATGTAGAATTTAACAGCTGCCATCCAAGTGCAGAATCCT	13	34	Deletion	0.07	-6	KCDGQEGHD*	KCDGQEGHD*	AAGTGTGATGGGCAAGAAGGGCATGATTGAGTAGAGTGGAAAGGAGGGAGACTGGGGAGAAGGGAGAGAGAGGAGGGATGCAATACAGTAGGGC------CAAGGATCATGCATGCCTTATTCATATTTGTGTTATTCAAGGATTCTACTCTGGGTTCTATTATGGGGCCTGGCCTAAAGTGGTTGTTCAAGAAATGTGTGTTAGAGAAATCATACATAAACTAGCAATTCTCATTTGGATTCCTGTATCTGAACAACTAACTTTCAGCTTCTTCAGTGGGATAAAGAAGAAAAATGGGGTTTAAAGTACATACTATTCAGTATTAATGTAGAATTTAACAGCTGCCATCCAAGTGCAGAATCCT	AAGTGTGATGGGCAAGAAGGGCATGATTGAGTAGAGTGGAAAGGAGGGAGACTGGGGAGAAGGGAGAGAGAGGAGGGATGCAATACAGTAGGGCCAGGCGCAAGGATCATGCATGCCTTATTCATATTTGTGTTATTCAAGGATTCTACTCTGGGTTCTATTATGGGGCCTGGCCTAAAGTGGTTGTTCAAGAAATGTGTGTTAGAGAAATCATACATAAACTAGCAATTCTCATTTGGATTCCTGTATCTGAACAACTAACTTTCAGCTTCTTCAGTGGGATAAAGAAGAAAAATGGGGTTTAAAGTACATACTATTCAGTATTAATGTAGAATTTAACAGCTGCCATCCAAGTGCAGAATCCT
AAGTGTGATGGGCAAGAAGGGCATGATTGAGTAGAGTGGAAAGGAGGGAGACTGGGGAGAAGGGAGAGAGAGGAGGGATGCAATACAGTAGGGCCAGG---------CATGCATGCCTTATTCATATTTGTGTTATTCAAGGATTCTACTCTGGGTTCTATTATGGGGCCTGGCCTAAAGTGGTTGTTCAAGAAATGTGTGTTAGAGAAATCATACATAAACTAGCAATTCTCATTTGGATTCCTGTATCTGAACAACTAACTTTCAGCTTCTTCAGTGGGATAAAGAAGAAAAATGGGGTTTAAAGTACATACTATTCAGTATTAATGTAGAATTTAACAGCTGCCATCCAAGTGCAGAATCCT	13	34	Deletion	0.07	-9	KCDGQEGHD*	KCDGQEGHD*	AAGTGTGATGGGCAAGAAGGGCATGATTGAGTAGAGTGGAAAGGAGGGAGACTGGGGAGAAGGGAGAGAGAGGAGGGATGCAATACAGTAGGGCCAGG---------CATGCATGCCTTATTCATATTTGTGTTATTCAAGGATTCTACTCTGGGTTCTATTATGGGGCCTGGCCTAAAGTGGTTGTTCAAGAAATGTGTGTTAGAGAAATCATACATAAACTAGCAATTCTCATTTGGATTCCTGTATCTGAACAACTAACTTTCAGCTTCTTCAGTGGGATAAAGAAGAAAAATGGGGTTTAAAGTACATACTATTCAGTATTAATGTAGAATTTAACAGCTGCCATCCAAGTGCAGAATCCT	AAGTGTGATGGGCAAGAAGGGCATGATTGAGTAGAGTGGAAAGGAGGGAGACTGGGGAGAAGGGAGAGAGAGGAGGGATGCAATACAGTAGGGCCAGGCGCAAGGATCATGCATGCCTTATTCATATTTGTGTTATTCAAGGATTCTACTCTGGGTTCTATTATGGGGCCTGGCCTAAAGTGGTTGTTCAAGAAATGTGTGTTAGAGAAATCATACATAAACTAGCAATTCTCATTTGGATTCCTGTATCTGAACAACTAACTTTCAGCTTCTTCAGTGGGATAAAGAAGAAAAATGGGGTTTAAAGTACATACTATTCAGTATTAATGTAGAATTTAACAGCTGCCATCCAAGTGCAGAATCCT
AAGTGTGATGGGCAAGAA-GGCATGATTGAGTAGAGTGGAAAGGAGGGAGACTGGGGAGAAGGGAGAGAGAGGAGGGATGCAATACAGTAGGGCCAGGCGCAAGGATCATGCATGCCTTATTCATATTTGTGTTATTCAAGGATTCTACTCTGGGTTCTATTATGGGGCCTGGCCTAAAGTGGTTGTTCAAGAAATGTGTGTTAGAGAAATCATACATAAACTAGCAATTCTCATTTGGATTCCTGTATCTGAACAACTAACTTTCAGCTTCTTCAGTGGGATAAAGAAGAAAAATGGGGTTTAAAGTACATACTATTCAGTATTAATGTAGAATTTAACAGCTGCCATCCAAGTGCAGAATCCT	12	35	Deletion	0.06	-1	KCDGQEGMIE*	KCDGQEGHD*	AAGTGTGATGGGCAAGAA-GGCATGATTGAGTAGAGTGGAAAGGAGGGAGACTGGGGAGAAGGGAGAGAGAGGAGGGATGCAATACAGTAGGGCCAGGCGCAAGGATCATGCATGCCTTATTCATATTTGTGTTATTCAAGGATTCTACTCTGGGTTCTATTATGGGGCCTGGCCTAAAGTGGTTGTTCAAGAAATGTGTGTTAGAGAAATCATACATAAACTAGCAATTCTCATTTGGATTCCTGTATCTGAACAACTAACTTTCAGCTTCTTCAGTGGGATAAAGAAGAAAAATGGGGTTTAAAGTACATACTATTCAGTATTAATGTAGAATTTAACAGCTGCCATCCAAGTGCAGAATCCT	AAGTGTGATGGGCAAGAAGGGCATGATTGAGTAGAGTGGAAAGGAGGGAGACTGGGGAGAAGGGAGAGAGAGGAGGGATGCAATACAGTAGGGCCAGGCGCAAGGATCATGCATGCCTTATTCATATTTGTGTTATTCAAGGATTCTACTCTGGGTTCTATTATGGGGCCTGGCCTAAAGTGGTTGTTCAAGAAATGTGTGTTAGAGAAATCATACATAAACTAGCAATTCTCATTTGGATTCCTGTATCTGAACAACTAACTTTCAGCTTCTTCAGTGGGATAAAGAAGAAAAATGGGGTTTAAAGTACATACTATTCAGTATTAATGTAGAATTTAACAGCTGCCATCCAAGTGCAGAATCCT
AAGTGTGATGGGCAAGAAGGGCATGATTGAGTAGAGTGGAAAGGAGGGAGACTGGGGAGAAGGGAGAGAGAGGAGGGATGCAATACAGTAGGGCCAGGCCagCAAGGATCATGCATGCCTTATTCATATTTGTGTTATTCAAGGATTCTACTCTGGGTTCTATTATGGGGCCTGGCCTAAAGTGGTTGTTCAAGAAATGTGTGTTAGAGAAATCATACATAAACTAGCAATTCTCATTTGGATTCCTGTATCTGAACAACTAACTTTCAGCTTCTTCAGTGGGATAAGGAAGAAAAATGGGGTTTAAAGTACATACTATTCAGTATTAATGTAGAATTTAACAGCTGCCATCCAAGTGCAGAATCCT	12	35	Insertion	0.06	2	KCDGQEGHD*	KCDGQEGHD*	AAGTGTGATGGGCAAGAAGGGCATGATTGAGTAGAGTGGAAAGGAGGGAGACTGGGGAGAAGGGAGAGAGAGGAGGGATGCAATACAGTAGGGCCAGGCCAGCAAGGATCATGCATGCCTTATTCATATTTGTGTTATTCAAGGATTCTACTCTGGGTTCTATTATGGGGCCTGGCCTAAAGTGGTTGTTCAAGAAATGTGTGTTAGAGAAATCATACATAAACTAGCAATTCTCATTTGGATTCCTGTATCTGAACAACTAACTTTCAGCTTCTTCAGTGGGATAAGGAAGAAAAATGGGGTTTAAAGTACATACTATTCAGTATTAATGTAGAATTTAACAGCTGCCATCCAAGTGCAGAATCCT	AAGTGTGATGGGCAAGAAGGGCATGATTGAGTAGAGTGGAAAGGAGGGAGACTGGGGAGAAGGGAGAGAGAGGAGGGATGCAATACAGTAGGGCCAGGCGCAAGGATCATGCATGCCTTATTCATATTTGTGTTATTCAAGGATTCTACTCTGGGTTCTATTATGGGGCCTGGCCTAAAGTGGTTGTTCAAGAAATGTGTGTTAGAGAAATCATACATAAACTAGCAATTCTCATTTGGATTCCTGTATCTGAACAACTAACTTTCAGCTTCTTCAGTGGGATAAAGAAGAAAAATGGGGTTTAAAGTACATACTATTCAGTATTAATGTAGAATTTAACAGCTGCCATCCAAGTGCAGAATCCT
AAGTGTGATGGGCAAGAAGGGCATGATTGAGTAGAGTGGAAAGGAGGGAGACTGGGGAGAAGGGAGAGAGAGGAGGGATGCAATACAGTAGGGCCAGGCCCAAGGATCATGCATGCCTTATTCATATTTGTGTTATTCAAGGATTCTACTCTGGGTTCTATTATGGGGCCTGGCCTAAAGTGGTTGTTCAAGAAATGTGTGTTAGAGAAATCATACATAAACTAGCAATTCTCATTTGGATTCCTGTATCTGAACAACTAACTTTCAGCTTCTTCAGTGGGATAAAGAAGAAAAATGGGGTTTAAAGTACATACTATTCAGTATTAATGTAGAATTTAACAGCTGCCATCCAAGTGCAGAATCCT	12	34	1 Base Change	0.06	0	KCDGQEGHD*	KCDGQEGHD*	AAGTGTGATGGGCAAGAAGGGCATGATTGAGTAGAGTGGAAAGGAGGGAGACTGGGGAGAAGGGAGAGAGAGGAGGGATGCAATACAGTAGGGCCAGGCCCAAGGATCATGCATGCCTTATTCATATTTGTGTTATTCAAGGATTCTACTCTGGGTTCTATTATGGGGCCTGGCCTAAAGTGGTTGTTCAAGAAATGTGTGTTAGAGAAATCATACATAAACTAGCAATTCTCATTTGGATTCCTGTATCTGAACAACTAACTTTCAGCTTCTTCAGTGGGATAAAGAAGAAAAATGGGGTTTAAAGTACATACTATTCAGTATTAATGTAGAATTTAACAGCTGCCATCCAAGTGCAGAATCCT	AAGTGTGATGGGCAAGAAGGGCATGATTGAGTAGAGTGGAAAGGAGGGAGACTGGGGAGAAGGGAGAGAGAGGAGGGATGCAATACAGTAGGGCCAGGCGCAAGGATCATGCATGCCTTATTCATATTTGTGTTATTCAAGGATTCTACTCTGGGTTCTATTATGGGGCCTGGCCTAAAGTGGTTGTTCAAGAAATGTGTGTTAGAGAAATCATACATAAACTAGCAATTCTCATTTGGATTCCTGTATCTGAACAACTAACTTTCAGCTTCTTCAGTGGGATAAAGAAGAAAAATGGGGTTTAAAGTACATACTATTCAGTATTAATGTAGAATTTAACAGCTGCCATCCAAGTGCAGAATCCT
AAGTGTGATGGGCAAGAAGGGCATGATTGAGTAGAGTGGAAAGGAGGGAGACTGGGGAGAAGGGAGAGAGAGGAGGGATGCAATACAGTAGGGCCAGGCGCAAGGATCATGCATGCCTTATTCATATTTGTGTTATTCAAGGATTCTACTCTGGGTTCTATTATGGGGCCTGGCCTAAAGTGGTTGTTCAAGAAATGTGTGTTAGAGAAATCATACATAAACTAGCAATTCTCATTTGGACTCCTGTATCTGAACAACTAACTTTCAGCTTCTTCAGTGGGATAAAGAAGAAAAATGGGGTTTAAAGTACATACTATTCAGTATTAATGTAGAATTTAACAGCTGCCATCCAAGTGCAGAATCCT	12	34	1 Base Change	0.06	0	KCDGQEGHD*	KCDGQEGHD*	AAGTGTGATGGGCAAGAAGGGCATGATTGAGTAGAGTGGAAAGGAGGGAGACTGGGGAGAAGGGAGAGAGAGGAGGGATGCAATACAGTAGGGCCAGGCGCAAGGATCATGCATGCCTTATTCATATTTGTGTTATTCAAGGATTCTACTCTGGGTTCTATTATGGGGCCTGGCCTAAAGTGGTTGTTCAAGAAATGTGTGTTAGAGAAATCATACATAAACTAGCAATTCTCATTTGGACTCCTGTATCTGAACAACTAACTTTCAGCTTCTTCAGTGGGATAAAGAAGAAAAATGGGGTTTAAAGTACATACTATTCAGTATTAATGTAGAATTTAACAGCTGCCATCCAAGTGCAGAATCCT	AAGTGTGATGGGCAAGAAGGGCATGATTGAGTAGAGTGGAAAGGAGGGAGACTGGGGAGAAGGGAGAGAGAGGAGGGATGCAATACAGTAGGGCCAGGCGCAAGGATCATGCATGCCTTATTCATATTTGTGTTATTCAAGGATTCTACTCTGGGTTCTATTATGGGGCCTGGCCTAAAGTGGTTGTTCAAGAAATGTGTGTTAGAGAAATCATACATAAACTAGCAATTCTCATTTGGATTCCTGTATCTGAACAACTAACTTTCAGCTTCTTCAGTGGGATAAAGAAGAAAAATGGGGTTTAAAGTACATACTATTCAGTATTAATGTAGAATTTAACAGCTGCCATCCAAGTGCAGAATCCT
AAGTGTGATGGGCAAGAAGGGCATGATTGAGTAGAGTGGAAAGGAGGGAGACTGGGGAGAAGGGAGAGAGAGGAGGGATGCAATACAGTAGGGCCAGGCTgCAAGGATCATGCATGCCTTATTCATATTTGTGTTATTCAAGGATTCTACTCTGGGTTCTATTATGGGGCCTGGCCTAAAGTGGTTGTTCAAGAAATGTGTGTTAGAGAAATCATACATAAACTAGCAATTCTCATTTGGATTCCTGTATCTGAACAACTAACTTTCAGCTTCTTCAGTGGGATAAAGAAGAAAAATGGGGTTTAAAGTACATACTATTCAGTATTAATGTAGAATTTAACAGCTGCCATCCAAGTGCAGAATCCT	12	35	Insertion	0.06	1	KCDGQEGHD*	KCDGQEGHD*	AAGTGTGATGGGCAAGAAGGGCATGATTGAGTAGAGTGGAAAGGAGGGAGACTGGGGAGAAGGGAGAGAGAGGAGGGATGCAATACAGTAGGGCCAGGCTGCAAGGATCATGCATGCCTTATTCATATTTGTGTTATTCAAGGATTCTACTCTGGGTTCTATTATGGGGCCTGGCCTAAAGTGGTTGTTCAAGAAATGTGTGTTAGAGAAATCATACATAAACTAGCAATTCTCATTTGGATTCCTGTATCTGAACAACTAACTTTCAGCTTCTTCAGTGGGATAAAGAAGAAAAATGGGGTTTAAAGTACATACTATTCAGTATTAATGTAGAATTTAACAGCTGCCATCCAAGTGCAGAATCCT	AAGTGTGATGGGCAAGAAGGGCATGATTGAGTAGAGTGGAAAGGAGGGAGACTGGGGAGAAGGGAGAGAGAGGAGGGATGCAATACAGTAGGGCCAGGCGCAAGGATCATGCATGCCTTATTCATATTTGTGTTATTCAAGGATTCTACTCTGGGTTCTATTATGGGGCCTGGCCTAAAGTGGTTGTTCAAGAAATGTGTGTTAGAGAAATCATACATAAACTAGCAATTCTCATTTGGATTCCTGTATCTGAACAACTAACTTTCAGCTTCTTCAGTGGGATAAAGAAGAAAAATGGGGTTTAAAGTACATACTATTCAGTATTAATGTAGAATTTAACAGCTGCCATCCAAGTGCAGAATCCT
AAGTGTGATGGGCAAGAAGGGCATGATTGAGTAGAGTGGAAAGGAGGGAGACTGGGGAGAAGGGAGAGAGAGGAGGGATGCAATACAGTAGGGCCATG-GCAAGGATCATGCATGCCTTATTCATATTTGTGTTATTCAAGGATTCTACTCTGGGTTCTATTATGGGGCCTGGCCTAAAGTGGTTGTTCAAGAAATGTGTGTTAGAGAAATCATACATAAACTAGCAATTCTCATTTGGATTCCTGTATCTGAACAACTAACTTTCAGCTTCTTCAGTGGGATAAAGAAGAAAAATGGGGTTTAAAGTACATACTATTCAGTATTAATGTAGAATTTAACAGCTGCCATCCAAGTGCAGAATCCT	12	35	Deletion	0.06	-1	KCDGQEGHD*	KCDGQEGHD*	AAGTGTGATGGGCAAGAAGGGCATGATTGAGTAGAGTGGAAAGGAGGGAGACTGGGGAGAAGGGAGAGAGAGGAGGGATGCAATACAGTAGGGCCATG-GCAAGGATCATGCATGCCTTATTCATATTTGTGTTATTCAAGGATTCTACTCTGGGTTCTATTATGGGGCCTGGCCTAAAGTGGTTGTTCAAGAAATGTGTGTTAGAGAAATCATACATAAACTAGCAATTCTCATTTGGATTCCTGTATCTGAACAACTAACTTTCAGCTTCTTCAGTGGGATAAAGAAGAAAAATGGGGTTTAAAGTACATACTATTCAGTATTAATGTAGAATTTAACAGCTGCCATCCAAGTGCAGAATCCT	AAGTGTGATGGGCAAGAAGGGCATGATTGAGTAGAGTGGAAAGGAGGGAGACTGGGGAGAAGGGAGAGAGAGGAGGGATGCAATACAGTAGGGCCAGGCGCAAGGATCATGCATGCCTTATTCATATTTGTGTTATTCAAGGATTCTACTCTGGGTTCTATTATGGGGCCTGGCCTAAAGTGGTTGTTCAAGAAATGTGTGTTAGAGAAATCATACATAAACTAGCAATTCTCATTTGGATTCCTGTATCTGAACAACTAACTTTCAGCTTCTTCAGTGGGATAAAGAAGAAAAATGGGGTTTAAAGTACATACTATTCAGTATTAATGTAGAATTTAACAGCTGCCATCCAAGTGCAGAATCCT
AAGTGTGAT-GGCAAGAAGGGCATGATTGAGTAGAGTGGAAAGGAGGGAGACTGGGGAGAAGGGAGAGAGAGGAGGGATGCAATACAGTAGGGCCAGGCGCAAGGATCATGCATGCCTTATTCATATTTGTGTTATTCAAGGATTCTACTCTGGGTTCTATTATGGGGCCTGGCCTAAAGTGGTTGTTCAAGAAATGTGTGTTAGAGAAATCATACATAAACTAGCAATTCTCATTTGGATTCCTGTATCTGAACAACTAACTTTCAGCTTCTTCAGTGGGATAAAGAAGAAAAATGGGGTTTAAAGTACATACTATTCAGTATTAATGTAGAATTTAACAGCTGCCATCCAAGTGCAGAATCCT	11	35	Deletion	0.06	-1	KCDGKKGMIE*	KCDGQEGHD*	AAGTGTGAT-GGCAAGAAGGGCATGATTGAGTAGAGTGGAAAGGAGGGAGACTGGGGAGAAGGGAGAGAGAGGAGGGATGCAATACAGTAGGGCCAGGCGCAAGGATCATGCATGCCTTATTCATATTTGTGTTATTCAAGGATTCTACTCTGGGTTCTATTATGGGGCCTGGCCTAAAGTGGTTGTTCAAGAAATGTGTGTTAGAGAAATCATACATAAACTAGCAATTCTCATTTGGATTCCTGTATCTGAACAACTAACTTTCAGCTTCTTCAGTGGGATAAAGAAGAAAAATGGGGTTTAAAGTACATACTATTCAGTATTAATGTAGAATTTAACAGCTGCCATCCAAGTGCAGAATCCT	AAGTGTGATGGGCAAGAAGGGCATGATTGAGTAGAGTGGAAAGGAGGGAGACTGGGGAGAAGGGAGAGAGAGGAGGGATGCAATACAGTAGGGCCAGGCGCAAGGATCATGCATGCCTTATTCATATTTGTGTTATTCAAGGATTCTACTCTGGGTTCTATTATGGGGCCTGGCCTAAAGTGGTTGTTCAAGAAATGTGTGTTAGAGAAATCATACATAAACTAGCAATTCTCATTTGGATTCCTGTATCTGAACAACTAACTTTCAGCTTCTTCAGTGGGATAAAGAAGAAAAATGGGGTTTAAAGTACATACTATTCAGTATTAATGTAGAATTTAACAGCTGCCATCCAAGTGCAGAATCCT
AAGTGTGATGGGCAAGAAGGGCATGATTGAGTAGAGTGGAAAGGAGGGAGACTGGGGAGAAGGGAGAGAGAGGAGGG-----------------------------------ATGCCTTATTCATATTTGTGTTATTCAAGGATTCTACTCTGGGTTCTATTATGGGGCCTGGCCTAAAGTGGTTGTTCAAGAAATGTGTGTTAGAGAAATCATACATAAACTAGCAATTCTCATTTGGATTCCTGTATCTGAACAACTAACTTTCAGCTTCTTCAGTGGGATAAAGAAGAAAAATGGGGTTTAAAGTACATACTATTCAGTATTAATGTAGAATTTAACAGCTGCCATCCAAGTGCAGAATCCT	11	33	Deletion	0.06	-35	KCDGQEGHD*	KCDGQEGHD*	AAGTGTGATGGGCAAGAAGGGCATGATTGAGTAGAGTGGAAAGGAGGGAGACTGGGGAGAAGGGAGAGAGAGGAGGG-----------------------------------ATGCCTTATTCATATTTGTGTTATTCAAGGATTCTACTCTGGGTTCTATTATGGGGCCTGGCCTAAAGTGGTTGTTCAAGAAATGTGTGTTAGAGAAATCATACATAAACTAGCAATTCTCATTTGGATTCCTGTATCTGAACAACTAACTTTCAGCTTCTTCAGTGGGATAAAGAAGAAAAATGGGGTTTAAAGTACATACTATTCAGTATTAATGTAGAATTTAACAGCTGCCATCCAAGTGCAGAATCCT	AAGTGTGATGGGCAAGAAGGGCATGATTGAGTAGAGTGGAAAGGAGGGAGACTGGGGAGAAGGGAGAGAGAGGAGGGATGCAATACAGTAGGGCCAGGCGCAAGGATCATGCATGCCTTATTCATATTTGTGTTATTCAAGGATTCTACTCTGGGTTCTATTATGGGGCCTGGCCTAAAGTGGTTGTTCAAGAAATGTGTGTTAGAGAAATCATACATAAACTAGCAATTCTCATTTGGATTCCTGTATCTGAACAACTAACTTTCAGCTTCTTCAGTGGGATAAAGAAGAAAAATGGGGTTTAAAGTACATACTATTCAGTATTAATGTAGAATTTAACAGCTGCCATCCAAGTGCAGAATCCT
AAGTGTGATGGGCAAGAAGGGCATGATTGAGTAGAGTGGAAAGGAGGGAGACTGGGGAGAAGGGAGAGAGAGGAGGGATGCAATACAGTAGGG---------------------------------------------------------------------------------CTAAAGTGGTTGTTCAAGAAATGTGTGTTAGAGAAATCATACATAAACTAGCAATTCTCATTTGGATTCCTGTATCTGAACAACTAACTTTCAGCTTCTTCAGTGGGATAAAGAAGAAAAATGGGGTTTAAAGTACATACTATTCAGTATTAATGTAGAATTTAACAGCTGCCATCCAAGTGCAGAATCCT	11	32	Deletion	0.06	-81	KCDGQEGHD*	KCDGQEGHD*	AAGTGTGATGGGCAAGAAGGGCATGATTGAGTAGAGTGGAAAGGAGGGAGACTGGGGAGAAGGGAGAGAGAGGAGGGATGCAATACAGTAGGG---------------------------------------------------------------------------------CTAAAGTGGTTGTTCAAGAAATGTGTGTTAGAGAAATCATACATAAACTAGCAATTCTCATTTGGATTCCTGTATCTGAACAACTAACTTTCAGCTTCTTCAGTGGGATAAAGAAGAAAAATGGGGTTTAAAGTACATACTATTCAGTATTAATGTAGAATTTAACAGCTGCCATCCAAGTGCAGAATCCT	AAGTGTGATGGGCAAGAAGGGCATGATTGAGTAGAGTGGAAAGGAGGGAGACTGGGGAGAAGGGAGAGAGAGGAGGGATGCAATACAGTAGGGCCAGGCGCAAGGATCATGCATGCCTTATTCATATTTGTGTTATTCAAGGATTCTACTCTGGGTTCTATTATGGGGCCTGGCCTAAAGTGGTTGTTCAAGAAATGTGTGTTAGAGAAATCATACATAAACTAGCAATTCTCATTTGGATTCCTGTATCTGAACAACTAACTTTCAGCTTCTTCAGTGGGATAAAGAAGAAAAATGGGGTTTAAAGTACATACTATTCAGTATTAATGTAGAATTTAACAGCTGCCATCCAAGTGCAGAATCCT
AAGTGTGATGGGCAAGAAGGGCATGATTGAGTAGAGTGGAAAGGAGGGAGACTGGGGAGAAGGGAGAGAGAGGAGGGATGCAATACAGTAGGGCCAGGCCagCAAGGATCATGCATGCCTTATTCATATTTGTGTTATTCAAGGATTCTACTCTGGGTTCTATTATGGGGCCTGGCCTAAAGTGGTTGTTCAAGAAATGTGTGTTAGAGAAATCATACATAAACTAGCAATTCTCATTTGGATTCCTGTATCTGAACAACTAACTTTCAGCTCCTTCAGTGGGATAAAGAAGAAAAATGGGGTTTAAAGTACATACTATTCAGTATTAATGTAGAATTTAACAGCTGCCATCCAAGTGCAGAATCCT	11	35	Insertion	0.06	2	KCDGQEGHD*	KCDGQEGHD*	AAGTGTGATGGGCAAGAAGGGCATGATTGAGTAGAGTGGAAAGGAGGGAGACTGGGGAGAAGGGAGAGAGAGGAGGGATGCAATACAGTAGGGCCAGGCCAGCAAGGATCATGCATGCCTTATTCATATTTGTGTTATTCAAGGATTCTACTCTGGGTTCTATTATGGGGCCTGGCCTAAAGTGGTTGTTCAAGAAATGTGTGTTAGAGAAATCATACATAAACTAGCAATTCTCATTTGGATTCCTGTATCTGAACAACTAACTTTCAGCTCCTTCAGTGGGATAAAGAAGAAAAATGGGGTTTAAAGTACATACTATTCAGTATTAATGTAGAATTTAACAGCTGCCATCCAAGTGCAGAATCCT	AAGTGTGATGGGCAAGAAGGGCATGATTGAGTAGAGTGGAAAGGAGGGAGACTGGGGAGAAGGGAGAGAGAGGAGGGATGCAATACAGTAGGGCCAGGCGCAAGGATCATGCATGCCTTATTCATATTTGTGTTATTCAAGGATTCTACTCTGGGTTCTATTATGGGGCCTGGCCTAAAGTGGTTGTTCAAGAAATGTGTGTTAGAGAAATCATACATAAACTAGCAATTCTCATTTGGATTCCTGTATCTGAACAACTAACTTTCAGCTTCTTCAGTGGGATAAAGAAGAAAAATGGGGTTTAAAGTACATACTATTCAGTATTAATGTAGAATTTAACAGCTGCCATCCAAGTGCAGAATCCT
AAGTGTGATGGGCAAGAAGGGCATGATTGAGTAGAGTGGAAAGGAGGGAGACTGGGGAGGAGGGAGAGAGAGGAGGGATGCAATACAGTAGGGCCAGGCGCAAGGATCATGCATGCCTTATTCATATTTGTGTTATTCAAGGATTCTACTCTGGGTTCTATTATGGGGCCTGGCCTAAAGTGGTTGTTCAAGAAATGTGTGTTAGAGAAATCATACATAAACTAGCAATTCTCATTTGGATTCCTGTATCTGAACAACTAACTTTCAGCTTCTTCAGTGGGATAAAGAAGAAAAATGGGGTTTAAAGTACATACTATTCAGTATTAATGTAGAATTTAACAGCTGCCATCCAAGTGCAGAATCCT	11	34	1 Base Change	0.06	0	KCDGQEGHD*	KCDGQEGHD*	AAGTGTGATGGGCAAGAAGGGCATGATTGAGTAGAGTGGAAAGGAGGGAGACTGGGGAGGAGGGAGAGAGAGGAGGGATGCAATACAGTAGGGCCAGGCGCAAGGATCATGCATGCCTTATTCATATTTGTGTTATTCAAGGATTCTACTCTGGGTTCTATTATGGGGCCTGGCCTAAAGTGGTTGTTCAAGAAATGTGTGTTAGAGAAATCATACATAAACTAGCAATTCTCATTTGGATTCCTGTATCTGAACAACTAACTTTCAGCTTCTTCAGTGGGATAAAGAAGAAAAATGGGGTTTAAAGTACATACTATTCAGTATTAATGTAGAATTTAACAGCTGCCATCCAAGTGCAGAATCCT	AAGTGTGATGGGCAAGAAGGGCATGATTGAGTAGAGTGGAAAGGAGGGAGACTGGGGAGAAGGGAGAGAGAGGAGGGATGCAATACAGTAGGGCCAGGCGCAAGGATCATGCATGCCTTATTCATATTTGTGTTATTCAAGGATTCTACTCTGGGTTCTATTATGGGGCCTGGCCTAAAGTGGTTGTTCAAGAAATGTGTGTTAGAGAAATCATACATAAACTAGCAATTCTCATTTGGATTCCTGTATCTGAACAACTAACTTTCAGCTTCTTCAGTGGGATAAAGAAGAAAAATGGGGTTTAAAGTACATACTATTCAGTATTAATGTAGAATTTAACAGCTGCCATCCAAGTGCAGAATCCT
AAGTGTGATGGGCAAGAAGGGCATGATTGAGTAGAGTGGAGAGGAGGGAGACTGGGGAGAAGGGAGAGAGAGGAGGGATGCAATACAGTAGGGCCAGGCCagCAAGGATCATGCATGCCTTATTCATATTTGTGTTATTCAAGGATTCTACTCTGGGTTCTATTATGGGGCCTGGCCTAAAGTGGTTGTTCAAGAAATGTGTGTTAGAGAAATCATACATAAACTAGCAATTCTCATTTGGATTCCTGTATCTGAACAACTAACTTTCAGCTTCTTCAGTGGGATAAAGAAGAAAAATGGGGTTTAAAGTACATACTATTCAGTATTAATGTAGAATTTAACAGCTGCCATCCAAGTGCAGAATCCT	11	35	Insertion	0.06	2	KCDGQEGHD*	KCDGQEGHD*	AAGTGTGATGGGCAAGAAGGGCATGATTGAGTAGAGTGGAGAGGAGGGAGACTGGGGAGAAGGGAGAGAGAGGAGGGATGCAATACAGTAGGGCCAGGCCAGCAAGGATCATGCATGCCTTATTCATATTTGTGTTATTCAAGGATTCTACTCTGGGTTCTATTATGGGGCCTGGCCTAAAGTGGTTGTTCAAGAAATGTGTGTTAGAGAAATCATACATAAACTAGCAATTCTCATTTGGATTCCTGTATCTGAACAACTAACTTTCAGCTTCTTCAGTGGGATAAAGAAGAAAAATGGGGTTTAAAGTACATACTATTCAGTATTAATGTAGAATTTAACAGCTGCCATCCAAGTGCAGAATCCT	AAGTGTGATGGGCAAGAAGGGCATGATTGAGTAGAGTGGAAAGGAGGGAGACTGGGGAGAAGGGAGAGAGAGGAGGGATGCAATACAGTAGGGCCAGGCGCAAGGATCATGCATGCCTTATTCATATTTGTGTTATTCAAGGATTCTACTCTGGGTTCTATTATGGGGCCTGGCCTAAAGTGGTTGTTCAAGAAATGTGTGTTAGAGAAATCATACATAAACTAGCAATTCTCATTTGGATTCCTGTATCTGAACAACTAACTTTCAGCTTCTTCAGTGGGATAAAGAAGAAAAATGGGGTTTAAAGTACATACTATTCAGTATTAATGTAGAATTTAACAGCTGCCATCCAAGTGCAGAATCCT
AAGTGTGATGGGCAAGAAGGGCATGATTGAGTAGAGTGGAGAGGAGGGAGACTGGGGAGAAGGGAGAGAGAGGAGGGATGCAATACAGTAGGGCCAGGCTggCAAGGATCATGCATGCCTTATTCATATTTGTGTTATTCAAGGATTCTACTCTGGGTTCTATTATGGGGCCTGGCCTAAAGTGGTTGTTCAAGAAATGTGTGTTAGAGAAATCATACATAAACTAGCAATTCTCATTTGGATTCCTGTATCTGAACAACTAACTTTCAGCTTCTTCAGTGGGATAAAGAAGAAAAATGGGGTTTAAAGTACATACTATTCAGTATTAATGTAGAATTTAACAGCTGCCATCCAAGTGCAGAATCCT	11	35	Insertion	0.06	2	KCDGQEGHD*	KCDGQEGHD*	AAGTGTGATGGGCAAGAAGGGCATGATTGAGTAGAGTGGAGAGGAGGGAGACTGGGGAGAAGGGAGAGAGAGGAGGGATGCAATACAGTAGGGCCAGGCTGGCAAGGATCATGCATGCCTTATTCATATTTGTGTTATTCAAGGATTCTACTCTGGGTTCTATTATGGGGCCTGGCCTAAAGTGGTTGTTCAAGAAATGTGTGTTAGAGAAATCATACATAAACTAGCAATTCTCATTTGGATTCCTGTATCTGAACAACTAACTTTCAGCTTCTTCAGTGGGATAAAGAAGAAAAATGGGGTTTAAAGTACATACTATTCAGTATTAATGTAGAATTTAACAGCTGCCATCCAAGTGCAGAATCCT	AAGTGTGATGGGCAAGAAGGGCATGATTGAGTAGAGTGGAAAGGAGGGAGACTGGGGAGAAGGGAGAGAGAGGAGGGATGCAATACAGTAGGGCCAGGCGCAAGGATCATGCATGCCTTATTCATATTTGTGTTATTCAAGGATTCTACTCTGGGTTCTATTATGGGGCCTGGCCTAAAGTGGTTGTTCAAGAAATGTGTGTTAGAGAAATCATACATAAACTAGCAATTCTCATTTGGATTCCTGTATCTGAACAACTAACTTTCAGCTTCTTCAGTGGGATAAAGAAGAAAAATGGGGTTTAAAGTACATACTATTCAGTATTAATGTAGAATTTAACAGCTGCCATCCAAGTGCAGAATCCT
AAGTGTGAT-GGCAAGAAGGGCATGATTGAGTAGAGTGGAAAGGAGGGAGACTGGGGAGAAGGGAGAGAGAGGAGGGATGCAATACAGTAGGGCCAGGCTggCAAGGATCATGCATGCCTTATTCATATTTGTGTTATTCAAGGATTCTACTCTGGGTTCTATTATGGGGCCTGGCCTAAAGTGGTTGTTCAAGAAATGTGTGTTAGAGAAATCATACATAAACTAGCAATTCTCATTTGGATTCCTGTATCTGAACAACTAACTTTCAGCTTCTTCAGTGGGATAAAGAAGAAAAATGGGGTTTAAAGTACATACTATTCAGTATTAATGTAGAATTTAACAGCTGCCATCCAAGTGCAGAATCCT	10	35	Insertion and Deletion	0.05	1	KCDGKKGMIE*	KCDGQEGHD*	AAGTGTGAT-GGCAAGAAGGGCATGATTGAGTAGAGTGGAAAGGAGGGAGACTGGGGAGAAGGGAGAGAGAGGAGGGATGCAATACAGTAGGGCCAGGCTGGCAAGGATCATGCATGCCTTATTCATATTTGTGTTATTCAAGGATTCTACTCTGGGTTCTATTATGGGGCCTGGCCTAAAGTGGTTGTTCAAGAAATGTGTGTTAGAGAAATCATACATAAACTAGCAATTCTCATTTGGATTCCTGTATCTGAACAACTAACTTTCAGCTTCTTCAGTGGGATAAAGAAGAAAAATGGGGTTTAAAGTACATACTATTCAGTATTAATGTAGAATTTAACAGCTGCCATCCAAGTGCAGAATCCT	AAGTGTGATGGGCAAGAAGGGCATGATTGAGTAGAGTGGAAAGGAGGGAGACTGGGGAGAAGGGAGAGAGAGGAGGGATGCAATACAGTAGGGCCAGGCGCAAGGATCATGCATGCCTTATTCATATTTGTGTTATTCAAGGATTCTACTCTGGGTTCTATTATGGGGCCTGGCCTAAAGTGGTTGTTCAAGAAATGTGTGTTAGAGAAATCATACATAAACTAGCAATTCTCATTTGGATTCCTGTATCTGAACAACTAACTTTCAGCTTCTTCAGTGGGATAAAGAAGAAAAATGGGGTTTAAAGTACATACTATTCAGTATTAATGTAGAATTTAACAGCTGCCATCCAAGTGCAGAATCCT
AAGTGTGATGGGC-AGAAGGGCATGATTGAGTAGAGTGGAAAGGAGGGAGACTGGGGAGAAGGGAGAGAGAGGAGGGATGCAATACAGTAGGGCCAGGCGgCAAGGATCATGCATGCCTTATTCATATTTGTGTTATTCAAGGATTCTACTCTGGGTTCTATTATGGGGCCTGGCCTAAAGTGGTTGTTCAAGAAATGTGTGTTAGAGAAATCATACATAAACTAGCAATTCTCATTTGGATTCCTGTATCTGAACAACTAACTTTCAGCTTCTTCAGTGGGATAAAGAAGAAAAATGGGGTTTAAAGTACATACTATTCAGTATTAATGTAGAATTTAACAGCTGCCATCCAAGTGCAGAATCCT	10	35	Insertion and Deletion	0.05	0	KCDGQKGMIE*	KCDGQEGHD*	AAGTGTGATGGGC-AGAAGGGCATGATTGAGTAGAGTGGAAAGGAGGGAGACTGGGGAGAAGGGAGAGAGAGGAGGGATGCAATACAGTAGGGCCAGGCGGCAAGGATCATGCATGCCTTATTCATATTTGTGTTATTCAAGGATTCTACTCTGGGTTCTATTATGGGGCCTGGCCTAAAGTGGTTGTTCAAGAAATGTGTGTTAGAGAAATCATACATAAACTAGCAATTCTCATTTGGATTCCTGTATCTGAACAACTAACTTTCAGCTTCTTCAGTGGGATAAAGAAGAAAAATGGGGTTTAAAGTACATACTATTCAGTATTAATGTAGAATTTAACAGCTGCCATCCAAGTGCAGAATCCT	AAGTGTGATGGGCAAGAAGGGCATGATTGAGTAGAGTGGAAAGGAGGGAGACTGGGGAGAAGGGAGAGAGAGGAGGGATGCAATACAGTAGGGCCAGGCGCAAGGATCATGCATGCCTTATTCATATTTGTGTTATTCAAGGATTCTACTCTGGGTTCTATTATGGGGCCTGGCCTAAAGTGGTTGTTCAAGAAATGTGTGTTAGAGAAATCATACATAAACTAGCAATTCTCATTTGGATTCCTGTATCTGAACAACTAACTTTCAGCTTCTTCAGTGGGATAAAGAAGAAAAATGGGGTTTAAAGTACATACTATTCAGTATTAATGTAGAATTTAACAGCTGCCATCCAAGTGCAGAATCCT
AAGTGTGATGGGCAAGAAGGGCACGATTGAGTAGAGTGGAAAGGAGGGAGACTGGGGAGAAGGGAGAGAGAGGAGGGATGCAATACAGTAGGGCCAGGCTggCAAGGATCATGCATGCCTTATTCATATTTGTGTTATTCAAGGATTCTACTCTGGGTTCTATTATGGGGCCTGGCCTAAAGTGGTTGTTCAAGAAATGTGTGTTAGAGAAATCATACATAAACTAGCAATTCTCATTTGGATTCCTGTATCTGAACAACTAACTTTCAGCTTCTTCAGTGGGATAAAGAAGAAAAATGGGGTTTAAAGTACATACTATTCAGTATTAATGTAGAATTTAACAGCTGCCATCCAAGTGCAGAATCCT	10	34	Insertion	0.05	2	KCDGQEGHD*	KCDGQEGHD*	AAGTGTGATGGGCAAGAAGGGCACGATTGAGTAGAGTGGAAAGGAGGGAGACTGGGGAGAAGGGAGAGAGAGGAGGGATGCAATACAGTAGGGCCAGGCTGGCAAGGATCATGCATGCCTTATTCATATTTGTGTTATTCAAGGATTCTACTCTGGGTTCTATTATGGGGCCTGGCCTAAAGTGGTTGTTCAAGAAATGTGTGTTAGAGAAATCATACATAAACTAGCAATTCTCATTTGGATTCCTGTATCTGAACAACTAACTTTCAGCTTCTTCAGTGGGATAAAGAAGAAAAATGGGGTTTAAAGTACATACTATTCAGTATTAATGTAGAATTTAACAGCTGCCATCCAAGTGCAGAATCCT	AAGTGTGATGGGCAAGAAGGGCATGATTGAGTAGAGTGGAAAGGAGGGAGACTGGGGAGAAGGGAGAGAGAGGAGGGATGCAATACAGTAGGGCCAGGCGCAAGGATCATGCATGCCTTATTCATATTTGTGTTATTCAAGGATTCTACTCTGGGTTCTATTATGGGGCCTGGCCTAAAGTGGTTGTTCAAGAAATGTGTGTTAGAGAAATCATACATAAACTAGCAATTCTCATTTGGATTCCTGTATCTGAACAACTAACTTTCAGCTTCTTCAGTGGGATAAAGAAGAAAAATGGGGTTTAAAGTACATACTATTCAGTATTAATGTAGAATTTAACAGCTGCCATCCAAGTGCAGAATCCT
AAGTGTGATGGGCAAGAAGGGCATGATTGAGTAGAGTGGAAAGGAGGGAGACTGGGGAGAAGG--GAGAGAGGAGGGATGCAATACAGT-------------AGGATCATGCATGCCTTATTCATATTTGTGTTATTCAAGGATTCTACTCTGGGTTCTATTATGGGGCCTGGCCTAAAGTGGTTGTTCAAGAAATGTGTGTTAGAGAAATCATACATAAACTAGCAATTCTCATTTGGATTCCTGTATCTGAACAACTAACTTTCAGCTTCTTCAGTGGGATAAAGAAGAAAAATGGGGTTTAAAGTACATACTATTCAGTATTAATGTAGAATTTAACAGCTGCCATCCAAGTGCAGAATCCT	10	34	Deletion	0.05	-15	KCDGQEGHD*	KCDGQEGHD*	AAGTGTGATGGGCAAGAAGGGCATGATTGAGTAGAGTGGAAAGGAGGGAGACTGGGGAGAAGG--GAGAGAGGAGGGATGCAATACAGT-------------AGGATCATGCATGCCTTATTCATATTTGTGTTATTCAAGGATTCTACTCTGGGTTCTATTATGGGGCCTGGCCTAAAGTGGTTGTTCAAGAAATGTGTGTTAGAGAAATCATACATAAACTAGCAATTCTCATTTGGATTCCTGTATCTGAACAACTAACTTTCAGCTTCTTCAGTGGGATAAAGAAGAAAAATGGGGTTTAAAGTACATACTATTCAGTATTAATGTAGAATTTAACAGCTGCCATCCAAGTGCAGAATCCT	AAGTGTGATGGGCAAGAAGGGCATGATTGAGTAGAGTGGAAAGGAGGGAGACTGGGGAGAAGGGAGAGAGAGGAGGGATGCAATACAGTAGGGCCAGGCGCAAGGATCATGCATGCCTTATTCATATTTGTGTTATTCAAGGATTCTACTCTGGGTTCTATTATGGGGCCTGGCCTAAAGTGGTTGTTCAAGAAATGTGTGTTAGAGAAATCATACATAAACTAGCAATTCTCATTTGGATTCCTGTATCTGAACAACTAACTTTCAGCTTCTTCAGTGGGATAAAGAAGAAAAATGGGGTTTAAAGTACATACTATTCAGTATTAATGTAGAATTTAACAGCTGCCATCCAAGTGCAGAATCCT
AAGTGTGATGGGCAAGAAGGGCATGATTGAGTAGAGTGGAAAGGAGGGAGACTGGGGAGAAGGGAGAGAGAGGAGGGATGCAATACAGTAGGGC-----------------CATGCCTTATTCATATTTGTGTTATTCAAGGATTCTACTCTGGGTTCTATTATGGGGCCTGGCCTAAAGTGGTTGTTCAAGAAATGTGTGTTAGAGAAATCATACATAAACTAGCAATTCTCATTTGGATTCCTGTATCTGAACAACTAACTTTCAGCTTCTTCAGTGGGATAAAGAAGAAAAATGGGGTTTAAAGTACATACTATTCAGTATTAATGTAGAATTTAACAGCTGCCATCCAAGTGCAGAATCCT	10	35	Deletion	0.05	-17	KCDGQEGHD*	KCDGQEGHD*	AAGTGTGATGGGCAAGAAGGGCATGATTGAGTAGAGTGGAAAGGAGGGAGACTGGGGAGAAGGGAGAGAGAGGAGGGATGCAATACAGTAGGGC-----------------CATGCCTTATTCATATTTGTGTTATTCAAGGATTCTACTCTGGGTTCTATTATGGGGCCTGGCCTAAAGTGGTTGTTCAAGAAATGTGTGTTAGAGAAATCATACATAAACTAGCAATTCTCATTTGGATTCCTGTATCTGAACAACTAACTTTCAGCTTCTTCAGTGGGATAAAGAAGAAAAATGGGGTTTAAAGTACATACTATTCAGTATTAATGTAGAATTTAACAGCTGCCATCCAAGTGCAGAATCCT	AAGTGTGATGGGCAAGAAGGGCATGATTGAGTAGAGTGGAAAGGAGGGAGACTGGGGAGAAGGGAGAGAGAGGAGGGATGCAATACAGTAGGGCCAGGCGCAAGGATCATGCATGCCTTATTCATATTTGTGTTATTCAAGGATTCTACTCTGGGTTCTATTATGGGGCCTGGCCTAAAGTGGTTGTTCAAGAAATGTGTGTTAGAGAAATCATACATAAACTAGCAATTCTCATTTGGATTCCTGTATCTGAACAACTAACTTTCAGCTTCTTCAGTGGGATAAAGAAGAAAAATGGGGTTTAAAGTACATACTATTCAGTATTAATGTAGAATTTAACAGCTGCCATCCAAGTGCAGAATCCT
AAGTGTGATGGGCAAGAAGGGCATGATTGAGTAGAGTGGAAAGGAGGGAGACTGGGGAGAAGGGAGAGAGAGGAGGGATGCAATACAGTAGGGCCAGGCGCAAGGATCATGCATGCCTTATTCATATTTGCGTTATTCAAGGATTCTACTCTGGGTTCTATTATGGGGCCTGGCCTAAAGTGGTTGTTCAAGAAATGTGTGTTAGAGAAATCATACATAAACTAGCAATTCTCATTTGGATTCCTGTATCTGAACAACTAACTTTCAGCTTCTTCAGTGGGATAAAGAAGAAAAATGGGGTTTAAAGTACATACTATTCAGTATTAATGTAGAATTTAACAGCTGCCATCCAAGTGCAGAATCCT	10	34	1 Base Change	0.05	0	KCDGQEGHD*	KCDGQEGHD*	AAGTGTGATGGGCAAGAAGGGCATGATTGAGTAGAGTGGAAAGGAGGGAGACTGGGGAGAAGGGAGAGAGAGGAGGGATGCAATACAGTAGGGCCAGGCGCAAGGATCATGCATGCCTTATTCATATTTGCGTTATTCAAGGATTCTACTCTGGGTTCTATTATGGGGCCTGGCCTAAAGTGGTTGTTCAAGAAATGTGTGTTAGAGAAATCATACATAAACTAGCAATTCTCATTTGGATTCCTGTATCTGAACAACTAACTTTCAGCTTCTTCAGTGGGATAAAGAAGAAAAATGGGGTTTAAAGTACATACTATTCAGTATTAATGTAGAATTTAACAGCTGCCATCCAAGTGCAGAATCCT	AAGTGTGATGGGCAAGAAGGGCATGATTGAGTAGAGTGGAAAGGAGGGAGACTGGGGAGAAGGGAGAGAGAGGAGGGATGCAATACAGTAGGGCCAGGCGCAAGGATCATGCATGCCTTATTCATATTTGTGTTATTCAAGGATTCTACTCTGGGTTCTATTATGGGGCCTGGCCTAAAGTGGTTGTTCAAGAAATGTGTGTTAGAGAAATCATACATAAACTAGCAATTCTCATTTGGATTCCTGTATCTGAACAACTAACTTTCAGCTTCTTCAGTGGGATAAAGAAGAAAAATGGGGTTTAAAGTACATACTATTCAGTATTAATGTAGAATTTAACAGCTGCCATCCAAGTGCAGAATCCT
AAGTGTGATGGGCAAGAAGGGCATGATTGAGTAGAGTGGAAAGGAGGGAGACTGGGGAGAAGGGAGAGAGAGGAGGGATGCAATACAGTAGGGCCAGGCGCAAGGATCATGCATGCCTTATTCATATTTGTGTTATTCAAGGACTCTACTCTGGGTTCTATTATGGGGCCTGGCCTAAAGTGGTTGTTCAAGAAATGTGTGTTAGAGAAATCATACATAAACTAGCAATTCTCATTTGGATTCCTGTATCTGAACAACTAACTTTCAGCTTCTTCAGTGGGATAAAGAAGAAAAATGGGGTTTAAAGTACATACTATTCAGTATTAATGTAGAATTTAACAGCTGCCATCCAAGTGCAGAATCCT	10	34	1 Base Change	0.05	0	KCDGQEGHD*	KCDGQEGHD*	AAGTGTGATGGGCAAGAAGGGCATGATTGAGTAGAGTGGAAAGGAGGGAGACTGGGGAGAAGGGAGAGAGAGGAGGGATGCAATACAGTAGGGCCAGGCGCAAGGATCATGCATGCCTTATTCATATTTGTGTTATTCAAGGACTCTACTCTGGGTTCTATTATGGGGCCTGGCCTAAAGTGGTTGTTCAAGAAATGTGTGTTAGAGAAATCATACATAAACTAGCAATTCTCATTTGGATTCCTGTATCTGAACAACTAACTTTCAGCTTCTTCAGTGGGATAAAGAAGAAAAATGGGGTTTAAAGTACATACTATTCAGTATTAATGTAGAATTTAACAGCTGCCATCCAAGTGCAGAATCCT	AAGTGTGATGGGCAAGAAGGGCATGATTGAGTAGAGTGGAAAGGAGGGAGACTGGGGAGAAGGGAGAGAGAGGAGGGATGCAATACAGTAGGGCCAGGCGCAAGGATCATGCATGCCTTATTCATATTTGTGTTATTCAAGGATTCTACTCTGGGTTCTATTATGGGGCCTGGCCTAAAGTGGTTGTTCAAGAAATGTGTGTTAGAGAAATCATACATAAACTAGCAATTCTCATTTGGATTCCTGTATCTGAACAACTAACTTTCAGCTTCTTCAGTGGGATAAAGAAGAAAAATGGGGTTTAAAGTACATACTATTCAGTATTAATGTAGAATTTAACAGCTGCCATCCAAGTGCAGAATCCT
AAGTGTGATGGGCAAGAAGGGCATGATTGAGTAGAGTGGAAAGGAGGGAGACTGGGGAGAAGGGAGAGAGAGGAGGGATGCAATACAGTAGGGCCAGGCGCAAGGATCATGCATGCCTTATTCATATTTGTGTTATTCAAGGATTCTACTCTGGGTTCTATTATGGGGCCTGGCCTAAAGTGGTTGCTCAAGAAATGTGTGTTAGAGAAATCATACATAAACTAGCAATTCTCATTTGGATTCCTGTATCTGAACAACTAACTTTCAGCTTCTTCAGTGGGATAAAGAAGAAAAATGGGGTTTAAAGTACATACTATTCAGTATTAATGTAGAATTTAACAGCTGCCATCCAAGTGCAGAATCCT	10	35	1 Base Change	0.05	0	KCDGQEGHD*	KCDGQEGHD*	AAGTGTGATGGGCAAGAAGGGCATGATTGAGTAGAGTGGAAAGGAGGGAGACTGGGGAGAAGGGAGAGAGAGGAGGGATGCAATACAGTAGGGCCAGGCGCAAGGATCATGCATGCCTTATTCATATTTGTGTTATTCAAGGATTCTACTCTGGGTTCTATTATGGGGCCTGGCCTAAAGTGGTTGCTCAAGAAATGTGTGTTAGAGAAATCATACATAAACTAGCAATTCTCATTTGGATTCCTGTATCTGAACAACTAACTTTCAGCTTCTTCAGTGGGATAAAGAAGAAAAATGGGGTTTAAAGTACATACTATTCAGTATTAATGTAGAATTTAACAGCTGCCATCCAAGTGCAGAATCCT	AAGTGTGATGGGCAAGAAGGGCATGATTGAGTAGAGTGGAAAGGAGGGAGACTGGGGAGAAGGGAGAGAGAGGAGGGATGCAATACAGTAGGGCCAGGCGCAAGGATCATGCATGCCTTATTCATATTTGTGTTATTCAAGGATTCTACTCTGGGTTCTATTATGGGGCCTGGCCTAAAGTGGTTGTTCAAGAAATGTGTGTTAGAGAAATCATACATAAACTAGCAATTCTCATTTGGATTCCTGTATCTGAACAACTAACTTTCAGCTTCTTCAGTGGGATAAAGAAGAAAAATGGGGTTTAAAGTACATACTATTCAGTATTAATGTAGAATTTAACAGCTGCCATCCAAGTGCAGAATCCT
AAGTGTGATGGGCAAGAAGGGCATGATTGAGTAGAGTGGAAAGGAGGGAGACTGGGGAGAAGGGAGAGAGAGGAGGGATGCAATACAGTAGGGCCAGGCGCAAGGATCATGCATGCCTTATTCATATTTGTGTTATTCAAGGATTCTACTCTGGGTTCTATTATGGGGCCTGGCCTAAAGTGGTTGTTCAAGAAATGTGTGTTAGAGAGATCATACATAAACTAGCAATTCTCATTTGGATTCCTGTATCTGAACAACTAACTTTCAGCTTCTTCAGTGGGATAAAGAAGAAAAATGGGGTTTAAAGTACATACTATTCAGTATTAATGTAGAATTTAACAGCTGCCATCCAAGTGCAGAATCCT	10	34	1 Base Change	0.05	0	KCDGQEGHD*	KCDGQEGHD*	AAGTGTGATGGGCAAGAAGGGCATGATTGAGTAGAGTGGAAAGGAGGGAGACTGGGGAGAAGGGAGAGAGAGGAGGGATGCAATACAGTAGGGCCAGGCGCAAGGATCATGCATGCCTTATTCATATTTGTGTTATTCAAGGATTCTACTCTGGGTTCTATTATGGGGCCTGGCCTAAAGTGGTTGTTCAAGAAATGTGTGTTAGAGAGATCATACATAAACTAGCAATTCTCATTTGGATTCCTGTATCTGAACAACTAACTTTCAGCTTCTTCAGTGGGATAAAGAAGAAAAATGGGGTTTAAAGTACATACTATTCAGTATTAATGTAGAATTTAACAGCTGCCATCCAAGTGCAGAATCCT	AAGTGTGATGGGCAAGAAGGGCATGATTGAGTAGAGTGGAAAGGAGGGAGACTGGGGAGAAGGGAGAGAGAGGAGGGATGCAATACAGTAGGGCCAGGCGCAAGGATCATGCATGCCTTATTCATATTTGTGTTATTCAAGGATTCTACTCTGGGTTCTATTATGGGGCCTGGCCTAAAGTGGTTGTTCAAGAAATGTGTGTTAGAGAAATCATACATAAACTAGCAATTCTCATTTGGATTCCTGTATCTGAACAACTAACTTTCAGCTTCTTCAGTGGGATAAAGAAGAAAAATGGGGTTTAAAGTACATACTATTCAGTATTAATGTAGAATTTAACAGCTGCCATCCAAGTGCAGAATCCT
AAGTGTGATGGGCAAGAAGGGCATGATTGAGTAGAGTGGAAAGGAGGGAGACTGGGGAGAAGGGAGAGAGAGGAGGGATGCAATACAGTAGGGCCAGGCGCAAGGATCATGCATGCCTTATTCATATTTGTGTTATTCAAGGATTCTACTCTGGGTTCTATTATGGGGCCTGGCCTAAAGTGGTTGTTCAAGAAGTGTGTGTTAGAGAAATCATACATAAACTAGCAATTCTCATTTGGATTCCTGTATCTGAACAACTAACTTTCAGCTTCTTCAGTGGGATAAAGAAGAAAAATGGGGTTTAAAGTACATACTATTCAGTATTAATGTAGAATTTAACAGCTGCCATCCAAGTGCAGAATCCT	10	34	1 Base Change	0.05	0	KCDGQEGHD*	KCDGQEGHD*	AAGTGTGATGGGCAAGAAGGGCATGATTGAGTAGAGTGGAAAGGAGGGAGACTGGGGAGAAGGGAGAGAGAGGAGGGATGCAATACAGTAGGGCCAGGCGCAAGGATCATGCATGCCTTATTCATATTTGTGTTATTCAAGGATTCTACTCTGGGTTCTATTATGGGGCCTGGCCTAAAGTGGTTGTTCAAGAAGTGTGTGTTAGAGAAATCATACATAAACTAGCAATTCTCATTTGGATTCCTGTATCTGAACAACTAACTTTCAGCTTCTTCAGTGGGATAAAGAAGAAAAATGGGGTTTAAAGTACATACTATTCAGTATTAATGTAGAATTTAACAGCTGCCATCCAAGTGCAGAATCCT	AAGTGTGATGGGCAAGAAGGGCATGATTGAGTAGAGTGGAAAGGAGGGAGACTGGGGAGAAGGGAGAGAGAGGAGGGATGCAATACAGTAGGGCCAGGCGCAAGGATCATGCATGCCTTATTCATATTTGTGTTATTCAAGGATTCTACTCTGGGTTCTATTATGGGGCCTGGCCTAAAGTGGTTGTTCAAGAAATGTGTGTTAGAGAAATCATACATAAACTAGCAATTCTCATTTGGATTCCTGTATCTGAACAACTAACTTTCAGCTTCTTCAGTGGGATAAAGAAGAAAAATGGGGTTTAAAGTACATACTATTCAGTATTAATGTAGAATTTAACAGCTGCCATCCAAGTGCAGAATCCT
AAGTGTGATGGGCAAGAAGGGCATGATTGAGTAGAGTGGAAAGGAGGGAGACTGGGGAGAAGGGAGAGAGAGGAGGGATGCAATACAGTAGGGCCAGGCGCAAGGATCATGCATGCCTTATTCATATTTGTGTTATTCAAGGATTCTACTCTGGGTTCTATTATGGGGCCTGGCCTAAAGTGGTTGTTCAAGGAATGTGTGTTAGAGAAATCATACATAAACTAGCAATTCTCATTTGGATTCCTGTATCTGAACAACTAACTTTCAGCTTCTTCAGTGGGATAAAGAAGAAAAATGGGGTTTAAAGTACATACTATTCAGTATTAATGTAGAATTTAACAGCTGCCATCCAAGTGCAGAATCCT	10	34	1 Base Change	0.05	0	KCDGQEGHD*	KCDGQEGHD*	AAGTGTGATGGGCAAGAAGGGCATGATTGAGTAGAGTGGAAAGGAGGGAGACTGGGGAGAAGGGAGAGAGAGGAGGGATGCAATACAGTAGGGCCAGGCGCAAGGATCATGCATGCCTTATTCATATTTGTGTTATTCAAGGATTCTACTCTGGGTTCTATTATGGGGCCTGGCCTAAAGTGGTTGTTCAAGGAATGTGTGTTAGAGAAATCATACATAAACTAGCAATTCTCATTTGGATTCCTGTATCTGAACAACTAACTTTCAGCTTCTTCAGTGGGATAAAGAAGAAAAATGGGGTTTAAAGTACATACTATTCAGTATTAATGTAGAATTTAACAGCTGCCATCCAAGTGCAGAATCCT	AAGTGTGATGGGCAAGAAGGGCATGATTGAGTAGAGTGGAAAGGAGGGAGACTGGGGAGAAGGGAGAGAGAGGAGGGATGCAATACAGTAGGGCCAGGCGCAAGGATCATGCATGCCTTATTCATATTTGTGTTATTCAAGGATTCTACTCTGGGTTCTATTATGGGGCCTGGCCTAAAGTGGTTGTTCAAGAAATGTGTGTTAGAGAAATCATACATAAACTAGCAATTCTCATTTGGATTCCTGTATCTGAACAACTAACTTTCAGCTTCTTCAGTGGGATAAAGAAGAAAAATGGGGTTTAAAGTACATACTATTCAGTATTAATGTAGAATTTAACAGCTGCCATCCAAGTGCAGAATCCT
AAGTGTGATGGGCAAGAAGGGCATGATTGAGTAGAGTGGAAAGGAGGGAGACTGGGGAGAAGGGAGAGAGAGGAGGGATGCAATACAGTAGGGCCAGGCTggCAAGGATCATGCATGCCTTATTCATATTTGTGTTATTCAAGGATTCTACTCTGGGTTCTATTATGGGGCCTGGCCTAAAGTGGTTGTCCAAGAAATGTGTGTTAGAGAAATCATACATAAACTAGCAATTCTCATTTGGATTCCTGTATCTGAACAACTAACTTTCAGCTTCTTCAGTGGGATAAAGAAGAAAAATGGGGTTTAAAGTACATACTATTCAGTATTAATGTAGAATTTAACAGCTGCCATCCAAGTGCAGAATCCT	10	35	Insertion	0.05	2	KCDGQEGHD*	KCDGQEGHD*	AAGTGTGATGGGCAAGAAGGGCATGATTGAGTAGAGTGGAAAGGAGGGAGACTGGGGAGAAGGGAGAGAGAGGAGGGATGCAATACAGTAGGGCCAGGCTGGCAAGGATCATGCATGCCTTATTCATATTTGTGTTATTCAAGGATTCTACTCTGGGTTCTATTATGGGGCCTGGCCTAAAGTGGTTGTCCAAGAAATGTGTGTTAGAGAAATCATACATAAACTAGCAATTCTCATTTGGATTCCTGTATCTGAACAACTAACTTTCAGCTTCTTCAGTGGGATAAAGAAGAAAAATGGGGTTTAAAGTACATACTATTCAGTATTAATGTAGAATTTAACAGCTGCCATCCAAGTGCAGAATCCT	AAGTGTGATGGGCAAGAAGGGCATGATTGAGTAGAGTGGAAAGGAGGGAGACTGGGGAGAAGGGAGAGAGAGGAGGGATGCAATACAGTAGGGCCAGGCGCAAGGATCATGCATGCCTTATTCATATTTGTGTTATTCAAGGATTCTACTCTGGGTTCTATTATGGGGCCTGGCCTAAAGTGGTTGTTCAAGAAATGTGTGTTAGAGAAATCATACATAAACTAGCAATTCTCATTTGGATTCCTGTATCTGAACAACTAACTTTCAGCTTCTTCAGTGGGATAAAGAAGAAAAATGGGGTTTAAAGTACATACTATTCAGTATTAATGTAGAATTTAACAGCTGCCATCCAAGTGCAGAATCCT
AAGTGTGATGGGCAAGAAGGGCATGATTGAGTAGAGTGGAAAGGAGGGAGACTGGGGAGAAGGGAGAGAGAGGAGGGATGCAATACAGTAGGGCCAGTGGCAAGGATCATGCATGCCTTATTCATATTTGTGTTATTCAAGGATTCTACTCTGGGTTCTATTATGGGGCCTGGCCTAAAGTGGTTGTTCAAGAAATGTGTGTTAGAGAAATCATACATAAACTAGCAATTCTCATTTGGATTCCTGTATCTGAACAACTAACTTTCAGCTTCTTCAGTGGGATAAAGAAGAAAAATGGGGTTTAAAGTACATACTATTCAGTATTAATGTAGAATTTAACAGCTGCCATCCAAGTGCAGAATCCT	10	34	2 Base Changes	0.05	0	KCDGQEGHD*	KCDGQEGHD*	AAGTGTGATGGGCAAGAAGGGCATGATTGAGTAGAGTGGAAAGGAGGGAGACTGGGGAGAAGGGAGAGAGAGGAGGGATGCAATACAGTAGGGCCAGTGGCAAGGATCATGCATGCCTTATTCATATTTGTGTTATTCAAGGATTCTACTCTGGGTTCTATTATGGGGCCTGGCCTAAAGTGGTTGTTCAAGAAATGTGTGTTAGAGAAATCATACATAAACTAGCAATTCTCATTTGGATTCCTGTATCTGAACAACTAACTTTCAGCTTCTTCAGTGGGATAAAGAAGAAAAATGGGGTTTAAAGTACATACTATTCAGTATTAATGTAGAATTTAACAGCTGCCATCCAAGTGCAGAATCCT	AAGTGTGATGGGCAAGAAGGGCATGATTGAGTAGAGTGGAAAGGAGGGAGACTGGGGAGAAGGGAGAGAGAGGAGGGATGCAATACAGTAGGGCCAGGCGCAAGGATCATGCATGCCTTATTCATATTTGTGTTATTCAAGGATTCTACTCTGGGTTCTATTATGGGGCCTGGCCTAAAGTGGTTGTTCAAGAAATGTGTGTTAGAGAAATCATACATAAACTAGCAATTCTCATTTGGATTCCTGTATCTGAACAACTAACTTTCAGCTTCTTCAGTGGGATAAAGAAGAAAAATGGGGTTTAAAGTACATACTATTCAGTATTAATGTAGAATTTAACAGCTGCCATCCAAGTGCAGAATCCT
AAGTGTGATGGGCAAGAAGGGCATGATTGAGTAGAGTGGAAAGGAGGGAGACTGGGGAGAAGGGAGAGAGGGGAGGGATGCAATACAGTAGGGCCAGGCTggCAAGGATCATGCATGCCTTATTCATATTTGTGTTATTCAAGGATTCTACTCTGGGTTCTATTATGGGGCCTGGCCTAAAGTGGTTGTTCAAGAAATGTGTGTTAGAGAAATCATACATAAACTAGCAATTCTCATTTGGATTCCTGTATCTGAACAACTAACTTTCAGCTTCTTCAGTGGGATAAAGAAGAAAAATGGGGTTTAAAGTACATACTATTCAGTATTAATGTAGAATTTAACAGCTGCCATCCAAGTGCAGAATCCT	10	35	Insertion	0.05	2	KCDGQEGHD*	KCDGQEGHD*	AAGTGTGATGGGCAAGAAGGGCATGATTGAGTAGAGTGGAAAGGAGGGAGACTGGGGAGAAGGGAGAGAGGGGAGGGATGCAATACAGTAGGGCCAGGCTGGCAAGGATCATGCATGCCTTATTCATATTTGTGTTATTCAAGGATTCTACTCTGGGTTCTATTATGGGGCCTGGCCTAAAGTGGTTGTTCAAGAAATGTGTGTTAGAGAAATCATACATAAACTAGCAATTCTCATTTGGATTCCTGTATCTGAACAACTAACTTTCAGCTTCTTCAGTGGGATAAAGAAGAAAAATGGGGTTTAAAGTACATACTATTCAGTATTAATGTAGAATTTAACAGCTGCCATCCAAGTGCAGAATCCT	AAGTGTGATGGGCAAGAAGGGCATGATTGAGTAGAGTGGAAAGGAGGGAGACTGGGGAGAAGGGAGAGAGAGGAGGGATGCAATACAGTAGGGCCAGGCGCAAGGATCATGCATGCCTTATTCATATTTGTGTTATTCAAGGATTCTACTCTGGGTTCTATTATGGGGCCTGGCCTAAAGTGGTTGTTCAAGAAATGTGTGTTAGAGAAATCATACATAAACTAGCAATTCTCATTTGGATTCCTGTATCTGAACAACTAACTTTCAGCTTCTTCAGTGGGATAAAGAAGAAAAATGGGGTTTAAAGTACATACTATTCAGTATTAATGTAGAATTTAACAGCTGCCATCCAAGTGCAGAATCCT
AAGTGTGATGGGCAAGAAGGGCATGATTGAGTAGAGTGGAAAGGAGGGAGACTGGGGAGAAGGGAGAGAGAGGAGGGATGCAATACA-----------------------GCATGCCTTATTCATATTTGTGTTATTCAAGGATTCTACTCTGGGTTCTATTATGGGGCCTGGCCTAAAGTGGTTGTTCAAGAAATGTGTGTTAGAGAAATCATACATAAACTAGCAATTCTCATTTGGATTCCTGTATCTGAACAACTAACTTTCAGCTTCTTCAGTGGGATAAAGAAGAAAAATGGGGTTTAAAGTACATACTATTCAGTATTAATGTAGAATTTAACAGCTGCCATCCAAGTGCAGAATCCT	9	34	Deletion	0.05	-23	KCDGQEGHD*	KCDGQEGHD*	AAGTGTGATGGGCAAGAAGGGCATGATTGAGTAGAGTGGAAAGGAGGGAGACTGGGGAGAAGGGAGAGAGAGGAGGGATGCAATACA-----------------------GCATGCCTTATTCATATTTGTGTTATTCAAGGATTCTACTCTGGGTTCTATTATGGGGCCTGGCCTAAAGTGGTTGTTCAAGAAATGTGTGTTAGAGAAATCATACATAAACTAGCAATTCTCATTTGGATTCCTGTATCTGAACAACTAACTTTCAGCTTCTTCAGTGGGATAAAGAAGAAAAATGGGGTTTAAAGTACATACTATTCAGTATTAATGTAGAATTTAACAGCTGCCATCCAAGTGCAGAATCCT	AAGTGTGATGGGCAAGAAGGGCATGATTGAGTAGAGTGGAAAGGAGGGAGACTGGGGAGAAGGGAGAGAGAGGAGGGATGCAATACAGTAGGGCCAGGCGCAAGGATCATGCATGCCTTATTCATATTTGTGTTATTCAAGGATTCTACTCTGGGTTCTATTATGGGGCCTGGCCTAAAGTGGTTGTTCAAGAAATGTGTGTTAGAGAAATCATACATAAACTAGCAATTCTCATTTGGATTCCTGTATCTGAACAACTAACTTTCAGCTTCTTCAGTGGGATAAAGAAGAAAAATGGGGTTTAAAGTACATACTATTCAGTATTAATGTAGAATTTAACAGCTGCCATCCAAGTGCAGAATCCT
AAGTGTGATGGGCAAGAAGGGCATGATTGAGTAGAGTGGAAAGGAGGGAGACTGGGGAGAAGGGAGAGAGAGGAGGGATGCAATACAGTAGGGCC-------AGGATCATGCATGCCTTATTCATATTTGTGTTATTCAAGGACTCTACTCTGGGTTCTATTATGGGGCCTGGCCTAAAGTGGTTGTTCAAGAAATGTGTGTTAGAGAAATCATACATAAACTAGCAATTCTCATTTGGATTCCTGTATCTGAACAACTAACTTTCAGCTTCTTCAGTGGGATAAAGAAGAAAAATGGGGTTTAAAGTACATACTATTCAGTATTAATGTAGAATTTAACAGCTGCCATCCAAGTGCAGAATCCT	9	35	Deletion	0.05	-7	KCDGQEGHD*	KCDGQEGHD*	AAGTGTGATGGGCAAGAAGGGCATGATTGAGTAGAGTGGAAAGGAGGGAGACTGGGGAGAAGGGAGAGAGAGGAGGGATGCAATACAGTAGGGCC-------AGGATCATGCATGCCTTATTCATATTTGTGTTATTCAAGGACTCTACTCTGGGTTCTATTATGGGGCCTGGCCTAAAGTGGTTGTTCAAGAAATGTGTGTTAGAGAAATCATACATAAACTAGCAATTCTCATTTGGATTCCTGTATCTGAACAACTAACTTTCAGCTTCTTCAGTGGGATAAAGAAGAAAAATGGGGTTTAAAGTACATACTATTCAGTATTAATGTAGAATTTAACAGCTGCCATCCAAGTGCAGAATCCT	AAGTGTGATGGGCAAGAAGGGCATGATTGAGTAGAGTGGAAAGGAGGGAGACTGGGGAGAAGGGAGAGAGAGGAGGGATGCAATACAGTAGGGCCAGGCGCAAGGATCATGCATGCCTTATTCATATTTGTGTTATTCAAGGATTCTACTCTGGGTTCTATTATGGGGCCTGGCCTAAAGTGGTTGTTCAAGAAATGTGTGTTAGAGAAATCATACATAAACTAGCAATTCTCATTTGGATTCCTGTATCTGAACAACTAACTTTCAGCTTCTTCAGTGGGATAAAGAAGAAAAATGGGGTTTAAAGTACATACTATTCAGTATTAATGTAGAATTTAACAGCTGCCATCCAAGTGCAGAATCCT
AAGTGTGATGGGCAAGAAGGGCATGATTGAGTAGAGTGGAAAGGAGGGAGACTGGGGAGAAGGGAGAGAGAGGAGGGATGCAATACAGTAGGGCCAG--GCAAGGATCATGCATGCCTTATTCATATTTGTGTTATTCAAGGATTCTACTCTGGGCTCTATTATGGGGCCTGGCCTAAAGTGGTTGTTCAAGAAATGTGTGTTAGAGAAATCATACATAAACTAGCAATTCTCATTTGGATTCCTGTATCTGAACAACTAACTTTCAGCTTCTTCAGTGGGATAAAGAAGAAAAATGGGGTTTAAAGTACATACTATTCAGTATTAATGTAGAATTTAACAGCTGCCATCCAAGTGCAGAATCCT	9	34	Deletion	0.05	-2	KCDGQEGHD*	KCDGQEGHD*	AAGTGTGATGGGCAAGAAGGGCATGATTGAGTAGAGTGGAAAGGAGGGAGACTGGGGAGAAGGGAGAGAGAGGAGGGATGCAATACAGTAGGGCCAG--GCAAGGATCATGCATGCCTTATTCATATTTGTGTTATTCAAGGATTCTACTCTGGGCTCTATTATGGGGCCTGGCCTAAAGTGGTTGTTCAAGAAATGTGTGTTAGAGAAATCATACATAAACTAGCAATTCTCATTTGGATTCCTGTATCTGAACAACTAACTTTCAGCTTCTTCAGTGGGATAAAGAAGAAAAATGGGGTTTAAAGTACATACTATTCAGTATTAATGTAGAATTTAACAGCTGCCATCCAAGTGCAGAATCCT	AAGTGTGATGGGCAAGAAGGGCATGATTGAGTAGAGTGGAAAGGAGGGAGACTGGGGAGAAGGGAGAGAGAGGAGGGATGCAATACAGTAGGGCCAGGCGCAAGGATCATGCATGCCTTATTCATATTTGTGTTATTCAAGGATTCTACTCTGGGTTCTATTATGGGGCCTGGCCTAAAGTGGTTGTTCAAGAAATGTGTGTTAGAGAAATCATACATAAACTAGCAATTCTCATTTGGATTCCTGTATCTGAACAACTAACTTTCAGCTTCTTCAGTGGGATAAAGAAGAAAAATGGGGTTTAAAGTACATACTATTCAGTATTAATGTAGAATTTAACAGCTGCCATCCAAGTGCAGAATCCT
AAGTGTGATGGGCAAGAAGGGCATGATTGAGTAGAGTGGAAAGGAGGGAGACTGGGGAGAAGGGAGAGAGAGGAGGGATGCAATACAGTAGGGCCAG--GCAAGGATCATGCATGCCTTATTCATATTTGTGTTATTCAAGGATTCTACTCTGGGTTCTATTATGGGGCCTGGCCTAAAGTGGTTGTTCAAGAAATGTGTGTTAGAGAAATCATACATAAACTAGCAATTCTCATTTGGATTCCTGTATCTGAACAACTAACTTTCAGCTTCTTCAGTGGGATAAAGAAGAAAAATGGGGTTTAAGGTACATACTATTCAGTATTAATGTAGAATTTAACAGCTGCCATCCAAGTGCAGAATCCT	9	34	Deletion	0.05	-2	KCDGQEGHD*	KCDGQEGHD*	AAGTGTGATGGGCAAGAAGGGCATGATTGAGTAGAGTGGAAAGGAGGGAGACTGGGGAGAAGGGAGAGAGAGGAGGGATGCAATACAGTAGGGCCAG--GCAAGGATCATGCATGCCTTATTCATATTTGTGTTATTCAAGGATTCTACTCTGGGTTCTATTATGGGGCCTGGCCTAAAGTGGTTGTTCAAGAAATGTGTGTTAGAGAAATCATACATAAACTAGCAATTCTCATTTGGATTCCTGTATCTGAACAACTAACTTTCAGCTTCTTCAGTGGGATAAAGAAGAAAAATGGGGTTTAAGGTACATACTATTCAGTATTAATGTAGAATTTAACAGCTGCCATCCAAGTGCAGAATCCT	AAGTGTGATGGGCAAGAAGGGCATGATTGAGTAGAGTGGAAAGGAGGGAGACTGGGGAGAAGGGAGAGAGAGGAGGGATGCAATACAGTAGGGCCAGGCGCAAGGATCATGCATGCCTTATTCATATTTGTGTTATTCAAGGATTCTACTCTGGGTTCTATTATGGGGCCTGGCCTAAAGTGGTTGTTCAAGAAATGTGTGTTAGAGAAATCATACATAAACTAGCAATTCTCATTTGGATTCCTGTATCTGAACAACTAACTTTCAGCTTCTTCAGTGGGATAAAGAAGAAAAATGGGGTTTAAAGTACATACTATTCAGTATTAATGTAGAATTTAACAGCTGCCATCCAAGTGCAGAATCCT
AAGTGTGATGGGCAAGAAGGGCATGATTGAGTAGAGTGGAAAGGAGGGAGACTGGGGAGAAGGGAGAGAGAGGAGGGATGCAATACAGTAGGGCCAGGCTggCAAGGATCATGCATGCCTTATTCATATTTGTGTTATTCAAGGATTCTACTCTGGGTCCTATTATGGGGCCTGGCCTAAAGTGGTTGTTCAAGAAATGTGTGTTAGAGAAATCATACATAAACTAGCAATTCTCATTTGGATTCCTGTATCTGAACAACTAACTTTCAGCTTCTTCAGTGGGATAAAGAAGAAAAATGGGGTTTAAAGTACATACTATTCAGTATTAATGTAGAATTTAACAGCTGCCATCCAAGTGCAGAATCCT	9	35	Insertion	0.05	2	KCDGQEGHD*	KCDGQEGHD*	AAGTGTGATGGGCAAGAAGGGCATGATTGAGTAGAGTGGAAAGGAGGGAGACTGGGGAGAAGGGAGAGAGAGGAGGGATGCAATACAGTAGGGCCAGGCTGGCAAGGATCATGCATGCCTTATTCATATTTGTGTTATTCAAGGATTCTACTCTGGGTCCTATTATGGGGCCTGGCCTAAAGTGGTTGTTCAAGAAATGTGTGTTAGAGAAATCATACATAAACTAGCAATTCTCATTTGGATTCCTGTATCTGAACAACTAACTTTCAGCTTCTTCAGTGGGATAAAGAAGAAAAATGGGGTTTAAAGTACATACTATTCAGTATTAATGTAGAATTTAACAGCTGCCATCCAAGTGCAGAATCCT	AAGTGTGATGGGCAAGAAGGGCATGATTGAGTAGAGTGGAAAGGAGGGAGACTGGGGAGAAGGGAGAGAGAGGAGGGATGCAATACAGTAGGGCCAGGCGCAAGGATCATGCATGCCTTATTCATATTTGTGTTATTCAAGGATTCTACTCTGGGTTCTATTATGGGGCCTGGCCTAAAGTGGTTGTTCAAGAAATGTGTGTTAGAGAAATCATACATAAACTAGCAATTCTCATTTGGATTCCTGTATCTGAACAACTAACTTTCAGCTTCTTCAGTGGGATAAAGAAGAAAAATGGGGTTTAAAGTACATACTATTCAGTATTAATGTAGAATTTAACAGCTGCCATCCAAGTGCAGAATCCT
AAGTGTGATGGGCAAGAAGGGCATGATTGAGTAGAGTGGAAAGGAGGGAGACTGGGGAGAAGGGAGAGGGAGGAGGGATGCAATACAGTAGGGCCAGGCGCAAGGATCATGCATGCCTTATTCATATTTGTGTTATTCAAGGATTCTACTCTGGGTTCTATTATGGGGCCTGGCCTAAAGTGGTTGTTCAAGAAATGTGTGTTAGAGAAATCATACATAAACTAGCAATTCTCATTTGGATTCCTGTATCTGAACAACTAACTTTCAGCTTCTTCAGTGGGATAAAGAAGAAAAATGGGGTTTAAAGTACATACTATTCAGTATTAATGTAGAATTTAACAGCTGCCATCCAAGTGCAGAATCCT	9	35	1 Base Change	0.05	0	KCDGQEGHD*	KCDGQEGHD*	AAGTGTGATGGGCAAGAAGGGCATGATTGAGTAGAGTGGAAAGGAGGGAGACTGGGGAGAAGGGAGAGGGAGGAGGGATGCAATACAGTAGGGCCAGGCGCAAGGATCATGCATGCCTTATTCATATTTGTGTTATTCAAGGATTCTACTCTGGGTTCTATTATGGGGCCTGGCCTAAAGTGGTTGTTCAAGAAATGTGTGTTAGAGAAATCATACATAAACTAGCAATTCTCATTTGGATTCCTGTATCTGAACAACTAACTTTCAGCTTCTTCAGTGGGATAAAGAAGAAAAATGGGGTTTAAAGTACATACTATTCAGTATTAATGTAGAATTTAACAGCTGCCATCCAAGTGCAGAATCCT	AAGTGTGATGGGCAAGAAGGGCATGATTGAGTAGAGTGGAAAGGAGGGAGACTGGGGAGAAGGGAGAGAGAGGAGGGATGCAATACAGTAGGGCCAGGCGCAAGGATCATGCATGCCTTATTCATATTTGTGTTATTCAAGGATTCTACTCTGGGTTCTATTATGGGGCCTGGCCTAAAGTGGTTGTTCAAGAAATGTGTGTTAGAGAAATCATACATAAACTAGCAATTCTCATTTGGATTCCTGTATCTGAACAACTAACTTTCAGCTTCTTCAGTGGGATAAAGAAGAAAAATGGGGTTTAAAGTACATACTATTCAGTATTAATGTAGAATTTAACAGCTGCCATCCAAGTGCAGAATCCT
AAGTGTGATGGGCAAGAAGGGCATGATTGAGTAGAGTGGAAGGGAGGGAGACTGGGGAGAAGGGAGAGAGAGGAGGGATGCAATACAGTAGGGCCAGGCTggCAAGGATCATGCATGCCTTATTCATATTTGTGTTATTCAAGGATTCTACTCTGGGTTCTATTATGGGGCCTGGCCTAAAGTGGTTGTTCAAGAAATGTGTGTTAGAGAAATCATACATAAACTAGCAATTCTCATTTGGATTCCTGTATCTGAACAACTAACTTTCAGCTTCTTCAGTGGGATAAAGAAGAAAAATGGGGTTTAAAGTACATACTATTCAGTATTAATGTAGAATTTAACAGCTGCCATCCAAGTGCAGAATCCT	9	35	Insertion	0.05	2	KCDGQEGHD*	KCDGQEGHD*	AAGTGTGATGGGCAAGAAGGGCATGATTGAGTAGAGTGGAAGGGAGGGAGACTGGGGAGAAGGGAGAGAGAGGAGGGATGCAATACAGTAGGGCCAGGCTGGCAAGGATCATGCATGCCTTATTCATATTTGTGTTATTCAAGGATTCTACTCTGGGTTCTATTATGGGGCCTGGCCTAAAGTGGTTGTTCAAGAAATGTGTGTTAGAGAAATCATACATAAACTAGCAATTCTCATTTGGATTCCTGTATCTGAACAACTAACTTTCAGCTTCTTCAGTGGGATAAAGAAGAAAAATGGGGTTTAAAGTACATACTATTCAGTATTAATGTAGAATTTAACAGCTGCCATCCAAGTGCAGAATCCT	AAGTGTGATGGGCAAGAAGGGCATGATTGAGTAGAGTGGAAAGGAGGGAGACTGGGGAGAAGGGAGAGAGAGGAGGGATGCAATACAGTAGGGCCAGGCGCAAGGATCATGCATGCCTTATTCATATTTGTGTTATTCAAGGATTCTACTCTGGGTTCTATTATGGGGCCTGGCCTAAAGTGGTTGTTCAAGAAATGTGTGTTAGAGAAATCATACATAAACTAGCAATTCTCATTTGGATTCCTGTATCTGAACAACTAACTTTCAGCTTCTTCAGTGGGATAAAGAAGAAAAATGGGGTTTAAAGTACATACTATTCAGTATTAATGTAGAATTTAACAGCTGCCATCCAAGTGCAGAATCCT
AAGTGTGATGGGC-AGAAGGGCATGATTGAGTAGAGTGGAAAGGAGGGAGACTGGGGAGAAGGGAGAGAGAGGAGGGATGCAATACAGTAGGGCCAGGCCagCAAGGATCATGCATGCCTTATTCATATTTGTGTTATTCAAGGATTCTACTCTGGGTTCTATTATGGGGCCTGGCCTAAAGTGGTTGTTCAAGAAATGTGTGTTAGAGAAATCATACATAAACTAGCAATTCTCATTTGGATTCCTGTATCTGAACAACTAACTTTCAGCTTCTTCAGTGGGATAAAGAAGAAAAATGGGGTTTAAAGTACATACTATTCAGTATTAATGTAGAATTTAACAGCTGCCATCCAAGTGCAGAATCCT	8	35	Insertion and Deletion	0.04	1	KCDGQKGMIE*	KCDGQEGHD*	AAGTGTGATGGGC-AGAAGGGCATGATTGAGTAGAGTGGAAAGGAGGGAGACTGGGGAGAAGGGAGAGAGAGGAGGGATGCAATACAGTAGGGCCAGGCCAGCAAGGATCATGCATGCCTTATTCATATTTGTGTTATTCAAGGATTCTACTCTGGGTTCTATTATGGGGCCTGGCCTAAAGTGGTTGTTCAAGAAATGTGTGTTAGAGAAATCATACATAAACTAGCAATTCTCATTTGGATTCCTGTATCTGAACAACTAACTTTCAGCTTCTTCAGTGGGATAAAGAAGAAAAATGGGGTTTAAAGTACATACTATTCAGTATTAATGTAGAATTTAACAGCTGCCATCCAAGTGCAGAATCCT	AAGTGTGATGGGCAAGAAGGGCATGATTGAGTAGAGTGGAAAGGAGGGAGACTGGGGAGAAGGGAGAGAGAGGAGGGATGCAATACAGTAGGGCCAGGCGCAAGGATCATGCATGCCTTATTCATATTTGTGTTATTCAAGGATTCTACTCTGGGTTCTATTATGGGGCCTGGCCTAAAGTGGTTGTTCAAGAAATGTGTGTTAGAGAAATCATACATAAACTAGCAATTCTCATTTGGATTCCTGTATCTGAACAACTAACTTTCAGCTTCTTCAGTGGGATAAAGAAGAAAAATGGGGTTTAAAGTACATACTATTCAGTATTAATGTAGAATTTAACAGCTGCCATCCAAGTGCAGAATCCT
AAGTGTGATGGGCAAGAAGGGCATGATTGAGTAGAGTGGAAAGGAGGGAGACT--------------------------------------------------GGATCATGCATGCCTTATTCATATTTGTGTTATTCAAGGATTCTACTCTGGGTTCTATTATGGGGCCTGGCCTAAAGTGGTTGTTCAAGAAATGTGTGTTAGAGAAATCATACATAAACTAGCAATTCTCATTTGGATTCCTGTATCTGAACAACTAACTTTCAGCTTCTTCAGTGGGATAAAGAAGAAAAATGGGGTTTAAAGTACATACTATTCAGTATTAATGTAGAATTTAACAGCTGCCATCCAAGTGCAGAATCCT	8	34	Deletion	0.04	-50	KCDGQEGHD*	KCDGQEGHD*	AAGTGTGATGGGCAAGAAGGGCATGATTGAGTAGAGTGGAAAGGAGGGAGACT--------------------------------------------------GGATCATGCATGCCTTATTCATATTTGTGTTATTCAAGGATTCTACTCTGGGTTCTATTATGGGGCCTGGCCTAAAGTGGTTGTTCAAGAAATGTGTGTTAGAGAAATCATACATAAACTAGCAATTCTCATTTGGATTCCTGTATCTGAACAACTAACTTTCAGCTTCTTCAGTGGGATAAAGAAGAAAAATGGGGTTTAAAGTACATACTATTCAGTATTAATGTAGAATTTAACAGCTGCCATCCAAGTGCAGAATCCT	AAGTGTGATGGGCAAGAAGGGCATGATTGAGTAGAGTGGAAAGGAGGGAGACTGGGGAGAAGGGAGAGAGAGGAGGGATGCAATACAGTAGGGCCAGGCGCAAGGATCATGCATGCCTTATTCATATTTGTGTTATTCAAGGATTCTACTCTGGGTTCTATTATGGGGCCTGGCCTAAAGTGGTTGTTCAAGAAATGTGTGTTAGAGAAATCATACATAAACTAGCAATTCTCATTTGGATTCCTGTATCTGAACAACTAACTTTCAGCTTCTTCAGTGGGATAAAGAAGAAAAATGGGGTTTAAAGTACATACTATTCAGTATTAATGTAGAATTTAACAGCTGCCATCCAAGTGCAGAATCCT
AAGTGTGATGGGCAAGAAGGGCATGATTGAGTAGAGTGGAAAGGAGGGAGACTGGGGAGAAGGGAGAGAGAGG-----------------------------AGGATCATGCATGCCTTATTCATATTTGTGTTATTCAAGGATTCTACTCTGGGTTCTATTATGGGGCCTGGCCTAAAGTGGTTGTTCAAGAAATGTGTGTTAGAGAAATCATACATAAACTAGCAATTCTCATTTGGATTCCTGTATCTGAACAACTAACTTTCAGCTTCTTCAGTGGGATAAAGAAGAAAAATGGGGTTTAAAGTACATACTATTCAGTATTAATGTAGAATTTAACAGCTGCCATCCAAGTGCAGAATCCT	8	34	Deletion	0.04	-29	KCDGQEGHD*	KCDGQEGHD*	AAGTGTGATGGGCAAGAAGGGCATGATTGAGTAGAGTGGAAAGGAGGGAGACTGGGGAGAAGGGAGAGAGAGG-----------------------------AGGATCATGCATGCCTTATTCATATTTGTGTTATTCAAGGATTCTACTCTGGGTTCTATTATGGGGCCTGGCCTAAAGTGGTTGTTCAAGAAATGTGTGTTAGAGAAATCATACATAAACTAGCAATTCTCATTTGGATTCCTGTATCTGAACAACTAACTTTCAGCTTCTTCAGTGGGATAAAGAAGAAAAATGGGGTTTAAAGTACATACTATTCAGTATTAATGTAGAATTTAACAGCTGCCATCCAAGTGCAGAATCCT	AAGTGTGATGGGCAAGAAGGGCATGATTGAGTAGAGTGGAAAGGAGGGAGACTGGGGAGAAGGGAGAGAGAGGAGGGATGCAATACAGTAGGGCCAGGCGCAAGGATCATGCATGCCTTATTCATATTTGTGTTATTCAAGGATTCTACTCTGGGTTCTATTATGGGGCCTGGCCTAAAGTGGTTGTTCAAGAAATGTGTGTTAGAGAAATCATACATAAACTAGCAATTCTCATTTGGATTCCTGTATCTGAACAACTAACTTTCAGCTTCTTCAGTGGGATAAAGAAGAAAAATGGGGTTTAAAGTACATACTATTCAGTATTAATGTAGAATTTAACAGCTGCCATCCAAGTGCAGAATCCT
AAGTGTGATGGGCAAGAAGGGCATGATTGAGTAGAGTGGAAAGGAGGGAGACTGGGGAGAAGGGAGAGAGAGGAGGGATGCAATA---------------CAAGGATCATGCATGCCTTATTCATATTTGTGTTATTCAAGGATTCTACTCTGGGTTCTATTATGGGGCCTGGCCTAAAGTGGTTGTTCAAGAAATGTGTGTTAGAGAAATCATACATAAACTAGCAATTCTCATTTGGATTCCTGTATCTGAACAACTAACTTTCAGCTTCTTCAGTGGGATAAAGAAGAAAAATGGGGTTTAAAGTACATACTATTCAGTATTAATGTAGAATTTAACAGCTGCCATCCAAGTGCAGAATCCT	8	34	Deletion	0.04	-15	KCDGQEGHD*	KCDGQEGHD*	AAGTGTGATGGGCAAGAAGGGCATGATTGAGTAGAGTGGAAAGGAGGGAGACTGGGGAGAAGGGAGAGAGAGGAGGGATGCAATA---------------CAAGGATCATGCATGCCTTATTCATATTTGTGTTATTCAAGGATTCTACTCTGGGTTCTATTATGGGGCCTGGCCTAAAGTGGTTGTTCAAGAAATGTGTGTTAGAGAAATCATACATAAACTAGCAATTCTCATTTGGATTCCTGTATCTGAACAACTAACTTTCAGCTTCTTCAGTGGGATAAAGAAGAAAAATGGGGTTTAAAGTACATACTATTCAGTATTAATGTAGAATTTAACAGCTGCCATCCAAGTGCAGAATCCT	AAGTGTGATGGGCAAGAAGGGCATGATTGAGTAGAGTGGAAAGGAGGGAGACTGGGGAGAAGGGAGAGAGAGGAGGGATGCAATACAGTAGGGCCAGGCGCAAGGATCATGCATGCCTTATTCATATTTGTGTTATTCAAGGATTCTACTCTGGGTTCTATTATGGGGCCTGGCCTAAAGTGGTTGTTCAAGAAATGTGTGTTAGAGAAATCATACATAAACTAGCAATTCTCATTTGGATTCCTGTATCTGAACAACTAACTTTCAGCTTCTTCAGTGGGATAAAGAAGAAAAATGGGGTTTAAAGTACATACTATTCAGTATTAATGTAGAATTTAACAGCTGCCATCCAAGTGCAGAATCCT
AAGTGTGATGGGCAAGAAGGGCATGATTGAGTAGAGTGGAAAGGAGGGAGACTGGGGAGAAGGGAGAGAGAGGAGGGATGCAATACAGT-------------AGGATCATGCATGCCTTATTCATATTTGTGTTATTCAAGGATTCTACTCTGGGTTCTATTATGGGGCCTGGCCTAAAGTGGTTGCTCAAGAAATGTGTGTTAGAGAAATCATACATAAACTAGCAATTCTCATTTGGATTCCTGTATCTGAACAACTAACTTTCAGCTTCTTCAGTGGGATAAAGAAGAAAAATGGGGTTTAAAGTACATACTATTCAGTATTAATGTAGAATTTAACAGCTGCCATCCAAGTGCAGAATCCT	8	34	Deletion	0.04	-13	KCDGQEGHD*	KCDGQEGHD*	AAGTGTGATGGGCAAGAAGGGCATGATTGAGTAGAGTGGAAAGGAGGGAGACTGGGGAGAAGGGAGAGAGAGGAGGGATGCAATACAGT-------------AGGATCATGCATGCCTTATTCATATTTGTGTTATTCAAGGATTCTACTCTGGGTTCTATTATGGGGCCTGGCCTAAAGTGGTTGCTCAAGAAATGTGTGTTAGAGAAATCATACATAAACTAGCAATTCTCATTTGGATTCCTGTATCTGAACAACTAACTTTCAGCTTCTTCAGTGGGATAAAGAAGAAAAATGGGGTTTAAAGTACATACTATTCAGTATTAATGTAGAATTTAACAGCTGCCATCCAAGTGCAGAATCCT	AAGTGTGATGGGCAAGAAGGGCATGATTGAGTAGAGTGGAAAGGAGGGAGACTGGGGAGAAGGGAGAGAGAGGAGGGATGCAATACAGTAGGGCCAGGCGCAAGGATCATGCATGCCTTATTCATATTTGTGTTATTCAAGGATTCTACTCTGGGTTCTATTATGGGGCCTGGCCTAAAGTGGTTGTTCAAGAAATGTGTGTTAGAGAAATCATACATAAACTAGCAATTCTCATTTGGATTCCTGTATCTGAACAACTAACTTTCAGCTTCTTCAGTGGGATAAAGAAGAAAAATGGGGTTTAAAGTACATACTATTCAGTATTAATGTAGAATTTAACAGCTGCCATCCAAGTGCAGAATCCT
AAGTGTGATGGGCAAGAAGGGCATGATTGAGTAGAGTGGAAAGGAGGGAGACTGGGGAGAAGGGAGAGAGAGGAGGGATGCAATACAGTAGGGCCAG-------------GCATGCCTTATTCATATTTGTGTTATTCAAGGATTCTACTCTGGGTTCTATTATGGGGCCTGGCCTAAAGTGGTTGTTCAAGAAATGTGTGTTAGAGAAATCATACATAAACTAGCAATTCTCATTTGGATTCCTGTATCTGAACAACTAACTTTCAGCTTCTTCAGTGGGATAAAGAAGAGAAATGGGGTTTAAAGTACATACTATTCAGTATTAATGTAGAATTTAACAGCTGCCATCCAAGTGCAGAATCCT	8	34	Deletion	0.04	-13	KCDGQEGHD*	KCDGQEGHD*	AAGTGTGATGGGCAAGAAGGGCATGATTGAGTAGAGTGGAAAGGAGGGAGACTGGGGAGAAGGGAGAGAGAGGAGGGATGCAATACAGTAGGGCCAG-------------GCATGCCTTATTCATATTTGTGTTATTCAAGGATTCTACTCTGGGTTCTATTATGGGGCCTGGCCTAAAGTGGTTGTTCAAGAAATGTGTGTTAGAGAAATCATACATAAACTAGCAATTCTCATTTGGATTCCTGTATCTGAACAACTAACTTTCAGCTTCTTCAGTGGGATAAAGAAGAGAAATGGGGTTTAAAGTACATACTATTCAGTATTAATGTAGAATTTAACAGCTGCCATCCAAGTGCAGAATCCT	AAGTGTGATGGGCAAGAAGGGCATGATTGAGTAGAGTGGAAAGGAGGGAGACTGGGGAGAAGGGAGAGAGAGGAGGGATGCAATACAGTAGGGCCAGGCGCAAGGATCATGCATGCCTTATTCATATTTGTGTTATTCAAGGATTCTACTCTGGGTTCTATTATGGGGCCTGGCCTAAAGTGGTTGTTCAAGAAATGTGTGTTAGAGAAATCATACATAAACTAGCAATTCTCATTTGGATTCCTGTATCTGAACAACTAACTTTCAGCTTCTTCAGTGGGATAAAGAAGAAAAATGGGGTTTAAAGTACATACTATTCAGTATTAATGTAGAATTTAACAGCTGCCATCCAAGTGCAGAATCCT
AAGTGTGATGGGCAAGAAGGGCATGATTGAGTAGAGTGGAAAGGAGGGAGACTGGGGAGAAGGGAGAGAGAGGAGGGATGCAATACAGTAGGGCCAG--GCAAGGATCATGCATGCCTTATTCATATTTGTGTTATTCAAGGATTCTACTCTGGGTTCTATTATGGGGCCTGGCCTAAAGTGGTTGTTCAAGAAATGTGTGTTAGAGAAATCATACATAAACTAGCAATTCTCATTTGGATTCCTGTATCTGAACAACTAACTTTCAGCCTCTTCAGTGGGATAAAGAAGAAAAATGGGGTTTAAAGTACATACTATTCAGTATTAATGTAGAATTTAACAGCTGCCATCCAAGTGCAGAATCCT	8	34	Deletion	0.04	-2	KCDGQEGHD*	KCDGQEGHD*	AAGTGTGATGGGCAAGAAGGGCATGATTGAGTAGAGTGGAAAGGAGGGAGACTGGGGAGAAGGGAGAGAGAGGAGGGATGCAATACAGTAGGGCCAG--GCAAGGATCATGCATGCCTTATTCATATTTGTGTTATTCAAGGATTCTACTCTGGGTTCTATTATGGGGCCTGGCCTAAAGTGGTTGTTCAAGAAATGTGTGTTAGAGAAATCATACATAAACTAGCAATTCTCATTTGGATTCCTGTATCTGAACAACTAACTTTCAGCCTCTTCAGTGGGATAAAGAAGAAAAATGGGGTTTAAAGTACATACTATTCAGTATTAATGTAGAATTTAACAGCTGCCATCCAAGTGCAGAATCCT	AAGTGTGATGGGCAAGAAGGGCATGATTGAGTAGAGTGGAAAGGAGGGAGACTGGGGAGAAGGGAGAGAGAGGAGGGATGCAATACAGTAGGGCCAGGCGCAAGGATCATGCATGCCTTATTCATATTTGTGTTATTCAAGGATTCTACTCTGGGTTCTATTATGGGGCCTGGCCTAAAGTGGTTGTTCAAGAAATGTGTGTTAGAGAAATCATACATAAACTAGCAATTCTCATTTGGATTCCTGTATCTGAACAACTAACTTTCAGCTTCTTCAGTGGGATAAAGAAGAAAAATGGGGTTTAAAGTACATACTATTCAGTATTAATGTAGAATTTAACAGCTGCCATCCAAGTGCAGAATCCT
AAGTGTGATGGGCAAGAAGGGCATGATTGAGTAGAGTGGAAAGGAGGGAGACTGGGGAGAAGGGAGAGAGAGGAGGGATGCAATACAGTAGGGCCAGGCCagCAAGGATCATGCATGCCTTATTCATATTTGTGTTATTCAAGGATTCTACTCTGGGTTCTATTATGGGGCCTGGCCTAAAGTGGTTGTTCAAGAAATGTGTGTTAGAGAAATCATACATAAACTAGCAATTCTCATTTGGACTCCTGTATCTGAACAACTAACTTTCAGCTTCTTCAGTGGGATAAAGAAGAAAAATGGGGTTTAAAGTACATACTATTCAGTATTAATGTAGAATTTAACAGCTGCCATCCAAGTGCAGAATCCT	8	34	Insertion	0.04	2	KCDGQEGHD*	KCDGQEGHD*	AAGTGTGATGGGCAAGAAGGGCATGATTGAGTAGAGTGGAAAGGAGGGAGACTGGGGAGAAGGGAGAGAGAGGAGGGATGCAATACAGTAGGGCCAGGCCAGCAAGGATCATGCATGCCTTATTCATATTTGTGTTATTCAAGGATTCTACTCTGGGTTCTATTATGGGGCCTGGCCTAAAGTGGTTGTTCAAGAAATGTGTGTTAGAGAAATCATACATAAACTAGCAATTCTCATTTGGACTCCTGTATCTGAACAACTAACTTTCAGCTTCTTCAGTGGGATAAAGAAGAAAAATGGGGTTTAAAGTACATACTATTCAGTATTAATGTAGAATTTAACAGCTGCCATCCAAGTGCAGAATCCT	AAGTGTGATGGGCAAGAAGGGCATGATTGAGTAGAGTGGAAAGGAGGGAGACTGGGGAGAAGGGAGAGAGAGGAGGGATGCAATACAGTAGGGCCAGGCGCAAGGATCATGCATGCCTTATTCATATTTGTGTTATTCAAGGATTCTACTCTGGGTTCTATTATGGGGCCTGGCCTAAAGTGGTTGTTCAAGAAATGTGTGTTAGAGAAATCATACATAAACTAGCAATTCTCATTTGGATTCCTGTATCTGAACAACTAACTTTCAGCTTCTTCAGTGGGATAAAGAAGAAAAATGGGGTTTAAAGTACATACTATTCAGTATTAATGTAGAATTTAACAGCTGCCATCCAAGTGCAGAATCCT
AAGTGTGATGGGCAAGAAGGGCATGATTGAGTAGAGTGGAAAGGAGGGAGACTGGGGAGAAGGGAGAGAGAGGAGGGATGCAATACAGTAGGGCCAGGCGCAAGGATCATGCATGCCTTATTCATATTTGTGTTATTCAAGGATTCTACTCTGGGTTCTATTATGGGGCCTGGCCTAAAGTGGTTGTTCAAGAAATGTGTGTTAGAGAAATCATACATAAACTAGCAATTCTCACTTGGATTCCTGTATCTGAACAACTAACTTTCAGCTTCTTCAGTGGGATAAAGAAGAAAAATGGGGTTTAAAGTACATACTATTCAGTATTAATGTAGAATTTAACAGCTGCCATCCAAGTGCAGAATCCT	8	35	1 Base Change	0.04	0	KCDGQEGHD*	KCDGQEGHD*	AAGTGTGATGGGCAAGAAGGGCATGATTGAGTAGAGTGGAAAGGAGGGAGACTGGGGAGAAGGGAGAGAGAGGAGGGATGCAATACAGTAGGGCCAGGCGCAAGGATCATGCATGCCTTATTCATATTTGTGTTATTCAAGGATTCTACTCTGGGTTCTATTATGGGGCCTGGCCTAAAGTGGTTGTTCAAGAAATGTGTGTTAGAGAAATCATACATAAACTAGCAATTCTCACTTGGATTCCTGTATCTGAACAACTAACTTTCAGCTTCTTCAGTGGGATAAAGAAGAAAAATGGGGTTTAAAGTACATACTATTCAGTATTAATGTAGAATTTAACAGCTGCCATCCAAGTGCAGAATCCT	AAGTGTGATGGGCAAGAAGGGCATGATTGAGTAGAGTGGAAAGGAGGGAGACTGGGGAGAAGGGAGAGAGAGGAGGGATGCAATACAGTAGGGCCAGGCGCAAGGATCATGCATGCCTTATTCATATTTGTGTTATTCAAGGATTCTACTCTGGGTTCTATTATGGGGCCTGGCCTAAAGTGGTTGTTCAAGAAATGTGTGTTAGAGAAATCATACATAAACTAGCAATTCTCATTTGGATTCCTGTATCTGAACAACTAACTTTCAGCTTCTTCAGTGGGATAAAGAAGAAAAATGGGGTTTAAAGTACATACTATTCAGTATTAATGTAGAATTTAACAGCTGCCATCCAAGTGCAGAATCCT
AAGTGTGATGGGCAAGAAGGGCATGATTGAGTAGAGTGGAAAGGAGGGAGACTGGGGAGAAGGGAGAGAGAGGAGGGATGCAATACAGTAGGGCCAGGCGCAAGGATCATGCATGCCTTATTCATATTTGTGTTATTCAAGGATTCTACTCTGGGTTCTATTATGGGGCCTGGCCTAAAGTGGTTGTTCAAGAAATGTGTGTTAGAGAAATCATACATAAACTAGCAATTCTCATTTGGATTCCTGTATCTGAACAACTAACTTTCAGCTTCTTCAGTGGGATAAGGAAGAAAAATGGGGTTTAAAGTACATACTATTCAGTATTAATGTAGAATTTAACAGCTGCCATCCAAGTGCAGAATCCT	8	34	1 Base Change	0.04	0	KCDGQEGHD*	KCDGQEGHD*	AAGTGTGATGGGCAAGAAGGGCATGATTGAGTAGAGTGGAAAGGAGGGAGACTGGGGAGAAGGGAGAGAGAGGAGGGATGCAATACAGTAGGGCCAGGCGCAAGGATCATGCATGCCTTATTCATATTTGTGTTATTCAAGGATTCTACTCTGGGTTCTATTATGGGGCCTGGCCTAAAGTGGTTGTTCAAGAAATGTGTGTTAGAGAAATCATACATAAACTAGCAATTCTCATTTGGATTCCTGTATCTGAACAACTAACTTTCAGCTTCTTCAGTGGGATAAGGAAGAAAAATGGGGTTTAAAGTACATACTATTCAGTATTAATGTAGAATTTAACAGCTGCCATCCAAGTGCAGAATCCT	AAGTGTGATGGGCAAGAAGGGCATGATTGAGTAGAGTGGAAAGGAGGGAGACTGGGGAGAAGGGAGAGAGAGGAGGGATGCAATACAGTAGGGCCAGGCGCAAGGATCATGCATGCCTTATTCATATTTGTGTTATTCAAGGATTCTACTCTGGGTTCTATTATGGGGCCTGGCCTAAAGTGGTTGTTCAAGAAATGTGTGTTAGAGAAATCATACATAAACTAGCAATTCTCATTTGGATTCCTGTATCTGAACAACTAACTTTCAGCTTCTTCAGTGGGATAAAGAAGAAAAATGGGGTTTAAAGTACATACTATTCAGTATTAATGTAGAATTTAACAGCTGCCATCCAAGTGCAGAATCCT
AAGTGTGATGGGCAAGAAGGGCATGATTGAGTAGAGTGGAAAGGAGGGAGACTGGGGAGAAGGGAGAGAGAGGAGGGATGCAATACAGTAGGGCCAGGCTggCAAGGATCATGCATGCCTTATTCATATTTGTGTTATTCAAGGATTCTACTCTGGGTTCTATTATGGGGCCTGGCCTAAAGTGGTTGTTCAAGAAATGTGTGTTAGAGAAATCATACATAAACTAGCAATTCTCATTTGGATTCCTGTATCTGAACAACTAACTTTCAGCTTCTTCAGTGGGATAAAGGAGAAAAATGGGGTTTAAAGTACATACTATTCAGTATTAATGTAGAATTTAACAGCTGCCATCCAAGTGCAGAATCCT	8	34	Insertion	0.04	2	KCDGQEGHD*	KCDGQEGHD*	AAGTGTGATGGGCAAGAAGGGCATGATTGAGTAGAGTGGAAAGGAGGGAGACTGGGGAGAAGGGAGAGAGAGGAGGGATGCAATACAGTAGGGCCAGGCTGGCAAGGATCATGCATGCCTTATTCATATTTGTGTTATTCAAGGATTCTACTCTGGGTTCTATTATGGGGCCTGGCCTAAAGTGGTTGTTCAAGAAATGTGTGTTAGAGAAATCATACATAAACTAGCAATTCTCATTTGGATTCCTGTATCTGAACAACTAACTTTCAGCTTCTTCAGTGGGATAAAGGAGAAAAATGGGGTTTAAAGTACATACTATTCAGTATTAATGTAGAATTTAACAGCTGCCATCCAAGTGCAGAATCCT	AAGTGTGATGGGCAAGAAGGGCATGATTGAGTAGAGTGGAAAGGAGGGAGACTGGGGAGAAGGGAGAGAGAGGAGGGATGCAATACAGTAGGGCCAGGCGCAAGGATCATGCATGCCTTATTCATATTTGTGTTATTCAAGGATTCTACTCTGGGTTCTATTATGGGGCCTGGCCTAAAGTGGTTGTTCAAGAAATGTGTGTTAGAGAAATCATACATAAACTAGCAATTCTCATTTGGATTCCTGTATCTGAACAACTAACTTTCAGCTTCTTCAGTGGGATAAAGAAGAAAAATGGGGTTTAAAGTACATACTATTCAGTATTAATGTAGAATTTAACAGCTGCCATCCAAGTGCAGAATCCT
AAGTGTGATGGGCAAGAAGGGCATGATTGAGTAGAGTGGAAAGGAGGGAGACTGGGGAGAAGGGAGAGAGAGGAGGGATGCAATACAGTAGGGCCAGGCTggCAAGGATCATGCATGCCTTATTCATATTTGTGTTATTCAAGGATTCTACTCTGGGTTCTATTATGGGGCCTGGCCTAAAGTGGTTGTTCAAGAAATGTGTGTTAGAGAAATCATACGTAAACTAGCAATTCTCATTTGGATTCCTGTATCTGAACAACTAACTTTCAGCTTCTTCAGTGGGATAAAGAAGAAAAATGGGGTTTAAAGTACATACTATTCAGTATTAATGTAGAATTTAACAGCTGCCATCCAAGTGCAGAATCCT	8	34	Insertion	0.04	2	KCDGQEGHD*	KCDGQEGHD*	AAGTGTGATGGGCAAGAAGGGCATGATTGAGTAGAGTGGAAAGGAGGGAGACTGGGGAGAAGGGAGAGAGAGGAGGGATGCAATACAGTAGGGCCAGGCTGGCAAGGATCATGCATGCCTTATTCATATTTGTGTTATTCAAGGATTCTACTCTGGGTTCTATTATGGGGCCTGGCCTAAAGTGGTTGTTCAAGAAATGTGTGTTAGAGAAATCATACGTAAACTAGCAATTCTCATTTGGATTCCTGTATCTGAACAACTAACTTTCAGCTTCTTCAGTGGGATAAAGAAGAAAAATGGGGTTTAAAGTACATACTATTCAGTATTAATGTAGAATTTAACAGCTGCCATCCAAGTGCAGAATCCT	AAGTGTGATGGGCAAGAAGGGCATGATTGAGTAGAGTGGAAAGGAGGGAGACTGGGGAGAAGGGAGAGAGAGGAGGGATGCAATACAGTAGGGCCAGGCGCAAGGATCATGCATGCCTTATTCATATTTGTGTTATTCAAGGATTCTACTCTGGGTTCTATTATGGGGCCTGGCCTAAAGTGGTTGTTCAAGAAATGTGTGTTAGAGAAATCATACATAAACTAGCAATTCTCATTTGGATTCCTGTATCTGAACAACTAACTTTCAGCTTCTTCAGTGGGATAAAGAAGAAAAATGGGGTTTAAAGTACATACTATTCAGTATTAATGTAGAATTTAACAGCTGCCATCCAAGTGCAGAATCCT
AAGTGTGATGGGCAAGAAGGGCATGATTGAGTAGAGTGGAAAGGAGGGAGACTGGGGAGAAGGGAGAGAGAGGAGGGATGCAATACAGTAGGGCCAGGCTggCAAGGATCATGCATGCCTTATTCGTATTTGTGTTATTCAAGGATTCTACTCTGGGTTCTATTATGGGGCCTGGCCTAAAGTGGTTGTTCAAGAAATGTGTGTTAGAGAAATCATACATAAACTAGCAATTCTCATTTGGATTCCTGTATCTGAACAACTAACTTTCAGCTTCTTCAGTGGGATAAAGAAGAAAAATGGGGTTTAAAGTACATACTATTCAGTATTAATGTAGAATTTAACAGCTGCCATCCAAGTGCAGAATCCT	8	34	Insertion	0.04	2	KCDGQEGHD*	KCDGQEGHD*	AAGTGTGATGGGCAAGAAGGGCATGATTGAGTAGAGTGGAAAGGAGGGAGACTGGGGAGAAGGGAGAGAGAGGAGGGATGCAATACAGTAGGGCCAGGCTGGCAAGGATCATGCATGCCTTATTCGTATTTGTGTTATTCAAGGATTCTACTCTGGGTTCTATTATGGGGCCTGGCCTAAAGTGGTTGTTCAAGAAATGTGTGTTAGAGAAATCATACATAAACTAGCAATTCTCATTTGGATTCCTGTATCTGAACAACTAACTTTCAGCTTCTTCAGTGGGATAAAGAAGAAAAATGGGGTTTAAAGTACATACTATTCAGTATTAATGTAGAATTTAACAGCTGCCATCCAAGTGCAGAATCCT	AAGTGTGATGGGCAAGAAGGGCATGATTGAGTAGAGTGGAAAGGAGGGAGACTGGGGAGAAGGGAGAGAGAGGAGGGATGCAATACAGTAGGGCCAGGCGCAAGGATCATGCATGCCTTATTCATATTTGTGTTATTCAAGGATTCTACTCTGGGTTCTATTATGGGGCCTGGCCTAAAGTGGTTGTTCAAGAAATGTGTGTTAGAGAAATCATACATAAACTAGCAATTCTCATTTGGATTCCTGTATCTGAACAACTAACTTTCAGCTTCTTCAGTGGGATAAAGAAGAAAAATGGGGTTTAAAGTACATACTATTCAGTATTAATGTAGAATTTAACAGCTGCCATCCAAGTGCAGAATCCT
AAGTGTGATGGGCAAGAAGGGCATGATTGAGTAGAGTGGAAAGGAGGGGGACTGGGGAGAAGGGAGAGAGAGGAGGGATGCAATACAGTAGGGCCAGGCGgCAAGGATCATGCATGCCTTATTCATATTTGTGTTATTCAAGGATTCTACTCTGGGTTCTATTATGGGGCCTGGCCTAAAGTGGTTGTTCAAGAAATGTGTGTTAGAGAAATCATACATAAACTAGCAATTCTCATTTGGATTCCTGTATCTGAACAACTAACTTTCAGCTTCTTCAGTGGGATAAAGAAGAAAAATGGGGTTTAAAGTACATACTATTCAGTATTAATGTAGAATTTAACAGCTGCCATCCAAGTGCAGAATCCT	8	35	Insertion	0.04	1	KCDGQEGHD*	KCDGQEGHD*	AAGTGTGATGGGCAAGAAGGGCATGATTGAGTAGAGTGGAAAGGAGGGGGACTGGGGAGAAGGGAGAGAGAGGAGGGATGCAATACAGTAGGGCCAGGCGGCAAGGATCATGCATGCCTTATTCATATTTGTGTTATTCAAGGATTCTACTCTGGGTTCTATTATGGGGCCTGGCCTAAAGTGGTTGTTCAAGAAATGTGTGTTAGAGAAATCATACATAAACTAGCAATTCTCATTTGGATTCCTGTATCTGAACAACTAACTTTCAGCTTCTTCAGTGGGATAAAGAAGAAAAATGGGGTTTAAAGTACATACTATTCAGTATTAATGTAGAATTTAACAGCTGCCATCCAAGTGCAGAATCCT	AAGTGTGATGGGCAAGAAGGGCATGATTGAGTAGAGTGGAAAGGAGGGAGACTGGGGAGAAGGGAGAGAGAGGAGGGATGCAATACAGTAGGGCCAGGCGCAAGGATCATGCATGCCTTATTCATATTTGTGTTATTCAAGGATTCTACTCTGGGTTCTATTATGGGGCCTGGCCTAAAGTGGTTGTTCAAGAAATGTGTGTTAGAGAAATCATACATAAACTAGCAATTCTCATTTGGATTCCTGTATCTGAACAACTAACTTTCAGCTTCTTCAGTGGGATAAAGAAGAAAAATGGGGTTTAAAGTACATACTATTCAGTATTAATGTAGAATTTAACAGCTGCCATCCAAGTGCAGAATCCT
AAGTGT-ATGGGCAAGAAGGGCATGATTGAGTAGAGTGGAAAGGAGGGAGACTGGGGAGAAGGGAGAGAGAGGAGGGATGCAATACAGTAGGGCCAGGCGCAAGGATCATGCATGCCTTATTCATATTTGTGTTATTCAAGGATTCTACTCTGGGTTCTATTATGGGGCCTGGCCTAAAGTGGTTGTTCAAGAAATGTGTGTTAGAGAAATCATACATAAACTAGCAATTCTCATTTGGATTCCTGTATCTGAACAACTAACTTTCAGCTTCTTCAGTGGGATAAAGAAGAAAAATGGGGTTTAAAGTACATACTATTCAGTATTAATGTAGAATTTAACAGCTGCCATCCAAGTGCAGAATCCT	7	34	Deletion	0.04	-1	KCMGKKGMIE*	KCDGQEGHD*	AAGTGT-ATGGGCAAGAAGGGCATGATTGAGTAGAGTGGAAAGGAGGGAGACTGGGGAGAAGGGAGAGAGAGGAGGGATGCAATACAGTAGGGCCAGGCGCAAGGATCATGCATGCCTTATTCATATTTGTGTTATTCAAGGATTCTACTCTGGGTTCTATTATGGGGCCTGGCCTAAAGTGGTTGTTCAAGAAATGTGTGTTAGAGAAATCATACATAAACTAGCAATTCTCATTTGGATTCCTGTATCTGAACAACTAACTTTCAGCTTCTTCAGTGGGATAAAGAAGAAAAATGGGGTTTAAAGTACATACTATTCAGTATTAATGTAGAATTTAACAGCTGCCATCCAAGTGCAGAATCCT	AAGTGTGATGGGCAAGAAGGGCATGATTGAGTAGAGTGGAAAGGAGGGAGACTGGGGAGAAGGGAGAGAGAGGAGGGATGCAATACAGTAGGGCCAGGCGCAAGGATCATGCATGCCTTATTCATATTTGTGTTATTCAAGGATTCTACTCTGGGTTCTATTATGGGGCCTGGCCTAAAGTGGTTGTTCAAGAAATGTGTGTTAGAGAAATCATACATAAACTAGCAATTCTCATTTGGATTCCTGTATCTGAACAACTAACTTTCAGCTTCTTCAGTGGGATAAAGAAGAAAAATGGGGTTTAAAGTACATACTATTCAGTATTAATGTAGAATTTAACAGCTGCCATCCAAGTGCAGAATCCT
AAGTGTGATGGGC-AGAAGGGCATGATTGAGTAGAGTGGAAAGGAGGGAGACTGGGGAGAAGGGAGAGAGAGGAGGGATGCAATACAGTAGGGCCAG--GCAAGGATCATGCATGCCTTATTCATATTTGTGTTATTCAAGGATTCTACTCTGGGTTCTATTATGGGGCCTGGCCTAAAGTGGTTGTTCAAGAAATGTGTGTTAGAGAAATCATACATAAACTAGCAATTCTCATTTGGATTCCTGTATCTGAACAACTAACTTTCAGCTTCTTCAGTGGGATAAAGAAGAAAAATGGGGTTTAAAGTACATACTATTCAGTATTAATGTAGAATTTAACAGCTGCCATCCAAGTGCAGAATCCT	7	34	Deletion	0.04	-3	KCDGQKGMIE*	KCDGQEGHD*	AAGTGTGATGGGC-AGAAGGGCATGATTGAGTAGAGTGGAAAGGAGGGAGACTGGGGAGAAGGGAGAGAGAGGAGGGATGCAATACAGTAGGGCCAG--GCAAGGATCATGCATGCCTTATTCATATTTGTGTTATTCAAGGATTCTACTCTGGGTTCTATTATGGGGCCTGGCCTAAAGTGGTTGTTCAAGAAATGTGTGTTAGAGAAATCATACATAAACTAGCAATTCTCATTTGGATTCCTGTATCTGAACAACTAACTTTCAGCTTCTTCAGTGGGATAAAGAAGAAAAATGGGGTTTAAAGTACATACTATTCAGTATTAATGTAGAATTTAACAGCTGCCATCCAAGTGCAGAATCCT	AAGTGTGATGGGCAAGAAGGGCATGATTGAGTAGAGTGGAAAGGAGGGAGACTGGGGAGAAGGGAGAGAGAGGAGGGATGCAATACAGTAGGGCCAGGCGCAAGGATCATGCATGCCTTATTCATATTTGTGTTATTCAAGGATTCTACTCTGGGTTCTATTATGGGGCCTGGCCTAAAGTGGTTGTTCAAGAAATGTGTGTTAGAGAAATCATACATAAACTAGCAATTCTCATTTGGATTCCTGTATCTGAACAACTAACTTTCAGCTTCTTCAGTGGGATAAAGAAGAAAAATGGGGTTTAAAGTACATACTATTCAGTATTAATGTAGAATTTAACAGCTGCCATCCAAGTGCAGAATCCT
AAGTGTGATGGGC-AGAAGGGCATGATTGAGTAGAGTGGAAAGGAGGGAGACTGGGGAGAAGGGAGAGAGAGGAGGGATGCAATACAGTAGGGCCAGGCTggCAAGGATCATGCATGCCTTATTCATATTTGTGTTATTCAAGGATTCTACTCTGGGTTCTATTATGGGGCCTGGCCTAAAGTGGTTGTTCAAGAAATGTGTGTTAGAGAAATCATACATAAACTAGCAATTCTCATTTGGATTCCTGTATCTGAACAACTAACTTTCAGCTTCTTCAGTGGGATAAAGAAGAAAAATGGGGTTTAAAGTACATACTATTCAGTATTAATGTAGAATTTAACAGCTGCCATCCAAGTGCAGAATCCT	7	34	Insertion and Deletion	0.04	1	KCDGQKGMIE*	KCDGQEGHD*	AAGTGTGATGGGC-AGAAGGGCATGATTGAGTAGAGTGGAAAGGAGGGAGACTGGGGAGAAGGGAGAGAGAGGAGGGATGCAATACAGTAGGGCCAGGCTGGCAAGGATCATGCATGCCTTATTCATATTTGTGTTATTCAAGGATTCTACTCTGGGTTCTATTATGGGGCCTGGCCTAAAGTGGTTGTTCAAGAAATGTGTGTTAGAGAAATCATACATAAACTAGCAATTCTCATTTGGATTCCTGTATCTGAACAACTAACTTTCAGCTTCTTCAGTGGGATAAAGAAGAAAAATGGGGTTTAAAGTACATACTATTCAGTATTAATGTAGAATTTAACAGCTGCCATCCAAGTGCAGAATCCT	AAGTGTGATGGGCAAGAAGGGCATGATTGAGTAGAGTGGAAAGGAGGGAGACTGGGGAGAAGGGAGAGAGAGGAGGGATGCAATACAGTAGGGCCAGGCGCAAGGATCATGCATGCCTTATTCATATTTGTGTTATTCAAGGATTCTACTCTGGGTTCTATTATGGGGCCTGGCCTAAAGTGGTTGTTCAAGAAATGTGTGTTAGAGAAATCATACATAAACTAGCAATTCTCATTTGGATTCCTGTATCTGAACAACTAACTTTCAGCTTCTTCAGTGGGATAAAGAAGAAAAATGGGGTTTAAAGTACATACTATTCAGTATTAATGTAGAATTTAACAGCTGCCATCCAAGTGCAGAATCCT
AAGTGTGATGGGCAAGAAGGGCATGATTGAGTAGAGTGGAAAGGAGGGAGACTGGGGAGAAGGGAGAGAGAGGAGGGATCC----------------TTGCAAGGATCATGCATGCCTTATTCATATTTGTGTTATTCAAGGATTCTACTCTGGGTTCTATTATGGGGCCTGGCCTAAAGTGGTTGTTCAAGAAATGTGTGTTAGAGAAATCATACATAAACTAGCAATTCTCATTTGGATTCCTGTATCTGAACAACTAACTTTCAGCTTCTTCAGTGGGATAAAGAAGAAAAATGGGGTTTAAAGTACATACTATTCAGTATTAATGTAGAATTTAACAGCTGCCATCCAAGTGCAGAATCCT	7	34	Deletion	0.04	-16	KCDGQEGHD*	KCDGQEGHD*	AAGTGTGATGGGCAAGAAGGGCATGATTGAGTAGAGTGGAAAGGAGGGAGACTGGGGAGAAGGGAGAGAGAGGAGGGATCC----------------TTGCAAGGATCATGCATGCCTTATTCATATTTGTGTTATTCAAGGATTCTACTCTGGGTTCTATTATGGGGCCTGGCCTAAAGTGGTTGTTCAAGAAATGTGTGTTAGAGAAATCATACATAAACTAGCAATTCTCATTTGGATTCCTGTATCTGAACAACTAACTTTCAGCTTCTTCAGTGGGATAAAGAAGAAAAATGGGGTTTAAAGTACATACTATTCAGTATTAATGTAGAATTTAACAGCTGCCATCCAAGTGCAGAATCCT	AAGTGTGATGGGCAAGAAGGGCATGATTGAGTAGAGTGGAAAGGAGGGAGACTGGGGAGAAGGGAGAGAGAGGAGGGATGCAATACAGTAGGGCCAGGCGCAAGGATCATGCATGCCTTATTCATATTTGTGTTATTCAAGGATTCTACTCTGGGTTCTATTATGGGGCCTGGCCTAAAGTGGTTGTTCAAGAAATGTGTGTTAGAGAAATCATACATAAACTAGCAATTCTCATTTGGATTCCTGTATCTGAACAACTAACTTTCAGCTTCTTCAGTGGGATAAAGAAGAAAAATGGGGTTTAAAGTACATACTATTCAGTATTAATGTAGAATTTAACAGCTGCCATCCAAGTGCAGAATCCT
AAGTGTGATGGGCAAGAAGGGCATGATTGAGTAGAGTGGAAAGGAGGGAGACTGGGGAGAAGGGAGAGAGAGGAGGGATGCAATACAGTA---------------------------------------------------------------------------GGGCCTGGCCTAAAGTGGTTGTTCAAGAAATGTGTGTTAGAGAAATCATACATAAACTAGCAATTCTCATTTGGATTCCTGTATCTGAACAACTAACTTTCAGCTTCTTCAGTGGGATAAAGAAGAAAAATGGGGTTTAAAGTACATACTATTCAGTATTAATGTAGAATCTAACAGCTGCCATCCAAGTGCAGAATCCT	7	33	Deletion	0.04	-75	KCDGQEGHD*	KCDGQEGHD*	AAGTGTGATGGGCAAGAAGGGCATGATTGAGTAGAGTGGAAAGGAGGGAGACTGGGGAGAAGGGAGAGAGAGGAGGGATGCAATACAGTA---------------------------------------------------------------------------GGGCCTGGCCTAAAGTGGTTGTTCAAGAAATGTGTGTTAGAGAAATCATACATAAACTAGCAATTCTCATTTGGATTCCTGTATCTGAACAACTAACTTTCAGCTTCTTCAGTGGGATAAAGAAGAAAAATGGGGTTTAAAGTACATACTATTCAGTATTAATGTAGAATCTAACAGCTGCCATCCAAGTGCAGAATCCT	AAGTGTGATGGGCAAGAAGGGCATGATTGAGTAGAGTGGAAAGGAGGGAGACTGGGGAGAAGGGAGAGAGAGGAGGGATGCAATACAGTAGGGCCAGGCGCAAGGATCATGCATGCCTTATTCATATTTGTGTTATTCAAGGATTCTACTCTGGGTTCTATTATGGGGCCTGGCCTAAAGTGGTTGTTCAAGAAATGTGTGTTAGAGAAATCATACATAAACTAGCAATTCTCATTTGGATTCCTGTATCTGAACAACTAACTTTCAGCTTCTTCAGTGGGATAAAGAAGAAAAATGGGGTTTAAAGTACATACTATTCAGTATTAATGTAGAATTTAACAGCTGCCATCCAAGTGCAGAATCCT
AAGTGTGATGGGCAAGAAGGGCATGATTGAGTAGAGTGGAAAGGAGGGAGACTGGGGAGAAGGGAGAGAGAGGAGGGATGCAATACAGTAG--------GCAAGGATCATGCATGCCTTATTCATATTTGTGTTATTCAAGGATTCTACTCTGGGTTCTATTATGGGGCCTGGCCTAAAGTGGTTGTTCAAGAAATGTGTGTTAGAGAAATCATACATAAACTAGCAATTCTCATTTGGATTCCTGTATCTGAACAACTAACTTTCAGCTTCTTCAGTGGGATAAAGAAGAAAAATGGGGTTTAAAGTACATACTATTCAGTATTAATGTAGAATTTAACAGCTGCCATCCAAGTGCAGAATCCT	7	34	Deletion	0.04	-8	KCDGQEGHD*	KCDGQEGHD*	AAGTGTGATGGGCAAGAAGGGCATGATTGAGTAGAGTGGAAAGGAGGGAGACTGGGGAGAAGGGAGAGAGAGGAGGGATGCAATACAGTAG--------GCAAGGATCATGCATGCCTTATTCATATTTGTGTTATTCAAGGATTCTACTCTGGGTTCTATTATGGGGCCTGGCCTAAAGTGGTTGTTCAAGAAATGTGTGTTAGAGAAATCATACATAAACTAGCAATTCTCATTTGGATTCCTGTATCTGAACAACTAACTTTCAGCTTCTTCAGTGGGATAAAGAAGAAAAATGGGGTTTAAAGTACATACTATTCAGTATTAATGTAGAATTTAACAGCTGCCATCCAAGTGCAGAATCCT	AAGTGTGATGGGCAAGAAGGGCATGATTGAGTAGAGTGGAAAGGAGGGAGACTGGGGAGAAGGGAGAGAGAGGAGGGATGCAATACAGTAGGGCCAGGCGCAAGGATCATGCATGCCTTATTCATATTTGTGTTATTCAAGGATTCTACTCTGGGTTCTATTATGGGGCCTGGCCTAAAGTGGTTGTTCAAGAAATGTGTGTTAGAGAAATCATACATAAACTAGCAATTCTCATTTGGATTCCTGTATCTGAACAACTAACTTTCAGCTTCTTCAGTGGGATAAAGAAGAAAAATGGGGTTTAAAGTACATACTATTCAGTATTAATGTAGAATTTAACAGCTGCCATCCAAGTGCAGAATCCT
AAGTGTGATGGGCAAGAAGGGCATGATTGAGTAGAGTGGAAAGGAGGGAGACTGGGGAGAAGGGAGAGAGAGGAGGGATGCAATACAGTAGGGCC-------AGGATCATGCATGCCTTATTCATATTTGTGTTATTCAAGGATTCTACTCTGGGTTCTATTATGGGGCCTGGCCTAAAGTGGTTGTTCAAGAAATGTGTGTTAGAGAAATCATACATAAACTAGCAATTCTCATTTGGATTCCTGTATCTGAACAACTAACTTTCAGCTTCCTCAGTGGGATAAAGAAGAAAAATGGGGTTTAAAGTACATACTATTCAGTATTAATGTAGAATTTAACAGCTGCCATCCAAGTGCAGAATCCT	7	35	Deletion	0.04	-7	KCDGQEGHD*	KCDGQEGHD*	AAGTGTGATGGGCAAGAAGGGCATGATTGAGTAGAGTGGAAAGGAGGGAGACTGGGGAGAAGGGAGAGAGAGGAGGGATGCAATACAGTAGGGCC-------AGGATCATGCATGCCTTATTCATATTTGTGTTATTCAAGGATTCTACTCTGGGTTCTATTATGGGGCCTGGCCTAAAGTGGTTGTTCAAGAAATGTGTGTTAGAGAAATCATACATAAACTAGCAATTCTCATTTGGATTCCTGTATCTGAACAACTAACTTTCAGCTTCCTCAGTGGGATAAAGAAGAAAAATGGGGTTTAAAGTACATACTATTCAGTATTAATGTAGAATTTAACAGCTGCCATCCAAGTGCAGAATCCT	AAGTGTGATGGGCAAGAAGGGCATGATTGAGTAGAGTGGAAAGGAGGGAGACTGGGGAGAAGGGAGAGAGAGGAGGGATGCAATACAGTAGGGCCAGGCGCAAGGATCATGCATGCCTTATTCATATTTGTGTTATTCAAGGATTCTACTCTGGGTTCTATTATGGGGCCTGGCCTAAAGTGGTTGTTCAAGAAATGTGTGTTAGAGAAATCATACATAAACTAGCAATTCTCATTTGGATTCCTGTATCTGAACAACTAACTTTCAGCTTCTTCAGTGGGATAAAGAAGAAAAATGGGGTTTAAAGTACATACTATTCAGTATTAATGTAGAATTTAACAGCTGCCATCCAAGTGCAGAATCCT
AAGTGTGATGGGCAAGAAGGGCATGATTGAGTAGAGTGGAAAGGAGGGAGACTGGGGAGAAGGGAGAGAGAGGAGGGATGCAATACAGTAGGGCCA-----------------------------------------------------------------------------------------GTTCAAGAAATGTGTGTTAGAGAAATCATACATAAACTAGCAATTCTCATTTGGATTCCTGTATCTGAACAACTAACTTTCAGCTTCTTCAGTGGGATAAAGAAGAAAAATGGGGTTTAAAGTACATACTATTCAGTATTAATGTAGAATTTAACAGCTGCCATCCAAGTGCAGAATCCT	7	32	Deletion	0.04	-89	KCDGQEGHD*	KCDGQEGHD*	AAGTGTGATGGGCAAGAAGGGCATGATTGAGTAGAGTGGAAAGGAGGGAGACTGGGGAGAAGGGAGAGAGAGGAGGGATGCAATACAGTAGGGCCA-----------------------------------------------------------------------------------------GTTCAAGAAATGTGTGTTAGAGAAATCATACATAAACTAGCAATTCTCATTTGGATTCCTGTATCTGAACAACTAACTTTCAGCTTCTTCAGTGGGATAAAGAAGAAAAATGGGGTTTAAAGTACATACTATTCAGTATTAATGTAGAATTTAACAGCTGCCATCCAAGTGCAGAATCCT	AAGTGTGATGGGCAAGAAGGGCATGATTGAGTAGAGTGGAAAGGAGGGAGACTGGGGAGAAGGGAGAGAGAGGAGGGATGCAATACAGTAGGGCCAGGCGCAAGGATCATGCATGCCTTATTCATATTTGTGTTATTCAAGGATTCTACTCTGGGTTCTATTATGGGGCCTGGCCTAAAGTGGTTGTTCAAGAAATGTGTGTTAGAGAAATCATACATAAACTAGCAATTCTCATTTGGATTCCTGTATCTGAACAACTAACTTTCAGCTTCTTCAGTGGGATAAAGAAGAAAAATGGGGTTTAAAGTACATACTATTCAGTATTAATGTAGAATTTAACAGCTGCCATCCAAGTGCAGAATCCT
AAGTGTGATGGGCAAGAAGGGCATGATTGAGTAGAGTGGAAAGGAGGGAGACTGGGGAGAAGGGAGAGAGAGGAGGGATGCAATACAGTAGGGCCAG--GCAAGGATCATGCATGCCTTATTCATATTTGTGTTATTCAAGGATTCTACCCTGGGTTCTATTATGGGGCCTGGCCTAAAGTGGTTGTTCAAGAAATGTGTGTTAGAGAAATCATACATAAACTAGCAATTCTCATTTGGATTCCTGTATCTGAACAACTAACTTTCAGCTTCTTCAGTGGGATAAAGAAGAAAAATGGGGTTTAAAGTACATACTATTCAGTATTAATGTAGAATTTAACAGCTGCCATCCAAGTGCAGAATCCT	7	34	Deletion	0.04	-2	KCDGQEGHD*	KCDGQEGHD*	AAGTGTGATGGGCAAGAAGGGCATGATTGAGTAGAGTGGAAAGGAGGGAGACTGGGGAGAAGGGAGAGAGAGGAGGGATGCAATACAGTAGGGCCAG--GCAAGGATCATGCATGCCTTATTCATATTTGTGTTATTCAAGGATTCTACCCTGGGTTCTATTATGGGGCCTGGCCTAAAGTGGTTGTTCAAGAAATGTGTGTTAGAGAAATCATACATAAACTAGCAATTCTCATTTGGATTCCTGTATCTGAACAACTAACTTTCAGCTTCTTCAGTGGGATAAAGAAGAAAAATGGGGTTTAAAGTACATACTATTCAGTATTAATGTAGAATTTAACAGCTGCCATCCAAGTGCAGAATCCT	AAGTGTGATGGGCAAGAAGGGCATGATTGAGTAGAGTGGAAAGGAGGGAGACTGGGGAGAAGGGAGAGAGAGGAGGGATGCAATACAGTAGGGCCAGGCGCAAGGATCATGCATGCCTTATTCATATTTGTGTTATTCAAGGATTCTACTCTGGGTTCTATTATGGGGCCTGGCCTAAAGTGGTTGTTCAAGAAATGTGTGTTAGAGAAATCATACATAAACTAGCAATTCTCATTTGGATTCCTGTATCTGAACAACTAACTTTCAGCTTCTTCAGTGGGATAAAGAAGAAAAATGGGGTTTAAAGTACATACTATTCAGTATTAATGTAGAATTTAACAGCTGCCATCCAAGTGCAGAATCCT
AAGTGTGATGGGCAAGAAGGGCATGATTGAGTAGAGTGGAAAGGAGGGAGACTGGGGAGAAGGGAGAGAGAGGAGGGATGCAATACAGTAGGGCCAG--GCAAGGATCATGCATGCCTTATTCATATTTGTGTTATTCAAGGATTCTACTCTGGGTTCTATTATGGGGCCTGGCCTAAAGTGGCTGTTCAAGAAATGTGTGTTAGAGAAATCATACATAAACTAGCAATTCTCATTTGGATTCCTGTATCTGAACAACTAACTTTCAGCTTCTTCAGTGGGATAAAGAAGAAAAATGGGGTTTAAAGTACATACTATTCAGTATTAATGTAGAATTTAACAGCTGCCATCCAAGTGCAGAATCCT	7	35	Deletion	0.04	-2	KCDGQEGHD*	KCDGQEGHD*	AAGTGTGATGGGCAAGAAGGGCATGATTGAGTAGAGTGGAAAGGAGGGAGACTGGGGAGAAGGGAGAGAGAGGAGGGATGCAATACAGTAGGGCCAG--GCAAGGATCATGCATGCCTTATTCATATTTGTGTTATTCAAGGATTCTACTCTGGGTTCTATTATGGGGCCTGGCCTAAAGTGGCTGTTCAAGAAATGTGTGTTAGAGAAATCATACATAAACTAGCAATTCTCATTTGGATTCCTGTATCTGAACAACTAACTTTCAGCTTCTTCAGTGGGATAAAGAAGAAAAATGGGGTTTAAAGTACATACTATTCAGTATTAATGTAGAATTTAACAGCTGCCATCCAAGTGCAGAATCCT	AAGTGTGATGGGCAAGAAGGGCATGATTGAGTAGAGTGGAAAGGAGGGAGACTGGGGAGAAGGGAGAGAGAGGAGGGATGCAATACAGTAGGGCCAGGCGCAAGGATCATGCATGCCTTATTCATATTTGTGTTATTCAAGGATTCTACTCTGGGTTCTATTATGGGGCCTGGCCTAAAGTGGTTGTTCAAGAAATGTGTGTTAGAGAAATCATACATAAACTAGCAATTCTCATTTGGATTCCTGTATCTGAACAACTAACTTTCAGCTTCTTCAGTGGGATAAAGAAGAAAAATGGGGTTTAAAGTACATACTATTCAGTATTAATGTAGAATTTAACAGCTGCCATCCAAGTGCAGAATCCT
AAGTGTGATGGGCAAGAAGGGCATGATTGAGTAGAGTGGAAAGGAGGGAGACTGGGGAGAAGGGAGAGAGAGGAGGGATGCAATACAGTAGGGCCAGG---AAGGATCATGCATGCCTTATTCATATTTGTGTTATTCAAGGATTCTACTCTGGGTTCTATTATGGGGCCTGGCCTAAAGTGGTTGTTCAAGAAATGTGTGTTAGAGAAATCATACATAAACTAGCAATTCTCATTTGGATTCCTGTATCTGAACAACTAACTTTCAGCTTCTTCAGTGGGATAAAGAAGAAAAATGGGGTTTAAAGTACATACTATTCAGTATTAATGTAGAATTTAACAGCTGCCATCCAAGTGCAGAATCCT	7	35	Deletion	0.04	-3	KCDGQEGHD*	KCDGQEGHD*	AAGTGTGATGGGCAAGAAGGGCATGATTGAGTAGAGTGGAAAGGAGGGAGACTGGGGAGAAGGGAGAGAGAGGAGGGATGCAATACAGTAGGGCCAGG---AAGGATCATGCATGCCTTATTCATATTTGTGTTATTCAAGGATTCTACTCTGGGTTCTATTATGGGGCCTGGCCTAAAGTGGTTGTTCAAGAAATGTGTGTTAGAGAAATCATACATAAACTAGCAATTCTCATTTGGATTCCTGTATCTGAACAACTAACTTTCAGCTTCTTCAGTGGGATAAAGAAGAAAAATGGGGTTTAAAGTACATACTATTCAGTATTAATGTAGAATTTAACAGCTGCCATCCAAGTGCAGAATCCT	AAGTGTGATGGGCAAGAAGGGCATGATTGAGTAGAGTGGAAAGGAGGGAGACTGGGGAGAAGGGAGAGAGAGGAGGGATGCAATACAGTAGGGCCAGGCGCAAGGATCATGCATGCCTTATTCATATTTGTGTTATTCAAGGATTCTACTCTGGGTTCTATTATGGGGCCTGGCCTAAAGTGGTTGTTCAAGAAATGTGTGTTAGAGAAATCATACATAAACTAGCAATTCTCATTTGGATTCCTGTATCTGAACAACTAACTTTCAGCTTCTTCAGTGGGATAAAGAAGAAAAATGGGGTTTAAAGTACATACTATTCAGTATTAATGTAGAATTTAACAGCTGCCATCCAAGTGCAGAATCCT
AAGTGTGATGGGCAAGAAGGGCATGATTGAGTAGAGTGGAAAGGAGGGAGACTGGGGAGAAGGGAGAGAGAGGAGGGATGCAATACAGTAGGGCCAGGC------ATCATGCATGCCTTATTCATATTTGTGTTATTCAAGGATTCTACTCTGGGTTCTATTATGGGGCCTGGCCTAAAGTGGTTGTTCAAGAAATGTGTGTTAGAGAAATCATACATAAACTAGCAATTCTCATTTGGATTCCTGTATCTGAACAACTAACTTTCAGCTTCTTCAGTGGGATAAAGAAGAAAAATGGGGTTTAAAGTACATACTATTCAGTATTAATGTAGAATTTAACAGCTGCCATCCAAGTGCAGAATCCT	7	34	Deletion	0.04	-6	KCDGQEGHD*	KCDGQEGHD*	AAGTGTGATGGGCAAGAAGGGCATGATTGAGTAGAGTGGAAAGGAGGGAGACTGGGGAGAAGGGAGAGAGAGGAGGGATGCAATACAGTAGGGCCAGGC------ATCATGCATGCCTTATTCATATTTGTGTTATTCAAGGATTCTACTCTGGGTTCTATTATGGGGCCTGGCCTAAAGTGGTTGTTCAAGAAATGTGTGTTAGAGAAATCATACATAAACTAGCAATTCTCATTTGGATTCCTGTATCTGAACAACTAACTTTCAGCTTCTTCAGTGGGATAAAGAAGAAAAATGGGGTTTAAAGTACATACTATTCAGTATTAATGTAGAATTTAACAGCTGCCATCCAAGTGCAGAATCCT	AAGTGTGATGGGCAAGAAGGGCATGATTGAGTAGAGTGGAAAGGAGGGAGACTGGGGAGAAGGGAGAGAGAGGAGGGATGCAATACAGTAGGGCCAGGCGCAAGGATCATGCATGCCTTATTCATATTTGTGTTATTCAAGGATTCTACTCTGGGTTCTATTATGGGGCCTGGCCTAAAGTGGTTGTTCAAGAAATGTGTGTTAGAGAAATCATACATAAACTAGCAATTCTCATTTGGATTCCTGTATCTGAACAACTAACTTTCAGCTTCTTCAGTGGGATAAAGAAGAAAAATGGGGTTTAAAGTACATACTATTCAGTATTAATGTAGAATTTAACAGCTGCCATCCAAGTGCAGAATCCT
AAGTGTGATGGGCAAGAAGGGCATGATTGAGTAGAGTGGAAAGGAGGGAGACTGGGGAGAAGGGAGAGAGAGGAGGGATGCAATACAGTAGGGCCAGGC-CA---ATCATGCATGCCTTATTCATATTTGTGTTATTCAAGGATTCTACTCTGGGTTCTATTATGGGGCCTGGCCTAAAGTGGTTGTTCAAGAAATGTGTGTTAGAGAAATCATACATAAACTAGCAATTCTCATTTGGATTCCTGTATCTGAACAACTAACTTTCAGCTTCTTCAGTGGGATAAAGAAGAAAAATGGGGTTTAAAGTACATACTATTCAGTATTAATGTAGAATTTAACAGCTGCCATCCAAGTGCAGAATCCT	7	34	Deletion	0.04	-4	KCDGQEGHD*	KCDGQEGHD*	AAGTGTGATGGGCAAGAAGGGCATGATTGAGTAGAGTGGAAAGGAGGGAGACTGGGGAGAAGGGAGAGAGAGGAGGGATGCAATACAGTAGGGCCAGGC-CA---ATCATGCATGCCTTATTCATATTTGTGTTATTCAAGGATTCTACTCTGGGTTCTATTATGGGGCCTGGCCTAAAGTGGTTGTTCAAGAAATGTGTGTTAGAGAAATCATACATAAACTAGCAATTCTCATTTGGATTCCTGTATCTGAACAACTAACTTTCAGCTTCTTCAGTGGGATAAAGAAGAAAAATGGGGTTTAAAGTACATACTATTCAGTATTAATGTAGAATTTAACAGCTGCCATCCAAGTGCAGAATCCT	AAGTGTGATGGGCAAGAAGGGCATGATTGAGTAGAGTGGAAAGGAGGGAGACTGGGGAGAAGGGAGAGAGAGGAGGGATGCAATACAGTAGGGCCAGGCGCAAGGATCATGCATGCCTTATTCATATTTGTGTTATTCAAGGATTCTACTCTGGGTTCTATTATGGGGCCTGGCCTAAAGTGGTTGTTCAAGAAATGTGTGTTAGAGAAATCATACATAAACTAGCAATTCTCATTTGGATTCCTGTATCTGAACAACTAACTTTCAGCTTCTTCAGTGGGATAAAGAAGAAAAATGGGGTTTAAAGTACATACTATTCAGTATTAATGTAGAATTTAACAGCTGCCATCCAAGTGCAGAATCCT
AAGTGTGATGGGCAAGAAGGGCATGATTGAGTAGAGTGGAAAGGAGGGAGACTGGGGAGAAGGGAGAGAGAGGAGGGATGCAATACAGTAGGGCCAGGCACTgAGGATCATGCATGCCTTATTCATATTTGTGTTATTCAAGGATTCTACTCTGGGTTCTATTATGGGGCCTGGCCTAAAGTGGTTGTTCAAGAAATGTGTGTTAGAGAAATCATACATAAACTAGCAATTCTCATTTGGATTCCTGTATCTGAACAACTAACTTTCAGCTTCTTCAGTGGGATAAAGAAGAAAAATGGGGTTTAAAGTACATACTATTCAGTATTAATGTAGAATTTAACAGCTGCCATCCAAGTGCAGAATCCT	7	34	Insertion	0.04	1	KCDGQEGHD*	KCDGQEGHD*	AAGTGTGATGGGCAAGAAGGGCATGATTGAGTAGAGTGGAAAGGAGGGAGACTGGGGAGAAGGGAGAGAGAGGAGGGATGCAATACAGTAGGGCCAGGCACTGAGGATCATGCATGCCTTATTCATATTTGTGTTATTCAAGGATTCTACTCTGGGTTCTATTATGGGGCCTGGCCTAAAGTGGTTGTTCAAGAAATGTGTGTTAGAGAAATCATACATAAACTAGCAATTCTCATTTGGATTCCTGTATCTGAACAACTAACTTTCAGCTTCTTCAGTGGGATAAAGAAGAAAAATGGGGTTTAAAGTACATACTATTCAGTATTAATGTAGAATTTAACAGCTGCCATCCAAGTGCAGAATCCT	AAGTGTGATGGGCAAGAAGGGCATGATTGAGTAGAGTGGAAAGGAGGGAGACTGGGGAGAAGGGAGAGAGAGGAGGGATGCAATACAGTAGGGCCAGGCGCAAGGATCATGCATGCCTTATTCATATTTGTGTTATTCAAGGATTCTACTCTGGGTTCTATTATGGGGCCTGGCCTAAAGTGGTTGTTCAAGAAATGTGTGTTAGAGAAATCATACATAAACTAGCAATTCTCATTTGGATTCCTGTATCTGAACAACTAACTTTCAGCTTCTTCAGTGGGATAAAGAAGAAAAATGGGGTTTAAAGTACATACTATTCAGTATTAATGTAGAATTTAACAGCTGCCATCCAAGTGCAGAATCCT
AAGTGTGATGGGCAAGAAGGGCATGATTGAGTAGAGTGGAAAGGAGGGAGACTGGGGAGAAGGGAGAGAGAGGAGGGATGCAATACAGTAGGGCCAGGCCagCAAGGATCATGCATGCCTTATTCATATTTGTGTTATTCAAGGATTCTACTCTGGGTTCTATTATGGGGCCTGGCCCAAAGTGGTTGTTCAAGAAATGTGTGTTAGAGAAATCATACATAAACTAGCAATTCTCATTTGGATTCCTGTATCTGAACAACTAACTTTCAGCTTCTTCAGTGGGATAAAGAAGAAAAATGGGGTTTAAAGTACATACTATTCAGTATTAATGTAGAATTTAACAGCTGCCATCCAAGTGCAGAATCCT	7	35	Insertion	0.04	2	KCDGQEGHD*	KCDGQEGHD*	AAGTGTGATGGGCAAGAAGGGCATGATTGAGTAGAGTGGAAAGGAGGGAGACTGGGGAGAAGGGAGAGAGAGGAGGGATGCAATACAGTAGGGCCAGGCCAGCAAGGATCATGCATGCCTTATTCATATTTGTGTTATTCAAGGATTCTACTCTGGGTTCTATTATGGGGCCTGGCCCAAAGTGGTTGTTCAAGAAATGTGTGTTAGAGAAATCATACATAAACTAGCAATTCTCATTTGGATTCCTGTATCTGAACAACTAACTTTCAGCTTCTTCAGTGGGATAAAGAAGAAAAATGGGGTTTAAAGTACATACTATTCAGTATTAATGTAGAATTTAACAGCTGCCATCCAAGTGCAGAATCCT	AAGTGTGATGGGCAAGAAGGGCATGATTGAGTAGAGTGGAAAGGAGGGAGACTGGGGAGAAGGGAGAGAGAGGAGGGATGCAATACAGTAGGGCCAGGCGCAAGGATCATGCATGCCTTATTCATATTTGTGTTATTCAAGGATTCTACTCTGGGTTCTATTATGGGGCCTGGCCTAAAGTGGTTGTTCAAGAAATGTGTGTTAGAGAAATCATACATAAACTAGCAATTCTCATTTGGATTCCTGTATCTGAACAACTAACTTTCAGCTTCTTCAGTGGGATAAAGAAGAAAAATGGGGTTTAAAGTACATACTATTCAGTATTAATGTAGAATTTAACAGCTGCCATCCAAGTGCAGAATCCT
AAGTGTGATGGGCAAGAAGGGCATGATTGAGTAGAGTGGAAAGGAGGGAGACTGGGGAGAAGGGAGAGAGAGGAGGGATGCAATACAGTAGGGCCAGGCCagCAAGGATCATGCATGCCTTATTCATATTTGTGTTATTCAAGGATTCTACTCTGGGTTCTATTATGGGGCCTGGCCTAAAGTGGTTGCTCAAGAAATGTGTGTTAGAGAAATCATACATAAACTAGCAATTCTCATTTGGATTCCTGTATCTGAACAACTAACTTTCAGCTTCTTCAGTGGGATAAAGAAGAAAAATGGGGTTTAAAGTACATACTATTCAGTATTAATGTAGAATTTAACAGCTGCCATCCAAGTGCAGAATCCT	7	35	Insertion	0.04	2	KCDGQEGHD*	KCDGQEGHD*	AAGTGTGATGGGCAAGAAGGGCATGATTGAGTAGAGTGGAAAGGAGGGAGACTGGGGAGAAGGGAGAGAGAGGAGGGATGCAATACAGTAGGGCCAGGCCAGCAAGGATCATGCATGCCTTATTCATATTTGTGTTATTCAAGGATTCTACTCTGGGTTCTATTATGGGGCCTGGCCTAAAGTGGTTGCTCAAGAAATGTGTGTTAGAGAAATCATACATAAACTAGCAATTCTCATTTGGATTCCTGTATCTGAACAACTAACTTTCAGCTTCTTCAGTGGGATAAAGAAGAAAAATGGGGTTTAAAGTACATACTATTCAGTATTAATGTAGAATTTAACAGCTGCCATCCAAGTGCAGAATCCT	AAGTGTGATGGGCAAGAAGGGCATGATTGAGTAGAGTGGAAAGGAGGGAGACTGGGGAGAAGGGAGAGAGAGGAGGGATGCAATACAGTAGGGCCAGGCGCAAGGATCATGCATGCCTTATTCATATTTGTGTTATTCAAGGATTCTACTCTGGGTTCTATTATGGGGCCTGGCCTAAAGTGGTTGTTCAAGAAATGTGTGTTAGAGAAATCATACATAAACTAGCAATTCTCATTTGGATTCCTGTATCTGAACAACTAACTTTCAGCTTCTTCAGTGGGATAAAGAAGAAAAATGGGGTTTAAAGTACATACTATTCAGTATTAATGTAGAATTTAACAGCTGCCATCCAAGTGCAGAATCCT
AAGTGTGATGGGCAAGAAGGGCATGATTGAGTAGAGTGGAAAGGAGGGAGACTGGGGAGAAGGGAGAGAGAGGAGGGATGCAATACAGTAGGGCCAGGCCagCAAGGATCATGCATGCCTTATTCATATTTGTGTTATTCAAGGATTCTACTCTGGGTTCTATTATGGGGCCTGGCCTAAAGTGGTTGTTCAAGAAATGTGTGTTAGAGAAATCATACATAAACTAGCAATTCTCATTTGGATTCCTGTACCTGAACAACTAACTTTCAGCTTCTTCAGTGGGATAAAGAAGAAAAATGGGGTTTAAAGTACATACTATTCAGTATTAATGTAGAATTTAACAGCTGCCATCCAAGTGCAGAATCCT	7	35	Insertion	0.04	2	KCDGQEGHD*	KCDGQEGHD*	AAGTGTGATGGGCAAGAAGGGCATGATTGAGTAGAGTGGAAAGGAGGGAGACTGGGGAGAAGGGAGAGAGAGGAGGGATGCAATACAGTAGGGCCAGGCCAGCAAGGATCATGCATGCCTTATTCATATTTGTGTTATTCAAGGATTCTACTCTGGGTTCTATTATGGGGCCTGGCCTAAAGTGGTTGTTCAAGAAATGTGTGTTAGAGAAATCATACATAAACTAGCAATTCTCATTTGGATTCCTGTACCTGAACAACTAACTTTCAGCTTCTTCAGTGGGATAAAGAAGAAAAATGGGGTTTAAAGTACATACTATTCAGTATTAATGTAGAATTTAACAGCTGCCATCCAAGTGCAGAATCCT	AAGTGTGATGGGCAAGAAGGGCATGATTGAGTAGAGTGGAAAGGAGGGAGACTGGGGAGAAGGGAGAGAGAGGAGGGATGCAATACAGTAGGGCCAGGCGCAAGGATCATGCATGCCTTATTCATATTTGTGTTATTCAAGGATTCTACTCTGGGTTCTATTATGGGGCCTGGCCTAAAGTGGTTGTTCAAGAAATGTGTGTTAGAGAAATCATACATAAACTAGCAATTCTCATTTGGATTCCTGTATCTGAACAACTAACTTTCAGCTTCTTCAGTGGGATAAAGAAGAAAAATGGGGTTTAAAGTACATACTATTCAGTATTAATGTAGAATTTAACAGCTGCCATCCAAGTGCAGAATCCT
AAGTGTGATGGGCAAGAAGGGCATGATTGAGTAGAGTGGAAAGGAGGGAGACTGGGGAGAAGGGAGAGAGAGGAGGGATGCAATACAGTAGGGCCAGGCCagCAAGGATCATGCATGCCTTATTCATATTTGTGTTATTCAAGGATTCTACTCTGGGTTCTATTATGGGGCCTGGCCTAAAGTGGTTGTTCAAGAAATGTGTGTTAGAGAAATCATACATAAACTAGCAATTCTCATTTGGATTCCTGTATCTGAACAACTAACTTTCAGCTTCTTCAGTGGGATAAAGAAGAAAAATGGGGTTTAAAGTACATACTATTCAGTGTTAATGTAGAATTTAACAGCTGCCATCCAAGTGCAGAATCCT	7	35	Insertion	0.04	2	KCDGQEGHD*	KCDGQEGHD*	AAGTGTGATGGGCAAGAAGGGCATGATTGAGTAGAGTGGAAAGGAGGGAGACTGGGGAGAAGGGAGAGAGAGGAGGGATGCAATACAGTAGGGCCAGGCCAGCAAGGATCATGCATGCCTTATTCATATTTGTGTTATTCAAGGATTCTACTCTGGGTTCTATTATGGGGCCTGGCCTAAAGTGGTTGTTCAAGAAATGTGTGTTAGAGAAATCATACATAAACTAGCAATTCTCATTTGGATTCCTGTATCTGAACAACTAACTTTCAGCTTCTTCAGTGGGATAAAGAAGAAAAATGGGGTTTAAAGTACATACTATTCAGTGTTAATGTAGAATTTAACAGCTGCCATCCAAGTGCAGAATCCT	AAGTGTGATGGGCAAGAAGGGCATGATTGAGTAGAGTGGAAAGGAGGGAGACTGGGGAGAAGGGAGAGAGAGGAGGGATGCAATACAGTAGGGCCAGGCGCAAGGATCATGCATGCCTTATTCATATTTGTGTTATTCAAGGATTCTACTCTGGGTTCTATTATGGGGCCTGGCCTAAAGTGGTTGTTCAAGAAATGTGTGTTAGAGAAATCATACATAAACTAGCAATTCTCATTTGGATTCCTGTATCTGAACAACTAACTTTCAGCTTCTTCAGTGGGATAAAGAAGAAAAATGGGGTTTAAAGTACATACTATTCAGTATTAATGTAGAATTTAACAGCTGCCATCCAAGTGCAGAATCCT
AAGTGTGATGGGCAAGAAGGGCATGATTGAGTAGAGTGGAAAGGAGGGAGACTGGGGAGAAGGGAGAGAGAGGAGGGATGCAATACAGTAGGGCCAGGCCagCAAGGATCATGCATGCCTTATTCATATTTGTGTTATTCAAGGATTCTACTCTGGGTTCTATTATGGGGCCTGGCCTAAAGTGGTTGTTCAAGAAATGTGTGTTAGAGAAATCATACATAAACTAGCAATTCTCATTTGGATTCCTGTATCTGGACAACTAACTTTCAGCTTCTTCAGTGGGATAAAGAAGAAAAATGGGGTTTAAAGTACATACTATTCAGTATTAATGTAGAATTTAACAGCTGCCATCCAAGTGCAGAATCCT	7	35	Insertion	0.04	2	KCDGQEGHD*	KCDGQEGHD*	AAGTGTGATGGGCAAGAAGGGCATGATTGAGTAGAGTGGAAAGGAGGGAGACTGGGGAGAAGGGAGAGAGAGGAGGGATGCAATACAGTAGGGCCAGGCCAGCAAGGATCATGCATGCCTTATTCATATTTGTGTTATTCAAGGATTCTACTCTGGGTTCTATTATGGGGCCTGGCCTAAAGTGGTTGTTCAAGAAATGTGTGTTAGAGAAATCATACATAAACTAGCAATTCTCATTTGGATTCCTGTATCTGGACAACTAACTTTCAGCTTCTTCAGTGGGATAAAGAAGAAAAATGGGGTTTAAAGTACATACTATTCAGTATTAATGTAGAATTTAACAGCTGCCATCCAAGTGCAGAATCCT	AAGTGTGATGGGCAAGAAGGGCATGATTGAGTAGAGTGGAAAGGAGGGAGACTGGGGAGAAGGGAGAGAGAGGAGGGATGCAATACAGTAGGGCCAGGCGCAAGGATCATGCATGCCTTATTCATATTTGTGTTATTCAAGGATTCTACTCTGGGTTCTATTATGGGGCCTGGCCTAAAGTGGTTGTTCAAGAAATGTGTGTTAGAGAAATCATACATAAACTAGCAATTCTCATTTGGATTCCTGTATCTGAACAACTAACTTTCAGCTTCTTCAGTGGGATAAAGAAGAAAAATGGGGTTTAAAGTACATACTATTCAGTATTAATGTAGAATTTAACAGCTGCCATCCAAGTGCAGAATCCT
AAGTGTGATGGGCAAGAAGGGCATGATTGAGTAGAGTGGAAAGGAGGGAGACTGGGGAGAAGGGAGAGAGAGGAGGGATGCAATACAGTAGGGCCAGGCGatggCAAGGATCATGCATGCCTTATTCATATTTGTGTTATTCAAGGATTCTACTCTGGGTTCTATTATGGGGCCTGGCCTAAAGTGGTTGTTCAAGAAATGTGTGTTAGAGAAATCATACATAAACTAGCAATTCTCATTTGGATTCCTGTATCTGAACAACTAACTTTCAGCTTCTTCAGTGGGATAAAGAAGAAAAATGGGGTTTAAAGTACATACTATTCAGTATTAATGTAGAATTTAACAGCTGCCATCCAAGTGCAGAATCCT	7	34	Insertion	0.04	4	KCDGQEGHD*	KCDGQEGHD*	AAGTGTGATGGGCAAGAAGGGCATGATTGAGTAGAGTGGAAAGGAGGGAGACTGGGGAGAAGGGAGAGAGAGGAGGGATGCAATACAGTAGGGCCAGGCGATGGCAAGGATCATGCATGCCTTATTCATATTTGTGTTATTCAAGGATTCTACTCTGGGTTCTATTATGGGGCCTGGCCTAAAGTGGTTGTTCAAGAAATGTGTGTTAGAGAAATCATACATAAACTAGCAATTCTCATTTGGATTCCTGTATCTGAACAACTAACTTTCAGCTTCTTCAGTGGGATAAAGAAGAAAAATGGGGTTTAAAGTACATACTATTCAGTATTAATGTAGAATTTAACAGCTGCCATCCAAGTGCAGAATCCT	AAGTGTGATGGGCAAGAAGGGCATGATTGAGTAGAGTGGAAAGGAGGGAGACTGGGGAGAAGGGAGAGAGAGGAGGGATGCAATACAGTAGGGCCAGGCGCAAGGATCATGCATGCCTTATTCATATTTGTGTTATTCAAGGATTCTACTCTGGGTTCTATTATGGGGCCTGGCCTAAAGTGGTTGTTCAAGAAATGTGTGTTAGAGAAATCATACATAAACTAGCAATTCTCATTTGGATTCCTGTATCTGAACAACTAACTTTCAGCTTCTTCAGTGGGATAAAGAAGAAAAATGGGGTTTAAAGTACATACTATTCAGTATTAATGTAGAATTTAACAGCTGCCATCCAAGTGCAGAATCCT
AAGTGTGATGGGCAAGAAGGGCATGATTGAGTAGAGTGGAAAGGAGGGAGACTGGGGAGAAGGGAGAGAGAGGAGGGATGCAATACAGTAGGGCCAGGCGCAAGGATCATGCATGCCTTATTCATATTCGTGTTATTCAAGGATTCTACTCTGGGTTCTATTATGGGGCCTGGCCTAAAGTGGTTGTTCAAGAAATGTGTGTTAGAGAAATCATACATAAACTAGCAATTCTCATTTGGATTCCTGTATCTGAACAACTAACTTTCAGCTTCTTCAGTGGGATAAAGAAGAAAAATGGGGTTTAAAGTACATACTATTCAGTATTAATGTAGAATTTAACAGCTGCCATCCAAGTGCAGAATCCT	7	34	1 Base Change	0.04	0	KCDGQEGHD*	KCDGQEGHD*	AAGTGTGATGGGCAAGAAGGGCATGATTGAGTAGAGTGGAAAGGAGGGAGACTGGGGAGAAGGGAGAGAGAGGAGGGATGCAATACAGTAGGGCCAGGCGCAAGGATCATGCATGCCTTATTCATATTCGTGTTATTCAAGGATTCTACTCTGGGTTCTATTATGGGGCCTGGCCTAAAGTGGTTGTTCAAGAAATGTGTGTTAGAGAAATCATACATAAACTAGCAATTCTCATTTGGATTCCTGTATCTGAACAACTAACTTTCAGCTTCTTCAGTGGGATAAAGAAGAAAAATGGGGTTTAAAGTACATACTATTCAGTATTAATGTAGAATTTAACAGCTGCCATCCAAGTGCAGAATCCT	AAGTGTGATGGGCAAGAAGGGCATGATTGAGTAGAGTGGAAAGGAGGGAGACTGGGGAGAAGGGAGAGAGAGGAGGGATGCAATACAGTAGGGCCAGGCGCAAGGATCATGCATGCCTTATTCATATTTGTGTTATTCAAGGATTCTACTCTGGGTTCTATTATGGGGCCTGGCCTAAAGTGGTTGTTCAAGAAATGTGTGTTAGAGAAATCATACATAAACTAGCAATTCTCATTTGGATTCCTGTATCTGAACAACTAACTTTCAGCTTCTTCAGTGGGATAAAGAAGAAAAATGGGGTTTAAAGTACATACTATTCAGTATTAATGTAGAATTTAACAGCTGCCATCCAAGTGCAGAATCCT
AAGTGTGATGGGCAAGAAGGGCATGATTGAGTAGAGTGGAAAGGAGGGAGACTGGGGAGAAGGGAGAGAGAGGAGGGATGCAATACAGTAGGGCCAGGCGCAAGGATCATGCATGCCTTATTCATATTTGTGTTATCCAAGGATTCTACTCTGGGTTCTATTATGGGGCCTGGCCTAAAGTGGTTGTTCAAGAAATGTGTGTTAGAGAAATCATACATAAACTAGCAATTCTCATTTGGATTCCTGTATCTGAACAACTAACTTTCAGCTTCTTCAGTGGGATAAAGAAGAAAAATGGGGTTTAAAGTACATACTATTCAGTATTAATGTAGAATTTAACAGCTGCCATCCAAGTGCAGAATCCT	7	34	1 Base Change	0.04	0	KCDGQEGHD*	KCDGQEGHD*	AAGTGTGATGGGCAAGAAGGGCATGATTGAGTAGAGTGGAAAGGAGGGAGACTGGGGAGAAGGGAGAGAGAGGAGGGATGCAATACAGTAGGGCCAGGCGCAAGGATCATGCATGCCTTATTCATATTTGTGTTATCCAAGGATTCTACTCTGGGTTCTATTATGGGGCCTGGCCTAAAGTGGTTGTTCAAGAAATGTGTGTTAGAGAAATCATACATAAACTAGCAATTCTCATTTGGATTCCTGTATCTGAACAACTAACTTTCAGCTTCTTCAGTGGGATAAAGAAGAAAAATGGGGTTTAAAGTACATACTATTCAGTATTAATGTAGAATTTAACAGCTGCCATCCAAGTGCAGAATCCT	AAGTGTGATGGGCAAGAAGGGCATGATTGAGTAGAGTGGAAAGGAGGGAGACTGGGGAGAAGGGAGAGAGAGGAGGGATGCAATACAGTAGGGCCAGGCGCAAGGATCATGCATGCCTTATTCATATTTGTGTTATTCAAGGATTCTACTCTGGGTTCTATTATGGGGCCTGGCCTAAAGTGGTTGTTCAAGAAATGTGTGTTAGAGAAATCATACATAAACTAGCAATTCTCATTTGGATTCCTGTATCTGAACAACTAACTTTCAGCTTCTTCAGTGGGATAAAGAAGAAAAATGGGGTTTAAAGTACATACTATTCAGTATTAATGTAGAATTTAACAGCTGCCATCCAAGTGCAGAATCCT
AAGTGTGATGGGCAAGAAGGGCATGATTGAGTAGAGTGGAAAGGAGGGAGACTGGGGAGAAGGGAGAGAGAGGAGGGATGCAATACAGTAGGGCCAGGCGCAAGGATCATGCATGCCTTATTCATATTTGTGTTATTCAAGGATTCTACTCTGGGTTCTATTATGGGGCCCGGCCTAAAGTGGTTGTTCAAGAAATGTGTGTTAGAGAAATCATACATAAACTAGCAATTCTCATTTGGATTCCTGTATCTGAACAACTAACTTTCAGCTTCTTCAGTGGGATAAAGAAGAAAAATGGGGTTTAAAGTACATACTATTCAGTATTAATGTAGAATTTAACAGCTGCCATCCAAGTGCAGAATCCT	7	34	1 Base Change	0.04	0	KCDGQEGHD*	KCDGQEGHD*	AAGTGTGATGGGCAAGAAGGGCATGATTGAGTAGAGTGGAAAGGAGGGAGACTGGGGAGAAGGGAGAGAGAGGAGGGATGCAATACAGTAGGGCCAGGCGCAAGGATCATGCATGCCTTATTCATATTTGTGTTATTCAAGGATTCTACTCTGGGTTCTATTATGGGGCCCGGCCTAAAGTGGTTGTTCAAGAAATGTGTGTTAGAGAAATCATACATAAACTAGCAATTCTCATTTGGATTCCTGTATCTGAACAACTAACTTTCAGCTTCTTCAGTGGGATAAAGAAGAAAAATGGGGTTTAAAGTACATACTATTCAGTATTAATGTAGAATTTAACAGCTGCCATCCAAGTGCAGAATCCT	AAGTGTGATGGGCAAGAAGGGCATGATTGAGTAGAGTGGAAAGGAGGGAGACTGGGGAGAAGGGAGAGAGAGGAGGGATGCAATACAGTAGGGCCAGGCGCAAGGATCATGCATGCCTTATTCATATTTGTGTTATTCAAGGATTCTACTCTGGGTTCTATTATGGGGCCTGGCCTAAAGTGGTTGTTCAAGAAATGTGTGTTAGAGAAATCATACATAAACTAGCAATTCTCATTTGGATTCCTGTATCTGAACAACTAACTTTCAGCTTCTTCAGTGGGATAAAGAAGAAAAATGGGGTTTAAAGTACATACTATTCAGTATTAATGTAGAATTTAACAGCTGCCATCCAAGTGCAGAATCCT
AAGTGTGATGGGCAAGAAGGGCATGATTGAGTAGAGTGGAAAGGAGGGAGACTGGGGAGAAGGGAGAGAGAGGAGGGATGCAATACAGTAGGGCCAGGCGCAAGGATCATGCATGCCTTATTCATATTTGTGTTATTCAAGGATTCTACTCTGGGTTCTATTATGGGGCCTGGCCTAAAGTGGTTGTTCAAGAAATGTGTGTTAGAGAAATCATACATAAACTAGCAATTCCCATTTGGATTCCTGTATCTGAACAACTAACTTTCAGCTTCTTCAGTGGGATAAAGAAGAAAAATGGGGTTTAAAGTACATACTATTCAGTATTAATGTAGAATTTAACAGCTGCCATCCAAGTGCAGAATCCT	7	35	1 Base Change	0.04	0	KCDGQEGHD*	KCDGQEGHD*	AAGTGTGATGGGCAAGAAGGGCATGATTGAGTAGAGTGGAAAGGAGGGAGACTGGGGAGAAGGGAGAGAGAGGAGGGATGCAATACAGTAGGGCCAGGCGCAAGGATCATGCATGCCTTATTCATATTTGTGTTATTCAAGGATTCTACTCTGGGTTCTATTATGGGGCCTGGCCTAAAGTGGTTGTTCAAGAAATGTGTGTTAGAGAAATCATACATAAACTAGCAATTCCCATTTGGATTCCTGTATCTGAACAACTAACTTTCAGCTTCTTCAGTGGGATAAAGAAGAAAAATGGGGTTTAAAGTACATACTATTCAGTATTAATGTAGAATTTAACAGCTGCCATCCAAGTGCAGAATCCT	AAGTGTGATGGGCAAGAAGGGCATGATTGAGTAGAGTGGAAAGGAGGGAGACTGGGGAGAAGGGAGAGAGAGGAGGGATGCAATACAGTAGGGCCAGGCGCAAGGATCATGCATGCCTTATTCATATTTGTGTTATTCAAGGATTCTACTCTGGGTTCTATTATGGGGCCTGGCCTAAAGTGGTTGTTCAAGAAATGTGTGTTAGAGAAATCATACATAAACTAGCAATTCTCATTTGGATTCCTGTATCTGAACAACTAACTTTCAGCTTCTTCAGTGGGATAAAGAAGAAAAATGGGGTTTAAAGTACATACTATTCAGTATTAATGTAGAATTTAACAGCTGCCATCCAAGTGCAGAATCCT
AAGTGTGATGGGCAAGAAGGGCATGATTGAGTAGAGTGGAAAGGAGGGAGACTGGGGAGAAGGGAGAGAGAGGAGGGATGCAATACAGTAGGGCCAGGCGCAAGGATCATGCATGCCTTATTCATATTTGTGTTATTCAAGGATTCTACTCTGGGTTCTATTATGGGGCCTGGCCTAAAGTGGTTGTTCAAGAAATGTGTGTTAGAGAAATCATACATAAACTAGCAATTCTCATTTGGATTCCTGTGTCTGAACAACTAACTTTCAGCTTCTTCAGTGGGATAAAGAAGAAAAATGGGGTTTAAAGTACATACTATTCAGTATTAATGTAGAATTTAACAGCTGCCATCCAAGTGCAGAATCCT	7	35	1 Base Change	0.04	0	KCDGQEGHD*	KCDGQEGHD*	AAGTGTGATGGGCAAGAAGGGCATGATTGAGTAGAGTGGAAAGGAGGGAGACTGGGGAGAAGGGAGAGAGAGGAGGGATGCAATACAGTAGGGCCAGGCGCAAGGATCATGCATGCCTTATTCATATTTGTGTTATTCAAGGATTCTACTCTGGGTTCTATTATGGGGCCTGGCCTAAAGTGGTTGTTCAAGAAATGTGTGTTAGAGAAATCATACATAAACTAGCAATTCTCATTTGGATTCCTGTGTCTGAACAACTAACTTTCAGCTTCTTCAGTGGGATAAAGAAGAAAAATGGGGTTTAAAGTACATACTATTCAGTATTAATGTAGAATTTAACAGCTGCCATCCAAGTGCAGAATCCT	AAGTGTGATGGGCAAGAAGGGCATGATTGAGTAGAGTGGAAAGGAGGGAGACTGGGGAGAAGGGAGAGAGAGGAGGGATGCAATACAGTAGGGCCAGGCGCAAGGATCATGCATGCCTTATTCATATTTGTGTTATTCAAGGATTCTACTCTGGGTTCTATTATGGGGCCTGGCCTAAAGTGGTTGTTCAAGAAATGTGTGTTAGAGAAATCATACATAAACTAGCAATTCTCATTTGGATTCCTGTATCTGAACAACTAACTTTCAGCTTCTTCAGTGGGATAAAGAAGAAAAATGGGGTTTAAAGTACATACTATTCAGTATTAATGTAGAATTTAACAGCTGCCATCCAAGTGCAGAATCCT
AAGTGTGATGGGCAAGAAGGGCATGATTGAGTAGAGTGGAAAGGAGGGAGACTGGGGAGAAGGGAGAGAGAGGAGGGATGCAATACAGTAGGGCCAGGCGCAAGGATCATGCATGCCTTATTCATATTTGTGTTATTCGAGGATTCTACTCTGGGTTCTATTATGGGGCCTGGCCTAAAGTGGTTGTTCAAGAAATGTGTGTTAGAGAAATCATACATAAACTAGCAATTCTCATTTGGATTCCTGTATCTGAACAACTAACTTTCAGCTTCTTCAGTGGGATAAAGAAGAAAAATGGGGTTTAAAGTACATACTATTCAGTATTAATGTAGAATTTAACAGCTGCCATCCAAGTGCAGAATCCT	7	35	1 Base Change	0.04	0	KCDGQEGHD*	KCDGQEGHD*	AAGTGTGATGGGCAAGAAGGGCATGATTGAGTAGAGTGGAAAGGAGGGAGACTGGGGAGAAGGGAGAGAGAGGAGGGATGCAATACAGTAGGGCCAGGCGCAAGGATCATGCATGCCTTATTCATATTTGTGTTATTCGAGGATTCTACTCTGGGTTCTATTATGGGGCCTGGCCTAAAGTGGTTGTTCAAGAAATGTGTGTTAGAGAAATCATACATAAACTAGCAATTCTCATTTGGATTCCTGTATCTGAACAACTAACTTTCAGCTTCTTCAGTGGGATAAAGAAGAAAAATGGGGTTTAAAGTACATACTATTCAGTATTAATGTAGAATTTAACAGCTGCCATCCAAGTGCAGAATCCT	AAGTGTGATGGGCAAGAAGGGCATGATTGAGTAGAGTGGAAAGGAGGGAGACTGGGGAGAAGGGAGAGAGAGGAGGGATGCAATACAGTAGGGCCAGGCGCAAGGATCATGCATGCCTTATTCATATTTGTGTTATTCAAGGATTCTACTCTGGGTTCTATTATGGGGCCTGGCCTAAAGTGGTTGTTCAAGAAATGTGTGTTAGAGAAATCATACATAAACTAGCAATTCTCATTTGGATTCCTGTATCTGAACAACTAACTTTCAGCTTCTTCAGTGGGATAAAGAAGAAAAATGGGGTTTAAAGTACATACTATTCAGTATTAATGTAGAATTTAACAGCTGCCATCCAAGTGCAGAATCCT
AAGTGTGATGGGCAAGAAGGGCATGATTGAGTAGAGTGGAAAGGAGGGAGACTGGGGAGAAGGGAGAGAGAGGAGGGATGCAATACAGTAGGGCCAGGCTgatggCAAGGATCATGCATGCCTTATTCATATTTGTGTTATTCAAGGATTCTACTCTGGGTTCTATTATGGGGCCTGGCCTAAAGTGGTTGTTCAAGAAATGTGTGTTAGAGAAATCATACATAAACTAGCAATTCTCATTTGGATTCCTGTATCTGAACAACTAACTTTCAGCTTCTTCAGTGGGATAAAGAAGAAAAATGGGGTTTAAAGTACATACTATTCAGTATTAATGTAGAATTTAACAGCTGCCATCCAAGTGCAGAATCCT	7	35	Insertion	0.04	5	KCDGQEGHD*	KCDGQEGHD*	AAGTGTGATGGGCAAGAAGGGCATGATTGAGTAGAGTGGAAAGGAGGGAGACTGGGGAGAAGGGAGAGAGAGGAGGGATGCAATACAGTAGGGCCAGGCTGATGGCAAGGATCATGCATGCCTTATTCATATTTGTGTTATTCAAGGATTCTACTCTGGGTTCTATTATGGGGCCTGGCCTAAAGTGGTTGTTCAAGAAATGTGTGTTAGAGAAATCATACATAAACTAGCAATTCTCATTTGGATTCCTGTATCTGAACAACTAACTTTCAGCTTCTTCAGTGGGATAAAGAAGAAAAATGGGGTTTAAAGTACATACTATTCAGTATTAATGTAGAATTTAACAGCTGCCATCCAAGTGCAGAATCCT	AAGTGTGATGGGCAAGAAGGGCATGATTGAGTAGAGTGGAAAGGAGGGAGACTGGGGAGAAGGGAGAGAGAGGAGGGATGCAATACAGTAGGGCCAGGCGCAAGGATCATGCATGCCTTATTCATATTTGTGTTATTCAAGGATTCTACTCTGGGTTCTATTATGGGGCCTGGCCTAAAGTGGTTGTTCAAGAAATGTGTGTTAGAGAAATCATACATAAACTAGCAATTCTCATTTGGATTCCTGTATCTGAACAACTAACTTTCAGCTTCTTCAGTGGGATAAAGAAGAAAAATGGGGTTTAAAGTACATACTATTCAGTATTAATGTAGAATTTAACAGCTGCCATCCAAGTGCAGAATCCT
AAGTGTGATGGGCAAGAAGGGCATGATTGAGTAGAGTGGAAAGGAGGGAGACTGGGGAGAAGGGAGAGAGAGGAGGGATGCAATACAGTAGGGCCAGGCTggCAAGGATCATGCATGCCTTATTCATATTCGTGTTATTCAAGGATTCTACTCTGGGTTCTATTATGGGGCCTGGCCTAAAGTGGTTGTTCAAGAAATGTGTGTTAGAGAAATCATACATAAACTAGCAATTCTCATTTGGATTCCTGTATCTGAACAACTAACTTTCAGCTTCTTCAGTGGGATAAAGAAGAAAAATGGGGTTTAAAGTACATACTATTCAGTATTAATGTAGAATTTAACAGCTGCCATCCAAGTGCAGAATCCT	7	35	Insertion	0.04	2	KCDGQEGHD*	KCDGQEGHD*	AAGTGTGATGGGCAAGAAGGGCATGATTGAGTAGAGTGGAAAGGAGGGAGACTGGGGAGAAGGGAGAGAGAGGAGGGATGCAATACAGTAGGGCCAGGCTGGCAAGGATCATGCATGCCTTATTCATATTCGTGTTATTCAAGGATTCTACTCTGGGTTCTATTATGGGGCCTGGCCTAAAGTGGTTGTTCAAGAAATGTGTGTTAGAGAAATCATACATAAACTAGCAATTCTCATTTGGATTCCTGTATCTGAACAACTAACTTTCAGCTTCTTCAGTGGGATAAAGAAGAAAAATGGGGTTTAAAGTACATACTATTCAGTATTAATGTAGAATTTAACAGCTGCCATCCAAGTGCAGAATCCT	AAGTGTGATGGGCAAGAAGGGCATGATTGAGTAGAGTGGAAAGGAGGGAGACTGGGGAGAAGGGAGAGAGAGGAGGGATGCAATACAGTAGGGCCAGGCGCAAGGATCATGCATGCCTTATTCATATTTGTGTTATTCAAGGATTCTACTCTGGGTTCTATTATGGGGCCTGGCCTAAAGTGGTTGTTCAAGAAATGTGTGTTAGAGAAATCATACATAAACTAGCAATTCTCATTTGGATTCCTGTATCTGAACAACTAACTTTCAGCTTCTTCAGTGGGATAAAGAAGAAAAATGGGGTTTAAAGTACATACTATTCAGTATTAATGTAGAATTTAACAGCTGCCATCCAAGTGCAGAATCCT
AAGTGTGATGGGCAAGAAGGGCATGATTGAGTAGAGTGGAAAGGAGGGAGACTGGGGAGAAGGGAGAGAGAGGAGGGATGCAATACAGTAGGGCCAGGCTggCAAGGATCATGCATGCCTTATTCATATTTGTGTTATTCAAGGATTCTACTCTGGGTTCTATTATGGGGCCTGGCCTAAAGTGGTTGTTCAAGAAATGTGTGTTAGAGAAATCATACATAAACCAGCAATTCTCATTTGGATTCCTGTATCTGAACAACTAACTTTCAGCTTCTTCAGTGGGATAAAGAAGAAAAATGGGGTTTAAAGTACATACTATTCAGTATTAATGTAGAATTTAACAGCTGCCATCCAAGTGCAGAATCCT	7	34	Insertion	0.04	2	KCDGQEGHD*	KCDGQEGHD*	AAGTGTGATGGGCAAGAAGGGCATGATTGAGTAGAGTGGAAAGGAGGGAGACTGGGGAGAAGGGAGAGAGAGGAGGGATGCAATACAGTAGGGCCAGGCTGGCAAGGATCATGCATGCCTTATTCATATTTGTGTTATTCAAGGATTCTACTCTGGGTTCTATTATGGGGCCTGGCCTAAAGTGGTTGTTCAAGAAATGTGTGTTAGAGAAATCATACATAAACCAGCAATTCTCATTTGGATTCCTGTATCTGAACAACTAACTTTCAGCTTCTTCAGTGGGATAAAGAAGAAAAATGGGGTTTAAAGTACATACTATTCAGTATTAATGTAGAATTTAACAGCTGCCATCCAAGTGCAGAATCCT	AAGTGTGATGGGCAAGAAGGGCATGATTGAGTAGAGTGGAAAGGAGGGAGACTGGGGAGAAGGGAGAGAGAGGAGGGATGCAATACAGTAGGGCCAGGCGCAAGGATCATGCATGCCTTATTCATATTTGTGTTATTCAAGGATTCTACTCTGGGTTCTATTATGGGGCCTGGCCTAAAGTGGTTGTTCAAGAAATGTGTGTTAGAGAAATCATACATAAACTAGCAATTCTCATTTGGATTCCTGTATCTGAACAACTAACTTTCAGCTTCTTCAGTGGGATAAAGAAGAAAAATGGGGTTTAAAGTACATACTATTCAGTATTAATGTAGAATTTAACAGCTGCCATCCAAGTGCAGAATCCT
AAGTGTGATGGGCAAGAAGGGCATGATTGAGTAGAGTGGAAAGGAGGGAGACTGGGGAGAAGGGAGAGAGAGGAGGGATGCAATACAGTAGGGCCAGGCTggCGAGGATCATGCATGCCTTATTCATATTTGTGTTATTCAAGGATTCTACTCTGGGTTCTATTATGGGGCCTGGCCTAAAGTGGTTGTTCAAGAAATGTGTGTTAGAGAAATCATACATAAACTAGCAATTCTCATTTGGATTCCTGTATCTGAACAACTAACTTTCAGCTTCTTCAGTGGGATAAAGAAGAAAAATGGGGTTTAAAGTACATACTATTCAGTATTAATGTAGAATTTAACAGCTGCCATCCAAGTGCAGAATCCT	7	35	Insertion	0.04	2	KCDGQEGHD*	KCDGQEGHD*	AAGTGTGATGGGCAAGAAGGGCATGATTGAGTAGAGTGGAAAGGAGGGAGACTGGGGAGAAGGGAGAGAGAGGAGGGATGCAATACAGTAGGGCCAGGCTGGCGAGGATCATGCATGCCTTATTCATATTTGTGTTATTCAAGGATTCTACTCTGGGTTCTATTATGGGGCCTGGCCTAAAGTGGTTGTTCAAGAAATGTGTGTTAGAGAAATCATACATAAACTAGCAATTCTCATTTGGATTCCTGTATCTGAACAACTAACTTTCAGCTTCTTCAGTGGGATAAAGAAGAAAAATGGGGTTTAAAGTACATACTATTCAGTATTAATGTAGAATTTAACAGCTGCCATCCAAGTGCAGAATCCT	AAGTGTGATGGGCAAGAAGGGCATGATTGAGTAGAGTGGAAAGGAGGGAGACTGGGGAGAAGGGAGAGAGAGGAGGGATGCAATACAGTAGGGCCAGGCGCAAGGATCATGCATGCCTTATTCATATTTGTGTTATTCAAGGATTCTACTCTGGGTTCTATTATGGGGCCTGGCCTAAAGTGGTTGTTCAAGAAATGTGTGTTAGAGAAATCATACATAAACTAGCAATTCTCATTTGGATTCCTGTATCTGAACAACTAACTTTCAGCTTCTTCAGTGGGATAAAGAAGAAAAATGGGGTTTAAAGTACATACTATTCAGTATTAATGTAGAATTTAACAGCTGCCATCCAAGTGCAGAATCCT
AAGTGTGATGGGCAAGAAGGGCATGATTGAGTAGAGTGGAAAGGAGGGAGACTGGGGAGAAGGGAGAGAGAGGAGGGATGCAATACGGTAGGGCCAGGCGCAAGGATCATGCATGCCTTATTCATATTTGTGTTATTCAAGGATTCTACTCTGGGTTCTATTATGGGGCCTGGCCTAAAGTGGTTGTTCAAGAAATGTGTGTTAGAGAAATCATACATAAACTAGCAATTCTCATTTGGATTCCTGTATCTGAACAACTAACTTTCAGCTTCTTCAGTGGGATAAAGAAGAAAAATGGGGTTTAAAGTACATACTATTCAGTATTAATGTAGAATTTAACAGCTGCCATCCAAGTGCAGAATCCT	7	35	1 Base Change	0.04	0	KCDGQEGHD*	KCDGQEGHD*	AAGTGTGATGGGCAAGAAGGGCATGATTGAGTAGAGTGGAAAGGAGGGAGACTGGGGAGAAGGGAGAGAGAGGAGGGATGCAATACGGTAGGGCCAGGCGCAAGGATCATGCATGCCTTATTCATATTTGTGTTATTCAAGGATTCTACTCTGGGTTCTATTATGGGGCCTGGCCTAAAGTGGTTGTTCAAGAAATGTGTGTTAGAGAAATCATACATAAACTAGCAATTCTCATTTGGATTCCTGTATCTGAACAACTAACTTTCAGCTTCTTCAGTGGGATAAAGAAGAAAAATGGGGTTTAAAGTACATACTATTCAGTATTAATGTAGAATTTAACAGCTGCCATCCAAGTGCAGAATCCT	AAGTGTGATGGGCAAGAAGGGCATGATTGAGTAGAGTGGAAAGGAGGGAGACTGGGGAGAAGGGAGAGAGAGGAGGGATGCAATACAGTAGGGCCAGGCGCAAGGATCATGCATGCCTTATTCATATTTGTGTTATTCAAGGATTCTACTCTGGGTTCTATTATGGGGCCTGGCCTAAAGTGGTTGTTCAAGAAATGTGTGTTAGAGAAATCATACATAAACTAGCAATTCTCATTTGGATTCCTGTATCTGAACAACTAACTTTCAGCTTCTTCAGTGGGATAAAGAAGAAAAATGGGGTTTAAAGTACATACTATTCAGTATTAATGTAGAATTTAACAGCTGCCATCCAAGTGCAGAATCCT
AAGTGTGATGGGCAAGAAGGGCATGATTGAGTAGAGTGGAAAGGAGGGAGACTGGGGAGAAGGGAGAGAGAGGAGGGATGCAATGCAGTAGGGCCAG--GCAAGGATCATGCATGCCTTATTCATATTTGTGTTATTCAAGGATTCTACTCTGGGTTCTATTATGGGGCCTGGCCTAAAGTGGTTGTTCAAGAAATGTGTGTTAGAGAAATCATACATAAACTAGCAATTCTCATTTGGATTCCTGTATCTGAACAACTAACTTTCAGCTTCTTCAGTGGGATAAAGAAGAAAAATGGGGTTTAAAGTACATACTATTCAGTATTAATGTAGAATTTAACAGCTGCCATCCAAGTGCAGAATCCT	7	34	Deletion	0.04	-2	KCDGQEGHD*	KCDGQEGHD*	AAGTGTGATGGGCAAGAAGGGCATGATTGAGTAGAGTGGAAAGGAGGGAGACTGGGGAGAAGGGAGAGAGAGGAGGGATGCAATGCAGTAGGGCCAG--GCAAGGATCATGCATGCCTTATTCATATTTGTGTTATTCAAGGATTCTACTCTGGGTTCTATTATGGGGCCTGGCCTAAAGTGGTTGTTCAAGAAATGTGTGTTAGAGAAATCATACATAAACTAGCAATTCTCATTTGGATTCCTGTATCTGAACAACTAACTTTCAGCTTCTTCAGTGGGATAAAGAAGAAAAATGGGGTTTAAAGTACATACTATTCAGTATTAATGTAGAATTTAACAGCTGCCATCCAAGTGCAGAATCCT	AAGTGTGATGGGCAAGAAGGGCATGATTGAGTAGAGTGGAAAGGAGGGAGACTGGGGAGAAGGGAGAGAGAGGAGGGATGCAATACAGTAGGGCCAGGCGCAAGGATCATGCATGCCTTATTCATATTTGTGTTATTCAAGGATTCTACTCTGGGTTCTATTATGGGGCCTGGCCTAAAGTGGTTGTTCAAGAAATGTGTGTTAGAGAAATCATACATAAACTAGCAATTCTCATTTGGATTCCTGTATCTGAACAACTAACTTTCAGCTTCTTCAGTGGGATAAAGAAGAAAAATGGGGTTTAAAGTACATACTATTCAGTATTAATGTAGAATTTAACAGCTGCCATCCAAGTGCAGAATCCT
AAGTGTGATGGGCAAGAAGGGCATGATTGAGTAGAGTGGAAAGGAGGGAGACTGGGGAGAGGGGAGAGAGAGGAGGGATGCAATACAGTAGGGCCAG--GCAAGGATCATGCATGCCTTATTCATATTTGTGTTATTCAAGGATTCTACTCTGGGTTCTATTATGGGGCCTGGCCTAAAGTGGTTGTTCAAGAAATGTGTGTTAGAGAAATCATACATAAACTAGCAATTCTCATTTGGATTCCTGTATCTGAACAACTAACTTTCAGCTTCTTCAGTGGGATAAAGAAGAAAAATGGGGTTTAAAGTACATACTATTCAGTATTAATGTAGAATTTAACAGCTGCCATCCAAGTGCAGAATCCT	7	34	Deletion	0.04	-2	KCDGQEGHD*	KCDGQEGHD*	AAGTGTGATGGGCAAGAAGGGCATGATTGAGTAGAGTGGAAAGGAGGGAGACTGGGGAGAGGGGAGAGAGAGGAGGGATGCAATACAGTAGGGCCAG--GCAAGGATCATGCATGCCTTATTCATATTTGTGTTATTCAAGGATTCTACTCTGGGTTCTATTATGGGGCCTGGCCTAAAGTGGTTGTTCAAGAAATGTGTGTTAGAGAAATCATACATAAACTAGCAATTCTCATTTGGATTCCTGTATCTGAACAACTAACTTTCAGCTTCTTCAGTGGGATAAAGAAGAAAAATGGGGTTTAAAGTACATACTATTCAGTATTAATGTAGAATTTAACAGCTGCCATCCAAGTGCAGAATCCT	AAGTGTGATGGGCAAGAAGGGCATGATTGAGTAGAGTGGAAAGGAGGGAGACTGGGGAGAAGGGAGAGAGAGGAGGGATGCAATACAGTAGGGCCAGGCGCAAGGATCATGCATGCCTTATTCATATTTGTGTTATTCAAGGATTCTACTCTGGGTTCTATTATGGGGCCTGGCCTAAAGTGGTTGTTCAAGAAATGTGTGTTAGAGAAATCATACATAAACTAGCAATTCTCATTTGGATTCCTGTATCTGAACAACTAACTTTCAGCTTCTTCAGTGGGATAAAGAAGAAAAATGGGGTTTAAAGTACATACTATTCAGTATTAATGTAGAATTTAACAGCTGCCATCCAAGTGCAGAATCCT
AAGTGTGATGGGCAAGAAGGGCATGATTGAGTAGAGTGGAAAGGAGGGAGACTGGGGGGAAGGGAGAGAGAGGAGGGATGCAATACAGTAGGGCCAG--GCAAGGATCATGCATGCCTTATTCATATTTGTGTTATTCAAGGATTCTACTCTGGGTTCTATTATGGGGCCTGGCCTAAAGTGGTTGTTCAAGAAATGTGTGTTAGAGAAATCATACATAAACTAGCAATTCTCATTTGGATTCCTGTATCTGAACAACTAACTTTCAGCTTCTTCAGTGGGATAAAGAAGAAAAATGGGGTTTAAAGTACATACTATTCAGTATTAATGTAGAATTTAACAGCTGCCATCCAAGTGCAGAATCCT	7	34	Deletion	0.04	-2	KCDGQEGHD*	KCDGQEGHD*	AAGTGTGATGGGCAAGAAGGGCATGATTGAGTAGAGTGGAAAGGAGGGAGACTGGGGGGAAGGGAGAGAGAGGAGGGATGCAATACAGTAGGGCCAG--GCAAGGATCATGCATGCCTTATTCATATTTGTGTTATTCAAGGATTCTACTCTGGGTTCTATTATGGGGCCTGGCCTAAAGTGGTTGTTCAAGAAATGTGTGTTAGAGAAATCATACATAAACTAGCAATTCTCATTTGGATTCCTGTATCTGAACAACTAACTTTCAGCTTCTTCAGTGGGATAAAGAAGAAAAATGGGGTTTAAAGTACATACTATTCAGTATTAATGTAGAATTTAACAGCTGCCATCCAAGTGCAGAATCCT	AAGTGTGATGGGCAAGAAGGGCATGATTGAGTAGAGTGGAAAGGAGGGAGACTGGGGAGAAGGGAGAGAGAGGAGGGATGCAATACAGTAGGGCCAGGCGCAAGGATCATGCATGCCTTATTCATATTTGTGTTATTCAAGGATTCTACTCTGGGTTCTATTATGGGGCCTGGCCTAAAGTGGTTGTTCAAGAAATGTGTGTTAGAGAAATCATACATAAACTAGCAATTCTCATTTGGATTCCTGTATCTGAACAACTAACTTTCAGCTTCTTCAGTGGGATAAAGAAGAAAAATGGGGTTTAAAGTACATACTATTCAGTATTAATGTAGAATTTAACAGCTGCCATCCAAGTGCAGAATCCT
AAGTGTGATGGGCAAGAAGGGCATGATTGAGTAGAGTGGAAAGGAGGGAGGCTGGGGAGAAGGGAGAGAGAGGAGGGATGCAATACAGTAGGGCCAGGCGCAAGGATCATGCATGCCTTATTCATATTTGTGTTATTCAAGGATTCTACTCTGGGTTCTATTATGGGGCCTGGCCTAAAGTGGTTGTTCAAGAAATGTGTGTTAGAGAAATCATACATAAACTAGCAATTCTCATTTGGATTCCTGTATCTGAACAACTAACTTTCAGCTTCTTCAGTGGGATAAAGAAGAAAAATGGGGTTTAAAGTACATACTATTCAGTATTAATGTAGAATTTAACAGCTGCCATCCAAGTGCAGAATCCT	7	35	1 Base Change	0.04	0	KCDGQEGHD*	KCDGQEGHD*	AAGTGTGATGGGCAAGAAGGGCATGATTGAGTAGAGTGGAAAGGAGGGAGGCTGGGGAGAAGGGAGAGAGAGGAGGGATGCAATACAGTAGGGCCAGGCGCAAGGATCATGCATGCCTTATTCATATTTGTGTTATTCAAGGATTCTACTCTGGGTTCTATTATGGGGCCTGGCCTAAAGTGGTTGTTCAAGAAATGTGTGTTAGAGAAATCATACATAAACTAGCAATTCTCATTTGGATTCCTGTATCTGAACAACTAACTTTCAGCTTCTTCAGTGGGATAAAGAAGAAAAATGGGGTTTAAAGTACATACTATTCAGTATTAATGTAGAATTTAACAGCTGCCATCCAAGTGCAGAATCCT	AAGTGTGATGGGCAAGAAGGGCATGATTGAGTAGAGTGGAAAGGAGGGAGACTGGGGAGAAGGGAGAGAGAGGAGGGATGCAATACAGTAGGGCCAGGCGCAAGGATCATGCATGCCTTATTCATATTTGTGTTATTCAAGGATTCTACTCTGGGTTCTATTATGGGGCCTGGCCTAAAGTGGTTGTTCAAGAAATGTGTGTTAGAGAAATCATACATAAACTAGCAATTCTCATTTGGATTCCTGTATCTGAACAACTAACTTTCAGCTTCTTCAGTGGGATAAAGAAGAAAAATGGGGTTTAAAGTACATACTATTCAGTATTAATGTAGAATTTAACAGCTGCCATCCAAGTGCAGAATCCT
AAGTGTGATGGGCAAGAAGGGCATGATTGAGTAGAGTGGAAAGGGGGGAGACTGGGGAGAAGGGAGAGAGAGGAGGGATGCAATACAGTAGGGCCAG--GCAAGGATCATGCATGCCTTATTCATATTTGTGTTATTCAAGGATTCTACTCTGGGTTCTATTATGGGGCCTGGCCTAAAGTGGTTGTTCAAGAAATGTGTGTTAGAGAAATCATACATAAACTAGCAATTCTCATTTGGATTCCTGTATCTGAACAACTAACTTTCAGCTTCTTCAGTGGGATAAAGAAGAAAAATGGGGTTTAAAGTACATACTATTCAGTATTAATGTAGAATTTAACAGCTGCCATCCAAGTGCAGAATCCT	7	35	Deletion	0.04	-2	KCDGQEGHD*	KCDGQEGHD*	AAGTGTGATGGGCAAGAAGGGCATGATTGAGTAGAGTGGAAAGGGGGGAGACTGGGGAGAAGGGAGAGAGAGGAGGGATGCAATACAGTAGGGCCAG--GCAAGGATCATGCATGCCTTATTCATATTTGTGTTATTCAAGGATTCTACTCTGGGTTCTATTATGGGGCCTGGCCTAAAGTGGTTGTTCAAGAAATGTGTGTTAGAGAAATCATACATAAACTAGCAATTCTCATTTGGATTCCTGTATCTGAACAACTAACTTTCAGCTTCTTCAGTGGGATAAAGAAGAAAAATGGGGTTTAAAGTACATACTATTCAGTATTAATGTAGAATTTAACAGCTGCCATCCAAGTGCAGAATCCT	AAGTGTGATGGGCAAGAAGGGCATGATTGAGTAGAGTGGAAAGGAGGGAGACTGGGGAGAAGGGAGAGAGAGGAGGGATGCAATACAGTAGGGCCAGGCGCAAGGATCATGCATGCCTTATTCATATTTGTGTTATTCAAGGATTCTACTCTGGGTTCTATTATGGGGCCTGGCCTAAAGTGGTTGTTCAAGAAATGTGTGTTAGAGAAATCATACATAAACTAGCAATTCTCATTTGGATTCCTGTATCTGAACAACTAACTTTCAGCTTCTTCAGTGGGATAAAGAAGAAAAATGGGGTTTAAAGTACATACTATTCAGTATTAATGTAGAATTTAACAGCTGCCATCCAAGTGCAGAATCCT
AAGTGTGATGGGCAAGAAGGGCATGATTGGGTAGAGTGGAAAGGAGGGAGACTGGGGAGAAGGGAGAGAGAGGAGGGATGCAATACAGTAGGGCCAG--GCAAGGATCATGCATGCCTTATTCATATTTGTGTTATTCAAGGATTCTACTCTGGGTTCTATTATGGGGCCTGGCCTAAAGTGGTTGTTCAAGAAATGTGTGTTAGAGAAATCATACATAAACTAGCAATTCTCATTTGGATTCCTGTATCTGAACAACTAACTTTCAGCTTCTTCAGTGGGATAAAGAAGAAAAATGGGGTTTAAAGTACATACTATTCAGTATTAATGTAGAATTTAACAGCTGCCATCCAAGTGCAGAATCCT	7	34	Deletion	0.04	-2	KCDGQEGHDWVEWKGGRLGRREREEGCNTVGPGKDHACLIHICVIQGFYSGFYYGAWPKVVVQEMCVREIIHKLAILIWIPVSEQLTFSFFSGIKKKNGV*	KCDGQEGHD*	AAGTGTGATGGGCAAGAAGGGCATGATTGGGTAGAGTGGAAAGGAGGGAGACTGGGGAGAAGGGAGAGAGAGGAGGGATGCAATACAGTAGGGCCAG--GCAAGGATCATGCATGCCTTATTCATATTTGTGTTATTCAAGGATTCTACTCTGGGTTCTATTATGGGGCCTGGCCTAAAGTGGTTGTTCAAGAAATGTGTGTTAGAGAAATCATACATAAACTAGCAATTCTCATTTGGATTCCTGTATCTGAACAACTAACTTTCAGCTTCTTCAGTGGGATAAAGAAGAAAAATGGGGTTTAAAGTACATACTATTCAGTATTAATGTAGAATTTAACAGCTGCCATCCAAGTGCAGAATCCT	AAGTGTGATGGGCAAGAAGGGCATGATTGAGTAGAGTGGAAAGGAGGGAGACTGGGGAGAAGGGAGAGAGAGGAGGGATGCAATACAGTAGGGCCAGGCGCAAGGATCATGCATGCCTTATTCATATTTGTGTTATTCAAGGATTCTACTCTGGGTTCTATTATGGGGCCTGGCCTAAAGTGGTTGTTCAAGAAATGTGTGTTAGAGAAATCATACATAAACTAGCAATTCTCATTTGGATTCCTGTATCTGAACAACTAACTTTCAGCTTCTTCAGTGGGATAAAGAAGAAAAATGGGGTTTAAAGTACATACTATTCAGTATTAATGTAGAATTTAACAGCTGCCATCCAAGTGCAGAATCCT
AAGTGTGATGGGCAAGAAGGGCATGATTGGGTAGAGTGGAAAGGAGGGAGACTGGGGAGAAGGGAGAGAGAGGAGGGATGCAATACAGTAGGGCCAGGCGCAAGGATCATGCATGCCTTATTCATATTTGTGTTATTCAAGGATTCTACTCTGGGTTCTATTATGGGGCCTGGCCTAAAGTGGTTGTTCAAGAAATGTGTGTTAGAGAAATCATACATAAACTAGCAATTCTCATTTGGATTCCTGTATCTGAACAACTAACTTTCAGCTTCTTCAGTGGGATAAAGAAGAAAAATGGGGTTTAAAGTACATACTATTCAGTATTAATGTAGAATTTAACAGCTGCCATCCAAGTGCAGAATCCT	7	34	1 Base Change	0.04	0	KCDGQEGHDWVEWKGGRLGRREREEGCNTVGPGARIMHALFIFVLFKDSTLGSIMGPGLKWLFKKCVLEKSYIN*	KCDGQEGHD*	AAGTGTGATGGGCAAGAAGGGCATGATTGGGTAGAGTGGAAAGGAGGGAGACTGGGGAGAAGGGAGAGAGAGGAGGGATGCAATACAGTAGGGCCAGGCGCAAGGATCATGCATGCCTTATTCATATTTGTGTTATTCAAGGATTCTACTCTGGGTTCTATTATGGGGCCTGGCCTAAAGTGGTTGTTCAAGAAATGTGTGTTAGAGAAATCATACATAAACTAGCAATTCTCATTTGGATTCCTGTATCTGAACAACTAACTTTCAGCTTCTTCAGTGGGATAAAGAAGAAAAATGGGGTTTAAAGTACATACTATTCAGTATTAATGTAGAATTTAACAGCTGCCATCCAAGTGCAGAATCCT	AAGTGTGATGGGCAAGAAGGGCATGATTGAGTAGAGTGGAAAGGAGGGAGACTGGGGAGAAGGGAGAGAGAGGAGGGATGCAATACAGTAGGGCCAGGCGCAAGGATCATGCATGCCTTATTCATATTTGTGTTATTCAAGGATTCTACTCTGGGTTCTATTATGGGGCCTGGCCTAAAGTGGTTGTTCAAGAAATGTGTGTTAGAGAAATCATACATAAACTAGCAATTCTCATTTGGATTCCTGTATCTGAACAACTAACTTTCAGCTTCTTCAGTGGGATAAAGAAGAAAAATGGGGTTTAAAGTACATACTATTCAGTATTAATGTAGAATTTAACAGCTGCCATCCAAGTGCAGAATCCT
AAGT-TGATGGGCAAGAAGGGCATGATTGAGTAGAGTGGAAAGGAGGGAGACTGGGGAGAAGGGAGAGAGAGGAGGGATGCAATACAGTAGGGCCAGGCGCAAGGATCATGCATGCCTTATTCATATTTGTGTTATTCAAGGATTCTACTCTGGGTTCTATTATGGGGCCTGGCCTAAAGTGGTTGTTCAAGAAATGTGTGTTAGAGAAATCATACATAAACTAGCAATTCTCATTTGGATTCCTGTATCTGAACAACTAACTTTCAGCTTCTTCAGTGGGATAAAGAAGAAAAATGGGGTTTAAAGTACATACTATTCAGTATTAATGTAGAATTTAACAGCTGCCATCCAAGTGCAGAATCCT	6	34	Deletion	0.03	-1	KLMGKKGMIE*	KCDGQEGHD*	AAGT-TGATGGGCAAGAAGGGCATGATTGAGTAGAGTGGAAAGGAGGGAGACTGGGGAGAAGGGAGAGAGAGGAGGGATGCAATACAGTAGGGCCAGGCGCAAGGATCATGCATGCCTTATTCATATTTGTGTTATTCAAGGATTCTACTCTGGGTTCTATTATGGGGCCTGGCCTAAAGTGGTTGTTCAAGAAATGTGTGTTAGAGAAATCATACATAAACTAGCAATTCTCATTTGGATTCCTGTATCTGAACAACTAACTTTCAGCTTCTTCAGTGGGATAAAGAAGAAAAATGGGGTTTAAAGTACATACTATTCAGTATTAATGTAGAATTTAACAGCTGCCATCCAAGTGCAGAATCCT	AAGTGTGATGGGCAAGAAGGGCATGATTGAGTAGAGTGGAAAGGAGGGAGACTGGGGAGAAGGGAGAGAGAGGAGGGATGCAATACAGTAGGGCCAGGCGCAAGGATCATGCATGCCTTATTCATATTTGTGTTATTCAAGGATTCTACTCTGGGTTCTATTATGGGGCCTGGCCTAAAGTGGTTGTTCAAGAAATGTGTGTTAGAGAAATCATACATAAACTAGCAATTCTCATTTGGATTCCTGTATCTGAACAACTAACTTTCAGCTTCTTCAGTGGGATAAAGAAGAAAAATGGGGTTTAAAGTACATACTATTCAGTATTAATGTAGAATTTAACAGCTGCCATCCAAGTGCAGAATCCT
AAGTGT-ATGGGCAAGAAGGGCATGATTGAGTAGAGTGGAAAGGAGGGAGACTGGGGAGAAGGGAGAGAGAGGAGGGATGCAATACAGTAGGGCCAGGCTggCAAGGATCATGCATGCCTTATTCATATTTGTGTTATTCAAGGATTCTACTCTGGGTTCTATTATGGGGCCTGGCCTAAAGTGGTTGTTCAAGAAATGTGTGTTAGAGAAATCATACATAAACTAGCAATTCTCATTTGGATTCCTGTATCTGAACAACTAACTTTCAGCTTCTTCAGTGGGATAAAGAAGAAAAATGGGGTTTAAAGTACATACTATTCAGTATTAATGTAGAATTTAACAGCTGCCATCCAAGTGCAGAATCCT	6	34	Insertion and Deletion	0.03	1	KCMGKKGMIE*	KCDGQEGHD*	AAGTGT-ATGGGCAAGAAGGGCATGATTGAGTAGAGTGGAAAGGAGGGAGACTGGGGAGAAGGGAGAGAGAGGAGGGATGCAATACAGTAGGGCCAGGCTGGCAAGGATCATGCATGCCTTATTCATATTTGTGTTATTCAAGGATTCTACTCTGGGTTCTATTATGGGGCCTGGCCTAAAGTGGTTGTTCAAGAAATGTGTGTTAGAGAAATCATACATAAACTAGCAATTCTCATTTGGATTCCTGTATCTGAACAACTAACTTTCAGCTTCTTCAGTGGGATAAAGAAGAAAAATGGGGTTTAAAGTACATACTATTCAGTATTAATGTAGAATTTAACAGCTGCCATCCAAGTGCAGAATCCT	AAGTGTGATGGGCAAGAAGGGCATGATTGAGTAGAGTGGAAAGGAGGGAGACTGGGGAGAAGGGAGAGAGAGGAGGGATGCAATACAGTAGGGCCAGGCGCAAGGATCATGCATGCCTTATTCATATTTGTGTTATTCAAGGATTCTACTCTGGGTTCTATTATGGGGCCTGGCCTAAAGTGGTTGTTCAAGAAATGTGTGTTAGAGAAATCATACATAAACTAGCAATTCTCATTTGGATTCCTGTATCTGAACAACTAACTTTCAGCTTCTTCAGTGGGATAAAGAAGAAAAATGGGGTTTAAAGTACATACTATTCAGTATTAATGTAGAATTTAACAGCTGCCATCCAAGTGCAGAATCCT
AAGTGTGATGGGC-AGAAGGGCATGATTGAGTAGAGTGGAAAGGAGGGAGACTGGGGAGAAGGGAGAGAGAGGAGGGATGCAATACAGTAGGGCCAGGCGCAAGGATCATGCATGCCTTATTCATATTTGTGTTATTCAAGGATTCTACTCTGGGTTCTATTATGGGGCCTGGCCTAAAGTGGTTGTTCAAGAAATGTGTGTTAGAGAAATCATACATAAACTAGCAATTCTCATTTGGATTCCTGTATCTGAACAACTAACTTTCAGCTTCTTCAGTGGGATAAAGAAGAAAAATGGGGTTTAAAGTACATACTATTCAGTATTAATGTAGAATTTAACAGCTGCCATCCAAGTGCAGAATCCT	6	34	Deletion	0.03	-1	KCDGQKGMIE*	KCDGQEGHD*	AAGTGTGATGGGC-AGAAGGGCATGATTGAGTAGAGTGGAAAGGAGGGAGACTGGGGAGAAGGGAGAGAGAGGAGGGATGCAATACAGTAGGGCCAGGCGCAAGGATCATGCATGCCTTATTCATATTTGTGTTATTCAAGGATTCTACTCTGGGTTCTATTATGGGGCCTGGCCTAAAGTGGTTGTTCAAGAAATGTGTGTTAGAGAAATCATACATAAACTAGCAATTCTCATTTGGATTCCTGTATCTGAACAACTAACTTTCAGCTTCTTCAGTGGGATAAAGAAGAAAAATGGGGTTTAAAGTACATACTATTCAGTATTAATGTAGAATTTAACAGCTGCCATCCAAGTGCAGAATCCT	AAGTGTGATGGGCAAGAAGGGCATGATTGAGTAGAGTGGAAAGGAGGGAGACTGGGGAGAAGGGAGAGAGAGGAGGGATGCAATACAGTAGGGCCAGGCGCAAGGATCATGCATGCCTTATTCATATTTGTGTTATTCAAGGATTCTACTCTGGGTTCTATTATGGGGCCTGGCCTAAAGTGGTTGTTCAAGAAATGTGTGTTAGAGAAATCATACATAAACTAGCAATTCTCATTTGGATTCCTGTATCTGAACAACTAACTTTCAGCTTCTTCAGTGGGATAAAGAAGAAAAATGGGGTTTAAAGTACATACTATTCAGTATTAATGTAGAATTTAACAGCTGCCATCCAAGTGCAGAATCCT
AAGTGTGATGGGCAAGAAGGGCATGATTGAGTAGAGTGGAAAGGAGGGAGACTGGGGAGAAGG------------------------------------GCAAGGATCATGCATGCCTTATTCATATTTGTGTTATTCAAGGATTCTACTCTGGGTTCTATTATGGGGCCTGGCCTAAAGTGGTTGTTCAAGAAATGTGTGTTAGAGAAATCATACATAAACTAGCAATTCTCATTTGGATTCCTGTATCTGAACAACTAACTTTCAGCTTCTTCAGTGGGATAAAGAAGAAAAATGGGGTTTAAAGTACATACTATTCAGTATTAATGTAGAATTTAACAGCTGCCATCCAAGTGCAGAATCCT	6	34	Deletion	0.03	-36	KCDGQEGHD*	KCDGQEGHD*	AAGTGTGATGGGCAAGAAGGGCATGATTGAGTAGAGTGGAAAGGAGGGAGACTGGGGAGAAGG------------------------------------GCAAGGATCATGCATGCCTTATTCATATTTGTGTTATTCAAGGATTCTACTCTGGGTTCTATTATGGGGCCTGGCCTAAAGTGGTTGTTCAAGAAATGTGTGTTAGAGAAATCATACATAAACTAGCAATTCTCATTTGGATTCCTGTATCTGAACAACTAACTTTCAGCTTCTTCAGTGGGATAAAGAAGAAAAATGGGGTTTAAAGTACATACTATTCAGTATTAATGTAGAATTTAACAGCTGCCATCCAAGTGCAGAATCCT	AAGTGTGATGGGCAAGAAGGGCATGATTGAGTAGAGTGGAAAGGAGGGAGACTGGGGAGAAGGGAGAGAGAGGAGGGATGCAATACAGTAGGGCCAGGCGCAAGGATCATGCATGCCTTATTCATATTTGTGTTATTCAAGGATTCTACTCTGGGTTCTATTATGGGGCCTGGCCTAAAGTGGTTGTTCAAGAAATGTGTGTTAGAGAAATCATACATAAACTAGCAATTCTCATTTGGATTCCTGTATCTGAACAACTAACTTTCAGCTTCTTCAGTGGGATAAAGAAGAAAAATGGGGTTTAAAGTACATACTATTCAGTATTAATGTAGAATTTAACAGCTGCCATCCAAGTGCAGAATCCT
AAGTGTGATGGGCAAGAAGGGCATGATTGAGTAGAGTGGAAAGGAGGGAGACTGGGGAGAAGG--GAGAGAGGAGGGATGCAATACAG---------------------------------------------------------------------------TGGGGCCTGGCCTAAAGTGGTTGTTCAAGAAATGTGTGTTAGAGAAATCATACATAAACTAGCAATTCTCATTTGGATTCCTGTATCTGAACAACTAACTTTCAGCTTCTTCAGTGGGATAAAGAAGAAAAATGGGGTTTAAAGTACATACTATTCAGTATTAATGTAGAATTTAACAGCTGCCATCCAAGTGCAGAATCCT	6	33	Deletion	0.03	-77	KCDGQEGHD*	KCDGQEGHD*	AAGTGTGATGGGCAAGAAGGGCATGATTGAGTAGAGTGGAAAGGAGGGAGACTGGGGAGAAGG--GAGAGAGGAGGGATGCAATACAG---------------------------------------------------------------------------TGGGGCCTGGCCTAAAGTGGTTGTTCAAGAAATGTGTGTTAGAGAAATCATACATAAACTAGCAATTCTCATTTGGATTCCTGTATCTGAACAACTAACTTTCAGCTTCTTCAGTGGGATAAAGAAGAAAAATGGGGTTTAAAGTACATACTATTCAGTATTAATGTAGAATTTAACAGCTGCCATCCAAGTGCAGAATCCT	AAGTGTGATGGGCAAGAAGGGCATGATTGAGTAGAGTGGAAAGGAGGGAGACTGGGGAGAAGGGAGAGAGAGGAGGGATGCAATACAGTAGGGCCAGGCGCAAGGATCATGCATGCCTTATTCATATTTGTGTTATTCAAGGATTCTACTCTGGGTTCTATTATGGGGCCTGGCCTAAAGTGGTTGTTCAAGAAATGTGTGTTAGAGAAATCATACATAAACTAGCAATTCTCATTTGGATTCCTGTATCTGAACAACTAACTTTCAGCTTCTTCAGTGGGATAAAGAAGAAAAATGGGGTTTAAAGTACATACTATTCAGTATTAATGTAGAATTTAACAGCTGCCATCCAAGTGCAGAATCCT
AAGTGTGATGGGCAAGAAGGGCATGATTGAGTAGAGTGGAAAGGAGGGAGACTGGGGAGAAGGGAGAGAGAGGAGGGATACAATACAGTAGGGCCAGGCCagCAAGGATCATGCATGCCTTATTCATATTTGTGTTATTCAAGGATTCTACTCTGGGTTCTATTATGGGGCCTGGCCTAAAGTGGTTGTTCAAGAAATGTGTGTTAGAGAAATCATACATAAACTAGCAATTCTCATTTGGATTCCTGTATCTGAACAACTAACTTTCAGCTTCTTCAGTGGGATAAAGAAGAAAAATGGGGTTTAAAGTACATACTATTCAGTATTAATGTAGAATTTAACAGCTGCCATCCAAGTGCAGAATCCT	6	35	Insertion	0.03	2	KCDGQEGHD*	KCDGQEGHD*	AAGTGTGATGGGCAAGAAGGGCATGATTGAGTAGAGTGGAAAGGAGGGAGACTGGGGAGAAGGGAGAGAGAGGAGGGATACAATACAGTAGGGCCAGGCCAGCAAGGATCATGCATGCCTTATTCATATTTGTGTTATTCAAGGATTCTACTCTGGGTTCTATTATGGGGCCTGGCCTAAAGTGGTTGTTCAAGAAATGTGTGTTAGAGAAATCATACATAAACTAGCAATTCTCATTTGGATTCCTGTATCTGAACAACTAACTTTCAGCTTCTTCAGTGGGATAAAGAAGAAAAATGGGGTTTAAAGTACATACTATTCAGTATTAATGTAGAATTTAACAGCTGCCATCCAAGTGCAGAATCCT	AAGTGTGATGGGCAAGAAGGGCATGATTGAGTAGAGTGGAAAGGAGGGAGACTGGGGAGAAGGGAGAGAGAGGAGGGATGCAATACAGTAGGGCCAGGCGCAAGGATCATGCATGCCTTATTCATATTTGTGTTATTCAAGGATTCTACTCTGGGTTCTATTATGGGGCCTGGCCTAAAGTGGTTGTTCAAGAAATGTGTGTTAGAGAAATCATACATAAACTAGCAATTCTCATTTGGATTCCTGTATCTGAACAACTAACTTTCAGCTTCTTCAGTGGGATAAAGAAGAAAAATGGGGTTTAAAGTACATACTATTCAGTATTAATGTAGAATTTAACAGCTGCCATCCAAGTGCAGAATCCT
AAGTGTGATGGGCAAGAAGGGCATGATTGAGTAGAGTGGAAAGGAGGGAGACTGGGGAGAAGGGAGAGAGAGGAGGGATG---------AGGG---------------------------------------------------------ATGGGTTCTATTATGGGGCCTGGCCTAAAGTGGTTGCTCAAGAAATGTGTGTTAGAGAAATCATACATAAACTAGCAATTCTCATTTGGATTCCTGTATCTGAACAACTAACTTTCAGCTTCTTCAGTGGGATAAAGAAGAAAAATGGGGTTTAAAGTACATACTATTCAGTATTAATGTAGAATTTAACAGCTGCCATCCAAGTGCAGAATCCT	6	33	Deletion	0.03	-66	KCDGQEGHD*	KCDGQEGHD*	AAGTGTGATGGGCAAGAAGGGCATGATTGAGTAGAGTGGAAAGGAGGGAGACTGGGGAGAAGGGAGAGAGAGGAGGGATG---------AGGG---------------------------------------------------------ATGGGTTCTATTATGGGGCCTGGCCTAAAGTGGTTGCTCAAGAAATGTGTGTTAGAGAAATCATACATAAACTAGCAATTCTCATTTGGATTCCTGTATCTGAACAACTAACTTTCAGCTTCTTCAGTGGGATAAAGAAGAAAAATGGGGTTTAAAGTACATACTATTCAGTATTAATGTAGAATTTAACAGCTGCCATCCAAGTGCAGAATCCT	AAGTGTGATGGGCAAGAAGGGCATGATTGAGTAGAGTGGAAAGGAGGGAGACTGGGGAGAAGGGAGAGAGAGGAGGGATGCAATACAGTAGGGCCAGGCGCAAGGATCATGCATGCCTTATTCATATTTGTGTTATTCAAGGATTCTACTCTGGGTTCTATTATGGGGCCTGGCCTAAAGTGGTTGTTCAAGAAATGTGTGTTAGAGAAATCATACATAAACTAGCAATTCTCATTTGGATTCCTGTATCTGAACAACTAACTTTCAGCTTCTTCAGTGGGATAAAGAAGAAAAATGGGGTTTAAAGTACATACTATTCAGTATTAATGTAGAATTTAACAGCTGCCATCCAAGTGCAGAATCCT
AAGTGTGATGGGCAAGAAGGGCATGATTGAGTAGAGTGGAAAGGAGGGAGACTGGGGAGAAGGGAGAGAGAGGAGGGATGCAATACAGT------------AAGGATCATGCATGCCTTATTCATATTTGTGTTATTCAAGGATTCTACTCTGGGTTCTATTATGGGGCCTGGCCTAAAGTGGTTGTTCAAGAAATGTGTGTTAGAGAAATCATACATAAACTAGCAATTCTCATTTGGATTCCTGTATCTGAACAACTAACTTTCAGCTTCTTCAGTGGGATAAAGAAGAAAAATGGGGTTTAAAGTACATACTATTCAGTATTAATGTAGAATTTAACAGCTGCCATCCAAGTGCAGAATCCT	6	34	Deletion	0.03	-12	KCDGQEGHD*	KCDGQEGHD*	AAGTGTGATGGGCAAGAAGGGCATGATTGAGTAGAGTGGAAAGGAGGGAGACTGGGGAGAAGGGAGAGAGAGGAGGGATGCAATACAGT------------AAGGATCATGCATGCCTTATTCATATTTGTGTTATTCAAGGATTCTACTCTGGGTTCTATTATGGGGCCTGGCCTAAAGTGGTTGTTCAAGAAATGTGTGTTAGAGAAATCATACATAAACTAGCAATTCTCATTTGGATTCCTGTATCTGAACAACTAACTTTCAGCTTCTTCAGTGGGATAAAGAAGAAAAATGGGGTTTAAAGTACATACTATTCAGTATTAATGTAGAATTTAACAGCTGCCATCCAAGTGCAGAATCCT	AAGTGTGATGGGCAAGAAGGGCATGATTGAGTAGAGTGGAAAGGAGGGAGACTGGGGAGAAGGGAGAGAGAGGAGGGATGCAATACAGTAGGGCCAGGCGCAAGGATCATGCATGCCTTATTCATATTTGTGTTATTCAAGGATTCTACTCTGGGTTCTATTATGGGGCCTGGCCTAAAGTGGTTGTTCAAGAAATGTGTGTTAGAGAAATCATACATAAACTAGCAATTCTCATTTGGATTCCTGTATCTGAACAACTAACTTTCAGCTTCTTCAGTGGGATAAAGAAGAAAAATGGGGTTTAAAGTACATACTATTCAGTATTAATGTAGAATTTAACAGCTGCCATCCAAGTGCAGAATCCT
AAGTGTGATGGGCAAGAAGGGCATGATTGAGTAGAGTGGAAAGGAGGGAGACTGGGGAGAAGGGAGAGAGAGGAGGGATGCAATACAGTAGG-------CCAAGGATCATGCATGCCTTATTCATATTTGTGTTATTCAAGGATTCTACTCTGGGTTCTATTATGGGGCCTGGCCTAAAGTGGTTGTTCAAGAAATGTGTGTTAGAGAAATCATACATAAACTAGCAATTCTCATTTGGATTCCTGTATCTGAACAACTAACTTTCAGCTTCTTCAGTGGGATAAAGAAGAAAAATGGGGTTTAAAGTACATACTATTCAGTATTAATGTAGAATTTAACAGCTGCCATCCAAGTGCAGAATCCT	6	33	Deletion	0.03	-7	KCDGQEGHD*	KCDGQEGHD*	AAGTGTGATGGGCAAGAAGGGCATGATTGAGTAGAGTGGAAAGGAGGGAGACTGGGGAGAAGGGAGAGAGAGGAGGGATGCAATACAGTAGG-------CCAAGGATCATGCATGCCTTATTCATATTTGTGTTATTCAAGGATTCTACTCTGGGTTCTATTATGGGGCCTGGCCTAAAGTGGTTGTTCAAGAAATGTGTGTTAGAGAAATCATACATAAACTAGCAATTCTCATTTGGATTCCTGTATCTGAACAACTAACTTTCAGCTTCTTCAGTGGGATAAAGAAGAAAAATGGGGTTTAAAGTACATACTATTCAGTATTAATGTAGAATTTAACAGCTGCCATCCAAGTGCAGAATCCT	AAGTGTGATGGGCAAGAAGGGCATGATTGAGTAGAGTGGAAAGGAGGGAGACTGGGGAGAAGGGAGAGAGAGGAGGGATGCAATACAGTAGGGCCAGGCGCAAGGATCATGCATGCCTTATTCATATTTGTGTTATTCAAGGATTCTACTCTGGGTTCTATTATGGGGCCTGGCCTAAAGTGGTTGTTCAAGAAATGTGTGTTAGAGAAATCATACATAAACTAGCAATTCTCATTTGGATTCCTGTATCTGAACAACTAACTTTCAGCTTCTTCAGTGGGATAAAGAAGAAAAATGGGGTTTAAAGTACATACTATTCAGTATTAATGTAGAATTTAACAGCTGCCATCCAAGTGCAGAATCCT
AAGTGTGATGGGCAAGAAGGGCATGATTGAGTAGAGTGGAAAGGAGGGAGACTGGGGAGAAGGGAGAGAGAGGAGGGATGCAATACAGTAGG-------GCAAGGATCATGCATGCCTTATTCATATTTGTGTTATTCAAGGACTCTACTCTGGGTTCTATTATGGGGCCTGGCCTAAAGTGGTTGTTCAAGAAATGTGTGTTAGAGAAATCATACATAAACTAGCAATTCTCATTTGGATTCCTGTATCTGAACAACTAACTTTCAGCTTCTTCAGTGGGATAAAGAAGAAAAATGGGGTTTAAAGTACATACTATTCAGTATTAATGTAGAATTTAACAGCTGCCATCCAAGTGCAGAATCCT	6	33	Deletion	0.03	-7	KCDGQEGHD*	KCDGQEGHD*	AAGTGTGATGGGCAAGAAGGGCATGATTGAGTAGAGTGGAAAGGAGGGAGACTGGGGAGAAGGGAGAGAGAGGAGGGATGCAATACAGTAGG-------GCAAGGATCATGCATGCCTTATTCATATTTGTGTTATTCAAGGACTCTACTCTGGGTTCTATTATGGGGCCTGGCCTAAAGTGGTTGTTCAAGAAATGTGTGTTAGAGAAATCATACATAAACTAGCAATTCTCATTTGGATTCCTGTATCTGAACAACTAACTTTCAGCTTCTTCAGTGGGATAAAGAAGAAAAATGGGGTTTAAAGTACATACTATTCAGTATTAATGTAGAATTTAACAGCTGCCATCCAAGTGCAGAATCCT	AAGTGTGATGGGCAAGAAGGGCATGATTGAGTAGAGTGGAAAGGAGGGAGACTGGGGAGAAGGGAGAGAGAGGAGGGATGCAATACAGTAGGGCCAGGCGCAAGGATCATGCATGCCTTATTCATATTTGTGTTATTCAAGGATTCTACTCTGGGTTCTATTATGGGGCCTGGCCTAAAGTGGTTGTTCAAGAAATGTGTGTTAGAGAAATCATACATAAACTAGCAATTCTCATTTGGATTCCTGTATCTGAACAACTAACTTTCAGCTTCTTCAGTGGGATAAAGAAGAAAAATGGGGTTTAAAGTACATACTATTCAGTATTAATGTAGAATTTAACAGCTGCCATCCAAGTGCAGAATCCT
AAGTGTGATGGGCAAGAAGGGCATGATTGAGTAGAGTGGAAAGGAGGGAGACTGGGGAGAAGGGAGAGAGAGGAGGGATGCAATACAGTAGG-------GCAAGGATCATGCATGCCTTATTCATATTTGTGTTATTCAAGGATTCTACTCTGGGTTCTATTATGGGGCCTGGCCCAAAGTGGTTGTTCAAGAAATGTGTGTTAGAGAAATCATACATAAACTAGCAATTCTCATTTGGATTCCTGTATCTGAACAACTAACTTTCAGCTTCTTCAGTGGGATAAAGAAGAAAAATGGGGTTTAAAGTACATACTATTCAGTATTAATGTAGAATTTAACAGCTGCCATCCAAGTGCAGAATCCT	6	34	Deletion	0.03	-7	KCDGQEGHD*	KCDGQEGHD*	AAGTGTGATGGGCAAGAAGGGCATGATTGAGTAGAGTGGAAAGGAGGGAGACTGGGGAGAAGGGAGAGAGAGGAGGGATGCAATACAGTAGG-------GCAAGGATCATGCATGCCTTATTCATATTTGTGTTATTCAAGGATTCTACTCTGGGTTCTATTATGGGGCCTGGCCCAAAGTGGTTGTTCAAGAAATGTGTGTTAGAGAAATCATACATAAACTAGCAATTCTCATTTGGATTCCTGTATCTGAACAACTAACTTTCAGCTTCTTCAGTGGGATAAAGAAGAAAAATGGGGTTTAAAGTACATACTATTCAGTATTAATGTAGAATTTAACAGCTGCCATCCAAGTGCAGAATCCT	AAGTGTGATGGGCAAGAAGGGCATGATTGAGTAGAGTGGAAAGGAGGGAGACTGGGGAGAAGGGAGAGAGAGGAGGGATGCAATACAGTAGGGCCAGGCGCAAGGATCATGCATGCCTTATTCATATTTGTGTTATTCAAGGATTCTACTCTGGGTTCTATTATGGGGCCTGGCCTAAAGTGGTTGTTCAAGAAATGTGTGTTAGAGAAATCATACATAAACTAGCAATTCTCATTTGGATTCCTGTATCTGAACAACTAACTTTCAGCTTCTTCAGTGGGATAAAGAAGAAAAATGGGGTTTAAAGTACATACTATTCAGTATTAATGTAGAATTTAACAGCTGCCATCCAAGTGCAGAATCCT
AAGTGTGATGGGCAAGAAGGGCATGATTGAGTAGAGTGGAAAGGAGGGAGACTGGGGAGAAGGGAGAGAGAGGAGGGATGCAATACAGTAGG-------GCAAGGATCATGCATGCCTTATTCATATTTGTGTTATTCAAGGATTCTACTCTGGGTTCTATTATGGGGCCTGGCCTAAAGTGGTTGTTCAAGAAATGTGTGTTAGAGAAATCATACATAAACTAGCAATTCTCATTTGGATTCCTGTATCTGAACAACTAACTTTCAGCCTCTTCAGTGGGATAAAGAAGAAAAATGGGGTTTAAAGTACATACTATTCAGTATTAATGTAGAATTTAACAGCTGCCATCCAAGTGCAGAATCCT	6	34	Deletion	0.03	-7	KCDGQEGHD*	KCDGQEGHD*	AAGTGTGATGGGCAAGAAGGGCATGATTGAGTAGAGTGGAAAGGAGGGAGACTGGGGAGAAGGGAGAGAGAGGAGGGATGCAATACAGTAGG-------GCAAGGATCATGCATGCCTTATTCATATTTGTGTTATTCAAGGATTCTACTCTGGGTTCTATTATGGGGCCTGGCCTAAAGTGGTTGTTCAAGAAATGTGTGTTAGAGAAATCATACATAAACTAGCAATTCTCATTTGGATTCCTGTATCTGAACAACTAACTTTCAGCCTCTTCAGTGGGATAAAGAAGAAAAATGGGGTTTAAAGTACATACTATTCAGTATTAATGTAGAATTTAACAGCTGCCATCCAAGTGCAGAATCCT	AAGTGTGATGGGCAAGAAGGGCATGATTGAGTAGAGTGGAAAGGAGGGAGACTGGGGAGAAGGGAGAGAGAGGAGGGATGCAATACAGTAGGGCCAGGCGCAAGGATCATGCATGCCTTATTCATATTTGTGTTATTCAAGGATTCTACTCTGGGTTCTATTATGGGGCCTGGCCTAAAGTGGTTGTTCAAGAAATGTGTGTTAGAGAAATCATACATAAACTAGCAATTCTCATTTGGATTCCTGTATCTGAACAACTAACTTTCAGCTTCTTCAGTGGGATAAAGAAGAAAAATGGGGTTTAAAGTACATACTATTCAGTATTAATGTAGAATTTAACAGCTGCCATCCAAGTGCAGAATCCT
AAGTGTGATGGGCAAGAAGGGCATGATTGAGTAGAGTGGAAAGGAGGGAGACTGGGGAGAAGGGAGAGAGAGGAGGGATGCAATACAGTAGG-------GCAAGGATCATGCATGCCTTATTCATATTTGTGTTATTCAAGGATTCTACTCTGGGTTCTATTATGGGGCCTGGCCTAAAGTGGTTGTTCAAGAAATGTGTGTTAGAGAAATCATACATAAACTAGCAATTCTCATTTGGATTCCTGTATCTGAACAACTAACTTTCAGCTTCTTCAGTGGGATAAAGAAGAAAAGTGGGGTTTAAAGTACATACTATTCAGTATTAATGTAGAATTTAACAGCTGCCATCCAAGTGCAGAATCCT	6	35	Deletion	0.03	-7	KCDGQEGHD*	KCDGQEGHD*	AAGTGTGATGGGCAAGAAGGGCATGATTGAGTAGAGTGGAAAGGAGGGAGACTGGGGAGAAGGGAGAGAGAGGAGGGATGCAATACAGTAGG-------GCAAGGATCATGCATGCCTTATTCATATTTGTGTTATTCAAGGATTCTACTCTGGGTTCTATTATGGGGCCTGGCCTAAAGTGGTTGTTCAAGAAATGTGTGTTAGAGAAATCATACATAAACTAGCAATTCTCATTTGGATTCCTGTATCTGAACAACTAACTTTCAGCTTCTTCAGTGGGATAAAGAAGAAAAGTGGGGTTTAAAGTACATACTATTCAGTATTAATGTAGAATTTAACAGCTGCCATCCAAGTGCAGAATCCT	AAGTGTGATGGGCAAGAAGGGCATGATTGAGTAGAGTGGAAAGGAGGGAGACTGGGGAGAAGGGAGAGAGAGGAGGGATGCAATACAGTAGGGCCAGGCGCAAGGATCATGCATGCCTTATTCATATTTGTGTTATTCAAGGATTCTACTCTGGGTTCTATTATGGGGCCTGGCCTAAAGTGGTTGTTCAAGAAATGTGTGTTAGAGAAATCATACATAAACTAGCAATTCTCATTTGGATTCCTGTATCTGAACAACTAACTTTCAGCTTCTTCAGTGGGATAAAGAAGAAAAATGGGGTTTAAAGTACATACTATTCAGTATTAATGTAGAATTTAACAGCTGCCATCCAAGTGCAGAATCCT
AAGTGTGATGGGCAAGAAGGGCATGATTGAGTAGAGTGGAAAGGAGGGAGACTGGGGAGAAGGGAGAGAGAGGAGGGATGCAATACAGTAGGGCC-------AGGATCATGCATGCCTTATCCATATTTGTGTTATTCAAGGATTCTACTCTGGGTTCTATTATGGGGCCTGGCCTAAAGTGGTTGTTCAAGAAATGTGTGTTAGAGAAATCATACATAAACTAGCAATTCTCATTTGGATTCCTGTATCTGAACAACTAACTTTCAGCTTCTTCAGTGGGATAAAGAAGAAAAATGGGGTTTAAAGTACATACTATTCAGTATTAATGTAGAATTTAACAGCTGCCATCCAAGTGCAGAATCCT	6	35	Deletion	0.03	-7	KCDGQEGHD*	KCDGQEGHD*	AAGTGTGATGGGCAAGAAGGGCATGATTGAGTAGAGTGGAAAGGAGGGAGACTGGGGAGAAGGGAGAGAGAGGAGGGATGCAATACAGTAGGGCC-------AGGATCATGCATGCCTTATCCATATTTGTGTTATTCAAGGATTCTACTCTGGGTTCTATTATGGGGCCTGGCCTAAAGTGGTTGTTCAAGAAATGTGTGTTAGAGAAATCATACATAAACTAGCAATTCTCATTTGGATTCCTGTATCTGAACAACTAACTTTCAGCTTCTTCAGTGGGATAAAGAAGAAAAATGGGGTTTAAAGTACATACTATTCAGTATTAATGTAGAATTTAACAGCTGCCATCCAAGTGCAGAATCCT	AAGTGTGATGGGCAAGAAGGGCATGATTGAGTAGAGTGGAAAGGAGGGAGACTGGGGAGAAGGGAGAGAGAGGAGGGATGCAATACAGTAGGGCCAGGCGCAAGGATCATGCATGCCTTATTCATATTTGTGTTATTCAAGGATTCTACTCTGGGTTCTATTATGGGGCCTGGCCTAAAGTGGTTGTTCAAGAAATGTGTGTTAGAGAAATCATACATAAACTAGCAATTCTCATTTGGATTCCTGTATCTGAACAACTAACTTTCAGCTTCTTCAGTGGGATAAAGAAGAAAAATGGGGTTTAAAGTACATACTATTCAGTATTAATGTAGAATTTAACAGCTGCCATCCAAGTGCAGAATCCT
AAGTGTGATGGGCAAGAAGGGCATGATTGAGTAGAGTGGAAAGGAGGGAGACTGGGGAGAAGGGAGAGAGAGGAGGGATGCAATACAGTAGGGCC-------AGGATCATGCATGCCTTATTCATATTTGTGTTATTCAAGGATTCTACTCTGGGTTCTATTATGGGGCCTGGCCTAAAGTGGTTGCTCAAGAAATGTGTGTTAGAGAAATCATACATAAACTAGCAATTCTCATTTGGATTCCTGTATCTGAACAACTAACTTTCAGCTTCTTCAGTGGGATAAAGAAGAAAAATGGGGTTTAAAGTACATACTATTCAGTATTAATGTAGAATTTAACAGCTGCCATCCAAGTGCAGAATCCT	6	34	Deletion	0.03	-7	KCDGQEGHD*	KCDGQEGHD*	AAGTGTGATGGGCAAGAAGGGCATGATTGAGTAGAGTGGAAAGGAGGGAGACTGGGGAGAAGGGAGAGAGAGGAGGGATGCAATACAGTAGGGCC-------AGGATCATGCATGCCTTATTCATATTTGTGTTATTCAAGGATTCTACTCTGGGTTCTATTATGGGGCCTGGCCTAAAGTGGTTGCTCAAGAAATGTGTGTTAGAGAAATCATACATAAACTAGCAATTCTCATTTGGATTCCTGTATCTGAACAACTAACTTTCAGCTTCTTCAGTGGGATAAAGAAGAAAAATGGGGTTTAAAGTACATACTATTCAGTATTAATGTAGAATTTAACAGCTGCCATCCAAGTGCAGAATCCT	AAGTGTGATGGGCAAGAAGGGCATGATTGAGTAGAGTGGAAAGGAGGGAGACTGGGGAGAAGGGAGAGAGAGGAGGGATGCAATACAGTAGGGCCAGGCGCAAGGATCATGCATGCCTTATTCATATTTGTGTTATTCAAGGATTCTACTCTGGGTTCTATTATGGGGCCTGGCCTAAAGTGGTTGTTCAAGAAATGTGTGTTAGAGAAATCATACATAAACTAGCAATTCTCATTTGGATTCCTGTATCTGAACAACTAACTTTCAGCTTCTTCAGTGGGATAAAGAAGAAAAATGGGGTTTAAAGTACATACTATTCAGTATTAATGTAGAATTTAACAGCTGCCATCCAAGTGCAGAATCCT
AAGTGTGATGGGCAAGAAGGGCATGATTGAGTAGAGTGGAAAGGAGGGAGACTGGGGAGAAGGGAGAGAGAGGAGGGATGCAATACAGTAGGGCC-------AGGATCATGCATGCCTTATTCATATTTGTGTTATTCAAGGATTCTACTCTGGGTTCTATTATGGGGCCTGGCCTAAAGTGGTTGTTCAAGAAATGTGTGTTAGAGAAACCATACATAAACTAGCAATTCTCATTTGGATTCCTGTATCTGAACAACTAACTTTCAGCTTCTTCAGTGGGATAAAGAAGAAAAATGGGGTTTAAAGTACATACTATTCAGTATTAATGTAGAATTTAACAGCTGCCATCCAAGTGCAGAATCCT	6	35	Deletion	0.03	-7	KCDGQEGHD*	KCDGQEGHD*	AAGTGTGATGGGCAAGAAGGGCATGATTGAGTAGAGTGGAAAGGAGGGAGACTGGGGAGAAGGGAGAGAGAGGAGGGATGCAATACAGTAGGGCC-------AGGATCATGCATGCCTTATTCATATTTGTGTTATTCAAGGATTCTACTCTGGGTTCTATTATGGGGCCTGGCCTAAAGTGGTTGTTCAAGAAATGTGTGTTAGAGAAACCATACATAAACTAGCAATTCTCATTTGGATTCCTGTATCTGAACAACTAACTTTCAGCTTCTTCAGTGGGATAAAGAAGAAAAATGGGGTTTAAAGTACATACTATTCAGTATTAATGTAGAATTTAACAGCTGCCATCCAAGTGCAGAATCCT	AAGTGTGATGGGCAAGAAGGGCATGATTGAGTAGAGTGGAAAGGAGGGAGACTGGGGAGAAGGGAGAGAGAGGAGGGATGCAATACAGTAGGGCCAGGCGCAAGGATCATGCATGCCTTATTCATATTTGTGTTATTCAAGGATTCTACTCTGGGTTCTATTATGGGGCCTGGCCTAAAGTGGTTGTTCAAGAAATGTGTGTTAGAGAAATCATACATAAACTAGCAATTCTCATTTGGATTCCTGTATCTGAACAACTAACTTTCAGCTTCTTCAGTGGGATAAAGAAGAAAAATGGGGTTTAAAGTACATACTATTCAGTATTAATGTAGAATTTAACAGCTGCCATCCAAGTGCAGAATCCT
AAGTGTGATGGGCAAGAAGGGCATGATTGAGTAGAGTGGAAAGGAGGGAGACTGGGGAGAAGGGAGAGAGAGGAGGGATGCAATACAGTAGGGCC-------AGGATCATGCATGCCTTATTCATATTTGTGTTATTCAAGGATTCTACTCTGGGTTCTATTATGGGGCCTGGCCTAAAGTGGTTGTTCAAGAAATGTGTGTTAGAGAAATCATACATAAACTAGCAATTCTCATTTGGGTTCCTGTATCTGAACAACTAACTTTCAGCTTCTTCAGTGGGATAAAGAAGAAAAATGGGGTTTAAAGTACATACTATTCAGTATTAATGTAGAATTTAACAGCTGCCATCCAAGTGCAGAATCCT	6	34	Deletion	0.03	-7	KCDGQEGHD*	KCDGQEGHD*	AAGTGTGATGGGCAAGAAGGGCATGATTGAGTAGAGTGGAAAGGAGGGAGACTGGGGAGAAGGGAGAGAGAGGAGGGATGCAATACAGTAGGGCC-------AGGATCATGCATGCCTTATTCATATTTGTGTTATTCAAGGATTCTACTCTGGGTTCTATTATGGGGCCTGGCCTAAAGTGGTTGTTCAAGAAATGTGTGTTAGAGAAATCATACATAAACTAGCAATTCTCATTTGGGTTCCTGTATCTGAACAACTAACTTTCAGCTTCTTCAGTGGGATAAAGAAGAAAAATGGGGTTTAAAGTACATACTATTCAGTATTAATGTAGAATTTAACAGCTGCCATCCAAGTGCAGAATCCT	AAGTGTGATGGGCAAGAAGGGCATGATTGAGTAGAGTGGAAAGGAGGGAGACTGGGGAGAAGGGAGAGAGAGGAGGGATGCAATACAGTAGGGCCAGGCGCAAGGATCATGCATGCCTTATTCATATTTGTGTTATTCAAGGATTCTACTCTGGGTTCTATTATGGGGCCTGGCCTAAAGTGGTTGTTCAAGAAATGTGTGTTAGAGAAATCATACATAAACTAGCAATTCTCATTTGGATTCCTGTATCTGAACAACTAACTTTCAGCTTCTTCAGTGGGATAAAGAAGAAAAATGGGGTTTAAAGTACATACTATTCAGTATTAATGTAGAATTTAACAGCTGCCATCCAAGTGCAGAATCCT
AAGTGTGATGGGCAAGAAGGGCATGATTGAGTAGAGTGGAAAGGAGGGAGACTGGGGAGAAGGGAGAGAGAGGAGGGATGCAATACAGTAGGGCCA------------------GCCTTATTCATATTTGTGTTATTCAAGGATTCTACTCTGGGTTCTATTATGGGGCCTGGCCTAAAGTGGTTGTTCAAGAAATGTGTGTTAGAGAAATCATACATAAACTAGCAATTCTCATTTGGATTCCTGTATCTGAACAACTAACTTTCAGCTTCTTCAGTGGGATAAAGAAGAAAAATGGGGTTTAAAGTACATACTATTCAGTATTAATGTAGAATTTAACAGCTGCCATCCAAGTGCAGAATCCT	6	34	Deletion	0.03	-18	KCDGQEGHD*	KCDGQEGHD*	AAGTGTGATGGGCAAGAAGGGCATGATTGAGTAGAGTGGAAAGGAGGGAGACTGGGGAGAAGGGAGAGAGAGGAGGGATGCAATACAGTAGGGCCA------------------GCCTTATTCATATTTGTGTTATTCAAGGATTCTACTCTGGGTTCTATTATGGGGCCTGGCCTAAAGTGGTTGTTCAAGAAATGTGTGTTAGAGAAATCATACATAAACTAGCAATTCTCATTTGGATTCCTGTATCTGAACAACTAACTTTCAGCTTCTTCAGTGGGATAAAGAAGAAAAATGGGGTTTAAAGTACATACTATTCAGTATTAATGTAGAATTTAACAGCTGCCATCCAAGTGCAGAATCCT	AAGTGTGATGGGCAAGAAGGGCATGATTGAGTAGAGTGGAAAGGAGGGAGACTGGGGAGAAGGGAGAGAGAGGAGGGATGCAATACAGTAGGGCCAGGCGCAAGGATCATGCATGCCTTATTCATATTTGTGTTATTCAAGGATTCTACTCTGGGTTCTATTATGGGGCCTGGCCTAAAGTGGTTGTTCAAGAAATGTGTGTTAGAGAAATCATACATAAACTAGCAATTCTCATTTGGATTCCTGTATCTGAACAACTAACTTTCAGCTTCTTCAGTGGGATAAAGAAGAAAAATGGGGTTTAAAGTACATACTATTCAGTATTAATGTAGAATTTAACAGCTGCCATCCAAGTGCAGAATCCT
AAGTGTGATGGGCAAGAAGGGCATGATTGAGTAGAGTGGAAAGGAGGGAGACTGGGGAGAAGGGAGAGAGAGGAGGGATGCAATACAGTAGGGCCAG-----------------GCCCTATTCATATTTGTGTTATTCAAGGATTCTACTCTGGGTTCTATTATGGGGCCTGGCCTAAAGTGGTTGTTCAAGAAATGTGTGTTAGAGAAATCATACATAAACTAGCAATTCTCATTTGGATTCCTGTATCTGAACAACTAACTTTCAGCTTCTTCAGTGGGATAAAGAAGAAAAATGGGGTTTAAAGTACATACTATTCAGTATTAATGTAGAATTTAACAGCTGCCATCCAAGTGCAGAATCCT	6	34	Deletion	0.03	-17	KCDGQEGHD*	KCDGQEGHD*	AAGTGTGATGGGCAAGAAGGGCATGATTGAGTAGAGTGGAAAGGAGGGAGACTGGGGAGAAGGGAGAGAGAGGAGGGATGCAATACAGTAGGGCCAG-----------------GCCCTATTCATATTTGTGTTATTCAAGGATTCTACTCTGGGTTCTATTATGGGGCCTGGCCTAAAGTGGTTGTTCAAGAAATGTGTGTTAGAGAAATCATACATAAACTAGCAATTCTCATTTGGATTCCTGTATCTGAACAACTAACTTTCAGCTTCTTCAGTGGGATAAAGAAGAAAAATGGGGTTTAAAGTACATACTATTCAGTATTAATGTAGAATTTAACAGCTGCCATCCAAGTGCAGAATCCT	AAGTGTGATGGGCAAGAAGGGCATGATTGAGTAGAGTGGAAAGGAGGGAGACTGGGGAGAAGGGAGAGAGAGGAGGGATGCAATACAGTAGGGCCAGGCGCAAGGATCATGCATGCCTTATTCATATTTGTGTTATTCAAGGATTCTACTCTGGGTTCTATTATGGGGCCTGGCCTAAAGTGGTTGTTCAAGAAATGTGTGTTAGAGAAATCATACATAAACTAGCAATTCTCATTTGGATTCCTGTATCTGAACAACTAACTTTCAGCTTCTTCAGTGGGATAAAGAAGAAAAATGGGGTTTAAAGTACATACTATTCAGTATTAATGTAGAATTTAACAGCTGCCATCCAAGTGCAGAATCCT
AAGTGTGATGGGCAAGAAGGGCATGATTGAGTAGAGTGGAAAGGAGGGAGACTGGGGAGAAGGGAGAGAGAGGAGGGATGCAATACAGTAGGGCCAG--GCAAGGATCATGCATGCCTTATCCATATTTGTGTTATTCAAGGATTCTACTCTGGGTTCTATTATGGGGCCTGGCCTAAAGTGGTTGTTCAAGAAATGTGTGTTAGAGAAATCATACATAAACTAGCAATTCTCATTTGGATTCCTGTATCTGAACAACTAACTTTCAGCTTCTTCAGTGGGATAAAGAAGAAAAATGGGGTTTAAAGTACATACTATTCAGTATTAATGTAGAATTTAACAGCTGCCATCCAAGTGCAGAATCCT	6	34	Deletion	0.03	-2	KCDGQEGHD*	KCDGQEGHD*	AAGTGTGATGGGCAAGAAGGGCATGATTGAGTAGAGTGGAAAGGAGGGAGACTGGGGAGAAGGGAGAGAGAGGAGGGATGCAATACAGTAGGGCCAG--GCAAGGATCATGCATGCCTTATCCATATTTGTGTTATTCAAGGATTCTACTCTGGGTTCTATTATGGGGCCTGGCCTAAAGTGGTTGTTCAAGAAATGTGTGTTAGAGAAATCATACATAAACTAGCAATTCTCATTTGGATTCCTGTATCTGAACAACTAACTTTCAGCTTCTTCAGTGGGATAAAGAAGAAAAATGGGGTTTAAAGTACATACTATTCAGTATTAATGTAGAATTTAACAGCTGCCATCCAAGTGCAGAATCCT	AAGTGTGATGGGCAAGAAGGGCATGATTGAGTAGAGTGGAAAGGAGGGAGACTGGGGAGAAGGGAGAGAGAGGAGGGATGCAATACAGTAGGGCCAGGCGCAAGGATCATGCATGCCTTATTCATATTTGTGTTATTCAAGGATTCTACTCTGGGTTCTATTATGGGGCCTGGCCTAAAGTGGTTGTTCAAGAAATGTGTGTTAGAGAAATCATACATAAACTAGCAATTCTCATTTGGATTCCTGTATCTGAACAACTAACTTTCAGCTTCTTCAGTGGGATAAAGAAGAAAAATGGGGTTTAAAGTACATACTATTCAGTATTAATGTAGAATTTAACAGCTGCCATCCAAGTGCAGAATCCT
AAGTGTGATGGGCAAGAAGGGCATGATTGAGTAGAGTGGAAAGGAGGGAGACTGGGGAGAAGGGAGAGAGAGGAGGGATGCAATACAGTAGGGCCAG--GCAAGGATCATGCATGCCTTATTCATATTTGTGTTATTCAAGGATTCTACTCTGGGTTCTATTATGGGGCCTGGCCTAAAGTGGTTGTTCAAGAAATGCGTGTTAGAGAAATCATACATAAACTAGCAATTCTCATTTGGATTCCTGTATCTGAACAACTAACTTTCAGCTTCTTCAGTGGGATAAAGAAGAAAAATGGGGTTTAAAGTACATACTATTCAGTATTAATGTAGAATTTAACAGCTGCCATCCAAGTGCAGAATCCT	6	35	Deletion	0.03	-2	KCDGQEGHD*	KCDGQEGHD*	AAGTGTGATGGGCAAGAAGGGCATGATTGAGTAGAGTGGAAAGGAGGGAGACTGGGGAGAAGGGAGAGAGAGGAGGGATGCAATACAGTAGGGCCAG--GCAAGGATCATGCATGCCTTATTCATATTTGTGTTATTCAAGGATTCTACTCTGGGTTCTATTATGGGGCCTGGCCTAAAGTGGTTGTTCAAGAAATGCGTGTTAGAGAAATCATACATAAACTAGCAATTCTCATTTGGATTCCTGTATCTGAACAACTAACTTTCAGCTTCTTCAGTGGGATAAAGAAGAAAAATGGGGTTTAAAGTACATACTATTCAGTATTAATGTAGAATTTAACAGCTGCCATCCAAGTGCAGAATCCT	AAGTGTGATGGGCAAGAAGGGCATGATTGAGTAGAGTGGAAAGGAGGGAGACTGGGGAGAAGGGAGAGAGAGGAGGGATGCAATACAGTAGGGCCAGGCGCAAGGATCATGCATGCCTTATTCATATTTGTGTTATTCAAGGATTCTACTCTGGGTTCTATTATGGGGCCTGGCCTAAAGTGGTTGTTCAAGAAATGTGTGTTAGAGAAATCATACATAAACTAGCAATTCTCATTTGGATTCCTGTATCTGAACAACTAACTTTCAGCTTCTTCAGTGGGATAAAGAAGAAAAATGGGGTTTAAAGTACATACTATTCAGTATTAATGTAGAATTTAACAGCTGCCATCCAAGTGCAGAATCCT
AAGTGTGATGGGCAAGAAGGGCATGATTGAGTAGAGTGGAAAGGAGGGAGACTGGGGAGAAGGGAGAGAGAGGAGGGATGCAATACAGTAGGGCCAG--GCAAGGATCATGCATGCCTTATTCATATTTGTGTTATTCAAGGATTCTACTCTGGGTTCTATTATGGGGCCTGGCCTAAAGTGGTTGTTCAAGAAATGTGTGTTAGAGAAATCATACATAAACTAGCAATTCTCATTTGGATTCCTGTACCTGAACAACTAACTTTCAGCTTCTTCAGTGGGATAAAGAAGAAAAATGGGGTTTAAAGTACATACTATTCAGTATTAATGTAGAATTTAACAGCTGCCATCCAAGTGCAGAATCCT	6	35	Deletion	0.03	-2	KCDGQEGHD*	KCDGQEGHD*	AAGTGTGATGGGCAAGAAGGGCATGATTGAGTAGAGTGGAAAGGAGGGAGACTGGGGAGAAGGGAGAGAGAGGAGGGATGCAATACAGTAGGGCCAG--GCAAGGATCATGCATGCCTTATTCATATTTGTGTTATTCAAGGATTCTACTCTGGGTTCTATTATGGGGCCTGGCCTAAAGTGGTTGTTCAAGAAATGTGTGTTAGAGAAATCATACATAAACTAGCAATTCTCATTTGGATTCCTGTACCTGAACAACTAACTTTCAGCTTCTTCAGTGGGATAAAGAAGAAAAATGGGGTTTAAAGTACATACTATTCAGTATTAATGTAGAATTTAACAGCTGCCATCCAAGTGCAGAATCCT	AAGTGTGATGGGCAAGAAGGGCATGATTGAGTAGAGTGGAAAGGAGGGAGACTGGGGAGAAGGGAGAGAGAGGAGGGATGCAATACAGTAGGGCCAGGCGCAAGGATCATGCATGCCTTATTCATATTTGTGTTATTCAAGGATTCTACTCTGGGTTCTATTATGGGGCCTGGCCTAAAGTGGTTGTTCAAGAAATGTGTGTTAGAGAAATCATACATAAACTAGCAATTCTCATTTGGATTCCTGTATCTGAACAACTAACTTTCAGCTTCTTCAGTGGGATAAAGAAGAAAAATGGGGTTTAAAGTACATACTATTCAGTATTAATGTAGAATTTAACAGCTGCCATCCAAGTGCAGAATCCT
AAGTGTGATGGGCAAGAAGGGCATGATTGAGTAGAGTGGAAAGGAGGGAGACTGGGGAGAAGGGAGAGAGAGGAGGGATGCAATACAGTAGGGCCAG--GCAAGGATCATGCATGCCTTATTCATATTTGTGTTATTCAAGGATTCTACTCTGGGTTCTATTATGGGGCCTGGCCTAAAGTGGTTGTTCAAGAAATGTGTGTTAGAGAAATCATACATAAACTAGCAATTCTCATTTGGATTCCTGTATCTGAACAACTAACCTTCAGCTTCTTCAGTGGGATAAAGAAGAAAAATGGGGTTTAAAGTACATACTATTCAGTATTAATGTAGAATTTAACAGCTGCCATCCAAGTGCAGAATCCT	6	35	Deletion	0.03	-2	KCDGQEGHD*	KCDGQEGHD*	AAGTGTGATGGGCAAGAAGGGCATGATTGAGTAGAGTGGAAAGGAGGGAGACTGGGGAGAAGGGAGAGAGAGGAGGGATGCAATACAGTAGGGCCAG--GCAAGGATCATGCATGCCTTATTCATATTTGTGTTATTCAAGGATTCTACTCTGGGTTCTATTATGGGGCCTGGCCTAAAGTGGTTGTTCAAGAAATGTGTGTTAGAGAAATCATACATAAACTAGCAATTCTCATTTGGATTCCTGTATCTGAACAACTAACCTTCAGCTTCTTCAGTGGGATAAAGAAGAAAAATGGGGTTTAAAGTACATACTATTCAGTATTAATGTAGAATTTAACAGCTGCCATCCAAGTGCAGAATCCT	AAGTGTGATGGGCAAGAAGGGCATGATTGAGTAGAGTGGAAAGGAGGGAGACTGGGGAGAAGGGAGAGAGAGGAGGGATGCAATACAGTAGGGCCAGGCGCAAGGATCATGCATGCCTTATTCATATTTGTGTTATTCAAGGATTCTACTCTGGGTTCTATTATGGGGCCTGGCCTAAAGTGGTTGTTCAAGAAATGTGTGTTAGAGAAATCATACATAAACTAGCAATTCTCATTTGGATTCCTGTATCTGAACAACTAACTTTCAGCTTCTTCAGTGGGATAAAGAAGAAAAATGGGGTTTAAAGTACATACTATTCAGTATTAATGTAGAATTTAACAGCTGCCATCCAAGTGCAGAATCCT
AAGTGTGATGGGCAAGAAGGGCATGATTGAGTAGAGTGGAAAGGAGGGAGACTGGGGAGAAGGGAGAGAGAGGAGGGATGCAATACAGTAGGGCCAG--GCAAGGATCATGCATGCCTTATTCATATTTGTGTTATTCAAGGATTCTACTCTGGGTTCTATTATGGGGCCTGGCCTAAAGTGGTTGTTCAAGAAATGTGTGTTAGAGAAATCATACATAAACTAGCAATTCTCATTTGGATTCCTGTATCTGAACAACTAACTTTCAGCTTCTTCAGTGGGATAAAGAAGAAAAATGGGGTTTAAAGTACATACTATTCAGTACTAATGTAGAATTTAACAGCTGCCATCCAAGTGCAGAATCCT	6	33	Deletion	0.03	-2	KCDGQEGHD*	KCDGQEGHD*	AAGTGTGATGGGCAAGAAGGGCATGATTGAGTAGAGTGGAAAGGAGGGAGACTGGGGAGAAGGGAGAGAGAGGAGGGATGCAATACAGTAGGGCCAG--GCAAGGATCATGCATGCCTTATTCATATTTGTGTTATTCAAGGATTCTACTCTGGGTTCTATTATGGGGCCTGGCCTAAAGTGGTTGTTCAAGAAATGTGTGTTAGAGAAATCATACATAAACTAGCAATTCTCATTTGGATTCCTGTATCTGAACAACTAACTTTCAGCTTCTTCAGTGGGATAAAGAAGAAAAATGGGGTTTAAAGTACATACTATTCAGTACTAATGTAGAATTTAACAGCTGCCATCCAAGTGCAGAATCCT	AAGTGTGATGGGCAAGAAGGGCATGATTGAGTAGAGTGGAAAGGAGGGAGACTGGGGAGAAGGGAGAGAGAGGAGGGATGCAATACAGTAGGGCCAGGCGCAAGGATCATGCATGCCTTATTCATATTTGTGTTATTCAAGGATTCTACTCTGGGTTCTATTATGGGGCCTGGCCTAAAGTGGTTGTTCAAGAAATGTGTGTTAGAGAAATCATACATAAACTAGCAATTCTCATTTGGATTCCTGTATCTGAACAACTAACTTTCAGCTTCTTCAGTGGGATAAAGAAGAAAAATGGGGTTTAAAGTACATACTATTCAGTATTAATGTAGAATTTAACAGCTGCCATCCAAGTGCAGAATCCT
AAGTGTGATGGGCAAGAAGGGCATGATTGAGTAGAGTGGAAAGGAGGGAGACTGGGGAGAAGGGAGAGAGAGGAGGGATGCAATACAGTAGGGCCAG--GCAAGGATCATGCATGCCTTATTCATATTTGTGTTATTCAAGGATTCTACTCTGGGTTCTATTATGGGGCCTGGCCTAAAGTGGTTGTTCAAGAAATGTGTGTTAGAGAAATCATACATAAACTAGCAATTCTCATTTGGATTCCTGTATCTGAACAACTAACTTTCAGCTTCTTCAGTGGGATAAAGGAGAAAAATGGGGTTTAAAGTACATACTATTCAGTATTAATGTAGAATTTAACAGCTGCCATCCAAGTGCAGAATCCT	6	34	Deletion	0.03	-2	KCDGQEGHD*	KCDGQEGHD*	AAGTGTGATGGGCAAGAAGGGCATGATTGAGTAGAGTGGAAAGGAGGGAGACTGGGGAGAAGGGAGAGAGAGGAGGGATGCAATACAGTAGGGCCAG--GCAAGGATCATGCATGCCTTATTCATATTTGTGTTATTCAAGGATTCTACTCTGGGTTCTATTATGGGGCCTGGCCTAAAGTGGTTGTTCAAGAAATGTGTGTTAGAGAAATCATACATAAACTAGCAATTCTCATTTGGATTCCTGTATCTGAACAACTAACTTTCAGCTTCTTCAGTGGGATAAAGGAGAAAAATGGGGTTTAAAGTACATACTATTCAGTATTAATGTAGAATTTAACAGCTGCCATCCAAGTGCAGAATCCT	AAGTGTGATGGGCAAGAAGGGCATGATTGAGTAGAGTGGAAAGGAGGGAGACTGGGGAGAAGGGAGAGAGAGGAGGGATGCAATACAGTAGGGCCAGGCGCAAGGATCATGCATGCCTTATTCATATTTGTGTTATTCAAGGATTCTACTCTGGGTTCTATTATGGGGCCTGGCCTAAAGTGGTTGTTCAAGAAATGTGTGTTAGAGAAATCATACATAAACTAGCAATTCTCATTTGGATTCCTGTATCTGAACAACTAACTTTCAGCTTCTTCAGTGGGATAAAGAAGAAAAATGGGGTTTAAAGTACATACTATTCAGTATTAATGTAGAATTTAACAGCTGCCATCCAAGTGCAGAATCCT
AAGTGTGATGGGCAAGAAGGGCATGATTGAGTAGAGTGGAAAGGAGGGAGACTGGGGAGAAGGGAGAGAGAGGAGGGATGCAATACAGTAGGGCCAG--GTAAGGATCATGCATGCCTTATTCATATTTGTGTTATTCAAGGATTCTACTCTGGGTTCTATTATGGGGCCTGGCCTAAAGTGGTTGTTCAAGAAATGTGTGTTAGAGAAATCATACATAAACTAGCAATTCTCATTTGGATTCCTGTATCTGAACAACTAACTTTCAGCTTCTTCAGTGGGATAAAGAAGAAAAATGGGGTTTAAAGTACATACTATTCAGTATTAATGTAGAATTTAACAGCTGCCATCCAAGTGCAGAATCCT	6	35	Deletion	0.03	-2	KCDGQEGHD*	KCDGQEGHD*	AAGTGTGATGGGCAAGAAGGGCATGATTGAGTAGAGTGGAAAGGAGGGAGACTGGGGAGAAGGGAGAGAGAGGAGGGATGCAATACAGTAGGGCCAG--GTAAGGATCATGCATGCCTTATTCATATTTGTGTTATTCAAGGATTCTACTCTGGGTTCTATTATGGGGCCTGGCCTAAAGTGGTTGTTCAAGAAATGTGTGTTAGAGAAATCATACATAAACTAGCAATTCTCATTTGGATTCCTGTATCTGAACAACTAACTTTCAGCTTCTTCAGTGGGATAAAGAAGAAAAATGGGGTTTAAAGTACATACTATTCAGTATTAATGTAGAATTTAACAGCTGCCATCCAAGTGCAGAATCCT	AAGTGTGATGGGCAAGAAGGGCATGATTGAGTAGAGTGGAAAGGAGGGAGACTGGGGAGAAGGGAGAGAGAGGAGGGATGCAATACAGTAGGGCCAGGCGCAAGGATCATGCATGCCTTATTCATATTTGTGTTATTCAAGGATTCTACTCTGGGTTCTATTATGGGGCCTGGCCTAAAGTGGTTGTTCAAGAAATGTGTGTTAGAGAAATCATACATAAACTAGCAATTCTCATTTGGATTCCTGTATCTGAACAACTAACTTTCAGCTTCTTCAGTGGGATAAAGAAGAAAAATGGGGTTTAAAGTACATACTATTCAGTATTAATGTAGAATTTAACAGCTGCCATCCAAGTGCAGAATCCT
AAGTGTGATGGGCAAGAAGGGCATGATTGAGTAGAGTGGAAAGGAGGGAGACTGGGGAGAAGGGAGAGAGAGGAGGGATGCAATACAGTAGGGCCAGGC------------CATGCCTTATTCATATTTGTGTTATTCAAGGATTCTACTCTGGGTTCTATTATGGGGCCTGGCCTAAAGTGGTTGTTCAAGAAATGTGTGTTAGAGAAATCATACATAAACTAGCAATTCTCATTTGGATTCCTGTATCTGAACAACTAACTTTCAGCTTCTTCAGTGGGATAAAGAAGAAAAATGGGGTTTAAAGTACATACTATTCAGTATTAATGTAGAATTTAACAGCTGCCATCCAAGTGCAGAATCCT	6	34	Deletion	0.03	-12	KCDGQEGHD*	KCDGQEGHD*	AAGTGTGATGGGCAAGAAGGGCATGATTGAGTAGAGTGGAAAGGAGGGAGACTGGGGAGAAGGGAGAGAGAGGAGGGATGCAATACAGTAGGGCCAGGC------------CATGCCTTATTCATATTTGTGTTATTCAAGGATTCTACTCTGGGTTCTATTATGGGGCCTGGCCTAAAGTGGTTGTTCAAGAAATGTGTGTTAGAGAAATCATACATAAACTAGCAATTCTCATTTGGATTCCTGTATCTGAACAACTAACTTTCAGCTTCTTCAGTGGGATAAAGAAGAAAAATGGGGTTTAAAGTACATACTATTCAGTATTAATGTAGAATTTAACAGCTGCCATCCAAGTGCAGAATCCT	AAGTGTGATGGGCAAGAAGGGCATGATTGAGTAGAGTGGAAAGGAGGGAGACTGGGGAGAAGGGAGAGAGAGGAGGGATGCAATACAGTAGGGCCAGGCGCAAGGATCATGCATGCCTTATTCATATTTGTGTTATTCAAGGATTCTACTCTGGGTTCTATTATGGGGCCTGGCCTAAAGTGGTTGTTCAAGAAATGTGTGTTAGAGAAATCATACATAAACTAGCAATTCTCATTTGGATTCCTGTATCTGAACAACTAACTTTCAGCTTCTTCAGTGGGATAAAGAAGAAAAATGGGGTTTAAAGTACATACTATTCAGTATTAATGTAGAATTTAACAGCTGCCATCCAAGTGCAGAATCCT
AAGTGTGATGGGCAAGAAGGGCATGATTGAGTAGAGTGGAAAGGAGGGAGACTGGGGAGAAGGGAGAGAGAGGAGGGATGCAATACAGTAGGGCCAGGC-------TCATGCATGCCTTATTCATATTTGTGTTATTCAAGGATTCTACTCTGGGTTCTATTATGGGGCCTGGCCTAAAGTGGTTGTTCAAGAAATGTGTGTTAGAGAAATCATACATAAACTAGCAATTCTCATTTGGATTCCTGTATCTGAACAACTAACTTTCAGCTTCTTCAGTGGGATAAAGAAGAAAAATGGGGTTTAAAGTACATACTATTCAGTATTAATGTAGAATTTAACAGCTGCCATCCAAGTGCAGAATCCT	6	35	Deletion	0.03	-7	KCDGQEGHD*	KCDGQEGHD*	AAGTGTGATGGGCAAGAAGGGCATGATTGAGTAGAGTGGAAAGGAGGGAGACTGGGGAGAAGGGAGAGAGAGGAGGGATGCAATACAGTAGGGCCAGGC-------TCATGCATGCCTTATTCATATTTGTGTTATTCAAGGATTCTACTCTGGGTTCTATTATGGGGCCTGGCCTAAAGTGGTTGTTCAAGAAATGTGTGTTAGAGAAATCATACATAAACTAGCAATTCTCATTTGGATTCCTGTATCTGAACAACTAACTTTCAGCTTCTTCAGTGGGATAAAGAAGAAAAATGGGGTTTAAAGTACATACTATTCAGTATTAATGTAGAATTTAACAGCTGCCATCCAAGTGCAGAATCCT	AAGTGTGATGGGCAAGAAGGGCATGATTGAGTAGAGTGGAAAGGAGGGAGACTGGGGAGAAGGGAGAGAGAGGAGGGATGCAATACAGTAGGGCCAGGCGCAAGGATCATGCATGCCTTATTCATATTTGTGTTATTCAAGGATTCTACTCTGGGTTCTATTATGGGGCCTGGCCTAAAGTGGTTGTTCAAGAAATGTGTGTTAGAGAAATCATACATAAACTAGCAATTCTCATTTGGATTCCTGTATCTGAACAACTAACTTTCAGCTTCTTCAGTGGGATAAAGAAGAAAAATGGGGTTTAAAGTACATACTATTCAGTATTAATGTAGAATTTAACAGCTGCCATCCAAGTGCAGAATCCT
AAGTGTGATGGGCAAGAAGGGCATGATTGAGTAGAGTGGAAAGGAGGGAGACTGGGGAGAAGGGAGAGAGAGGAGGGATGCAATACAGTAGGGCCAGGCCaatggCAAGGATCATGCATGCCTTATTCATATTTGTGTTATTCAAGGATTCTACTCTGGGTTCTATTATGGGGCCTGGCCTAAAGTGGTTGTTCAAGAAATGTGTGTTAGAGAAATCATACATAAACTAGCAATTCTCATTTGGATTCCTGTATCTGAACAACTAACTTTCAGCTTCTTCAGTGGGATAAAGAAGAAAAATGGGGTTTAAAGTACATACTATTCAGTATTAATGTAGAATTTAACAGCTGCCATCCAAGTGCAGAATCCT	6	34	Insertion	0.03	5	KCDGQEGHD*	KCDGQEGHD*	AAGTGTGATGGGCAAGAAGGGCATGATTGAGTAGAGTGGAAAGGAGGGAGACTGGGGAGAAGGGAGAGAGAGGAGGGATGCAATACAGTAGGGCCAGGCCAATGGCAAGGATCATGCATGCCTTATTCATATTTGTGTTATTCAAGGATTCTACTCTGGGTTCTATTATGGGGCCTGGCCTAAAGTGGTTGTTCAAGAAATGTGTGTTAGAGAAATCATACATAAACTAGCAATTCTCATTTGGATTCCTGTATCTGAACAACTAACTTTCAGCTTCTTCAGTGGGATAAAGAAGAAAAATGGGGTTTAAAGTACATACTATTCAGTATTAATGTAGAATTTAACAGCTGCCATCCAAGTGCAGAATCCT	AAGTGTGATGGGCAAGAAGGGCATGATTGAGTAGAGTGGAAAGGAGGGAGACTGGGGAGAAGGGAGAGAGAGGAGGGATGCAATACAGTAGGGCCAGGCGCAAGGATCATGCATGCCTTATTCATATTTGTGTTATTCAAGGATTCTACTCTGGGTTCTATTATGGGGCCTGGCCTAAAGTGGTTGTTCAAGAAATGTGTGTTAGAGAAATCATACATAAACTAGCAATTCTCATTTGGATTCCTGTATCTGAACAACTAACTTTCAGCTTCTTCAGTGGGATAAAGAAGAAAAATGGGGTTTAAAGTACATACTATTCAGTATTAATGTAGAATTTAACAGCTGCCATCCAAGTGCAGAATCCT
AAGTGTGATGGGCAAGAAGGGCATGATTGAGTAGAGTGGAAAGGAGGGAGACTGGGGAGAAGGGAGAGAGAGGAGGGATGCAATACAGTAGGGCCAGGCCacggCAAGGATCATGCATGCCTTATTCATATTTGTGTTATTCAAGGATTCTACTCTGGGTTCTATTATGGGGCCTGGCCTAAAGTGGTTGTTCAAGAAATGTGTGTTAGAGAAATCATACATAAACTAGCAATTCTCATTTGGATTCCTGTATCTGAACAACTAACTTTCAGCTTCTTCAGTGGGATAAAGAAGAAAAATGGGGTTTAAAGTACATACTATTCAGTATTAATGTAGAATTTAACAGCTGCCATCCAAGTGCAGAATCCT	6	34	Insertion	0.03	4	KCDGQEGHD*	KCDGQEGHD*	AAGTGTGATGGGCAAGAAGGGCATGATTGAGTAGAGTGGAAAGGAGGGAGACTGGGGAGAAGGGAGAGAGAGGAGGGATGCAATACAGTAGGGCCAGGCCACGGCAAGGATCATGCATGCCTTATTCATATTTGTGTTATTCAAGGATTCTACTCTGGGTTCTATTATGGGGCCTGGCCTAAAGTGGTTGTTCAAGAAATGTGTGTTAGAGAAATCATACATAAACTAGCAATTCTCATTTGGATTCCTGTATCTGAACAACTAACTTTCAGCTTCTTCAGTGGGATAAAGAAGAAAAATGGGGTTTAAAGTACATACTATTCAGTATTAATGTAGAATTTAACAGCTGCCATCCAAGTGCAGAATCCT	AAGTGTGATGGGCAAGAAGGGCATGATTGAGTAGAGTGGAAAGGAGGGAGACTGGGGAGAAGGGAGAGAGAGGAGGGATGCAATACAGTAGGGCCAGGCGCAAGGATCATGCATGCCTTATTCATATTTGTGTTATTCAAGGATTCTACTCTGGGTTCTATTATGGGGCCTGGCCTAAAGTGGTTGTTCAAGAAATGTGTGTTAGAGAAATCATACATAAACTAGCAATTCTCATTTGGATTCCTGTATCTGAACAACTAACTTTCAGCTTCTTCAGTGGGATAAAGAAGAAAAATGGGGTTTAAAGTACATACTATTCAGTATTAATGTAGAATTTAACAGCTGCCATCCAAGTGCAGAATCCT
AAGTGTGATGGGCAAGAAGGGCATGATTGAGTAGAGTGGAAAGGAGGGAGACTGGGGAGAAGGGAGAGAGAGGAGGGATGCAATACAGTAGGGCCAGGCCagCAAGGATCATGCATGCCTTATTCATATTTGTGTTATTCAAGGATTCTACTCTGGGTTCTATTATGGGGCCTGGCCTAAAGTGGTTGTTCAAGAAATGTGTGTTAGAGAAATCATACATAAACTAGCAATCCTCATTTGGATTCCTGTATCTGAACAACTAACTTTCAGCTTCTTCAGTGGGATAAAGAAGAAAAATGGGGTTTAAAGTACATACTATTCAGTATTAATGTAGAATTTAACAGCTGCCATCCAAGTGCAGAATCCT	6	35	Insertion	0.03	2	KCDGQEGHD*	KCDGQEGHD*	AAGTGTGATGGGCAAGAAGGGCATGATTGAGTAGAGTGGAAAGGAGGGAGACTGGGGAGAAGGGAGAGAGAGGAGGGATGCAATACAGTAGGGCCAGGCCAGCAAGGATCATGCATGCCTTATTCATATTTGTGTTATTCAAGGATTCTACTCTGGGTTCTATTATGGGGCCTGGCCTAAAGTGGTTGTTCAAGAAATGTGTGTTAGAGAAATCATACATAAACTAGCAATCCTCATTTGGATTCCTGTATCTGAACAACTAACTTTCAGCTTCTTCAGTGGGATAAAGAAGAAAAATGGGGTTTAAAGTACATACTATTCAGTATTAATGTAGAATTTAACAGCTGCCATCCAAGTGCAGAATCCT	AAGTGTGATGGGCAAGAAGGGCATGATTGAGTAGAGTGGAAAGGAGGGAGACTGGGGAGAAGGGAGAGAGAGGAGGGATGCAATACAGTAGGGCCAGGCGCAAGGATCATGCATGCCTTATTCATATTTGTGTTATTCAAGGATTCTACTCTGGGTTCTATTATGGGGCCTGGCCTAAAGTGGTTGTTCAAGAAATGTGTGTTAGAGAAATCATACATAAACTAGCAATTCTCATTTGGATTCCTGTATCTGAACAACTAACTTTCAGCTTCTTCAGTGGGATAAAGAAGAAAAATGGGGTTTAAAGTACATACTATTCAGTATTAATGTAGAATTTAACAGCTGCCATCCAAGTGCAGAATCCT
AAGTGTGATGGGCAAGAAGGGCATGATTGAGTAGAGTGGAAAGGAGGGAGACTGGGGAGAAGGGAGAGAGAGGAGGGATGCAATACAGTAGGGCCAGGCCagCAAGGATCATGCATGCCTTATTCATATTTGTGTTATTCAAGGATTCTACTCTGGGTTCTATTATGGGGCCTGGCCTAAAGTGGTTGTTCAAGAAATGTGTGTTAGAGAAATCATACATAAACTAGCAATTCTCATTTGGATTCCTGTATCTGAACAACTAACTTTCAGCTTCCTCAGTGGGATAAAGAAGAAAAATGGGGTTTAAAGTACATACTATTCAGTATTAATGTAGAATTTAACAGCTGCCATCCAAGTGCAGAATCCT	6	34	Insertion	0.03	2	KCDGQEGHD*	KCDGQEGHD*	AAGTGTGATGGGCAAGAAGGGCATGATTGAGTAGAGTGGAAAGGAGGGAGACTGGGGAGAAGGGAGAGAGAGGAGGGATGCAATACAGTAGGGCCAGGCCAGCAAGGATCATGCATGCCTTATTCATATTTGTGTTATTCAAGGATTCTACTCTGGGTTCTATTATGGGGCCTGGCCTAAAGTGGTTGTTCAAGAAATGTGTGTTAGAGAAATCATACATAAACTAGCAATTCTCATTTGGATTCCTGTATCTGAACAACTAACTTTCAGCTTCCTCAGTGGGATAAAGAAGAAAAATGGGGTTTAAAGTACATACTATTCAGTATTAATGTAGAATTTAACAGCTGCCATCCAAGTGCAGAATCCT	AAGTGTGATGGGCAAGAAGGGCATGATTGAGTAGAGTGGAAAGGAGGGAGACTGGGGAGAAGGGAGAGAGAGGAGGGATGCAATACAGTAGGGCCAGGCGCAAGGATCATGCATGCCTTATTCATATTTGTGTTATTCAAGGATTCTACTCTGGGTTCTATTATGGGGCCTGGCCTAAAGTGGTTGTTCAAGAAATGTGTGTTAGAGAAATCATACATAAACTAGCAATTCTCATTTGGATTCCTGTATCTGAACAACTAACTTTCAGCTTCTTCAGTGGGATAAAGAAGAAAAATGGGGTTTAAAGTACATACTATTCAGTATTAATGTAGAATTTAACAGCTGCCATCCAAGTGCAGAATCCT
AAGTGTGATGGGCAAGAAGGGCATGATTGAGTAGAGTGGAAAGGAGGGAGACTGGGGAGAAGGGAGAGAGAGGAGGGATGCAATACAGTAGGGCCAGGCCagCAAGGATCATGCATGCCTTATTCATATTTGTGTTATTCAAGGATTCTACTCTGGGTTCTATTATGGGGCCTGGCCTAAAGTGGTTGTTCAAGAAATGTGTGTTAGAGAAATCATACATAAACTAGCAATTCTCATTTGGATTCCTGTATCTGAACAACTAACTTTCGGCTTCTTCAGTGGGATAAAGAAGAAAAATGGGGTTTAAAGTACATACTATTCAGTATTAATGTAGAATTTAACAGCTGCCATCCAAGTGCAGAATCCT	6	35	Insertion	0.03	2	KCDGQEGHD*	KCDGQEGHD*	AAGTGTGATGGGCAAGAAGGGCATGATTGAGTAGAGTGGAAAGGAGGGAGACTGGGGAGAAGGGAGAGAGAGGAGGGATGCAATACAGTAGGGCCAGGCCAGCAAGGATCATGCATGCCTTATTCATATTTGTGTTATTCAAGGATTCTACTCTGGGTTCTATTATGGGGCCTGGCCTAAAGTGGTTGTTCAAGAAATGTGTGTTAGAGAAATCATACATAAACTAGCAATTCTCATTTGGATTCCTGTATCTGAACAACTAACTTTCGGCTTCTTCAGTGGGATAAAGAAGAAAAATGGGGTTTAAAGTACATACTATTCAGTATTAATGTAGAATTTAACAGCTGCCATCCAAGTGCAGAATCCT	AAGTGTGATGGGCAAGAAGGGCATGATTGAGTAGAGTGGAAAGGAGGGAGACTGGGGAGAAGGGAGAGAGAGGAGGGATGCAATACAGTAGGGCCAGGCGCAAGGATCATGCATGCCTTATTCATATTTGTGTTATTCAAGGATTCTACTCTGGGTTCTATTATGGGGCCTGGCCTAAAGTGGTTGTTCAAGAAATGTGTGTTAGAGAAATCATACATAAACTAGCAATTCTCATTTGGATTCCTGTATCTGAACAACTAACTTTCAGCTTCTTCAGTGGGATAAAGAAGAAAAATGGGGTTTAAAGTACATACTATTCAGTATTAATGTAGAATTTAACAGCTGCCATCCAAGTGCAGAATCCT
AAGTGTGATGGGCAAGAAGGGCATGATTGAGTAGAGTGGAAAGGAGGGAGACTGGGGAGAAGGGAGAGAGAGGAGGGATGCAATACAGTAGGGCCAGGCCagCAAGGATCATGCATGCCTTATTCATATTTGTGTTATTCAAGGATTCTACTCTGGGTTCTATTATGGGGCCTGGCCTAAAGTGGTTGTTCAAGAAATGTGTGTTAGAGAAATCATACATAAACTAGCAATTCTCATTTGGATTCCTGTATCTGAACGACTAACTTTCAGCTTCTTCAGTGGGATAAAGAAGAAAAATGGGGTTTAAAGTACATACTATTCAGTATTAATGTAGAATTTAACAGCTGCCATCCAAGTGCAGAATCCT	6	35	Insertion	0.03	2	KCDGQEGHD*	KCDGQEGHD*	AAGTGTGATGGGCAAGAAGGGCATGATTGAGTAGAGTGGAAAGGAGGGAGACTGGGGAGAAGGGAGAGAGAGGAGGGATGCAATACAGTAGGGCCAGGCCAGCAAGGATCATGCATGCCTTATTCATATTTGTGTTATTCAAGGATTCTACTCTGGGTTCTATTATGGGGCCTGGCCTAAAGTGGTTGTTCAAGAAATGTGTGTTAGAGAAATCATACATAAACTAGCAATTCTCATTTGGATTCCTGTATCTGAACGACTAACTTTCAGCTTCTTCAGTGGGATAAAGAAGAAAAATGGGGTTTAAAGTACATACTATTCAGTATTAATGTAGAATTTAACAGCTGCCATCCAAGTGCAGAATCCT	AAGTGTGATGGGCAAGAAGGGCATGATTGAGTAGAGTGGAAAGGAGGGAGACTGGGGAGAAGGGAGAGAGAGGAGGGATGCAATACAGTAGGGCCAGGCGCAAGGATCATGCATGCCTTATTCATATTTGTGTTATTCAAGGATTCTACTCTGGGTTCTATTATGGGGCCTGGCCTAAAGTGGTTGTTCAAGAAATGTGTGTTAGAGAAATCATACATAAACTAGCAATTCTCATTTGGATTCCTGTATCTGAACAACTAACTTTCAGCTTCTTCAGTGGGATAAAGAAGAAAAATGGGGTTTAAAGTACATACTATTCAGTATTAATGTAGAATTTAACAGCTGCCATCCAAGTGCAGAATCCT
AAGTGTGATGGGCAAGAAGGGCATGATTGAGTAGAGTGGAAAGGAGGGAGACTGGGGAGAAGGGAGAGAGAGGAGGGATGCAATACAGTAGGGCCAGGCGCAAGGATCATGCATGCCTTATCCATATTTGTGTTATTCAAGGATTCTACTCTGGGTTCTATTATGGGGCCTGGCCTAAAGTGGTTGTTCAAGAAATGTGTGTTAGAGAAATCATACATAAACTAGCAATTCTCATTTGGATTCCTGTATCTGAACAACTAACTTTCAGCTTCTTCAGTGGGATAAAGAAGAAAAATGGGGTTTAAAGTACATACTATTCAGTATTAATGTAGAATTTAACAGCTGCCATCCAAGTGCAGAATCCT	6	34	1 Base Change	0.03	0	KCDGQEGHD*	KCDGQEGHD*	AAGTGTGATGGGCAAGAAGGGCATGATTGAGTAGAGTGGAAAGGAGGGAGACTGGGGAGAAGGGAGAGAGAGGAGGGATGCAATACAGTAGGGCCAGGCGCAAGGATCATGCATGCCTTATCCATATTTGTGTTATTCAAGGATTCTACTCTGGGTTCTATTATGGGGCCTGGCCTAAAGTGGTTGTTCAAGAAATGTGTGTTAGAGAAATCATACATAAACTAGCAATTCTCATTTGGATTCCTGTATCTGAACAACTAACTTTCAGCTTCTTCAGTGGGATAAAGAAGAAAAATGGGGTTTAAAGTACATACTATTCAGTATTAATGTAGAATTTAACAGCTGCCATCCAAGTGCAGAATCCT	AAGTGTGATGGGCAAGAAGGGCATGATTGAGTAGAGTGGAAAGGAGGGAGACTGGGGAGAAGGGAGAGAGAGGAGGGATGCAATACAGTAGGGCCAGGCGCAAGGATCATGCATGCCTTATTCATATTTGTGTTATTCAAGGATTCTACTCTGGGTTCTATTATGGGGCCTGGCCTAAAGTGGTTGTTCAAGAAATGTGTGTTAGAGAAATCATACATAAACTAGCAATTCTCATTTGGATTCCTGTATCTGAACAACTAACTTTCAGCTTCTTCAGTGGGATAAAGAAGAAAAATGGGGTTTAAAGTACATACTATTCAGTATTAATGTAGAATTTAACAGCTGCCATCCAAGTGCAGAATCCT
AAGTGTGATGGGCAAGAAGGGCATGATTGAGTAGAGTGGAAAGGAGGGAGACTGGGGAGAAGGGAGAGAGAGGAGGGATGCAATACAGTAGGGCCAGGCGCAAGGATCATGCATGCCTTATTCATATTTGTGTTATTCAAGGATTCTACCCTGGGTTCTATTATGGGGCCTGGCCTAAAGTGGTTGTTCAAGAAATGTGTGTTAGAGAAATCATACATAAACTAGCAATTCTCATTTGGATTCCTGTATCTGAACAACTAACTTTCAGCTTCTTCAGTGGGATAAAGAAGAAAAATGGGGTTTAAAGTACATACTATTCAGTATTAATGTAGAATTTAACAGCTGCCATCCAAGTGCAGAATCCT	6	34	1 Base Change	0.03	0	KCDGQEGHD*	KCDGQEGHD*	AAGTGTGATGGGCAAGAAGGGCATGATTGAGTAGAGTGGAAAGGAGGGAGACTGGGGAGAAGGGAGAGAGAGGAGGGATGCAATACAGTAGGGCCAGGCGCAAGGATCATGCATGCCTTATTCATATTTGTGTTATTCAAGGATTCTACCCTGGGTTCTATTATGGGGCCTGGCCTAAAGTGGTTGTTCAAGAAATGTGTGTTAGAGAAATCATACATAAACTAGCAATTCTCATTTGGATTCCTGTATCTGAACAACTAACTTTCAGCTTCTTCAGTGGGATAAAGAAGAAAAATGGGGTTTAAAGTACATACTATTCAGTATTAATGTAGAATTTAACAGCTGCCATCCAAGTGCAGAATCCT	AAGTGTGATGGGCAAGAAGGGCATGATTGAGTAGAGTGGAAAGGAGGGAGACTGGGGAGAAGGGAGAGAGAGGAGGGATGCAATACAGTAGGGCCAGGCGCAAGGATCATGCATGCCTTATTCATATTTGTGTTATTCAAGGATTCTACTCTGGGTTCTATTATGGGGCCTGGCCTAAAGTGGTTGTTCAAGAAATGTGTGTTAGAGAAATCATACATAAACTAGCAATTCTCATTTGGATTCCTGTATCTGAACAACTAACTTTCAGCTTCTTCAGTGGGATAAAGAAGAAAAATGGGGTTTAAAGTACATACTATTCAGTATTAATGTAGAATTTAACAGCTGCCATCCAAGTGCAGAATCCT
AAGTGTGATGGGCAAGAAGGGCATGATTGAGTAGAGTGGAAAGGAGGGAGACTGGGGAGAAGGGAGAGAGAGGAGGGATGCAATACAGTAGGGCCAGGCGCAAGGATCATGCATGCCTTATTCATATTTGTGTTATTCAAGGATTCTACTCTGGGTTCTATTATGGGGCCTGGCCTAAAGTGGTTGTTCAAGAAATGTGTGTTAGAGAAATCATACATAAACTAGCAATTCTCATTTGGATCCCTGTATCTGAACAACTAACTTTCAGCTTCTTCAGTGGGATAAAGAAGAAAAATGGGGTTTAAAGTACATACTATTCAGTATTAATGTAGAATTTAACAGCTGCCATCCAAGTGCAGAATCCT	6	35	1 Base Change	0.03	0	KCDGQEGHD*	KCDGQEGHD*	AAGTGTGATGGGCAAGAAGGGCATGATTGAGTAGAGTGGAAAGGAGGGAGACTGGGGAGAAGGGAGAGAGAGGAGGGATGCAATACAGTAGGGCCAGGCGCAAGGATCATGCATGCCTTATTCATATTTGTGTTATTCAAGGATTCTACTCTGGGTTCTATTATGGGGCCTGGCCTAAAGTGGTTGTTCAAGAAATGTGTGTTAGAGAAATCATACATAAACTAGCAATTCTCATTTGGATCCCTGTATCTGAACAACTAACTTTCAGCTTCTTCAGTGGGATAAAGAAGAAAAATGGGGTTTAAAGTACATACTATTCAGTATTAATGTAGAATTTAACAGCTGCCATCCAAGTGCAGAATCCT	AAGTGTGATGGGCAAGAAGGGCATGATTGAGTAGAGTGGAAAGGAGGGAGACTGGGGAGAAGGGAGAGAGAGGAGGGATGCAATACAGTAGGGCCAGGCGCAAGGATCATGCATGCCTTATTCATATTTGTGTTATTCAAGGATTCTACTCTGGGTTCTATTATGGGGCCTGGCCTAAAGTGGTTGTTCAAGAAATGTGTGTTAGAGAAATCATACATAAACTAGCAATTCTCATTTGGATTCCTGTATCTGAACAACTAACTTTCAGCTTCTTCAGTGGGATAAAGAAGAAAAATGGGGTTTAAAGTACATACTATTCAGTATTAATGTAGAATTTAACAGCTGCCATCCAAGTGCAGAATCCT
AAGTGTGATGGGCAAGAAGGGCATGATTGAGTAGAGTGGAAAGGAGGGAGACTGGGGAGAAGGGAGAGAGAGGAGGGATGCAATACAGTAGGGCCAGGCGCAAGGATCATGCATGCCTTATTCATATTTGTGTTATTCAAGGATTCTACTCTGGGTTCTATTATGGGGCCTGGCCTAAAGTGGTTGTTCAAGAAATGTGTGTTAGAGAAATCATACATAAACTAGCAATTCTCATTTGGATTCCTGTATCTGAACAACTAACTTTCAGCTTCTTCAGTGGGATAAAGGAGAAAAATGGGGTTTAAAGTACATACTATTCAGTATTAATGTAGAATTTAACAGCTGCCATCCAAGTGCAGAATCCT	6	35	1 Base Change	0.03	0	KCDGQEGHD*	KCDGQEGHD*	AAGTGTGATGGGCAAGAAGGGCATGATTGAGTAGAGTGGAAAGGAGGGAGACTGGGGAGAAGGGAGAGAGAGGAGGGATGCAATACAGTAGGGCCAGGCGCAAGGATCATGCATGCCTTATTCATATTTGTGTTATTCAAGGATTCTACTCTGGGTTCTATTATGGGGCCTGGCCTAAAGTGGTTGTTCAAGAAATGTGTGTTAGAGAAATCATACATAAACTAGCAATTCTCATTTGGATTCCTGTATCTGAACAACTAACTTTCAGCTTCTTCAGTGGGATAAAGGAGAAAAATGGGGTTTAAAGTACATACTATTCAGTATTAATGTAGAATTTAACAGCTGCCATCCAAGTGCAGAATCCT	AAGTGTGATGGGCAAGAAGGGCATGATTGAGTAGAGTGGAAAGGAGGGAGACTGGGGAGAAGGGAGAGAGAGGAGGGATGCAATACAGTAGGGCCAGGCGCAAGGATCATGCATGCCTTATTCATATTTGTGTTATTCAAGGATTCTACTCTGGGTTCTATTATGGGGCCTGGCCTAAAGTGGTTGTTCAAGAAATGTGTGTTAGAGAAATCATACATAAACTAGCAATTCTCATTTGGATTCCTGTATCTGAACAACTAACTTTCAGCTTCTTCAGTGGGATAAAGAAGAAAAATGGGGTTTAAAGTACATACTATTCAGTATTAATGTAGAATTTAACAGCTGCCATCCAAGTGCAGAATCCT
AAGTGTGATGGGCAAGAAGGGCATGATTGAGTAGAGTGGAAAGGAGGGAGACTGGGGAGAAGGGAGAGAGAGGAGGGATGCAATACAGTAGGGCCAGGCGCAAGGATCATGCATGCCTTATTCATATTTGTGTTATTCAAGGATTCTACTCTGGGTTCTATTATGGGGCCTGGCCTAAAGTGGTTGTTCAAGAAATGTGTGTTAGAGAAATCATACATAAACTAGCAATTCTCATTTGGATTCCTGTATCTGAACAACTAACTTTCGGCTTCTTCAGTGGGATAAAGAAGAAAAATGGGGTTTAAAGTACATACTATTCAGTATTAATGTAGAATTTAACAGCTGCCATCCAAGTGCAGAATCCT	6	35	1 Base Change	0.03	0	KCDGQEGHD*	KCDGQEGHD*	AAGTGTGATGGGCAAGAAGGGCATGATTGAGTAGAGTGGAAAGGAGGGAGACTGGGGAGAAGGGAGAGAGAGGAGGGATGCAATACAGTAGGGCCAGGCGCAAGGATCATGCATGCCTTATTCATATTTGTGTTATTCAAGGATTCTACTCTGGGTTCTATTATGGGGCCTGGCCTAAAGTGGTTGTTCAAGAAATGTGTGTTAGAGAAATCATACATAAACTAGCAATTCTCATTTGGATTCCTGTATCTGAACAACTAACTTTCGGCTTCTTCAGTGGGATAAAGAAGAAAAATGGGGTTTAAAGTACATACTATTCAGTATTAATGTAGAATTTAACAGCTGCCATCCAAGTGCAGAATCCT	AAGTGTGATGGGCAAGAAGGGCATGATTGAGTAGAGTGGAAAGGAGGGAGACTGGGGAGAAGGGAGAGAGAGGAGGGATGCAATACAGTAGGGCCAGGCGCAAGGATCATGCATGCCTTATTCATATTTGTGTTATTCAAGGATTCTACTCTGGGTTCTATTATGGGGCCTGGCCTAAAGTGGTTGTTCAAGAAATGTGTGTTAGAGAAATCATACATAAACTAGCAATTCTCATTTGGATTCCTGTATCTGAACAACTAACTTTCAGCTTCTTCAGTGGGATAAAGAAGAAAAATGGGGTTTAAAGTACATACTATTCAGTATTAATGTAGAATTTAACAGCTGCCATCCAAGTGCAGAATCCT
AAGTGTGATGGGCAAGAAGGGCATGATTGAGTAGAGTGGAAAGGAGGGAGACTGGGGAGAAGGGAGAGAGAGGAGGGATGCAATACAGTAGGGCCAGGCGCAAGGATTATGCATGCCTTATTCATATTTGTGTTATTCAAGGATTCTACTCTGGGTTCTATTATGGGGCCTGGCCTAAAGTGGTTGTTCAAGAAATGTGTGTTAGAGAAATCATACATAAACTAGCAATTCTCATTTGGATTCCTGTATCTGAACAACTAACTTTCAGCTTCTTCAGTGGGATAAAGAAGAAAAATGGGGTTTAAAGTACATACTATTCAGTATTAATGTAGAATTTAACAGCTGCCATCCAAGTGCAGAATCCT	6	35	1 Base Change	0.03	0	KCDGQEGHD*	KCDGQEGHD*	AAGTGTGATGGGCAAGAAGGGCATGATTGAGTAGAGTGGAAAGGAGGGAGACTGGGGAGAAGGGAGAGAGAGGAGGGATGCAATACAGTAGGGCCAGGCGCAAGGATTATGCATGCCTTATTCATATTTGTGTTATTCAAGGATTCTACTCTGGGTTCTATTATGGGGCCTGGCCTAAAGTGGTTGTTCAAGAAATGTGTGTTAGAGAAATCATACATAAACTAGCAATTCTCATTTGGATTCCTGTATCTGAACAACTAACTTTCAGCTTCTTCAGTGGGATAAAGAAGAAAAATGGGGTTTAAAGTACATACTATTCAGTATTAATGTAGAATTTAACAGCTGCCATCCAAGTGCAGAATCCT	AAGTGTGATGGGCAAGAAGGGCATGATTGAGTAGAGTGGAAAGGAGGGAGACTGGGGAGAAGGGAGAGAGAGGAGGGATGCAATACAGTAGGGCCAGGCGCAAGGATCATGCATGCCTTATTCATATTTGTGTTATTCAAGGATTCTACTCTGGGTTCTATTATGGGGCCTGGCCTAAAGTGGTTGTTCAAGAAATGTGTGTTAGAGAAATCATACATAAACTAGCAATTCTCATTTGGATTCCTGTATCTGAACAACTAACTTTCAGCTTCTTCAGTGGGATAAAGAAGAAAAATGGGGTTTAAAGTACATACTATTCAGTATTAATGTAGAATTTAACAGCTGCCATCCAAGTGCAGAATCCT
AAGTGTGATGGGCAAGAAGGGCATGATTGAGTAGAGTGGAAAGGAGGGAGACTGGGGAGAAGGGAGAGAGAGGAGGGATGCAATACAGTAGGGCCAGGCGgCAAGGATCATGCATGCCTTATTCATATTTGTGTTATTCAAGGATTCTACTCTGGGTTCTATTATGGGGCCTGGCCTAAAGTGGTTGTTCAAGAAATGTGTGTTAGAGAAATCATACATAAACTAGCAATTCTCATTTGGATTCCTGTATCTGAACAACTAACTTCCAGCTTCTTCAGTGGGATAAAGAAGAAAAATGGGGTTTAAAGTACATACTATTCAGTATTAATGTAGAATTTAACAGCTGCCATCCAAGTGCAGAATCCT	6	34	Insertion	0.03	1	KCDGQEGHD*	KCDGQEGHD*	AAGTGTGATGGGCAAGAAGGGCATGATTGAGTAGAGTGGAAAGGAGGGAGACTGGGGAGAAGGGAGAGAGAGGAGGGATGCAATACAGTAGGGCCAGGCGGCAAGGATCATGCATGCCTTATTCATATTTGTGTTATTCAAGGATTCTACTCTGGGTTCTATTATGGGGCCTGGCCTAAAGTGGTTGTTCAAGAAATGTGTGTTAGAGAAATCATACATAAACTAGCAATTCTCATTTGGATTCCTGTATCTGAACAACTAACTTCCAGCTTCTTCAGTGGGATAAAGAAGAAAAATGGGGTTTAAAGTACATACTATTCAGTATTAATGTAGAATTTAACAGCTGCCATCCAAGTGCAGAATCCT	AAGTGTGATGGGCAAGAAGGGCATGATTGAGTAGAGTGGAAAGGAGGGAGACTGGGGAGAAGGGAGAGAGAGGAGGGATGCAATACAGTAGGGCCAGGCGCAAGGATCATGCATGCCTTATTCATATTTGTGTTATTCAAGGATTCTACTCTGGGTTCTATTATGGGGCCTGGCCTAAAGTGGTTGTTCAAGAAATGTGTGTTAGAGAAATCATACATAAACTAGCAATTCTCATTTGGATTCCTGTATCTGAACAACTAACTTTCAGCTTCTTCAGTGGGATAAAGAAGAAAAATGGGGTTTAAAGTACATACTATTCAGTATTAATGTAGAATTTAACAGCTGCCATCCAAGTGCAGAATCCT
AAGTGTGATGGGCAAGAAGGGCATGATTGAGTAGAGTGGAAAGGAGGGAGACTGGGGAGAAGGGAGAGAGAGGAGGGATGCAATACAGTAGGGCCAGGCGgCAAGGATCATGCATGCCTTATTCATATTTGTGTTATTCAAGGATTCTACTCTGGGTTCTATTATGGGGCCTGGCCTAAAGTGGTTGTTCAAGAAATGTGTGTTAGAGAAATCATACATAAACTAGCAATTCTCATTTGGATTCCTGTATCTGAACAACTAACTTTCAGCTTCTTCAGTGGGATAAAGAAGAAAAATGGGGTTTAAAGTACATACTGTTCAGTATTAATGTAGAATTTAACAGCTGCCATCCAAGTGCAGAATCCT	6	34	Insertion	0.03	1	KCDGQEGHD*	KCDGQEGHD*	AAGTGTGATGGGCAAGAAGGGCATGATTGAGTAGAGTGGAAAGGAGGGAGACTGGGGAGAAGGGAGAGAGAGGAGGGATGCAATACAGTAGGGCCAGGCGGCAAGGATCATGCATGCCTTATTCATATTTGTGTTATTCAAGGATTCTACTCTGGGTTCTATTATGGGGCCTGGCCTAAAGTGGTTGTTCAAGAAATGTGTGTTAGAGAAATCATACATAAACTAGCAATTCTCATTTGGATTCCTGTATCTGAACAACTAACTTTCAGCTTCTTCAGTGGGATAAAGAAGAAAAATGGGGTTTAAAGTACATACTGTTCAGTATTAATGTAGAATTTAACAGCTGCCATCCAAGTGCAGAATCCT	AAGTGTGATGGGCAAGAAGGGCATGATTGAGTAGAGTGGAAAGGAGGGAGACTGGGGAGAAGGGAGAGAGAGGAGGGATGCAATACAGTAGGGCCAGGCGCAAGGATCATGCATGCCTTATTCATATTTGTGTTATTCAAGGATTCTACTCTGGGTTCTATTATGGGGCCTGGCCTAAAGTGGTTGTTCAAGAAATGTGTGTTAGAGAAATCATACATAAACTAGCAATTCTCATTTGGATTCCTGTATCTGAACAACTAACTTTCAGCTTCTTCAGTGGGATAAAGAAGAAAAATGGGGTTTAAAGTACATACTATTCAGTATTAATGTAGAATTTAACAGCTGCCATCCAAGTGCAGAATCCT
AAGTGTGATGGGCAAGAAGGGCATGATTGAGTAGAGTGGAAAGGAGGGAGACTGGGGAGAAGGGAGAGAGAGGAGGGATGCAATACAGTAGGGCCAGGCGgCAAGGATCATGCATGCCTTATTCATATTTGTGTTATTCAAGGATTCTACTCTGGGTTCTATTATGGGGCCTGGCCTAAAGTGGTTGTTCAAGAAATGTGTGTTAGAGAAATCATACATAAACTAGCAATTCTCATTTGGATTCCTGTATCTGAACAACTAACTTTCAGCTTCTTCAGTGGGATAAAGAAGAAAAATGGGGTTTAAGGTACATACTATTCAGTATTAATGTAGAATTTAACAGCTGCCATCCAAGTGCAGAATCCT	6	34	Insertion	0.03	1	KCDGQEGHD*	KCDGQEGHD*	AAGTGTGATGGGCAAGAAGGGCATGATTGAGTAGAGTGGAAAGGAGGGAGACTGGGGAGAAGGGAGAGAGAGGAGGGATGCAATACAGTAGGGCCAGGCGGCAAGGATCATGCATGCCTTATTCATATTTGTGTTATTCAAGGATTCTACTCTGGGTTCTATTATGGGGCCTGGCCTAAAGTGGTTGTTCAAGAAATGTGTGTTAGAGAAATCATACATAAACTAGCAATTCTCATTTGGATTCCTGTATCTGAACAACTAACTTTCAGCTTCTTCAGTGGGATAAAGAAGAAAAATGGGGTTTAAGGTACATACTATTCAGTATTAATGTAGAATTTAACAGCTGCCATCCAAGTGCAGAATCCT	AAGTGTGATGGGCAAGAAGGGCATGATTGAGTAGAGTGGAAAGGAGGGAGACTGGGGAGAAGGGAGAGAGAGGAGGGATGCAATACAGTAGGGCCAGGCGCAAGGATCATGCATGCCTTATTCATATTTGTGTTATTCAAGGATTCTACTCTGGGTTCTATTATGGGGCCTGGCCTAAAGTGGTTGTTCAAGAAATGTGTGTTAGAGAAATCATACATAAACTAGCAATTCTCATTTGGATTCCTGTATCTGAACAACTAACTTTCAGCTTCTTCAGTGGGATAAAGAAGAAAAATGGGGTTTAAAGTACATACTATTCAGTATTAATGTAGAATTTAACAGCTGCCATCCAAGTGCAGAATCCT
AAGTGTGATGGGCAAGAAGGGCATGATTGAGTAGAGTGGAAAGGAGGGAGACTGGGGAGAAGGGAGAGAGAGGAGGGATGCAATACAGTAGGGCCAGGCGgCAAGGATCATGCATGCCTTATTCATATTTGTGTTATTCAAGGATTCTACTCTGGGTTCTATTATGGGGCCTGGCCTAAAGTGGTTGTTCAAGAAATGTGTGTTAGAGAAATCATACGTAAACTAGCAATTCTCATTTGGATTCCTGTATCTGAACAACTAACTTTCAGCTTCTTCAGTGGGATAAAGAAGAAAAATGGGGTTTAAAGTACATACTATTCAGTATTAATGTAGAATTTAACAGCTGCCATCCAAGTGCAGAATCCT	6	34	Insertion	0.03	1	KCDGQEGHD*	KCDGQEGHD*	AAGTGTGATGGGCAAGAAGGGCATGATTGAGTAGAGTGGAAAGGAGGGAGACTGGGGAGAAGGGAGAGAGAGGAGGGATGCAATACAGTAGGGCCAGGCGGCAAGGATCATGCATGCCTTATTCATATTTGTGTTATTCAAGGATTCTACTCTGGGTTCTATTATGGGGCCTGGCCTAAAGTGGTTGTTCAAGAAATGTGTGTTAGAGAAATCATACGTAAACTAGCAATTCTCATTTGGATTCCTGTATCTGAACAACTAACTTTCAGCTTCTTCAGTGGGATAAAGAAGAAAAATGGGGTTTAAAGTACATACTATTCAGTATTAATGTAGAATTTAACAGCTGCCATCCAAGTGCAGAATCCT	AAGTGTGATGGGCAAGAAGGGCATGATTGAGTAGAGTGGAAAGGAGGGAGACTGGGGAGAAGGGAGAGAGAGGAGGGATGCAATACAGTAGGGCCAGGCGCAAGGATCATGCATGCCTTATTCATATTTGTGTTATTCAAGGATTCTACTCTGGGTTCTATTATGGGGCCTGGCCTAAAGTGGTTGTTCAAGAAATGTGTGTTAGAGAAATCATACATAAACTAGCAATTCTCATTTGGATTCCTGTATCTGAACAACTAACTTTCAGCTTCTTCAGTGGGATAAAGAAGAAAAATGGGGTTTAAAGTACATACTATTCAGTATTAATGTAGAATTTAACAGCTGCCATCCAAGTGCAGAATCCT
AAGTGTGATGGGCAAGAAGGGCATGATTGAGTAGAGTGGAAAGGAGGGAGACTGGGGAGAAGGGAGAGAGAGGAGGGATGCAATACAGTAGGGCCAGGCGgCGAGGATCATGCATGCCTTATTCATATTTGTGTTATTCAAGGATTCTACTCTGGGTTCTATTATGGGGCCTGGCCTAAAGTGGTTGTTCAAGAAATGTGTGTTAGAGAAATCATACATAAACTAGCAATTCTCATTTGGATTCCTGTATCTGAACAACTAACTTTCAGCTTCTTCAGTGGGATAAAGAAGAAAAATGGGGTTTAAAGTACATACTATTCAGTATTAATGTAGAATTTAACAGCTGCCATCCAAGTGCAGAATCCT	6	35	Insertion	0.03	1	KCDGQEGHD*	KCDGQEGHD*	AAGTGTGATGGGCAAGAAGGGCATGATTGAGTAGAGTGGAAAGGAGGGAGACTGGGGAGAAGGGAGAGAGAGGAGGGATGCAATACAGTAGGGCCAGGCGGCGAGGATCATGCATGCCTTATTCATATTTGTGTTATTCAAGGATTCTACTCTGGGTTCTATTATGGGGCCTGGCCTAAAGTGGTTGTTCAAGAAATGTGTGTTAGAGAAATCATACATAAACTAGCAATTCTCATTTGGATTCCTGTATCTGAACAACTAACTTTCAGCTTCTTCAGTGGGATAAAGAAGAAAAATGGGGTTTAAAGTACATACTATTCAGTATTAATGTAGAATTTAACAGCTGCCATCCAAGTGCAGAATCCT	AAGTGTGATGGGCAAGAAGGGCATGATTGAGTAGAGTGGAAAGGAGGGAGACTGGGGAGAAGGGAGAGAGAGGAGGGATGCAATACAGTAGGGCCAGGCGCAAGGATCATGCATGCCTTATTCATATTTGTGTTATTCAAGGATTCTACTCTGGGTTCTATTATGGGGCCTGGCCTAAAGTGGTTGTTCAAGAAATGTGTGTTAGAGAAATCATACATAAACTAGCAATTCTCATTTGGATTCCTGTATCTGAACAACTAACTTTCAGCTTCTTCAGTGGGATAAAGAAGAAAAATGGGGTTTAAAGTACATACTATTCAGTATTAATGTAGAATTTAACAGCTGCCATCCAAGTGCAGAATCCT
AAGTGTGATGGGCAAGAAGGGCATGATTGAGTAGAGTGGAAAGGAGGGAGACTGGGGAGAAGGGAGAGAGAGGAGGGATGCAATACAGTAGGGCCAGGCTggCAAGGATCATGCATGCCTTATTCATATTTGTGTTATTCAAGGATTCTACTCTGGGTTCTATTATGGGGCCTGGCCTAAAGTGGTTGTTCAAGAAATGTGTGTTAGAGAAATCATACATAAACTAGCAATTCTCATTTGGATTCCTGTATCTGAACAACTAACTTTCAGCTTCTTCAGCGGGATAAAGAAGAAAAATGGGGTTTAAAGTACATACTATTCAGTATTAATGTAGAATTTAACAGCTGCCATCCAAGTGCAGAATCCT	6	35	Insertion	0.03	2	KCDGQEGHD*	KCDGQEGHD*	AAGTGTGATGGGCAAGAAGGGCATGATTGAGTAGAGTGGAAAGGAGGGAGACTGGGGAGAAGGGAGAGAGAGGAGGGATGCAATACAGTAGGGCCAGGCTGGCAAGGATCATGCATGCCTTATTCATATTTGTGTTATTCAAGGATTCTACTCTGGGTTCTATTATGGGGCCTGGCCTAAAGTGGTTGTTCAAGAAATGTGTGTTAGAGAAATCATACATAAACTAGCAATTCTCATTTGGATTCCTGTATCTGAACAACTAACTTTCAGCTTCTTCAGCGGGATAAAGAAGAAAAATGGGGTTTAAAGTACATACTATTCAGTATTAATGTAGAATTTAACAGCTGCCATCCAAGTGCAGAATCCT	AAGTGTGATGGGCAAGAAGGGCATGATTGAGTAGAGTGGAAAGGAGGGAGACTGGGGAGAAGGGAGAGAGAGGAGGGATGCAATACAGTAGGGCCAGGCGCAAGGATCATGCATGCCTTATTCATATTTGTGTTATTCAAGGATTCTACTCTGGGTTCTATTATGGGGCCTGGCCTAAAGTGGTTGTTCAAGAAATGTGTGTTAGAGAAATCATACATAAACTAGCAATTCTCATTTGGATTCCTGTATCTGAACAACTAACTTTCAGCTTCTTCAGTGGGATAAAGAAGAAAAATGGGGTTTAAAGTACATACTATTCAGTATTAATGTAGAATTTAACAGCTGCCATCCAAGTGCAGAATCCT
AAGTGTGATGGGCAAGAAGGGCATGATTGAGTAGAGTGGAAAGGAGGGAGACTGGGGAGAAGGGAGAGAGAGGAGGGATGCAATACAGTAGGGCCAGGCTggCAAGGATCATGCATGCCTTATTCATATTTGTGTTATTCAAGGATTCTACTCTGGGTTCTATTATGGGGCCTGGCCTAAAGTGGTTGTTCAAGAAATGTGTGTTAGAGAAATCATACATAAACTAGCAATTCTCATTTGGATTCCTGTATCTGAACAACTAACTTTCAGCTTCTTCAGTGGGATAAAGAAGAAAAATGGGGTTTAAAGTACATACTATTCAGTATTGATGTAGAATTTAACAGCTGCCATCCAAGTGCAGAATCCT	6	34	Insertion	0.03	2	KCDGQEGHD*	KCDGQEGHD*	AAGTGTGATGGGCAAGAAGGGCATGATTGAGTAGAGTGGAAAGGAGGGAGACTGGGGAGAAGGGAGAGAGAGGAGGGATGCAATACAGTAGGGCCAGGCTGGCAAGGATCATGCATGCCTTATTCATATTTGTGTTATTCAAGGATTCTACTCTGGGTTCTATTATGGGGCCTGGCCTAAAGTGGTTGTTCAAGAAATGTGTGTTAGAGAAATCATACATAAACTAGCAATTCTCATTTGGATTCCTGTATCTGAACAACTAACTTTCAGCTTCTTCAGTGGGATAAAGAAGAAAAATGGGGTTTAAAGTACATACTATTCAGTATTGATGTAGAATTTAACAGCTGCCATCCAAGTGCAGAATCCT	AAGTGTGATGGGCAAGAAGGGCATGATTGAGTAGAGTGGAAAGGAGGGAGACTGGGGAGAAGGGAGAGAGAGGAGGGATGCAATACAGTAGGGCCAGGCGCAAGGATCATGCATGCCTTATTCATATTTGTGTTATTCAAGGATTCTACTCTGGGTTCTATTATGGGGCCTGGCCTAAAGTGGTTGTTCAAGAAATGTGTGTTAGAGAAATCATACATAAACTAGCAATTCTCATTTGGATTCCTGTATCTGAACAACTAACTTTCAGCTTCTTCAGTGGGATAAAGAAGAAAAATGGGGTTTAAAGTACATACTATTCAGTATTAATGTAGAATTTAACAGCTGCCATCCAAGTGCAGAATCCT
AAGTGTGATGGGCAAGAAGGGCATGATTGAGTAGAGTGGAAAGGAGGGAGACTGGGGAGAAGGGAGAGAGAGGAGGGATGCAATACAGTAGGGCCAGGCTggCAAGGATCATGCATGCCTTATTCATATTTGTGTTATTCAAGGATTCTACTCTGGGTTCTATTATGGGGCCTGGCCTAAAGTGGTTGTTCAAGAAATGTGTGTTAGAGAAATCATACATAAACTAGCAATTCTCATTTGGATTCCTGTATCTGAACAACTAACTTTCAGCTTCTTCAGTGGGATAAAGAAGAAAAATGGGGTTTAAAGTACATACTATTCGGTATTAATGTAGAATTTAACAGCTGCCATCCAAGTGCAGAATCCT	6	35	Insertion	0.03	2	KCDGQEGHD*	KCDGQEGHD*	AAGTGTGATGGGCAAGAAGGGCATGATTGAGTAGAGTGGAAAGGAGGGAGACTGGGGAGAAGGGAGAGAGAGGAGGGATGCAATACAGTAGGGCCAGGCTGGCAAGGATCATGCATGCCTTATTCATATTTGTGTTATTCAAGGATTCTACTCTGGGTTCTATTATGGGGCCTGGCCTAAAGTGGTTGTTCAAGAAATGTGTGTTAGAGAAATCATACATAAACTAGCAATTCTCATTTGGATTCCTGTATCTGAACAACTAACTTTCAGCTTCTTCAGTGGGATAAAGAAGAAAAATGGGGTTTAAAGTACATACTATTCGGTATTAATGTAGAATTTAACAGCTGCCATCCAAGTGCAGAATCCT	AAGTGTGATGGGCAAGAAGGGCATGATTGAGTAGAGTGGAAAGGAGGGAGACTGGGGAGAAGGGAGAGAGAGGAGGGATGCAATACAGTAGGGCCAGGCGCAAGGATCATGCATGCCTTATTCATATTTGTGTTATTCAAGGATTCTACTCTGGGTTCTATTATGGGGCCTGGCCTAAAGTGGTTGTTCAAGAAATGTGTGTTAGAGAAATCATACATAAACTAGCAATTCTCATTTGGATTCCTGTATCTGAACAACTAACTTTCAGCTTCTTCAGTGGGATAAAGAAGAAAAATGGGGTTTAAAGTACATACTATTCAGTATTAATGTAGAATTTAACAGCTGCCATCCAAGTGCAGAATCCT
AAGTGTGATGGGCAAGAAGGGCATGATTGAGTAGAGTGGAAAGGAGGGAGACTGGGGAGAAGGGAGAGAGAGGAGGGATGCAATACAGTAGGGCCAGGCTggCAAGGATCATGCATGCCTTATTCATATTTGTGTTATTCAAGGATTCTACTCTGGGTTCTATTATGGGGCCTGGCCTAAAGTGGTTGTTCAAGAAATGTGTGTTAGAGAGATCATACATAAACTAGCAATTCTCATTTGGATTCCTGTATCTGAACAACTAACTTTCAGCTTCTTCAGTGGGATAAAGAAGAAAAATGGGGTTTAAAGTACATACTATTCAGTATTAATGTAGAATTTAACAGCTGCCATCCAAGTGCAGAATCCT	6	35	Insertion	0.03	2	KCDGQEGHD*	KCDGQEGHD*	AAGTGTGATGGGCAAGAAGGGCATGATTGAGTAGAGTGGAAAGGAGGGAGACTGGGGAGAAGGGAGAGAGAGGAGGGATGCAATACAGTAGGGCCAGGCTGGCAAGGATCATGCATGCCTTATTCATATTTGTGTTATTCAAGGATTCTACTCTGGGTTCTATTATGGGGCCTGGCCTAAAGTGGTTGTTCAAGAAATGTGTGTTAGAGAGATCATACATAAACTAGCAATTCTCATTTGGATTCCTGTATCTGAACAACTAACTTTCAGCTTCTTCAGTGGGATAAAGAAGAAAAATGGGGTTTAAAGTACATACTATTCAGTATTAATGTAGAATTTAACAGCTGCCATCCAAGTGCAGAATCCT	AAGTGTGATGGGCAAGAAGGGCATGATTGAGTAGAGTGGAAAGGAGGGAGACTGGGGAGAAGGGAGAGAGAGGAGGGATGCAATACAGTAGGGCCAGGCGCAAGGATCATGCATGCCTTATTCATATTTGTGTTATTCAAGGATTCTACTCTGGGTTCTATTATGGGGCCTGGCCTAAAGTGGTTGTTCAAGAAATGTGTGTTAGAGAAATCATACATAAACTAGCAATTCTCATTTGGATTCCTGTATCTGAACAACTAACTTTCAGCTTCTTCAGTGGGATAAAGAAGAAAAATGGGGTTTAAAGTACATACTATTCAGTATTAATGTAGAATTTAACAGCTGCCATCCAAGTGCAGAATCCT
AAGTGTGATGGGCAAGAAGGGCATGATTGAGTAGAGTGGAAAGGAGGGAGACTGGGGAGAAGGGAGAGAGAGGAGGGATGCAATACAGTAGGGCCAGGCTggCAAGGATCATGCATGCCTTATTCATATTTGTGTTATTCAGGGATTCTACTCTGGGTTCTATTATGGGGCCTGGCCTAAAGTGGTTGTTCAAGAAATGTGTGTTAGAGAAATCATACATAAACTAGCAATTCTCATTTGGATTCCTGTATCTGAACAACTAACTTTCAGCTTCTTCAGTGGGATAAAGAAGAAAAATGGGGTTTAAAGTACATACTATTCAGTATTAATGTAGAATTTAACAGCTGCCATCCAAGTGCAGAATCCT	6	35	Insertion	0.03	2	KCDGQEGHD*	KCDGQEGHD*	AAGTGTGATGGGCAAGAAGGGCATGATTGAGTAGAGTGGAAAGGAGGGAGACTGGGGAGAAGGGAGAGAGAGGAGGGATGCAATACAGTAGGGCCAGGCTGGCAAGGATCATGCATGCCTTATTCATATTTGTGTTATTCAGGGATTCTACTCTGGGTTCTATTATGGGGCCTGGCCTAAAGTGGTTGTTCAAGAAATGTGTGTTAGAGAAATCATACATAAACTAGCAATTCTCATTTGGATTCCTGTATCTGAACAACTAACTTTCAGCTTCTTCAGTGGGATAAAGAAGAAAAATGGGGTTTAAAGTACATACTATTCAGTATTAATGTAGAATTTAACAGCTGCCATCCAAGTGCAGAATCCT	AAGTGTGATGGGCAAGAAGGGCATGATTGAGTAGAGTGGAAAGGAGGGAGACTGGGGAGAAGGGAGAGAGAGGAGGGATGCAATACAGTAGGGCCAGGCGCAAGGATCATGCATGCCTTATTCATATTTGTGTTATTCAAGGATTCTACTCTGGGTTCTATTATGGGGCCTGGCCTAAAGTGGTTGTTCAAGAAATGTGTGTTAGAGAAATCATACATAAACTAGCAATTCTCATTTGGATTCCTGTATCTGAACAACTAACTTTCAGCTTCTTCAGTGGGATAAAGAAGAAAAATGGGGTTTAAAGTACATACTATTCAGTATTAATGTAGAATTTAACAGCTGCCATCCAAGTGCAGAATCCT
AAGTGTGATGGGCAAGAAGGGCATGATTGAGTAGAGTGGAAAGGAGGGAGACTGGGGAGAAGGGAGAGAGAGGAGGGATGCAATACAGTAGGGCCATGCAtgTAAGGcatgATCATGCATGCCTTATTCATATTTGTGTTATTCAAGGATTCTACTCTGGGTTCTATTATGGGGCCTGGCCTAAAGTGGTTGTTCAAGAAATGTGTGTTAGAGAAATCATACATAAACTAGCAATTCTCATTTGGATTCCTGTATCTGAACAACTAACTTTCAGCTTCTTCAGTGGGATAAAGAAGAAAAATGGGGTTTAAAGTACATACTATTCAGTATTAATGTAGAATTTAACAGCTGCCATCCAAGTGCAGAATCCT	6	34	Insertion	0.03	6	KCDGQEGHD*	KCDGQEGHD*	AAGTGTGATGGGCAAGAAGGGCATGATTGAGTAGAGTGGAAAGGAGGGAGACTGGGGAGAAGGGAGAGAGAGGAGGGATGCAATACAGTAGGGCCATGCATGTAAGGCATGATCATGCATGCCTTATTCATATTTGTGTTATTCAAGGATTCTACTCTGGGTTCTATTATGGGGCCTGGCCTAAAGTGGTTGTTCAAGAAATGTGTGTTAGAGAAATCATACATAAACTAGCAATTCTCATTTGGATTCCTGTATCTGAACAACTAACTTTCAGCTTCTTCAGTGGGATAAAGAAGAAAAATGGGGTTTAAAGTACATACTATTCAGTATTAATGTAGAATTTAACAGCTGCCATCCAAGTGCAGAATCCT	AAGTGTGATGGGCAAGAAGGGCATGATTGAGTAGAGTGGAAAGGAGGGAGACTGGGGAGAAGGGAGAGAGAGGAGGGATGCAATACAGTAGGGCCAGGCGCAAGGATCATGCATGCCTTATTCATATTTGTGTTATTCAAGGATTCTACTCTGGGTTCTATTATGGGGCCTGGCCTAAAGTGGTTGTTCAAGAAATGTGTGTTAGAGAAATCATACATAAACTAGCAATTCTCATTTGGATTCCTGTATCTGAACAACTAACTTTCAGCTTCTTCAGTGGGATAAAGAAGAAAAATGGGGTTTAAAGTACATACTATTCAGTATTAATGTAGAATTTAACAGCTGCCATCCAAGTGCAGAATCCT
AAGTGTGATGGGCAAGAAGGGCATGATTGAGTAGAGTGGAAAGGAGGGAGACTGGGGAGAAGGGAGAGAGAGGAGGGGTGCAATACAGTAGGGCCAGGCTggCAAGGATCATGCATGCCTTATTCATATTTGTGTTATTCAAGGATTCTACTCTGGGTTCTATTATGGGGCCTGGCCTAAAGTGGTTGTTCAAGAAATGTGTGTTAGAGAAATCATACATAAACTAGCAATTCTCATTTGGATTCCTGTATCTGAACAACTAACTTTCAGCTTCTTCAGTGGGATAAAGAAGAAAAATGGGGTTTAAAGTACATACTATTCAGTATTAATGTAGAATTTAACAGCTGCCATCCAAGTGCAGAATCCT	6	35	Insertion	0.03	2	KCDGQEGHD*	KCDGQEGHD*	AAGTGTGATGGGCAAGAAGGGCATGATTGAGTAGAGTGGAAAGGAGGGAGACTGGGGAGAAGGGAGAGAGAGGAGGGGTGCAATACAGTAGGGCCAGGCTGGCAAGGATCATGCATGCCTTATTCATATTTGTGTTATTCAAGGATTCTACTCTGGGTTCTATTATGGGGCCTGGCCTAAAGTGGTTGTTCAAGAAATGTGTGTTAGAGAAATCATACATAAACTAGCAATTCTCATTTGGATTCCTGTATCTGAACAACTAACTTTCAGCTTCTTCAGTGGGATAAAGAAGAAAAATGGGGTTTAAAGTACATACTATTCAGTATTAATGTAGAATTTAACAGCTGCCATCCAAGTGCAGAATCCT	AAGTGTGATGGGCAAGAAGGGCATGATTGAGTAGAGTGGAAAGGAGGGAGACTGGGGAGAAGGGAGAGAGAGGAGGGATGCAATACAGTAGGGCCAGGCGCAAGGATCATGCATGCCTTATTCATATTTGTGTTATTCAAGGATTCTACTCTGGGTTCTATTATGGGGCCTGGCCTAAAGTGGTTGTTCAAGAAATGTGTGTTAGAGAAATCATACATAAACTAGCAATTCTCATTTGGATTCCTGTATCTGAACAACTAACTTTCAGCTTCTTCAGTGGGATAAAGAAGAAAAATGGGGTTTAAAGTACATACTATTCAGTATTAATGTAGAATTTAACAGCTGCCATCCAAGTGCAGAATCCT
AAGTGTGATGGGCAAGAAGGGCATGATTGAGTAGAGTGGAAAGGAGGGAGACTGGGGAGAAGGGAGAGGGAGGAGGGATGCAATACAGTAGGGCCAG--GCAAGGATCATGCATGCCTTATTCATATTTGTGTTATTCAAGGATTCTACTCTGGGTTCTATTATGGGGCCTGGCCTAAAGTGGTTGTTCAAGAAATGTGTGTTAGAGAAATCATACATAAACTAGCAATTCTCATTTGGATTCCTGTATCTGAACAACTAACTTTCAGCTTCTTCAGTGGGATAAAGAAGAAAAATGGGGTTTAAAGTACATACTATTCAGTATTAATGTAGAATTTAACAGCTGCCATCCAAGTGCAGAATCCT	6	35	Deletion	0.03	-2	KCDGQEGHD*	KCDGQEGHD*	AAGTGTGATGGGCAAGAAGGGCATGATTGAGTAGAGTGGAAAGGAGGGAGACTGGGGAGAAGGGAGAGGGAGGAGGGATGCAATACAGTAGGGCCAG--GCAAGGATCATGCATGCCTTATTCATATTTGTGTTATTCAAGGATTCTACTCTGGGTTCTATTATGGGGCCTGGCCTAAAGTGGTTGTTCAAGAAATGTGTGTTAGAGAAATCATACATAAACTAGCAATTCTCATTTGGATTCCTGTATCTGAACAACTAACTTTCAGCTTCTTCAGTGGGATAAAGAAGAAAAATGGGGTTTAAAGTACATACTATTCAGTATTAATGTAGAATTTAACAGCTGCCATCCAAGTGCAGAATCCT	AAGTGTGATGGGCAAGAAGGGCATGATTGAGTAGAGTGGAAAGGAGGGAGACTGGGGAGAAGGGAGAGAGAGGAGGGATGCAATACAGTAGGGCCAGGCGCAAGGATCATGCATGCCTTATTCATATTTGTGTTATTCAAGGATTCTACTCTGGGTTCTATTATGGGGCCTGGCCTAAAGTGGTTGTTCAAGAAATGTGTGTTAGAGAAATCATACATAAACTAGCAATTCTCATTTGGATTCCTGTATCTGAACAACTAACTTTCAGCTTCTTCAGTGGGATAAAGAAGAAAAATGGGGTTTAAAGTACATACTATTCAGTATTAATGTAGAATTTAACAGCTGCCATCCAAGTGCAGAATCCT
AAGTGTGATGGGCAAGAAGGGCATGATTGAGTAGAGTGGAAAGGAGGGAGACTGGGGAGAAGGGGGAGAGAGGAGGGATGCAATACAGTAGGGCCAG--GCAAGGATCATGCATGCCTTATTCATATTTGTGTTATTCAAGGATTCTACTCTGGGTTCTATTATGGGGCCTGGCCTAAAGTGGTTGTTCAAGAAATGTGTGTTAGAGAAATCATACATAAACTAGCAATTCTCATTTGGATTCCTGTATCTGAACAACTAACTTTCAGCTTCTTCAGTGGGATAAAGAAGAAAAATGGGGTTTAAAGTACATACTATTCAGTATTAATGTAGAATTTAACAGCTGCCATCCAAGTGCAGAATCCT	6	34	Deletion	0.03	-2	KCDGQEGHD*	KCDGQEGHD*	AAGTGTGATGGGCAAGAAGGGCATGATTGAGTAGAGTGGAAAGGAGGGAGACTGGGGAGAAGGGGGAGAGAGGAGGGATGCAATACAGTAGGGCCAG--GCAAGGATCATGCATGCCTTATTCATATTTGTGTTATTCAAGGATTCTACTCTGGGTTCTATTATGGGGCCTGGCCTAAAGTGGTTGTTCAAGAAATGTGTGTTAGAGAAATCATACATAAACTAGCAATTCTCATTTGGATTCCTGTATCTGAACAACTAACTTTCAGCTTCTTCAGTGGGATAAAGAAGAAAAATGGGGTTTAAAGTACATACTATTCAGTATTAATGTAGAATTTAACAGCTGCCATCCAAGTGCAGAATCCT	AAGTGTGATGGGCAAGAAGGGCATGATTGAGTAGAGTGGAAAGGAGGGAGACTGGGGAGAAGGGAGAGAGAGGAGGGATGCAATACAGTAGGGCCAGGCGCAAGGATCATGCATGCCTTATTCATATTTGTGTTATTCAAGGATTCTACTCTGGGTTCTATTATGGGGCCTGGCCTAAAGTGGTTGTTCAAGAAATGTGTGTTAGAGAAATCATACATAAACTAGCAATTCTCATTTGGATTCCTGTATCTGAACAACTAACTTTCAGCTTCTTCAGTGGGATAAAGAAGAAAAATGGGGTTTAAAGTACATACTATTCAGTATTAATGTAGAATTTAACAGCTGCCATCCAAGTGCAGAATCCT
AAGTGTGATGGGCAAGAAGGGCATGATTGAGTAGAGTGGAAAGGAGGGAGACTGGGGAGAGGGGAGAGAGAGGAGGGATGCAATACAGTAGGGCCAGGCGCAAGGATCATGCATGCCTTATTCATATTTGTGTTATTCAAGGATTCTACTCTGGGTTCTATTATGGGGCCTGGCCTAAAGTGGTTGTTCAAGAAATGTGTGTTAGAGAAATCATACATAAACTAGCAATTCTCATTTGGATTCCTGTATCTGAACAACTAACTTTCAGCTTCTTCAGTGGGATAAAGAAGAAAAATGGGGTTTAAAGTACATACTATTCAGTATTAATGTAGAATTTAACAGCTGCCATCCAAGTGCAGAATCCT	6	35	1 Base Change	0.03	0	KCDGQEGHD*	KCDGQEGHD*	AAGTGTGATGGGCAAGAAGGGCATGATTGAGTAGAGTGGAAAGGAGGGAGACTGGGGAGAGGGGAGAGAGAGGAGGGATGCAATACAGTAGGGCCAGGCGCAAGGATCATGCATGCCTTATTCATATTTGTGTTATTCAAGGATTCTACTCTGGGTTCTATTATGGGGCCTGGCCTAAAGTGGTTGTTCAAGAAATGTGTGTTAGAGAAATCATACATAAACTAGCAATTCTCATTTGGATTCCTGTATCTGAACAACTAACTTTCAGCTTCTTCAGTGGGATAAAGAAGAAAAATGGGGTTTAAAGTACATACTATTCAGTATTAATGTAGAATTTAACAGCTGCCATCCAAGTGCAGAATCCT	AAGTGTGATGGGCAAGAAGGGCATGATTGAGTAGAGTGGAAAGGAGGGAGACTGGGGAGAAGGGAGAGAGAGGAGGGATGCAATACAGTAGGGCCAGGCGCAAGGATCATGCATGCCTTATTCATATTTGTGTTATTCAAGGATTCTACTCTGGGTTCTATTATGGGGCCTGGCCTAAAGTGGTTGTTCAAGAAATGTGTGTTAGAGAAATCATACATAAACTAGCAATTCTCATTTGGATTCCTGTATCTGAACAACTAACTTTCAGCTTCTTCAGTGGGATAAAGAAGAAAAATGGGGTTTAAAGTACATACTATTCAGTATTAATGTAGAATTTAACAGCTGCCATCCAAGTGCAGAATCCT
AAGTGTGATGGGCAAGAAGGGCATGATTGAGTAGAGTGGAAAGGAGGGGGACTGGGGAGAAGGGAGAGAGAGGAGGGATGCAATACAGTAGGGCCAG--GCAAGGATCATGCATGCCTTATTCATATTTGTGTTATTCAAGGATTCTACTCTGGGTTCTATTATGGGGCCTGGCCTAAAGTGGTTGTTCAAGAAATGTGTGTTAGAGAAATCATACATAAACTAGCAATTCTCATTTGGATTCCTGTATCTGAACAACTAACTTTCAGCTTCTTCAGTGGGATAAAGAAGAAAAATGGGGTTTAAAGTACATACTATTCAGTATTAATGTAGAATTTAACAGCTGCCATCCAAGTGCAGAATCCT	6	35	Deletion	0.03	-2	KCDGQEGHD*	KCDGQEGHD*	AAGTGTGATGGGCAAGAAGGGCATGATTGAGTAGAGTGGAAAGGAGGGGGACTGGGGAGAAGGGAGAGAGAGGAGGGATGCAATACAGTAGGGCCAG--GCAAGGATCATGCATGCCTTATTCATATTTGTGTTATTCAAGGATTCTACTCTGGGTTCTATTATGGGGCCTGGCCTAAAGTGGTTGTTCAAGAAATGTGTGTTAGAGAAATCATACATAAACTAGCAATTCTCATTTGGATTCCTGTATCTGAACAACTAACTTTCAGCTTCTTCAGTGGGATAAAGAAGAAAAATGGGGTTTAAAGTACATACTATTCAGTATTAATGTAGAATTTAACAGCTGCCATCCAAGTGCAGAATCCT	AAGTGTGATGGGCAAGAAGGGCATGATTGAGTAGAGTGGAAAGGAGGGAGACTGGGGAGAAGGGAGAGAGAGGAGGGATGCAATACAGTAGGGCCAGGCGCAAGGATCATGCATGCCTTATTCATATTTGTGTTATTCAAGGATTCTACTCTGGGTTCTATTATGGGGCCTGGCCTAAAGTGGTTGTTCAAGAAATGTGTGTTAGAGAAATCATACATAAACTAGCAATTCTCATTTGGATTCCTGTATCTGAACAACTAACTTTCAGCTTCTTCAGTGGGATAAAGAAGAAAAATGGGGTTTAAAGTACATACTATTCAGTATTAATGTAGAATTTAACAGCTGCCATCCAAGTGCAGAATCCT
AAGTGTGATGGGCAAGAAGGGCATGATTGAGTAGAGTGGAAGGGAGGGAGACTGGGGAGAAGGGAGAGAGAGGAGGGATGCAATACAGTAGGGCCAGGCCagCAAGGATCATGCATGCCTTATTCATATTTGTGTTATTCAAGGATTCTACTCTGGGTTCTATTATGGGGCCTGGCCTAAAGTGGTTGTTCAAGAAATGTGTGTTAGAGAAATCATACATAAACTAGCAATTCTCATTTGGATTCCTGTATCTGAACAACTAACTTTCAGCTTCTTCAGTGGGATAAAGAAGAAAAATGGGGTTTAAAGTACATACTATTCAGTATTAATGTAGAATTTAACAGCTGCCATCCAAGTGCAGAATCCT	6	34	Insertion	0.03	2	KCDGQEGHD*	KCDGQEGHD*	AAGTGTGATGGGCAAGAAGGGCATGATTGAGTAGAGTGGAAGGGAGGGAGACTGGGGAGAAGGGAGAGAGAGGAGGGATGCAATACAGTAGGGCCAGGCCAGCAAGGATCATGCATGCCTTATTCATATTTGTGTTATTCAAGGATTCTACTCTGGGTTCTATTATGGGGCCTGGCCTAAAGTGGTTGTTCAAGAAATGTGTGTTAGAGAAATCATACATAAACTAGCAATTCTCATTTGGATTCCTGTATCTGAACAACTAACTTTCAGCTTCTTCAGTGGGATAAAGAAGAAAAATGGGGTTTAAAGTACATACTATTCAGTATTAATGTAGAATTTAACAGCTGCCATCCAAGTGCAGAATCCT	AAGTGTGATGGGCAAGAAGGGCATGATTGAGTAGAGTGGAAAGGAGGGAGACTGGGGAGAAGGGAGAGAGAGGAGGGATGCAATACAGTAGGGCCAGGCGCAAGGATCATGCATGCCTTATTCATATTTGTGTTATTCAAGGATTCTACTCTGGGTTCTATTATGGGGCCTGGCCTAAAGTGGTTGTTCAAGAAATGTGTGTTAGAGAAATCATACATAAACTAGCAATTCTCATTTGGATTCCTGTATCTGAACAACTAACTTTCAGCTTCTTCAGTGGGATAAAGAAGAAAAATGGGGTTTAAAGTACATACTATTCAGTATTAATGTAGAATTTAACAGCTGCCATCCAAGTGCAGAATCCT
AAGTGTGATGGGCAAGAAGGGCATGATTGAGTAGAGTGGAAGGGAGGGAGACTGGGGAGAAGGGAGAGAGAGGAGGGATGCAATACAGTAGGGCCAGGCGCAAGGATCATGCATGCCTTATTCATATTTGTGTTATTCAAGGATTCTACTCTGGGTTCTATTATGGGGCCTGGCCTAAAGTGGTTGTTCAAGAAATGTGTGTTAGAGAAATCATACATAAACTAGCAATTCTCATTTGGATTCCTGTATCTGAACAACTAACTTTCAGCTTCTTCAGTGGGATAAAGAAGAAAAATGGGGTTTAAAGTACATACTATTCAGTATTAATGTAGAATTTAACAGCTGCCATCCAAGTGCAGAATCCT	6	34	1 Base Change	0.03	0	KCDGQEGHD*	KCDGQEGHD*	AAGTGTGATGGGCAAGAAGGGCATGATTGAGTAGAGTGGAAGGGAGGGAGACTGGGGAGAAGGGAGAGAGAGGAGGGATGCAATACAGTAGGGCCAGGCGCAAGGATCATGCATGCCTTATTCATATTTGTGTTATTCAAGGATTCTACTCTGGGTTCTATTATGGGGCCTGGCCTAAAGTGGTTGTTCAAGAAATGTGTGTTAGAGAAATCATACATAAACTAGCAATTCTCATTTGGATTCCTGTATCTGAACAACTAACTTTCAGCTTCTTCAGTGGGATAAAGAAGAAAAATGGGGTTTAAAGTACATACTATTCAGTATTAATGTAGAATTTAACAGCTGCCATCCAAGTGCAGAATCCT	AAGTGTGATGGGCAAGAAGGGCATGATTGAGTAGAGTGGAAAGGAGGGAGACTGGGGAGAAGGGAGAGAGAGGAGGGATGCAATACAGTAGGGCCAGGCGCAAGGATCATGCATGCCTTATTCATATTTGTGTTATTCAAGGATTCTACTCTGGGTTCTATTATGGGGCCTGGCCTAAAGTGGTTGTTCAAGAAATGTGTGTTAGAGAAATCATACATAAACTAGCAATTCTCATTTGGATTCCTGTATCTGAACAACTAACTTTCAGCTTCTTCAGTGGGATAAAGAAGAAAAATGGGGTTTAAAGTACATACTATTCAGTATTAATGTAGAATTTAACAGCTGCCATCCAAGTGCAGAATCCT
AAGTGTGATGGGCAAGAAGGGCATGATTGAGTAGAGTGGAGAGGAGGGAGACTGGGGAGAAGGGAGAGAGAGGAGGGATGCAATACAGTAGGGCCAGGCGCAAGGATCATGCATGCCTTATTCATATTTGTGTTATTCAAGGATTCTACTCTGGGTTCTATTATGGGGCCTGGCCTAAAGTGGTTGTTCAAGAAATGTGTGTTAGAGAAATCATACATAAACTAGCAATTCTCATTTGGATTCCTGTATCTGAACAACTAACTTTCAGCTTCTTCAGTGGGATAAAGAAGAAAAATGGGGTTTAAAGTACATACTATTCAGTATTAATGTAGAATTTAACAGCTGCCATCCAAGTGCAGAATCCT	6	35	1 Base Change	0.03	0	KCDGQEGHD*	KCDGQEGHD*	AAGTGTGATGGGCAAGAAGGGCATGATTGAGTAGAGTGGAGAGGAGGGAGACTGGGGAGAAGGGAGAGAGAGGAGGGATGCAATACAGTAGGGCCAGGCGCAAGGATCATGCATGCCTTATTCATATTTGTGTTATTCAAGGATTCTACTCTGGGTTCTATTATGGGGCCTGGCCTAAAGTGGTTGTTCAAGAAATGTGTGTTAGAGAAATCATACATAAACTAGCAATTCTCATTTGGATTCCTGTATCTGAACAACTAACTTTCAGCTTCTTCAGTGGGATAAAGAAGAAAAATGGGGTTTAAAGTACATACTATTCAGTATTAATGTAGAATTTAACAGCTGCCATCCAAGTGCAGAATCCT	AAGTGTGATGGGCAAGAAGGGCATGATTGAGTAGAGTGGAAAGGAGGGAGACTGGGGAGAAGGGAGAGAGAGGAGGGATGCAATACAGTAGGGCCAGGCGCAAGGATCATGCATGCCTTATTCATATTTGTGTTATTCAAGGATTCTACTCTGGGTTCTATTATGGGGCCTGGCCTAAAGTGGTTGTTCAAGAAATGTGTGTTAGAGAAATCATACATAAACTAGCAATTCTCATTTGGATTCCTGTATCTGAACAACTAACTTTCAGCTTCTTCAGTGGGATAAAGAAGAAAAATGGGGTTTAAAGTACATACTATTCAGTATTAATGTAGAATTTAACAGCTGCCATCCAAGTGCAGAATCCT
AAGTGTGATGGGCAAGAAGGGCATGATTGAGTAGGGTGGAAAGGAGGGAGACTGGGGAGAAGGGAGAGAGAGGAGGGATGCAATACAGTAGGGCCAGGCGCAAGGATCATGCATGCCTTATTCATATTTGTGTTATTCAAGGATTCTACTCTGGGTTCTATTATGGGGCCTGGCCTAAAGTGGTTGTTCAAGAAATGTGTGTTAGAGAAATCATACATAAACTAGCAATTCTCATTTGGATTCCTGTATCTGAACAACTAACTTTCAGCTTCTTCAGTGGGATAAAGAAGAAAAATGGGGTTTAAAGTACATACTATTCAGTATTAATGTAGAATTTAACAGCTGCCATCCAAGTGCAGAATCCT	6	35	1 Base Change	0.03	0	KCDGQEGHD*	KCDGQEGHD*	AAGTGTGATGGGCAAGAAGGGCATGATTGAGTAGGGTGGAAAGGAGGGAGACTGGGGAGAAGGGAGAGAGAGGAGGGATGCAATACAGTAGGGCCAGGCGCAAGGATCATGCATGCCTTATTCATATTTGTGTTATTCAAGGATTCTACTCTGGGTTCTATTATGGGGCCTGGCCTAAAGTGGTTGTTCAAGAAATGTGTGTTAGAGAAATCATACATAAACTAGCAATTCTCATTTGGATTCCTGTATCTGAACAACTAACTTTCAGCTTCTTCAGTGGGATAAAGAAGAAAAATGGGGTTTAAAGTACATACTATTCAGTATTAATGTAGAATTTAACAGCTGCCATCCAAGTGCAGAATCCT	AAGTGTGATGGGCAAGAAGGGCATGATTGAGTAGAGTGGAAAGGAGGGAGACTGGGGAGAAGGGAGAGAGAGGAGGGATGCAATACAGTAGGGCCAGGCGCAAGGATCATGCATGCCTTATTCATATTTGTGTTATTCAAGGATTCTACTCTGGGTTCTATTATGGGGCCTGGCCTAAAGTGGTTGTTCAAGAAATGTGTGTTAGAGAAATCATACATAAACTAGCAATTCTCATTTGGATTCCTGTATCTGAACAACTAACTTTCAGCTTCTTCAGTGGGATAAAGAAGAAAAATGGGGTTTAAAGTACATACTATTCAGTATTAATGTAGAATTTAACAGCTGCCATCCAAGTGCAGAATCCT
AAGTGTGATGGG-AAGAAGGGCATGATTGAGTAGAGTGGAAAGGAGGGAGACTGGGGAGAAGGGAGAGAGAGGAGGGATGCAATACAGTAGGGCCAGGCTggCAAGGATCATGCATGCCTTATTCATATTTGTGTTATTCAAGGATTCTACTCTGGGTTCTATTATGGGGCCTGGCCTAAAGTGGTTGTTCAAGAAATGTGTGTTAGAGAAATCATACATAAACTAGCAATTCTCATTTGGATTCCTGTATCTGAACAACTAACTTTCAGCTTCTTCAGTGGGATAAAGAAGAAAAATGGGGTTTAAAGTACATACTATTCAGTATTAATGTAGAATTTAACAGCTGCCATCCAAGTGCAGAATCCT	5	35	Insertion and Deletion	0.03	1	KCDGKKGMIE*	KCDGQEGHD*	AAGTGTGATGGG-AAGAAGGGCATGATTGAGTAGAGTGGAAAGGAGGGAGACTGGGGAGAAGGGAGAGAGAGGAGGGATGCAATACAGTAGGGCCAGGCTGGCAAGGATCATGCATGCCTTATTCATATTTGTGTTATTCAAGGATTCTACTCTGGGTTCTATTATGGGGCCTGGCCTAAAGTGGTTGTTCAAGAAATGTGTGTTAGAGAAATCATACATAAACTAGCAATTCTCATTTGGATTCCTGTATCTGAACAACTAACTTTCAGCTTCTTCAGTGGGATAAAGAAGAAAAATGGGGTTTAAAGTACATACTATTCAGTATTAATGTAGAATTTAACAGCTGCCATCCAAGTGCAGAATCCT	AAGTGTGATGGGCAAGAAGGGCATGATTGAGTAGAGTGGAAAGGAGGGAGACTGGGGAGAAGGGAGAGAGAGGAGGGATGCAATACAGTAGGGCCAGGCGCAAGGATCATGCATGCCTTATTCATATTTGTGTTATTCAAGGATTCTACTCTGGGTTCTATTATGGGGCCTGGCCTAAAGTGGTTGTTCAAGAAATGTGTGTTAGAGAAATCATACATAAACTAGCAATTCTCATTTGGATTCCTGTATCTGAACAACTAACTTTCAGCTTCTTCAGTGGGATAAAGAAGAAAAATGGGGTTTAAAGTACATACTATTCAGTATTAATGTAGAATTTAACAGCTGCCATCCAAGTGCAGAATCCT
AAGTGTGATGGGC-AGAAGGGCATGATTGAGTAGAGTGGAAAGGAGGGAGACTGGGGAGAAGGGAGAGAGAGGAGGGATGCAATACAGTAGG-------GCAAGGATCATGCATGCCTTATTCATATTTGTGTTATTCAAGGATTCTACTCTGGGTTCTATTATGGGGCCTGGCCTAAAGTGGTTGTTCAAGAAATGTGTGTTAGAGAAATCATACATAAACTAGCAATTCTCATTTGGATTCCTGTATCTGAACAACTAACTTTCAGCTTCTTCAGTGGGATAAAGAAGAAAAATGGGGTTTAAAGTACATACTATTCAGTATTAATGTAGAATTTAACAGCTGCCATCCAAGTGCAGAATCCT	5	35	Deletion	0.03	-8	KCDGQKGMIE*	KCDGQEGHD*	AAGTGTGATGGGC-AGAAGGGCATGATTGAGTAGAGTGGAAAGGAGGGAGACTGGGGAGAAGGGAGAGAGAGGAGGGATGCAATACAGTAGG-------GCAAGGATCATGCATGCCTTATTCATATTTGTGTTATTCAAGGATTCTACTCTGGGTTCTATTATGGGGCCTGGCCTAAAGTGGTTGTTCAAGAAATGTGTGTTAGAGAAATCATACATAAACTAGCAATTCTCATTTGGATTCCTGTATCTGAACAACTAACTTTCAGCTTCTTCAGTGGGATAAAGAAGAAAAATGGGGTTTAAAGTACATACTATTCAGTATTAATGTAGAATTTAACAGCTGCCATCCAAGTGCAGAATCCT	AAGTGTGATGGGCAAGAAGGGCATGATTGAGTAGAGTGGAAAGGAGGGAGACTGGGGAGAAGGGAGAGAGAGGAGGGATGCAATACAGTAGGGCCAGGCGCAAGGATCATGCATGCCTTATTCATATTTGTGTTATTCAAGGATTCTACTCTGGGTTCTATTATGGGGCCTGGCCTAAAGTGGTTGTTCAAGAAATGTGTGTTAGAGAAATCATACATAAACTAGCAATTCTCATTTGGATTCCTGTATCTGAACAACTAACTTTCAGCTTCTTCAGTGGGATAAAGAAGAAAAATGGGGTTTAAAGTACATACTATTCAGTATTAATGTAGAATTTAACAGCTGCCATCCAAGTGCAGAATCCT
AAGTGTGATGGGCAAGAAAGGCATGATTGAGTAGAGTGGAAAGGAGGGAGACTGGGGAGAAGGGAGAGAGAGGAGGGATGCAATACAGTAGGGCCAGGCGgCAAGGATCATGCATGCCTTATTCATATTTGTGTTATTCAAGGATTCTACTCTGGGTTCTATTATGGGGCCTGGCCTAAAGTGGTTGTTCAAGAAATGTGTGTTAGAGAAATCATACATAAACTAGCAATTCTCATTTGGATTCCTGTATCTGAACAACTAACTTTCAGCTTCTTCAGTGGGATAAAGAAGAAAAATGGGGTTTAAAGTACATACTATTCAGTATTAATGTAGAATTTAACAGCTGCCATCCAAGTGCAGAATCCT	5	35	Insertion	0.03	1	KCDGQERHD*	KCDGQEGHD*	AAGTGTGATGGGCAAGAAAGGCATGATTGAGTAGAGTGGAAAGGAGGGAGACTGGGGAGAAGGGAGAGAGAGGAGGGATGCAATACAGTAGGGCCAGGCGGCAAGGATCATGCATGCCTTATTCATATTTGTGTTATTCAAGGATTCTACTCTGGGTTCTATTATGGGGCCTGGCCTAAAGTGGTTGTTCAAGAAATGTGTGTTAGAGAAATCATACATAAACTAGCAATTCTCATTTGGATTCCTGTATCTGAACAACTAACTTTCAGCTTCTTCAGTGGGATAAAGAAGAAAAATGGGGTTTAAAGTACATACTATTCAGTATTAATGTAGAATTTAACAGCTGCCATCCAAGTGCAGAATCCT	AAGTGTGATGGGCAAGAAGGGCATGATTGAGTAGAGTGGAAAGGAGGGAGACTGGGGAGAAGGGAGAGAGAGGAGGGATGCAATACAGTAGGGCCAGGCGCAAGGATCATGCATGCCTTATTCATATTTGTGTTATTCAAGGATTCTACTCTGGGTTCTATTATGGGGCCTGGCCTAAAGTGGTTGTTCAAGAAATGTGTGTTAGAGAAATCATACATAAACTAGCAATTCTCATTTGGATTCCTGTATCTGAACAACTAACTTTCAGCTTCTTCAGTGGGATAAAGAAGAAAAATGGGGTTTAAAGTACATACTATTCAGTATTAATGTAGAATTTAACAGCTGCCATCCAAGTGCAGAATCCT
AAGTGTGATGGGCAAGAAGGGCACGATTGAGTAGAGTGGAAAGGAGGGAGACTGGGGAGAAGGGAGAGAGAGGAGGGATGCAATACAGTAGGGCCAG--GCAAGGATCATGCATGCCTTATTCATATTTGTGTTATTCAAGGATTCTACTCTGGGTTCTATTATGGGGCCTGGCCTAAAGTGGTTGTTCAAGAAATGTGTGTTAGAGAAATCATACATAAACTAGCAATTCTCATTTGGATTCCTGTATCTGAACAACTAACTTTCAGCTTCTTCAGTGGGATAAAGAAGAAAAATGGGGTTTAAAGTACATACTATTCAGTATTAATGTAGAATTTAACAGCTGCCATCCAAGTGCAGAATCCT	5	35	Deletion	0.03	-2	KCDGQEGHD*	KCDGQEGHD*	AAGTGTGATGGGCAAGAAGGGCACGATTGAGTAGAGTGGAAAGGAGGGAGACTGGGGAGAAGGGAGAGAGAGGAGGGATGCAATACAGTAGGGCCAG--GCAAGGATCATGCATGCCTTATTCATATTTGTGTTATTCAAGGATTCTACTCTGGGTTCTATTATGGGGCCTGGCCTAAAGTGGTTGTTCAAGAAATGTGTGTTAGAGAAATCATACATAAACTAGCAATTCTCATTTGGATTCCTGTATCTGAACAACTAACTTTCAGCTTCTTCAGTGGGATAAAGAAGAAAAATGGGGTTTAAAGTACATACTATTCAGTATTAATGTAGAATTTAACAGCTGCCATCCAAGTGCAGAATCCT	AAGTGTGATGGGCAAGAAGGGCATGATTGAGTAGAGTGGAAAGGAGGGAGACTGGGGAGAAGGGAGAGAGAGGAGGGATGCAATACAGTAGGGCCAGGCGCAAGGATCATGCATGCCTTATTCATATTTGTGTTATTCAAGGATTCTACTCTGGGTTCTATTATGGGGCCTGGCCTAAAGTGGTTGTTCAAGAAATGTGTGTTAGAGAAATCATACATAAACTAGCAATTCTCATTTGGATTCCTGTATCTGAACAACTAACTTTCAGCTTCTTCAGTGGGATAAAGAAGAAAAATGGGGTTTAAAGTACATACTATTCAGTATTAATGTAGAATTTAACAGCTGCCATCCAAGTGCAGAATCCT
AAGTGTGATGGGCAAGAAGGGCACGATTGAGTAGAGTGGAAAGGAGGGAGACTGGGGAGAAGGGAGAGAGAGGAGGGATGCAATACAGTAGGGCCAGGCGCAAGGATCATGCATGCCTTATTCATATTTGTGTTATTCAAGGATTCTACTCTGGGTTCTATTATGGGGCCTGGCCTAAAGTGGTTGTTCAAGAAATGTGTGTTAGAGAAATCATACATAAACTAGCAATTCTCATTTGGATTCCTGTATCTGAACAACTAACTTTCAGCTTCTTCAGTGGGATAAAGAAGAAAAATGGGGTTTAAAGTACATACTATTCAGTATTAATGTAGAATTTAACAGCTGCCATCCAAGTGCAGAATCCT	5	35	1 Base Change	0.03	0	KCDGQEGHD*	KCDGQEGHD*	AAGTGTGATGGGCAAGAAGGGCACGATTGAGTAGAGTGGAAAGGAGGGAGACTGGGGAGAAGGGAGAGAGAGGAGGGATGCAATACAGTAGGGCCAGGCGCAAGGATCATGCATGCCTTATTCATATTTGTGTTATTCAAGGATTCTACTCTGGGTTCTATTATGGGGCCTGGCCTAAAGTGGTTGTTCAAGAAATGTGTGTTAGAGAAATCATACATAAACTAGCAATTCTCATTTGGATTCCTGTATCTGAACAACTAACTTTCAGCTTCTTCAGTGGGATAAAGAAGAAAAATGGGGTTTAAAGTACATACTATTCAGTATTAATGTAGAATTTAACAGCTGCCATCCAAGTGCAGAATCCT	AAGTGTGATGGGCAAGAAGGGCATGATTGAGTAGAGTGGAAAGGAGGGAGACTGGGGAGAAGGGAGAGAGAGGAGGGATGCAATACAGTAGGGCCAGGCGCAAGGATCATGCATGCCTTATTCATATTTGTGTTATTCAAGGATTCTACTCTGGGTTCTATTATGGGGCCTGGCCTAAAGTGGTTGTTCAAGAAATGTGTGTTAGAGAAATCATACATAAACTAGCAATTCTCATTTGGATTCCTGTATCTGAACAACTAACTTTCAGCTTCTTCAGTGGGATAAAGAAGAAAAATGGGGTTTAAAGTACATACTATTCAGTATTAATGTAGAATTTAACAGCTGCCATCCAAGTGCAGAATCCT
AAGTGTGATGGGCAAGAAGGGCATGATTGAGTAGAATGGAAAGGAGGGAGACTGGGGAGAAGGGAGAGAGAGGAGGGATGCAATACAGTAGGGCCAG--GCAAGGATCATGCATGCCTTATTCATATTTGTGTTATTCAAGGATTCTACTCTGGGTTCTATTATGGGGCCTGGCCTAAAGTGGTTGTTCAAGAAATGTGTGTTAGAGAAATCATACATAAACTAGCAATTCTCATTTGGATTCCTGTATCTGAACAACTAACTTTCAGCTTCTTCAGTGGGATAAAGAAGAAAAATGGGGTTTAAAGTACATACTATTCAGTATTAATGTAGAATTTAACAGCTGCCATCCAAGTGCAGAATCCT	5	35	Deletion	0.03	-2	KCDGQEGHD*	KCDGQEGHD*	AAGTGTGATGGGCAAGAAGGGCATGATTGAGTAGAATGGAAAGGAGGGAGACTGGGGAGAAGGGAGAGAGAGGAGGGATGCAATACAGTAGGGCCAG--GCAAGGATCATGCATGCCTTATTCATATTTGTGTTATTCAAGGATTCTACTCTGGGTTCTATTATGGGGCCTGGCCTAAAGTGGTTGTTCAAGAAATGTGTGTTAGAGAAATCATACATAAACTAGCAATTCTCATTTGGATTCCTGTATCTGAACAACTAACTTTCAGCTTCTTCAGTGGGATAAAGAAGAAAAATGGGGTTTAAAGTACATACTATTCAGTATTAATGTAGAATTTAACAGCTGCCATCCAAGTGCAGAATCCT	AAGTGTGATGGGCAAGAAGGGCATGATTGAGTAGAGTGGAAAGGAGGGAGACTGGGGAGAAGGGAGAGAGAGGAGGGATGCAATACAGTAGGGCCAGGCGCAAGGATCATGCATGCCTTATTCATATTTGTGTTATTCAAGGATTCTACTCTGGGTTCTATTATGGGGCCTGGCCTAAAGTGGTTGTTCAAGAAATGTGTGTTAGAGAAATCATACATAAACTAGCAATTCTCATTTGGATTCCTGTATCTGAACAACTAACTTTCAGCTTCTTCAGTGGGATAAAGAAGAAAAATGGGGTTTAAAGTACATACTATTCAGTATTAATGTAGAATTTAACAGCTGCCATCCAAGTGCAGAATCCT
AAGTGTGATGGGCAAGAAGGGCATGATTGAGTAGAGTGGAAAGGAGGGAGACTGGGGAG------------------------------------------AAGGATCATGCATGCCTTATTCATATTTGTGTTATTCAAGGATTCTACTCTGGGTTCTATTATGGGGCCTGGCCTAAAGTGGTTGTTCAAGAAAAGTGTGTTAGAGAAATCATACATAAACTAGCAATTCTCATTTGGATTCCTGTATCTGAACAACTAACTTTCAGCTTCTTCAGTGGGATAAAGAAGAAAAATGGGGTTTAAAGTACATACTATTCAGTATTAATGTAGAATTTAACAGCTGCCATCCAAGTGCAGAATCCT	5	34	Deletion	0.03	-42	KCDGQEGHD*	KCDGQEGHD*	AAGTGTGATGGGCAAGAAGGGCATGATTGAGTAGAGTGGAAAGGAGGGAGACTGGGGAG------------------------------------------AAGGATCATGCATGCCTTATTCATATTTGTGTTATTCAAGGATTCTACTCTGGGTTCTATTATGGGGCCTGGCCTAAAGTGGTTGTTCAAGAAAAGTGTGTTAGAGAAATCATACATAAACTAGCAATTCTCATTTGGATTCCTGTATCTGAACAACTAACTTTCAGCTTCTTCAGTGGGATAAAGAAGAAAAATGGGGTTTAAAGTACATACTATTCAGTATTAATGTAGAATTTAACAGCTGCCATCCAAGTGCAGAATCCT	AAGTGTGATGGGCAAGAAGGGCATGATTGAGTAGAGTGGAAAGGAGGGAGACTGGGGAGAAGGGAGAGAGAGGAGGGATGCAATACAGTAGGGCCAGGCGCAAGGATCATGCATGCCTTATTCATATTTGTGTTATTCAAGGATTCTACTCTGGGTTCTATTATGGGGCCTGGCCTAAAGTGGTTGTTCAAGAAATGTGTGTTAGAGAAATCATACATAAACTAGCAATTCTCATTTGGATTCCTGTATCTGAACAACTAACTTTCAGCTTCTTCAGTGGGATAAAGAAGAAAAATGGGGTTTAAAGTACATACTATTCAGTATTAATGTAGAATTTAACAGCTGCCATCCAAGTGCAGAATCCT
AAGTGTGATGGGCAAGAAGGGCATGATTGAGTAGAGTGGAAAGGAGGGAGACTGGGGAGAAGG--GAGAGAGGAGGGATGCAATACAGTA---------------------------------------------------------------------------GGGCCTGGCCTAAAGTGGTTGTTCAAGAAATGTGTGTTAGAGAAATCATACATAAACTAGCAATTCTCATTTGGATTCCTGTATCTGAACAACTAACTTTCAGCTTCTTCAGTGGGATAAAGAAGAAAAATGGGGTTTAAAGTACATACTATTCAGTATTAATGTAGAATTTAACAGCTGCCATCCAAGTGCAGAATCCT	5	33	Deletion	0.03	-77	KCDGQEGHD*	KCDGQEGHD*	AAGTGTGATGGGCAAGAAGGGCATGATTGAGTAGAGTGGAAAGGAGGGAGACTGGGGAGAAGG--GAGAGAGGAGGGATGCAATACAGTA---------------------------------------------------------------------------GGGCCTGGCCTAAAGTGGTTGTTCAAGAAATGTGTGTTAGAGAAATCATACATAAACTAGCAATTCTCATTTGGATTCCTGTATCTGAACAACTAACTTTCAGCTTCTTCAGTGGGATAAAGAAGAAAAATGGGGTTTAAAGTACATACTATTCAGTATTAATGTAGAATTTAACAGCTGCCATCCAAGTGCAGAATCCT	AAGTGTGATGGGCAAGAAGGGCATGATTGAGTAGAGTGGAAAGGAGGGAGACTGGGGAGAAGGGAGAGAGAGGAGGGATGCAATACAGTAGGGCCAGGCGCAAGGATCATGCATGCCTTATTCATATTTGTGTTATTCAAGGATTCTACTCTGGGTTCTATTATGGGGCCTGGCCTAAAGTGGTTGTTCAAGAAATGTGTGTTAGAGAAATCATACATAAACTAGCAATTCTCATTTGGATTCCTGTATCTGAACAACTAACTTTCAGCTTCTTCAGTGGGATAAAGAAGAAAAATGGGGTTTAAAGTACATACTATTCAGTATTAATGTAGAATTTAACAGCTGCCATCCAAGTGCAGAATCCT
AAGTGTGATGGGCAAGAAGGGCATGATTGAGTAGAGTGGAAAGGAGGGAGACTGGGGAGAAGG--GAGAGAGGAGGGATGCAATACAGTAGGGCCAG-------------GCATGCCTTATTCATATTTGTGTTATTCAAGGATTCTACTCTGGGTTCTATTATGGGGCCTGGCCTAAAGTGGTTGTTCAAGAAATGTGTGTTAGAGAAATCATACATAAACTAGCAATTCTCATTTGGATTCCTGTATCTGAACAACTAACTTTCAGCTTCTTCAGTGGGATAAAGAAGAAAAATGGGGTTTAAAGTACATACTATTCAGTATTAATGTAGAATTTAACAGCTGCCATCCAAGTGCAGAATCCT	5	34	Deletion	0.03	-15	KCDGQEGHD*	KCDGQEGHD*	AAGTGTGATGGGCAAGAAGGGCATGATTGAGTAGAGTGGAAAGGAGGGAGACTGGGGAGAAGG--GAGAGAGGAGGGATGCAATACAGTAGGGCCAG-------------GCATGCCTTATTCATATTTGTGTTATTCAAGGATTCTACTCTGGGTTCTATTATGGGGCCTGGCCTAAAGTGGTTGTTCAAGAAATGTGTGTTAGAGAAATCATACATAAACTAGCAATTCTCATTTGGATTCCTGTATCTGAACAACTAACTTTCAGCTTCTTCAGTGGGATAAAGAAGAAAAATGGGGTTTAAAGTACATACTATTCAGTATTAATGTAGAATTTAACAGCTGCCATCCAAGTGCAGAATCCT	AAGTGTGATGGGCAAGAAGGGCATGATTGAGTAGAGTGGAAAGGAGGGAGACTGGGGAGAAGGGAGAGAGAGGAGGGATGCAATACAGTAGGGCCAGGCGCAAGGATCATGCATGCCTTATTCATATTTGTGTTATTCAAGGATTCTACTCTGGGTTCTATTATGGGGCCTGGCCTAAAGTGGTTGTTCAAGAAATGTGTGTTAGAGAAATCATACATAAACTAGCAATTCTCATTTGGATTCCTGTATCTGAACAACTAACTTTCAGCTTCTTCAGTGGGATAAAGAAGAAAAATGGGGTTTAAAGTACATACTATTCAGTATTAATGTAGAATTTAACAGCTGCCATCCAAGTGCAGAATCCT
AAGTGTGATGGGCAAGAAGGGCATGATTGAGTAGAGTGGAAAGGAGGGAGACTGGGGAGAAGG--GAGAGAGGAGGGATGCAATACAGTAGGGCCAGGCCagCAAGGATCATGCATGCCTTATTCATATTTGTGTTATTCAAGGATTCTACTCTGGGTTCTATTATGGGGCCTGGCCTAAAGTGGTTGTTCAAGAAATGTGTGTTAGAGAAATCATACATAAACTAGCAATTCTCATTTGGATTCCTGTATCTGAACAACTAACTTTCAGCTTCTTCAGTGGGATAAAGAAGAAAAATGGGGTTTAAAGTACATACTATTCAGTATTAATGTAGAATTTAACAGCTGCCATCCAAGTGCAGAATCCT	5	35	Insertion and Deletion	0.03	0	KCDGQEGHD*	KCDGQEGHD*	AAGTGTGATGGGCAAGAAGGGCATGATTGAGTAGAGTGGAAAGGAGGGAGACTGGGGAGAAGG--GAGAGAGGAGGGATGCAATACAGTAGGGCCAGGCCAGCAAGGATCATGCATGCCTTATTCATATTTGTGTTATTCAAGGATTCTACTCTGGGTTCTATTATGGGGCCTGGCCTAAAGTGGTTGTTCAAGAAATGTGTGTTAGAGAAATCATACATAAACTAGCAATTCTCATTTGGATTCCTGTATCTGAACAACTAACTTTCAGCTTCTTCAGTGGGATAAAGAAGAAAAATGGGGTTTAAAGTACATACTATTCAGTATTAATGTAGAATTTAACAGCTGCCATCCAAGTGCAGAATCCT	AAGTGTGATGGGCAAGAAGGGCATGATTGAGTAGAGTGGAAAGGAGGGAGACTGGGGAGAAGGGAGAGAGAGGAGGGATGCAATACAGTAGGGCCAGGCGCAAGGATCATGCATGCCTTATTCATATTTGTGTTATTCAAGGATTCTACTCTGGGTTCTATTATGGGGCCTGGCCTAAAGTGGTTGTTCAAGAAATGTGTGTTAGAGAAATCATACATAAACTAGCAATTCTCATTTGGATTCCTGTATCTGAACAACTAACTTTCAGCTTCTTCAGTGGGATAAAGAAGAAAAATGGGGTTTAAAGTACATACTATTCAGTATTAATGTAGAATTTAACAGCTGCCATCCAAGTGCAGAATCCT
AAGTGTGATGGGCAAGAAGGGCATGATTGAGTAGAGTGGAAAGGAGGGAGACTGGGGAGAAGGGAGAGAGAGGAGGGATGCAATA----------------------CATGCATGCCTTATTCATATTTGTGTTATTCAAGGATTCTACTCTGGGTTCTATTATGGGGCCTGGCCTAAAGTGGTTGTTCAAGAAATGTGTGTTAGAGAAATCATACATAAACTAGCAATTCTCATTTGGATTCCTGTATCTGAACAACTAACTTTCAGCTTCTTCAGTGGGATAAAGAAGAAAAATGGGGTTTAAAGTACATACTATTCAGTATTAATGTAGAATTTAACAGCTGCCATCCAAGTGCAGAATCCT	5	35	Deletion	0.03	-22	KCDGQEGHD*	KCDGQEGHD*	AAGTGTGATGGGCAAGAAGGGCATGATTGAGTAGAGTGGAAAGGAGGGAGACTGGGGAGAAGGGAGAGAGAGGAGGGATGCAATA----------------------CATGCATGCCTTATTCATATTTGTGTTATTCAAGGATTCTACTCTGGGTTCTATTATGGGGCCTGGCCTAAAGTGGTTGTTCAAGAAATGTGTGTTAGAGAAATCATACATAAACTAGCAATTCTCATTTGGATTCCTGTATCTGAACAACTAACTTTCAGCTTCTTCAGTGGGATAAAGAAGAAAAATGGGGTTTAAAGTACATACTATTCAGTATTAATGTAGAATTTAACAGCTGCCATCCAAGTGCAGAATCCT	AAGTGTGATGGGCAAGAAGGGCATGATTGAGTAGAGTGGAAAGGAGGGAGACTGGGGAGAAGGGAGAGAGAGGAGGGATGCAATACAGTAGGGCCAGGCGCAAGGATCATGCATGCCTTATTCATATTTGTGTTATTCAAGGATTCTACTCTGGGTTCTATTATGGGGCCTGGCCTAAAGTGGTTGTTCAAGAAATGTGTGTTAGAGAAATCATACATAAACTAGCAATTCTCATTTGGATTCCTGTATCTGAACAACTAACTTTCAGCTTCTTCAGTGGGATAAAGAAGAAAAATGGGGTTTAAAGTACATACTATTCAGTATTAATGTAGAATTTAACAGCTGCCATCCAAGTGCAGAATCCT
AAGTGTGATGGGCAAGAAGGGCATGATTGAGTAGAGTGGAAAGGAGGGAGACTGGGGAGAAGGGAGAGAGAGGAGGGATGCAATACAGTA---------GCAAGGATCATGCATGCCTTATTCATATTTGTGTTATTCAAGGATTCTACTCTGGGTTCTATTATGGGGCCTGGCCTAAAGTGGTTGTTCAAGAAATGTGTGTTAGAGAAATCATACATAAACTAGCAATTCTCATTTGGATTCCTGTATCTGAACAACTAACTTTCAGCTTCTTCAGTGGGATAAAGAAGAAAAATGGGGTTTAAAGTACATACTATTCAGTATTAATGTAGAATTTAACAGCTGCCATCCAAGTGCAGAATCCT	5	35	Deletion	0.03	-9	KCDGQEGHD*	KCDGQEGHD*	AAGTGTGATGGGCAAGAAGGGCATGATTGAGTAGAGTGGAAAGGAGGGAGACTGGGGAGAAGGGAGAGAGAGGAGGGATGCAATACAGTA---------GCAAGGATCATGCATGCCTTATTCATATTTGTGTTATTCAAGGATTCTACTCTGGGTTCTATTATGGGGCCTGGCCTAAAGTGGTTGTTCAAGAAATGTGTGTTAGAGAAATCATACATAAACTAGCAATTCTCATTTGGATTCCTGTATCTGAACAACTAACTTTCAGCTTCTTCAGTGGGATAAAGAAGAAAAATGGGGTTTAAAGTACATACTATTCAGTATTAATGTAGAATTTAACAGCTGCCATCCAAGTGCAGAATCCT	AAGTGTGATGGGCAAGAAGGGCATGATTGAGTAGAGTGGAAAGGAGGGAGACTGGGGAGAAGGGAGAGAGAGGAGGGATGCAATACAGTAGGGCCAGGCGCAAGGATCATGCATGCCTTATTCATATTTGTGTTATTCAAGGATTCTACTCTGGGTTCTATTATGGGGCCTGGCCTAAAGTGGTTGTTCAAGAAATGTGTGTTAGAGAAATCATACATAAACTAGCAATTCTCATTTGGATTCCTGTATCTGAACAACTAACTTTCAGCTTCTTCAGTGGGATAAAGAAGAAAAATGGGGTTTAAAGTACATACTATTCAGTATTAATGTAGAATTTAACAGCTGCCATCCAAGTGCAGAATCCT
AAGTGTGATGGGCAAGAAGGGCATGATTGAGTAGAGTGGAAAGGAGGGAGACTGGGGAGAAGGGAGAGAGAGGAGGGATGCAATACAGTAGG-------GCAAGGATCATGCATGCCTTATTCATATTTGTGTTATTCAAGGATTCTACTCTGGGTTCTATTATGGGGCCTGGCCTAAAGTGGTTGTTCAAGAAATGTGTGTTAGAGAAATCATACATAAACTAGCAATTCTCATTTGGATTCCTGTATCTGAACAACTAACTTTCAGCTTCTTCAGTGGGATAAAGAGGAAAAATGGGGTTTAAAGTACATACTATTCAGTATTAATGTAGAATTTAACAGCTGCCATCCAAGTGCAGAATCCT	5	34	Deletion	0.03	-7	KCDGQEGHD*	KCDGQEGHD*	AAGTGTGATGGGCAAGAAGGGCATGATTGAGTAGAGTGGAAAGGAGGGAGACTGGGGAGAAGGGAGAGAGAGGAGGGATGCAATACAGTAGG-------GCAAGGATCATGCATGCCTTATTCATATTTGTGTTATTCAAGGATTCTACTCTGGGTTCTATTATGGGGCCTGGCCTAAAGTGGTTGTTCAAGAAATGTGTGTTAGAGAAATCATACATAAACTAGCAATTCTCATTTGGATTCCTGTATCTGAACAACTAACTTTCAGCTTCTTCAGTGGGATAAAGAGGAAAAATGGGGTTTAAAGTACATACTATTCAGTATTAATGTAGAATTTAACAGCTGCCATCCAAGTGCAGAATCCT	AAGTGTGATGGGCAAGAAGGGCATGATTGAGTAGAGTGGAAAGGAGGGAGACTGGGGAGAAGGGAGAGAGAGGAGGGATGCAATACAGTAGGGCCAGGCGCAAGGATCATGCATGCCTTATTCATATTTGTGTTATTCAAGGATTCTACTCTGGGTTCTATTATGGGGCCTGGCCTAAAGTGGTTGTTCAAGAAATGTGTGTTAGAGAAATCATACATAAACTAGCAATTCTCATTTGGATTCCTGTATCTGAACAACTAACTTTCAGCTTCTTCAGTGGGATAAAGAAGAAAAATGGGGTTTAAAGTACATACTATTCAGTATTAATGTAGAATTTAACAGCTGCCATCCAAGTGCAGAATCCT
AAGTGTGATGGGCAAGAAGGGCATGATTGAGTAGAGTGGAAAGGAGGGAGACTGGGGAGAAGGGAGAGAGAGGAGGGATGCAATACAGTAGGGCC-------AGGATCATGCACGCCTTATTCATATTTGTGTTATTCAAGGATTCTACTCTGGGTTCTATTATGGGGCCTGGCCTAAAGTGGTTGTTCAAGAAATGTGTGTTAGAGAAATCATACATAAACTAGCAATTCTCATTTGGATTCCTGTATCTGAACAACTAACTTTCAGCTTCTTCAGTGGGATAAAGAAGAAAAATGGGGTTTAAAGTACATACTATTCAGTATTAATGTAGAATTTAACAGCTGCCATCCAAGTGCAGAATCCT	5	35	Deletion	0.03	-7	KCDGQEGHD*	KCDGQEGHD*	AAGTGTGATGGGCAAGAAGGGCATGATTGAGTAGAGTGGAAAGGAGGGAGACTGGGGAGAAGGGAGAGAGAGGAGGGATGCAATACAGTAGGGCC-------AGGATCATGCACGCCTTATTCATATTTGTGTTATTCAAGGATTCTACTCTGGGTTCTATTATGGGGCCTGGCCTAAAGTGGTTGTTCAAGAAATGTGTGTTAGAGAAATCATACATAAACTAGCAATTCTCATTTGGATTCCTGTATCTGAACAACTAACTTTCAGCTTCTTCAGTGGGATAAAGAAGAAAAATGGGGTTTAAAGTACATACTATTCAGTATTAATGTAGAATTTAACAGCTGCCATCCAAGTGCAGAATCCT	AAGTGTGATGGGCAAGAAGGGCATGATTGAGTAGAGTGGAAAGGAGGGAGACTGGGGAGAAGGGAGAGAGAGGAGGGATGCAATACAGTAGGGCCAGGCGCAAGGATCATGCATGCCTTATTCATATTTGTGTTATTCAAGGATTCTACTCTGGGTTCTATTATGGGGCCTGGCCTAAAGTGGTTGTTCAAGAAATGTGTGTTAGAGAAATCATACATAAACTAGCAATTCTCATTTGGATTCCTGTATCTGAACAACTAACTTTCAGCTTCTTCAGTGGGATAAAGAAGAAAAATGGGGTTTAAAGTACATACTATTCAGTATTAATGTAGAATTTAACAGCTGCCATCCAAGTGCAGAATCCT
AAGTGTGATGGGCAAGAAGGGCATGATTGAGTAGAGTGGAAAGGAGGGAGACTGGGGAGAAGGGAGAGAGAGGAGGGATGCAATACAGTAGGGCC-------AGGATCATGCATGCCTTATTCATATTTGTGTTATTCAAGGATTCTACTCTGGGTTCTATTATGGGGCCTGGCCTAAAGTGGTTGTTCAAGAAATGTGTGTTAGAGAAATCATACATAAACTAGCAATTCTCATTTGGATTCCTGTACCTGAACAACTAACTTTCAGCTTCTTCAGTGGGATAAAGAAGAAAAATGGGGTTTAAAGTACATACTATTCAGTATTAATGTAGAATTTAACAGCTGCCATCCAAGTGCAGAATCCT	5	34	Deletion	0.03	-7	KCDGQEGHD*	KCDGQEGHD*	AAGTGTGATGGGCAAGAAGGGCATGATTGAGTAGAGTGGAAAGGAGGGAGACTGGGGAGAAGGGAGAGAGAGGAGGGATGCAATACAGTAGGGCC-------AGGATCATGCATGCCTTATTCATATTTGTGTTATTCAAGGATTCTACTCTGGGTTCTATTATGGGGCCTGGCCTAAAGTGGTTGTTCAAGAAATGTGTGTTAGAGAAATCATACATAAACTAGCAATTCTCATTTGGATTCCTGTACCTGAACAACTAACTTTCAGCTTCTTCAGTGGGATAAAGAAGAAAAATGGGGTTTAAAGTACATACTATTCAGTATTAATGTAGAATTTAACAGCTGCCATCCAAGTGCAGAATCCT	AAGTGTGATGGGCAAGAAGGGCATGATTGAGTAGAGTGGAAAGGAGGGAGACTGGGGAGAAGGGAGAGAGAGGAGGGATGCAATACAGTAGGGCCAGGCGCAAGGATCATGCATGCCTTATTCATATTTGTGTTATTCAAGGATTCTACTCTGGGTTCTATTATGGGGCCTGGCCTAAAGTGGTTGTTCAAGAAATGTGTGTTAGAGAAATCATACATAAACTAGCAATTCTCATTTGGATTCCTGTATCTGAACAACTAACTTTCAGCTTCTTCAGTGGGATAAAGAAGAAAAATGGGGTTTAAAGTACATACTATTCAGTATTAATGTAGAATTTAACAGCTGCCATCCAAGTGCAGAATCCT
AAGTGTGATGGGCAAGAAGGGCATGATTGAGTAGAGTGGAAAGGAGGGAGACTGGGGAGAAGGGAGAGAGAGGAGGGATGCAATACAGTAGGGCC-------AGGATCATGCATGCCTTATTCATATTTGTGTTATTCAAGGATTCTACTCTGGGTTCTATTATGGGGCCTGGCCTAAAGTGGTTGTTCAAGGAATGTGTGTTAGAGAAATCATACATAAACTAGCAATTCTCATTTGGATTCCTGTATCTGAACAACTAACTTTCAGCTTCTTCAGTGGGATAAAGAAGAAAAATGGGGTTTAAAGTACATACTATTCAGTATTAATGTAGAATTTAACAGCTGCCATCCAAGTGCAGAATCCT	5	34	Deletion	0.03	-7	KCDGQEGHD*	KCDGQEGHD*	AAGTGTGATGGGCAAGAAGGGCATGATTGAGTAGAGTGGAAAGGAGGGAGACTGGGGAGAAGGGAGAGAGAGGAGGGATGCAATACAGTAGGGCC-------AGGATCATGCATGCCTTATTCATATTTGTGTTATTCAAGGATTCTACTCTGGGTTCTATTATGGGGCCTGGCCTAAAGTGGTTGTTCAAGGAATGTGTGTTAGAGAAATCATACATAAACTAGCAATTCTCATTTGGATTCCTGTATCTGAACAACTAACTTTCAGCTTCTTCAGTGGGATAAAGAAGAAAAATGGGGTTTAAAGTACATACTATTCAGTATTAATGTAGAATTTAACAGCTGCCATCCAAGTGCAGAATCCT	AAGTGTGATGGGCAAGAAGGGCATGATTGAGTAGAGTGGAAAGGAGGGAGACTGGGGAGAAGGGAGAGAGAGGAGGGATGCAATACAGTAGGGCCAGGCGCAAGGATCATGCATGCCTTATTCATATTTGTGTTATTCAAGGATTCTACTCTGGGTTCTATTATGGGGCCTGGCCTAAAGTGGTTGTTCAAGAAATGTGTGTTAGAGAAATCATACATAAACTAGCAATTCTCATTTGGATTCCTGTATCTGAACAACTAACTTTCAGCTTCTTCAGTGGGATAAAGAAGAAAAATGGGGTTTAAAGTACATACTATTCAGTATTAATGTAGAATTTAACAGCTGCCATCCAAGTGCAGAATCCT
AAGTGTGATGGGCAAGAAGGGCATGATTGAGTAGAGTGGAAAGGAGGGAGACTGGGGAGAAGGGAGAGAGAGGAGGGATGCAATACAGTAGGGCCA-------------------------------------------------------------------------------------GGTTGTTCAAGAAATGTGTGTTAGAGAAATCATACATAAACTAGCAATTCTCATTTGGATTCCTGTATCTGAACAACTAACTTTCAGCTTCTTCAGTGGGATAAAGAAGAAAAATGGGGTTTAAAGTACATACTATTCAGTATTAATGTAGAATTTAACAGCTGCCATCCAAGTGCAGAATCCT	5	33	Deletion	0.03	-85	KCDGQEGHD*	KCDGQEGHD*	AAGTGTGATGGGCAAGAAGGGCATGATTGAGTAGAGTGGAAAGGAGGGAGACTGGGGAGAAGGGAGAGAGAGGAGGGATGCAATACAGTAGGGCCA-------------------------------------------------------------------------------------GGTTGTTCAAGAAATGTGTGTTAGAGAAATCATACATAAACTAGCAATTCTCATTTGGATTCCTGTATCTGAACAACTAACTTTCAGCTTCTTCAGTGGGATAAAGAAGAAAAATGGGGTTTAAAGTACATACTATTCAGTATTAATGTAGAATTTAACAGCTGCCATCCAAGTGCAGAATCCT	AAGTGTGATGGGCAAGAAGGGCATGATTGAGTAGAGTGGAAAGGAGGGAGACTGGGGAGAAGGGAGAGAGAGGAGGGATGCAATACAGTAGGGCCAGGCGCAAGGATCATGCATGCCTTATTCATATTTGTGTTATTCAAGGATTCTACTCTGGGTTCTATTATGGGGCCTGGCCTAAAGTGGTTGTTCAAGAAATGTGTGTTAGAGAAATCATACATAAACTAGCAATTCTCATTTGGATTCCTGTATCTGAACAACTAACTTTCAGCTTCTTCAGTGGGATAAAGAAGAAAAATGGGGTTTAAAGTACATACTATTCAGTATTAATGTAGAATTTAACAGCTGCCATCCAAGTGCAGAATCCT
AAGTGTGATGGGCAAGAAGGGCATGATTGAGTAGAGTGGAAAGGAGGGAGACTGGGGAGAAGGGAGAGAGAGGAGGGATGCAATACAGTAGGGCCA-GCGCAAGGATCATGCATGCCTTATTCATATTTGTGTTATTCAAGGATTCTACTCTGGGTTCTATTATGGGGCCTGGCCTAAAGTGGTTGTTCAAGAAATGTGTGTTAGAGAAATCATACATAAACTAGCAATTCTCATTTGGATTCCTGTATCTGAACAACTAACTTTCAGCTTCTTCAGTGGGATAAAGAAGAAAAATGGGGTTTAAAGTACATACTATTCAGTATTAATGTAGAATTTAACAGCTGCCATCCAAGTGCAGAATCCT	5	34	Deletion	0.03	-1	KCDGQEGHD*	KCDGQEGHD*	AAGTGTGATGGGCAAGAAGGGCATGATTGAGTAGAGTGGAAAGGAGGGAGACTGGGGAGAAGGGAGAGAGAGGAGGGATGCAATACAGTAGGGCCA-GCGCAAGGATCATGCATGCCTTATTCATATTTGTGTTATTCAAGGATTCTACTCTGGGTTCTATTATGGGGCCTGGCCTAAAGTGGTTGTTCAAGAAATGTGTGTTAGAGAAATCATACATAAACTAGCAATTCTCATTTGGATTCCTGTATCTGAACAACTAACTTTCAGCTTCTTCAGTGGGATAAAGAAGAAAAATGGGGTTTAAAGTACATACTATTCAGTATTAATGTAGAATTTAACAGCTGCCATCCAAGTGCAGAATCCT	AAGTGTGATGGGCAAGAAGGGCATGATTGAGTAGAGTGGAAAGGAGGGAGACTGGGGAGAAGGGAGAGAGAGGAGGGATGCAATACAGTAGGGCCAGGCGCAAGGATCATGCATGCCTTATTCATATTTGTGTTATTCAAGGATTCTACTCTGGGTTCTATTATGGGGCCTGGCCTAAAGTGGTTGTTCAAGAAATGTGTGTTAGAGAAATCATACATAAACTAGCAATTCTCATTTGGATTCCTGTATCTGAACAACTAACTTTCAGCTTCTTCAGTGGGATAAAGAAGAAAAATGGGGTTTAAAGTACATACTATTCAGTATTAATGTAGAATTTAACAGCTGCCATCCAAGTGCAGAATCCT
AAGTGTGATGGGCAAGAAGGGCATGATTGAGTAGAGTGGAAAGGAGGGAGACTGGGGAGAAGGGAGAGAGAGGAGGGATGCAATACAGTAGGGCCAG--GCAAGGATCATGCACGCCTTATTCATATTTGTGTTATTCAAGGATTCTACTCTGGGTTCTATTATGGGGCCTGGCCTAAAGTGGTTGTTCAAGAAATGTGTGTTAGAGAAATCATACATAAACTAGCAATTCTCATTTGGATTCCTGTATCTGAACAACTAACTTTCAGCTTCTTCAGTGGGATAAAGAAGAAAAATGGGGTTTAAAGTACATACTATTCAGTATTAATGTAGAATTTAACAGCTGCCATCCAAGTGCAGAATCCT	5	35	Deletion	0.03	-2	KCDGQEGHD*	KCDGQEGHD*	AAGTGTGATGGGCAAGAAGGGCATGATTGAGTAGAGTGGAAAGGAGGGAGACTGGGGAGAAGGGAGAGAGAGGAGGGATGCAATACAGTAGGGCCAG--GCAAGGATCATGCACGCCTTATTCATATTTGTGTTATTCAAGGATTCTACTCTGGGTTCTATTATGGGGCCTGGCCTAAAGTGGTTGTTCAAGAAATGTGTGTTAGAGAAATCATACATAAACTAGCAATTCTCATTTGGATTCCTGTATCTGAACAACTAACTTTCAGCTTCTTCAGTGGGATAAAGAAGAAAAATGGGGTTTAAAGTACATACTATTCAGTATTAATGTAGAATTTAACAGCTGCCATCCAAGTGCAGAATCCT	AAGTGTGATGGGCAAGAAGGGCATGATTGAGTAGAGTGGAAAGGAGGGAGACTGGGGAGAAGGGAGAGAGAGGAGGGATGCAATACAGTAGGGCCAGGCGCAAGGATCATGCATGCCTTATTCATATTTGTGTTATTCAAGGATTCTACTCTGGGTTCTATTATGGGGCCTGGCCTAAAGTGGTTGTTCAAGAAATGTGTGTTAGAGAAATCATACATAAACTAGCAATTCTCATTTGGATTCCTGTATCTGAACAACTAACTTTCAGCTTCTTCAGTGGGATAAAGAAGAAAAATGGGGTTTAAAGTACATACTATTCAGTATTAATGTAGAATTTAACAGCTGCCATCCAAGTGCAGAATCCT
AAGTGTGATGGGCAAGAAGGGCATGATTGAGTAGAGTGGAAAGGAGGGAGACTGGGGAGAAGGGAGAGAGAGGAGGGATGCAATACAGTAGGGCCAG--GCAAGGATCATGCATGCCTTATTCATATCTGTGTTATTCAAGGATTCTACTCTGGGTTCTATTATGGGGCCTGGCCTAAAGTGGTTGTTCAAGAAATGTGTGTTAGAGAAATCATACATAAACTAGCAATTCTCATTTGGATTCCTGTATCTGAACAACTAACTTTCAGCTTCTTCAGTGGGATAAAGAAGAAAAATGGGGTTTAAAGTACATACTATTCAGTATTAATGTAGAATTTAACAGCTGCCATCCAAGTGCAGAATCCT	5	34	Deletion	0.03	-2	KCDGQEGHD*	KCDGQEGHD*	AAGTGTGATGGGCAAGAAGGGCATGATTGAGTAGAGTGGAAAGGAGGGAGACTGGGGAGAAGGGAGAGAGAGGAGGGATGCAATACAGTAGGGCCAG--GCAAGGATCATGCATGCCTTATTCATATCTGTGTTATTCAAGGATTCTACTCTGGGTTCTATTATGGGGCCTGGCCTAAAGTGGTTGTTCAAGAAATGTGTGTTAGAGAAATCATACATAAACTAGCAATTCTCATTTGGATTCCTGTATCTGAACAACTAACTTTCAGCTTCTTCAGTGGGATAAAGAAGAAAAATGGGGTTTAAAGTACATACTATTCAGTATTAATGTAGAATTTAACAGCTGCCATCCAAGTGCAGAATCCT	AAGTGTGATGGGCAAGAAGGGCATGATTGAGTAGAGTGGAAAGGAGGGAGACTGGGGAGAAGGGAGAGAGAGGAGGGATGCAATACAGTAGGGCCAGGCGCAAGGATCATGCATGCCTTATTCATATTTGTGTTATTCAAGGATTCTACTCTGGGTTCTATTATGGGGCCTGGCCTAAAGTGGTTGTTCAAGAAATGTGTGTTAGAGAAATCATACATAAACTAGCAATTCTCATTTGGATTCCTGTATCTGAACAACTAACTTTCAGCTTCTTCAGTGGGATAAAGAAGAAAAATGGGGTTTAAAGTACATACTATTCAGTATTAATGTAGAATTTAACAGCTGCCATCCAAGTGCAGAATCCT
AAGTGTGATGGGCAAGAAGGGCATGATTGAGTAGAGTGGAAAGGAGGGAGACTGGGGAGAAGGGAGAGAGAGGAGGGATGCAATACAGTAGGGCCAG--GCAAGGATCATGCATGCCTTATTCATATTTGTGTTATTCAAGGATTCTACTCTGGGTTCTATTATGGGGCCTGGCCTAAAGTGGTTGTTCAAGAAATGTGTGTTAGAGAAATCATACATAAACTAGCAATTCTCATTTGGATTCCTGTATCCGAACAACTAACTTTCAGCTTCTTCAGTGGGATAAAGAAGAAAAATGGGGTTTAAAGTACATACTATTCAGTATTAATGTAGAATTTAACAGCTGCCATCCAAGTGCAGAATCCT	5	34	Deletion	0.03	-2	KCDGQEGHD*	KCDGQEGHD*	AAGTGTGATGGGCAAGAAGGGCATGATTGAGTAGAGTGGAAAGGAGGGAGACTGGGGAGAAGGGAGAGAGAGGAGGGATGCAATACAGTAGGGCCAG--GCAAGGATCATGCATGCCTTATTCATATTTGTGTTATTCAAGGATTCTACTCTGGGTTCTATTATGGGGCCTGGCCTAAAGTGGTTGTTCAAGAAATGTGTGTTAGAGAAATCATACATAAACTAGCAATTCTCATTTGGATTCCTGTATCCGAACAACTAACTTTCAGCTTCTTCAGTGGGATAAAGAAGAAAAATGGGGTTTAAAGTACATACTATTCAGTATTAATGTAGAATTTAACAGCTGCCATCCAAGTGCAGAATCCT	AAGTGTGATGGGCAAGAAGGGCATGATTGAGTAGAGTGGAAAGGAGGGAGACTGGGGAGAAGGGAGAGAGAGGAGGGATGCAATACAGTAGGGCCAGGCGCAAGGATCATGCATGCCTTATTCATATTTGTGTTATTCAAGGATTCTACTCTGGGTTCTATTATGGGGCCTGGCCTAAAGTGGTTGTTCAAGAAATGTGTGTTAGAGAAATCATACATAAACTAGCAATTCTCATTTGGATTCCTGTATCTGAACAACTAACTTTCAGCTTCTTCAGTGGGATAAAGAAGAAAAATGGGGTTTAAAGTACATACTATTCAGTATTAATGTAGAATTTAACAGCTGCCATCCAAGTGCAGAATCCT
AAGTGTGATGGGCAAGAAGGGCATGATTGAGTAGAGTGGAAAGGAGGGAGACTGGGGAGAAGGGAGAGAGAGGAGGGATGCAATACAGTAGGGCCAG--GCAAGGATCATGCATGCCTTATTCATATTTGTGTTATTCAAGGATTCTACTCTGGGTTCTATTATGGGGCCTGGCCTAAAGTGGTTGTTCAAGAAATGTGTGTTAGAGAAATCATACATAAACTAGCAATTCTCATTTGGATTCCTGTATCTGAACAACTAACTTTCAGCTTCTTCAGTGGGATAAAGAAGAAAAATGGGGTTTAAAGTACATACTATTCAGTATTAATGTAGAGTTTAACAGCTGCCATCCAAGTGCAGAATCCT	5	34	Deletion	0.03	-2	KCDGQEGHD*	KCDGQEGHD*	AAGTGTGATGGGCAAGAAGGGCATGATTGAGTAGAGTGGAAAGGAGGGAGACTGGGGAGAAGGGAGAGAGAGGAGGGATGCAATACAGTAGGGCCAG--GCAAGGATCATGCATGCCTTATTCATATTTGTGTTATTCAAGGATTCTACTCTGGGTTCTATTATGGGGCCTGGCCTAAAGTGGTTGTTCAAGAAATGTGTGTTAGAGAAATCATACATAAACTAGCAATTCTCATTTGGATTCCTGTATCTGAACAACTAACTTTCAGCTTCTTCAGTGGGATAAAGAAGAAAAATGGGGTTTAAAGTACATACTATTCAGTATTAATGTAGAGTTTAACAGCTGCCATCCAAGTGCAGAATCCT	AAGTGTGATGGGCAAGAAGGGCATGATTGAGTAGAGTGGAAAGGAGGGAGACTGGGGAGAAGGGAGAGAGAGGAGGGATGCAATACAGTAGGGCCAGGCGCAAGGATCATGCATGCCTTATTCATATTTGTGTTATTCAAGGATTCTACTCTGGGTTCTATTATGGGGCCTGGCCTAAAGTGGTTGTTCAAGAAATGTGTGTTAGAGAAATCATACATAAACTAGCAATTCTCATTTGGATTCCTGTATCTGAACAACTAACTTTCAGCTTCTTCAGTGGGATAAAGAAGAAAAATGGGGTTTAAAGTACATACTATTCAGTATTAATGTAGAATTTAACAGCTGCCATCCAAGTGCAGAATCCT
AAGTGTGATGGGCAAGAAGGGCATGATTGAGTAGAGTGGAAAGGAGGGAGACTGGGGAGAAGGGAGAGAGAGGAGGGATGCAATACAGTAGGGCCAG--GCAAGGATCATGCATGCCTTATTCATATTTGTGTTATTCAAGGATTCTACTCTGGGTTCTATTATGGGGCCTGGCCTAAAGTGGTTGTTCAAGAAATGTGTGTTAGAGAAATCATACATAAACTAGCAATTCTCATTTGGATTCCTGTATCTGAGCAACTAACTTTCAGCTTCTTCAGTGGGATAAAGAAGAAAAATGGGGTTTAAAGTACATACTATTCAGTATTAATGTAGAATTTAACAGCTGCCATCCAAGTGCAGAATCCT	5	35	Deletion	0.03	-2	KCDGQEGHD*	KCDGQEGHD*	AAGTGTGATGGGCAAGAAGGGCATGATTGAGTAGAGTGGAAAGGAGGGAGACTGGGGAGAAGGGAGAGAGAGGAGGGATGCAATACAGTAGGGCCAG--GCAAGGATCATGCATGCCTTATTCATATTTGTGTTATTCAAGGATTCTACTCTGGGTTCTATTATGGGGCCTGGCCTAAAGTGGTTGTTCAAGAAATGTGTGTTAGAGAAATCATACATAAACTAGCAATTCTCATTTGGATTCCTGTATCTGAGCAACTAACTTTCAGCTTCTTCAGTGGGATAAAGAAGAAAAATGGGGTTTAAAGTACATACTATTCAGTATTAATGTAGAATTTAACAGCTGCCATCCAAGTGCAGAATCCT	AAGTGTGATGGGCAAGAAGGGCATGATTGAGTAGAGTGGAAAGGAGGGAGACTGGGGAGAAGGGAGAGAGAGGAGGGATGCAATACAGTAGGGCCAGGCGCAAGGATCATGCATGCCTTATTCATATTTGTGTTATTCAAGGATTCTACTCTGGGTTCTATTATGGGGCCTGGCCTAAAGTGGTTGTTCAAGAAATGTGTGTTAGAGAAATCATACATAAACTAGCAATTCTCATTTGGATTCCTGTATCTGAACAACTAACTTTCAGCTTCTTCAGTGGGATAAAGAAGAAAAATGGGGTTTAAAGTACATACTATTCAGTATTAATGTAGAATTTAACAGCTGCCATCCAAGTGCAGAATCCT
AAGTGTGATGGGCAAGAAGGGCATGATTGAGTAGAGTGGAAAGGAGGGAGACTGGGGAGAAGGGAGAGAGAGGAGGGATGCAATACAGTAGGGCCAG--GCAAGGATCATGCATGCCTTATTCATATTTGTGTTATTCAAGGATTCTACTCTGGGTTCTATTATGGGGCCTGGCCTAAAGTGGTTGTTCAAGAAATGTGTGTTAGAGAAATCATACATAAACTGGCAATTCTCATTTGGATTCCTGTATCTGAACAACTAACTTTCAGCTTCTTCAGTGGGATAAAGAAGAAAAATGGGGTTTAAAGTACATACTATTCAGTATTAATGTAGAATTTAACAGCTGCCATCCAAGTGCAGAATCCT	5	34	Deletion	0.03	-2	KCDGQEGHD*	KCDGQEGHD*	AAGTGTGATGGGCAAGAAGGGCATGATTGAGTAGAGTGGAAAGGAGGGAGACTGGGGAGAAGGGAGAGAGAGGAGGGATGCAATACAGTAGGGCCAG--GCAAGGATCATGCATGCCTTATTCATATTTGTGTTATTCAAGGATTCTACTCTGGGTTCTATTATGGGGCCTGGCCTAAAGTGGTTGTTCAAGAAATGTGTGTTAGAGAAATCATACATAAACTGGCAATTCTCATTTGGATTCCTGTATCTGAACAACTAACTTTCAGCTTCTTCAGTGGGATAAAGAAGAAAAATGGGGTTTAAAGTACATACTATTCAGTATTAATGTAGAATTTAACAGCTGCCATCCAAGTGCAGAATCCT	AAGTGTGATGGGCAAGAAGGGCATGATTGAGTAGAGTGGAAAGGAGGGAGACTGGGGAGAAGGGAGAGAGAGGAGGGATGCAATACAGTAGGGCCAGGCGCAAGGATCATGCATGCCTTATTCATATTTGTGTTATTCAAGGATTCTACTCTGGGTTCTATTATGGGGCCTGGCCTAAAGTGGTTGTTCAAGAAATGTGTGTTAGAGAAATCATACATAAACTAGCAATTCTCATTTGGATTCCTGTATCTGAACAACTAACTTTCAGCTTCTTCAGTGGGATAAAGAAGAAAAATGGGGTTTAAAGTACATACTATTCAGTATTAATGTAGAATTTAACAGCTGCCATCCAAGTGCAGAATCCT
AAGTGTGATGGGCAAGAAGGGCATGATTGAGTAGAGTGGAAAGGAGGGAGACTGGGGAGAAGGGAGAGAGAGGAGGGATGCAATACAGTAGGGCCAG--GCAAGGATCATGCATGCCTTATTCATATTTGTGTTATTCAAGGATTCTACTCTGGGTTCTATTATGGGGCCTGGCCTAAAGTGGTTGTTCAAGAAATGTGTGTTAGGGAAATCATACATAAACTAGCAATTCTCATTTGGATTCCTGTATCTGAACAACTAACTTTCAGCTTCTTCAGTGGGATAAAGAAGAAAAATGGGGTTTAAAGTACATACTATTCAGTATTAATGTAGAATTTAACAGCTGCCATCCAAGTGCAGAATCCT	5	35	Deletion	0.03	-2	KCDGQEGHD*	KCDGQEGHD*	AAGTGTGATGGGCAAGAAGGGCATGATTGAGTAGAGTGGAAAGGAGGGAGACTGGGGAGAAGGGAGAGAGAGGAGGGATGCAATACAGTAGGGCCAG--GCAAGGATCATGCATGCCTTATTCATATTTGTGTTATTCAAGGATTCTACTCTGGGTTCTATTATGGGGCCTGGCCTAAAGTGGTTGTTCAAGAAATGTGTGTTAGGGAAATCATACATAAACTAGCAATTCTCATTTGGATTCCTGTATCTGAACAACTAACTTTCAGCTTCTTCAGTGGGATAAAGAAGAAAAATGGGGTTTAAAGTACATACTATTCAGTATTAATGTAGAATTTAACAGCTGCCATCCAAGTGCAGAATCCT	AAGTGTGATGGGCAAGAAGGGCATGATTGAGTAGAGTGGAAAGGAGGGAGACTGGGGAGAAGGGAGAGAGAGGAGGGATGCAATACAGTAGGGCCAGGCGCAAGGATCATGCATGCCTTATTCATATTTGTGTTATTCAAGGATTCTACTCTGGGTTCTATTATGGGGCCTGGCCTAAAGTGGTTGTTCAAGAAATGTGTGTTAGAGAAATCATACATAAACTAGCAATTCTCATTTGGATTCCTGTATCTGAACAACTAACTTTCAGCTTCTTCAGTGGGATAAAGAAGAAAAATGGGGTTTAAAGTACATACTATTCAGTATTAATGTAGAATTTAACAGCTGCCATCCAAGTGCAGAATCCT
AAGTGTGATGGGCAAGAAGGGCATGATTGAGTAGAGTGGAAAGGAGGGAGACTGGGGAGAAGGGAGAGAGAGGAGGGATGCAATACAGTAGGGCCAG--GCAGGGATCATGCATGCCTTATTCATATTTGTGTTATTCAAGGATTCTACTCTGGGTTCTATTATGGGGCCTGGCCTAAAGTGGTTGTTCAAGAAATGTGTGTTAGAGAAATCATACATAAACTAGCAATTCTCATTTGGATTCCTGTATCTGAACAACTAACTTTCAGCTTCTTCAGTGGGATAAAGAAGAAAAATGGGGTTTAAAGTACATACTATTCAGTATTAATGTAGAATTTAACAGCTGCCATCCAAGTGCAGAATCCT	5	34	Deletion	0.03	-2	KCDGQEGHD*	KCDGQEGHD*	AAGTGTGATGGGCAAGAAGGGCATGATTGAGTAGAGTGGAAAGGAGGGAGACTGGGGAGAAGGGAGAGAGAGGAGGGATGCAATACAGTAGGGCCAG--GCAGGGATCATGCATGCCTTATTCATATTTGTGTTATTCAAGGATTCTACTCTGGGTTCTATTATGGGGCCTGGCCTAAAGTGGTTGTTCAAGAAATGTGTGTTAGAGAAATCATACATAAACTAGCAATTCTCATTTGGATTCCTGTATCTGAACAACTAACTTTCAGCTTCTTCAGTGGGATAAAGAAGAAAAATGGGGTTTAAAGTACATACTATTCAGTATTAATGTAGAATTTAACAGCTGCCATCCAAGTGCAGAATCCT	AAGTGTGATGGGCAAGAAGGGCATGATTGAGTAGAGTGGAAAGGAGGGAGACTGGGGAGAAGGGAGAGAGAGGAGGGATGCAATACAGTAGGGCCAGGCGCAAGGATCATGCATGCCTTATTCATATTTGTGTTATTCAAGGATTCTACTCTGGGTTCTATTATGGGGCCTGGCCTAAAGTGGTTGTTCAAGAAATGTGTGTTAGAGAAATCATACATAAACTAGCAATTCTCATTTGGATTCCTGTATCTGAACAACTAACTTTCAGCTTCTTCAGTGGGATAAAGAAGAAAAATGGGGTTTAAAGTACATACTATTCAGTATTAATGTAGAATTTAACAGCTGCCATCCAAGTGCAGAATCCT
AAGTGTGATGGGCAAGAAGGGCATGATTGAGTAGAGTGGAAAGGAGGGAGACTGGGGAGAAGGGAGAGAGAGGAGGGATGCAATACAGTAGGGCCAGGC---AGGATCATGCATGCCTTATTCATATTTGTGTTATTCAAGGATTCTACTCTGGGTTCTATTATGGGGCCTGGCCTAAAGTGGTTGTTCAAGAAATGTGTGTTAGAGAAATCATACATAAACTAGCAATTCTCATTTGGATTCCTGTATCTGAACAACTAACTTTCAGCTTCTTCAGTGGGATAAAGAAGAAAAATGGGGTTTAAAGTACATACTATTCAGTATTAATGTAGAATTTAACAGCTGCCATCCAAGTGCAGAATCCT	5	35	Deletion	0.03	-3	KCDGQEGHD*	KCDGQEGHD*	AAGTGTGATGGGCAAGAAGGGCATGATTGAGTAGAGTGGAAAGGAGGGAGACTGGGGAGAAGGGAGAGAGAGGAGGGATGCAATACAGTAGGGCCAGGC---AGGATCATGCATGCCTTATTCATATTTGTGTTATTCAAGGATTCTACTCTGGGTTCTATTATGGGGCCTGGCCTAAAGTGGTTGTTCAAGAAATGTGTGTTAGAGAAATCATACATAAACTAGCAATTCTCATTTGGATTCCTGTATCTGAACAACTAACTTTCAGCTTCTTCAGTGGGATAAAGAAGAAAAATGGGGTTTAAAGTACATACTATTCAGTATTAATGTAGAATTTAACAGCTGCCATCCAAGTGCAGAATCCT	AAGTGTGATGGGCAAGAAGGGCATGATTGAGTAGAGTGGAAAGGAGGGAGACTGGGGAGAAGGGAGAGAGAGGAGGGATGCAATACAGTAGGGCCAGGCGCAAGGATCATGCATGCCTTATTCATATTTGTGTTATTCAAGGATTCTACTCTGGGTTCTATTATGGGGCCTGGCCTAAAGTGGTTGTTCAAGAAATGTGTGTTAGAGAAATCATACATAAACTAGCAATTCTCATTTGGATTCCTGTATCTGAACAACTAACTTTCAGCTTCTTCAGTGGGATAAAGAAGAAAAATGGGGTTTAAAGTACATACTATTCAGTATTAATGTAGAATTTAACAGCTGCCATCCAAGTGCAGAATCCT
AAGTGTGATGGGCAAGAAGGGCATGATTGAGTAGAGTGGAAAGGAGGGAGACTGGGGAGAAGGGAGAGAGAGGAGGGATGCAATACAGTAGGGCCAGGCACAAGGATCATGCATGCCTTATTCATATTTGTGTTATTCAAGGATTCTACTCTGGGTTCTATTATGGGGCCTGGCCTAAAGTGGTTGTTCAAGAAATGTGTGTTAGAGAAATCATACATAAACTAGCAATTCTCATTTGGATTCCTGTATCTGAACAACTAACTTTCAGCTTCTTCAGTGGGATAAAGAAGAAAAATGGGGTTTAAAGTACATACTATTCAGTATTAATGTAGAATTTAACAGCTGCCATCCAAGTGCAGAATCCT	5	34	1 Base Change	0.03	0	KCDGQEGHD*	KCDGQEGHD*	AAGTGTGATGGGCAAGAAGGGCATGATTGAGTAGAGTGGAAAGGAGGGAGACTGGGGAGAAGGGAGAGAGAGGAGGGATGCAATACAGTAGGGCCAGGCACAAGGATCATGCATGCCTTATTCATATTTGTGTTATTCAAGGATTCTACTCTGGGTTCTATTATGGGGCCTGGCCTAAAGTGGTTGTTCAAGAAATGTGTGTTAGAGAAATCATACATAAACTAGCAATTCTCATTTGGATTCCTGTATCTGAACAACTAACTTTCAGCTTCTTCAGTGGGATAAAGAAGAAAAATGGGGTTTAAAGTACATACTATTCAGTATTAATGTAGAATTTAACAGCTGCCATCCAAGTGCAGAATCCT	AAGTGTGATGGGCAAGAAGGGCATGATTGAGTAGAGTGGAAAGGAGGGAGACTGGGGAGAAGGGAGAGAGAGGAGGGATGCAATACAGTAGGGCCAGGCGCAAGGATCATGCATGCCTTATTCATATTTGTGTTATTCAAGGATTCTACTCTGGGTTCTATTATGGGGCCTGGCCTAAAGTGGTTGTTCAAGAAATGTGTGTTAGAGAAATCATACATAAACTAGCAATTCTCATTTGGATTCCTGTATCTGAACAACTAACTTTCAGCTTCTTCAGTGGGATAAAGAAGAAAAATGGGGTTTAAAGTACATACTATTCAGTATTAATGTAGAATTTAACAGCTGCCATCCAAGTGCAGAATCCT
AAGTGTGATGGGCAAGAAGGGCATGATTGAGTAGAGTGGAAAGGAGGGAGACTGGGGAGAAGGGAGAGAGAGGAGGGATGCAATACAGTAGGGCCAGGCCagCAAGGATCATGCATGCCTTATTCATATTTGCGTTATTCAAGGATTCTACTCTGGGTTCTATTATGGGGCCTGGCCTAAAGTGGTTGTTCAAGAAATGTGTGTTAGAGAAATCATACATAAACTAGCAATTCTCATTTGGATTCCTGTATCTGAACAACTAACTTTCAGCTTCTTCAGTGGGATAAAGAAGAAAAATGGGGTTTAAAGTACATACTATTCAGTATTAATGTAGAATTTAACAGCTGCCATCCAAGTGCAGAATCCT	5	34	Insertion	0.03	2	KCDGQEGHD*	KCDGQEGHD*	AAGTGTGATGGGCAAGAAGGGCATGATTGAGTAGAGTGGAAAGGAGGGAGACTGGGGAGAAGGGAGAGAGAGGAGGGATGCAATACAGTAGGGCCAGGCCAGCAAGGATCATGCATGCCTTATTCATATTTGCGTTATTCAAGGATTCTACTCTGGGTTCTATTATGGGGCCTGGCCTAAAGTGGTTGTTCAAGAAATGTGTGTTAGAGAAATCATACATAAACTAGCAATTCTCATTTGGATTCCTGTATCTGAACAACTAACTTTCAGCTTCTTCAGTGGGATAAAGAAGAAAAATGGGGTTTAAAGTACATACTATTCAGTATTAATGTAGAATTTAACAGCTGCCATCCAAGTGCAGAATCCT	AAGTGTGATGGGCAAGAAGGGCATGATTGAGTAGAGTGGAAAGGAGGGAGACTGGGGAGAAGGGAGAGAGAGGAGGGATGCAATACAGTAGGGCCAGGCGCAAGGATCATGCATGCCTTATTCATATTTGTGTTATTCAAGGATTCTACTCTGGGTTCTATTATGGGGCCTGGCCTAAAGTGGTTGTTCAAGAAATGTGTGTTAGAGAAATCATACATAAACTAGCAATTCTCATTTGGATTCCTGTATCTGAACAACTAACTTTCAGCTTCTTCAGTGGGATAAAGAAGAAAAATGGGGTTTAAAGTACATACTATTCAGTATTAATGTAGAATTTAACAGCTGCCATCCAAGTGCAGAATCCT
AAGTGTGATGGGCAAGAAGGGCATGATTGAGTAGAGTGGAAAGGAGGGAGACTGGGGAGAAGGGAGAGAGAGGAGGGATGCAATACAGTAGGGCCAGGCCagCAAGGATCATGCATGCCTTATTCATATTTGTGTTATTCAAGGATTCTACTCTGGGTTCTATTATGGGGCCTGGCCTAAAGTGGTTGTTCAAGAAATGTGTGTTAGAGAAATCATACATAAACTAGCAATTCTCATTTGGATTCCTGTATCTGAACAACTAACTTTCAGCTTCTTCAGTGGGATAAAGAAGAAAAATGGGGTTCAAAGTACATACTATTCAGTATTAATGTAGAATTTAACAGCTGCCATCCAAGTGCAGAATCCT	5	34	Insertion	0.03	2	KCDGQEGHD*	KCDGQEGHD*	AAGTGTGATGGGCAAGAAGGGCATGATTGAGTAGAGTGGAAAGGAGGGAGACTGGGGAGAAGGGAGAGAGAGGAGGGATGCAATACAGTAGGGCCAGGCCAGCAAGGATCATGCATGCCTTATTCATATTTGTGTTATTCAAGGATTCTACTCTGGGTTCTATTATGGGGCCTGGCCTAAAGTGGTTGTTCAAGAAATGTGTGTTAGAGAAATCATACATAAACTAGCAATTCTCATTTGGATTCCTGTATCTGAACAACTAACTTTCAGCTTCTTCAGTGGGATAAAGAAGAAAAATGGGGTTCAAAGTACATACTATTCAGTATTAATGTAGAATTTAACAGCTGCCATCCAAGTGCAGAATCCT	AAGTGTGATGGGCAAGAAGGGCATGATTGAGTAGAGTGGAAAGGAGGGAGACTGGGGAGAAGGGAGAGAGAGGAGGGATGCAATACAGTAGGGCCAGGCGCAAGGATCATGCATGCCTTATTCATATTTGTGTTATTCAAGGATTCTACTCTGGGTTCTATTATGGGGCCTGGCCTAAAGTGGTTGTTCAAGAAATGTGTGTTAGAGAAATCATACATAAACTAGCAATTCTCATTTGGATTCCTGTATCTGAACAACTAACTTTCAGCTTCTTCAGTGGGATAAAGAAGAAAAATGGGGTTTAAAGTACATACTATTCAGTATTAATGTAGAATTTAACAGCTGCCATCCAAGTGCAGAATCCT
AAGTGTGATGGGCAAGAAGGGCATGATTGAGTAGAGTGGAAAGGAGGGAGACTGGGGAGAAGGGAGAGAGAGGAGGGATGCAATACAGTAGGGCCAGGCCagCAAGGATCATGCATGCCTTATTCATATTTGTGTTATTCAAGGATTCTACTCTGGGTTCTATTATGGGGCCTGGCCTAAAGTGGTTGTTCAAGAAATGTGTGTTAGAGAAATCATACATAAACTAGCAATTCTCATTTGGATTCCTGTATCTGAACAACTAACTTTCAGCTTCTTCAGTGGGATAAAGGAGAAAAATGGGGTTTAAAGTACATACTATTCAGTATTAATGTAGAATTTAACAGCTGCCATCCAAGTGCAGAATCCT	5	35	Insertion	0.03	2	KCDGQEGHD*	KCDGQEGHD*	AAGTGTGATGGGCAAGAAGGGCATGATTGAGTAGAGTGGAAAGGAGGGAGACTGGGGAGAAGGGAGAGAGAGGAGGGATGCAATACAGTAGGGCCAGGCCAGCAAGGATCATGCATGCCTTATTCATATTTGTGTTATTCAAGGATTCTACTCTGGGTTCTATTATGGGGCCTGGCCTAAAGTGGTTGTTCAAGAAATGTGTGTTAGAGAAATCATACATAAACTAGCAATTCTCATTTGGATTCCTGTATCTGAACAACTAACTTTCAGCTTCTTCAGTGGGATAAAGGAGAAAAATGGGGTTTAAAGTACATACTATTCAGTATTAATGTAGAATTTAACAGCTGCCATCCAAGTGCAGAATCCT	AAGTGTGATGGGCAAGAAGGGCATGATTGAGTAGAGTGGAAAGGAGGGAGACTGGGGAGAAGGGAGAGAGAGGAGGGATGCAATACAGTAGGGCCAGGCGCAAGGATCATGCATGCCTTATTCATATTTGTGTTATTCAAGGATTCTACTCTGGGTTCTATTATGGGGCCTGGCCTAAAGTGGTTGTTCAAGAAATGTGTGTTAGAGAAATCATACATAAACTAGCAATTCTCATTTGGATTCCTGTATCTGAACAACTAACTTTCAGCTTCTTCAGTGGGATAAAGAAGAAAAATGGGGTTTAAAGTACATACTATTCAGTATTAATGTAGAATTTAACAGCTGCCATCCAAGTGCAGAATCCT
AAGTGTGATGGGCAAGAAGGGCATGATTGAGTAGAGTGGAAAGGAGGGAGACTGGGGAGAAGGGAGAGAGAGGAGGGATGCAATACAGTAGGGCCAGGCCagCAAGGATCATGCATGCCTTATTCATATTTGTGTTATTCAAGGATTCTACTCTGGGTTCTATTATGGGGCCTGGCCTAAAGTGGTTGTTCAAGAAATGTGTGTTAGAGAAATCATACATAAACTAGCAATTCTCATTTGGATTCCTGTATCTGAACAGCTAACTTTCAGCTTCTTCAGTGGGATAAAGAAGAAAAATGGGGTTTAAAGTACATACTATTCAGTATTAATGTAGAATTTAACAGCTGCCATCCAAGTGCAGAATCCT	5	35	Insertion	0.03	2	KCDGQEGHD*	KCDGQEGHD*	AAGTGTGATGGGCAAGAAGGGCATGATTGAGTAGAGTGGAAAGGAGGGAGACTGGGGAGAAGGGAGAGAGAGGAGGGATGCAATACAGTAGGGCCAGGCCAGCAAGGATCATGCATGCCTTATTCATATTTGTGTTATTCAAGGATTCTACTCTGGGTTCTATTATGGGGCCTGGCCTAAAGTGGTTGTTCAAGAAATGTGTGTTAGAGAAATCATACATAAACTAGCAATTCTCATTTGGATTCCTGTATCTGAACAGCTAACTTTCAGCTTCTTCAGTGGGATAAAGAAGAAAAATGGGGTTTAAAGTACATACTATTCAGTATTAATGTAGAATTTAACAGCTGCCATCCAAGTGCAGAATCCT	AAGTGTGATGGGCAAGAAGGGCATGATTGAGTAGAGTGGAAAGGAGGGAGACTGGGGAGAAGGGAGAGAGAGGAGGGATGCAATACAGTAGGGCCAGGCGCAAGGATCATGCATGCCTTATTCATATTTGTGTTATTCAAGGATTCTACTCTGGGTTCTATTATGGGGCCTGGCCTAAAGTGGTTGTTCAAGAAATGTGTGTTAGAGAAATCATACATAAACTAGCAATTCTCATTTGGATTCCTGTATCTGAACAACTAACTTTCAGCTTCTTCAGTGGGATAAAGAAGAAAAATGGGGTTTAAAGTACATACTATTCAGTATTAATGTAGAATTTAACAGCTGCCATCCAAGTGCAGAATCCT
AAGTGTGATGGGCAAGAAGGGCATGATTGAGTAGAGTGGAAAGGAGGGAGACTGGGGAGAAGGGAGAGAGAGGAGGGATGCAATACAGTAGGGCCAGGCCagCAAGGATCATGCATGCCTTATTCATATTTGTGTTATTCAGGGATTCTACTCTGGGTTCTATTATGGGGCCTGGCCTAAAGTGGTTGTTCAAGAAATGTGTGTTAGAGAAATCATACATAAACTAGCAATTCTCATTTGGATTCCTGTATCTGAACAACTAACTTTCAGCTTCTTCAGTGGGATAAAGAAGAAAAATGGGGTTTAAAGTACATACTATTCAGTATTAATGTAGAATTTAACAGCTGCCATCCAAGTGCAGAATCCT	5	34	Insertion	0.03	2	KCDGQEGHD*	KCDGQEGHD*	AAGTGTGATGGGCAAGAAGGGCATGATTGAGTAGAGTGGAAAGGAGGGAGACTGGGGAGAAGGGAGAGAGAGGAGGGATGCAATACAGTAGGGCCAGGCCAGCAAGGATCATGCATGCCTTATTCATATTTGTGTTATTCAGGGATTCTACTCTGGGTTCTATTATGGGGCCTGGCCTAAAGTGGTTGTTCAAGAAATGTGTGTTAGAGAAATCATACATAAACTAGCAATTCTCATTTGGATTCCTGTATCTGAACAACTAACTTTCAGCTTCTTCAGTGGGATAAAGAAGAAAAATGGGGTTTAAAGTACATACTATTCAGTATTAATGTAGAATTTAACAGCTGCCATCCAAGTGCAGAATCCT	AAGTGTGATGGGCAAGAAGGGCATGATTGAGTAGAGTGGAAAGGAGGGAGACTGGGGAGAAGGGAGAGAGAGGAGGGATGCAATACAGTAGGGCCAGGCGCAAGGATCATGCATGCCTTATTCATATTTGTGTTATTCAAGGATTCTACTCTGGGTTCTATTATGGGGCCTGGCCTAAAGTGGTTGTTCAAGAAATGTGTGTTAGAGAAATCATACATAAACTAGCAATTCTCATTTGGATTCCTGTATCTGAACAACTAACTTTCAGCTTCTTCAGTGGGATAAAGAAGAAAAATGGGGTTTAAAGTACATACTATTCAGTATTAATGTAGAATTTAACAGCTGCCATCCAAGTGCAGAATCCT
AAGTGTGATGGGCAAGAAGGGCATGATTGAGTAGAGTGGAAAGGAGGGAGACTGGGGAGAAGGGAGAGAGAGGAGGGATGCAATACAGTAGGGCCAGGCCatgCAAGGATCATGCATGCCTTATTCATATTTGTGTTATTCAAGGATTCTACTCTGGGTTCTATTATGGGGCCTGGCCTAAAGTGGTTGTTCAAGAAATGTGTGTTAGAGAAATCATACATAAACTAGCAATTCTCATTTGGATTCCTGTATCTGAACAACTAACTTTCAGCTTCTTCAGTGGGATAAAGAAGAAAAATGGGGTTTAAAGTACATACTATTCAGTATTAATGTAGAATTTAACAGCTGCCATCCAAGTGCAGAATCCT	5	35	Insertion	0.03	3	KCDGQEGHD*	KCDGQEGHD*	AAGTGTGATGGGCAAGAAGGGCATGATTGAGTAGAGTGGAAAGGAGGGAGACTGGGGAGAAGGGAGAGAGAGGAGGGATGCAATACAGTAGGGCCAGGCCATGCAAGGATCATGCATGCCTTATTCATATTTGTGTTATTCAAGGATTCTACTCTGGGTTCTATTATGGGGCCTGGCCTAAAGTGGTTGTTCAAGAAATGTGTGTTAGAGAAATCATACATAAACTAGCAATTCTCATTTGGATTCCTGTATCTGAACAACTAACTTTCAGCTTCTTCAGTGGGATAAAGAAGAAAAATGGGGTTTAAAGTACATACTATTCAGTATTAATGTAGAATTTAACAGCTGCCATCCAAGTGCAGAATCCT	AAGTGTGATGGGCAAGAAGGGCATGATTGAGTAGAGTGGAAAGGAGGGAGACTGGGGAGAAGGGAGAGAGAGGAGGGATGCAATACAGTAGGGCCAGGCGCAAGGATCATGCATGCCTTATTCATATTTGTGTTATTCAAGGATTCTACTCTGGGTTCTATTATGGGGCCTGGCCTAAAGTGGTTGTTCAAGAAATGTGTGTTAGAGAAATCATACATAAACTAGCAATTCTCATTTGGATTCCTGTATCTGAACAACTAACTTTCAGCTTCTTCAGTGGGATAAAGAAGAAAAATGGGGTTTAAAGTACATACTATTCAGTATTAATGTAGAATTTAACAGCTGCCATCCAAGTGCAGAATCCT
AAGTGTGATGGGCAAGAAGGGCATGATTGAGTAGAGTGGAAAGGAGGGAGACTGGGGAGAAGGGAGAGAGAGGAGGGATGCAATACAGTAGGGCCAGGCCatggCAAGGATCATGCATGCCTTATTCATATTTGTGTTATTCAAGGATTCTACTCTGGGTTCTATTATGGGGCCTGGCCTAAAGTGGTTGTTCAAGAAATGTGTGTTAGAGAAATCATACATAAACTAGCAATTCTCATTTGGACTCCTGTATCTGAACAACTAACTTTCAGCTTCTTCAGTGGGATAAAGAAGAAAAATGGGGTTTAAAGTACATACTATTCAGTATTAATGTAGAATTTAACAGCTGCCATCCAAGTGCAGAATCCT	5	35	Insertion	0.03	4	KCDGQEGHD*	KCDGQEGHD*	AAGTGTGATGGGCAAGAAGGGCATGATTGAGTAGAGTGGAAAGGAGGGAGACTGGGGAGAAGGGAGAGAGAGGAGGGATGCAATACAGTAGGGCCAGGCCATGGCAAGGATCATGCATGCCTTATTCATATTTGTGTTATTCAAGGATTCTACTCTGGGTTCTATTATGGGGCCTGGCCTAAAGTGGTTGTTCAAGAAATGTGTGTTAGAGAAATCATACATAAACTAGCAATTCTCATTTGGACTCCTGTATCTGAACAACTAACTTTCAGCTTCTTCAGTGGGATAAAGAAGAAAAATGGGGTTTAAAGTACATACTATTCAGTATTAATGTAGAATTTAACAGCTGCCATCCAAGTGCAGAATCCT	AAGTGTGATGGGCAAGAAGGGCATGATTGAGTAGAGTGGAAAGGAGGGAGACTGGGGAGAAGGGAGAGAGAGGAGGGATGCAATACAGTAGGGCCAGGCGCAAGGATCATGCATGCCTTATTCATATTTGTGTTATTCAAGGATTCTACTCTGGGTTCTATTATGGGGCCTGGCCTAAAGTGGTTGTTCAAGAAATGTGTGTTAGAGAAATCATACATAAACTAGCAATTCTCATTTGGATTCCTGTATCTGAACAACTAACTTTCAGCTTCTTCAGTGGGATAAAGAAGAAAAATGGGGTTTAAAGTACATACTATTCAGTATTAATGTAGAATTTAACAGCTGCCATCCAAGTGCAGAATCCT
AAGTGTGATGGGCAAGAAGGGCATGATTGAGTAGAGTGGAAAGGAGGGAGACTGGGGAGAAGGGAGAGAGAGGAGGGATGCAATACAGTAGGGCCAGGCcGCAAGGATCATGCATGCCTTATTCATATTTGTGTTATTCAAGGATTCTACTCTGGGTTCTATTATGGGGCCTGGCCTAAGGTGGTTGTTCAAGAAATGTGTGTTAGAGAAATCATACATAAACTAGCAATTCTCATTTGGATTCCTGTATCTGAACAACTAACTTTCAGCTTCTTCAGTGGGATAAAGAAGAAAAATGGGGTTTAAAGTACATACTATTCAGTATTAATGTAGAATTTAACAGCTGCCATCCAAGTGCAGAATCCT	5	35	Insertion	0.03	1	KCDGQEGHD*	KCDGQEGHD*	AAGTGTGATGGGCAAGAAGGGCATGATTGAGTAGAGTGGAAAGGAGGGAGACTGGGGAGAAGGGAGAGAGAGGAGGGATGCAATACAGTAGGGCCAGGCCGCAAGGATCATGCATGCCTTATTCATATTTGTGTTATTCAAGGATTCTACTCTGGGTTCTATTATGGGGCCTGGCCTAAGGTGGTTGTTCAAGAAATGTGTGTTAGAGAAATCATACATAAACTAGCAATTCTCATTTGGATTCCTGTATCTGAACAACTAACTTTCAGCTTCTTCAGTGGGATAAAGAAGAAAAATGGGGTTTAAAGTACATACTATTCAGTATTAATGTAGAATTTAACAGCTGCCATCCAAGTGCAGAATCCT	AAGTGTGATGGGCAAGAAGGGCATGATTGAGTAGAGTGGAAAGGAGGGAGACTGGGGAGAAGGGAGAGAGAGGAGGGATGCAATACAGTAGGGCCAGGCGCAAGGATCATGCATGCCTTATTCATATTTGTGTTATTCAAGGATTCTACTCTGGGTTCTATTATGGGGCCTGGCCTAAAGTGGTTGTTCAAGAAATGTGTGTTAGAGAAATCATACATAAACTAGCAATTCTCATTTGGATTCCTGTATCTGAACAACTAACTTTCAGCTTCTTCAGTGGGATAAAGAAGAAAAATGGGGTTTAAAGTACATACTATTCAGTATTAATGTAGAATTTAACAGCTGCCATCCAAGTGCAGAATCCT
AAGTGTGATGGGCAAGAAGGGCATGATTGAGTAGAGTGGAAAGGAGGGAGACTGGGGAGAAGGGAGAGAGAGGAGGGATGCAATACAGTAGGGCCAGGCGCAAGGATCATGCACGCCTTATTCATATTTGTGTTATTCAAGGATTCTACTCTGGGTTCTATTATGGGGCCTGGCCTAAAGTGGTTGTTCAAGAAATGTGTGTTAGAGAAATCATACATAAACTAGCAATTCTCATTTGGATTCCTGTATCTGAACAACTAACTTTCAGCTTCTTCAGTGGGATAAAGAAGAAAAATGGGGTTTAAAGTACATACTATTCAGTATTAATGTAGAATTTAACAGCTGCCATCCAAGTGCAGAATCCT	5	34	1 Base Change	0.03	0	KCDGQEGHD*	KCDGQEGHD*	AAGTGTGATGGGCAAGAAGGGCATGATTGAGTAGAGTGGAAAGGAGGGAGACTGGGGAGAAGGGAGAGAGAGGAGGGATGCAATACAGTAGGGCCAGGCGCAAGGATCATGCACGCCTTATTCATATTTGTGTTATTCAAGGATTCTACTCTGGGTTCTATTATGGGGCCTGGCCTAAAGTGGTTGTTCAAGAAATGTGTGTTAGAGAAATCATACATAAACTAGCAATTCTCATTTGGATTCCTGTATCTGAACAACTAACTTTCAGCTTCTTCAGTGGGATAAAGAAGAAAAATGGGGTTTAAAGTACATACTATTCAGTATTAATGTAGAATTTAACAGCTGCCATCCAAGTGCAGAATCCT	AAGTGTGATGGGCAAGAAGGGCATGATTGAGTAGAGTGGAAAGGAGGGAGACTGGGGAGAAGGGAGAGAGAGGAGGGATGCAATACAGTAGGGCCAGGCGCAAGGATCATGCATGCCTTATTCATATTTGTGTTATTCAAGGATTCTACTCTGGGTTCTATTATGGGGCCTGGCCTAAAGTGGTTGTTCAAGAAATGTGTGTTAGAGAAATCATACATAAACTAGCAATTCTCATTTGGATTCCTGTATCTGAACAACTAACTTTCAGCTTCTTCAGTGGGATAAAGAAGAAAAATGGGGTTTAAAGTACATACTATTCAGTATTAATGTAGAATTTAACAGCTGCCATCCAAGTGCAGAATCCT
AAGTGTGATGGGCAAGAAGGGCATGATTGAGTAGAGTGGAAAGGAGGGAGACTGGGGAGAAGGGAGAGAGAGGAGGGATGCAATACAGTAGGGCCAGGCGCAAGGATCATGCATGCCTTACTCATATTTGTGTTATTCAAGGATTCTACTCTGGGTTCTATTATGGGGCCTGGCCTAAAGTGGTTGTTCAAGAAATGTGTGTTAGAGAAATCATACATAAACTAGCAATTCTCATTTGGATTCCTGTATCTGAACAACTAACTTTCAGCTTCTTCAGTGGGATAAAGAAGAAAAATGGGGTTTAAAGTACATACTATTCAGTATTAATGTAGAATTTAACAGCTGCCATCCAAGTGCAGAATCCT	5	34	1 Base Change	0.03	0	KCDGQEGHD*	KCDGQEGHD*	AAGTGTGATGGGCAAGAAGGGCATGATTGAGTAGAGTGGAAAGGAGGGAGACTGGGGAGAAGGGAGAGAGAGGAGGGATGCAATACAGTAGGGCCAGGCGCAAGGATCATGCATGCCTTACTCATATTTGTGTTATTCAAGGATTCTACTCTGGGTTCTATTATGGGGCCTGGCCTAAAGTGGTTGTTCAAGAAATGTGTGTTAGAGAAATCATACATAAACTAGCAATTCTCATTTGGATTCCTGTATCTGAACAACTAACTTTCAGCTTCTTCAGTGGGATAAAGAAGAAAAATGGGGTTTAAAGTACATACTATTCAGTATTAATGTAGAATTTAACAGCTGCCATCCAAGTGCAGAATCCT	AAGTGTGATGGGCAAGAAGGGCATGATTGAGTAGAGTGGAAAGGAGGGAGACTGGGGAGAAGGGAGAGAGAGGAGGGATGCAATACAGTAGGGCCAGGCGCAAGGATCATGCATGCCTTATTCATATTTGTGTTATTCAAGGATTCTACTCTGGGTTCTATTATGGGGCCTGGCCTAAAGTGGTTGTTCAAGAAATGTGTGTTAGAGAAATCATACATAAACTAGCAATTCTCATTTGGATTCCTGTATCTGAACAACTAACTTTCAGCTTCTTCAGTGGGATAAAGAAGAAAAATGGGGTTTAAAGTACATACTATTCAGTATTAATGTAGAATTTAACAGCTGCCATCCAAGTGCAGAATCCT
AAGTGTGATGGGCAAGAAGGGCATGATTGAGTAGAGTGGAAAGGAGGGAGACTGGGGAGAAGGGAGAGAGAGGAGGGATGCAATACAGTAGGGCCAGGCGCAAGGATCATGCATGCCTTATTCATACTTGTGTTATTCAAGGATTCTACTCTGGGTTCTATTATGGGGCCTGGCCTAAAGTGGTTGTTCAAGAAATGTGTGTTAGAGAAATCATACATAAACTAGCAATTCTCATTTGGATTCCTGTATCTGAACAACTAACTTTCAGCTTCTTCAGTGGGATAAAGAAGAAAAATGGGGTTTAAAGTACATACTATTCAGTATTAATGTAGAATTTAACAGCTGCCATCCAAGTGCAGAATCCT	5	34	1 Base Change	0.03	0	KCDGQEGHD*	KCDGQEGHD*	AAGTGTGATGGGCAAGAAGGGCATGATTGAGTAGAGTGGAAAGGAGGGAGACTGGGGAGAAGGGAGAGAGAGGAGGGATGCAATACAGTAGGGCCAGGCGCAAGGATCATGCATGCCTTATTCATACTTGTGTTATTCAAGGATTCTACTCTGGGTTCTATTATGGGGCCTGGCCTAAAGTGGTTGTTCAAGAAATGTGTGTTAGAGAAATCATACATAAACTAGCAATTCTCATTTGGATTCCTGTATCTGAACAACTAACTTTCAGCTTCTTCAGTGGGATAAAGAAGAAAAATGGGGTTTAAAGTACATACTATTCAGTATTAATGTAGAATTTAACAGCTGCCATCCAAGTGCAGAATCCT	AAGTGTGATGGGCAAGAAGGGCATGATTGAGTAGAGTGGAAAGGAGGGAGACTGGGGAGAAGGGAGAGAGAGGAGGGATGCAATACAGTAGGGCCAGGCGCAAGGATCATGCATGCCTTATTCATATTTGTGTTATTCAAGGATTCTACTCTGGGTTCTATTATGGGGCCTGGCCTAAAGTGGTTGTTCAAGAAATGTGTGTTAGAGAAATCATACATAAACTAGCAATTCTCATTTGGATTCCTGTATCTGAACAACTAACTTTCAGCTTCTTCAGTGGGATAAAGAAGAAAAATGGGGTTTAAAGTACATACTATTCAGTATTAATGTAGAATTTAACAGCTGCCATCCAAGTGCAGAATCCT
AAGTGTGATGGGCAAGAAGGGCATGATTGAGTAGAGTGGAAAGGAGGGAGACTGGGGAGAAGGGAGAGAGAGGAGGGATGCAATACAGTAGGGCCAGGCGCAAGGATCATGCATGCCTTATTCATATTTGTGTTATTCAAGGATTCTACTCTGGGTCCTATTATGGGGCCTGGCCTAAAGTGGTTGTTCAAGAAATGTGTGTTAGAGAAATCATACATAAACTAGCAATTCTCATTTGGATTCCTGTATCTGAACAACTAACTTTCAGCTTCTTCAGTGGGATAAAGAAGAAAAATGGGGTTTAAAGTACATACTATTCAGTATTAATGTAGAATTTAACAGCTGCCATCCAAGTGCAGAATCCT	5	34	1 Base Change	0.03	0	KCDGQEGHD*	KCDGQEGHD*	AAGTGTGATGGGCAAGAAGGGCATGATTGAGTAGAGTGGAAAGGAGGGAGACTGGGGAGAAGGGAGAGAGAGGAGGGATGCAATACAGTAGGGCCAGGCGCAAGGATCATGCATGCCTTATTCATATTTGTGTTATTCAAGGATTCTACTCTGGGTCCTATTATGGGGCCTGGCCTAAAGTGGTTGTTCAAGAAATGTGTGTTAGAGAAATCATACATAAACTAGCAATTCTCATTTGGATTCCTGTATCTGAACAACTAACTTTCAGCTTCTTCAGTGGGATAAAGAAGAAAAATGGGGTTTAAAGTACATACTATTCAGTATTAATGTAGAATTTAACAGCTGCCATCCAAGTGCAGAATCCT	AAGTGTGATGGGCAAGAAGGGCATGATTGAGTAGAGTGGAAAGGAGGGAGACTGGGGAGAAGGGAGAGAGAGGAGGGATGCAATACAGTAGGGCCAGGCGCAAGGATCATGCATGCCTTATTCATATTTGTGTTATTCAAGGATTCTACTCTGGGTTCTATTATGGGGCCTGGCCTAAAGTGGTTGTTCAAGAAATGTGTGTTAGAGAAATCATACATAAACTAGCAATTCTCATTTGGATTCCTGTATCTGAACAACTAACTTTCAGCTTCTTCAGTGGGATAAAGAAGAAAAATGGGGTTTAAAGTACATACTATTCAGTATTAATGTAGAATTTAACAGCTGCCATCCAAGTGCAGAATCCT
AAGTGTGATGGGCAAGAAGGGCATGATTGAGTAGAGTGGAAAGGAGGGAGACTGGGGAGAAGGGAGAGAGAGGAGGGATGCAATACAGTAGGGCCAGGCGCAAGGATCATGCATGCCTTATTCATATTTGTGTTATTCAAGGATTCTACTCTGGGTTCCATTATGGGGCCTGGCCTAAAGTGGTTGTTCAAGAAATGTGTGTTAGAGAAATCATACATAAACTAGCAATTCTCATTTGGATTCCTGTATCTGAACAACTAACTTTCAGCTTCTTCAGTGGGATAAAGAAGAAAAATGGGGTTTAAAGTACATACTATTCAGTATTAATGTAGAATTTAACAGCTGCCATCCAAGTGCAGAATCCT	5	35	1 Base Change	0.03	0	KCDGQEGHD*	KCDGQEGHD*	AAGTGTGATGGGCAAGAAGGGCATGATTGAGTAGAGTGGAAAGGAGGGAGACTGGGGAGAAGGGAGAGAGAGGAGGGATGCAATACAGTAGGGCCAGGCGCAAGGATCATGCATGCCTTATTCATATTTGTGTTATTCAAGGATTCTACTCTGGGTTCCATTATGGGGCCTGGCCTAAAGTGGTTGTTCAAGAAATGTGTGTTAGAGAAATCATACATAAACTAGCAATTCTCATTTGGATTCCTGTATCTGAACAACTAACTTTCAGCTTCTTCAGTGGGATAAAGAAGAAAAATGGGGTTTAAAGTACATACTATTCAGTATTAATGTAGAATTTAACAGCTGCCATCCAAGTGCAGAATCCT	AAGTGTGATGGGCAAGAAGGGCATGATTGAGTAGAGTGGAAAGGAGGGAGACTGGGGAGAAGGGAGAGAGAGGAGGGATGCAATACAGTAGGGCCAGGCGCAAGGATCATGCATGCCTTATTCATATTTGTGTTATTCAAGGATTCTACTCTGGGTTCTATTATGGGGCCTGGCCTAAAGTGGTTGTTCAAGAAATGTGTGTTAGAGAAATCATACATAAACTAGCAATTCTCATTTGGATTCCTGTATCTGAACAACTAACTTTCAGCTTCTTCAGTGGGATAAAGAAGAAAAATGGGGTTTAAAGTACATACTATTCAGTATTAATGTAGAATTTAACAGCTGCCATCCAAGTGCAGAATCCT
AAGTGTGATGGGCAAGAAGGGCATGATTGAGTAGAGTGGAAAGGAGGGAGACTGGGGAGAAGGGAGAGAGAGGAGGGATGCAATACAGTAGGGCCAGGCGCAAGGATCATGCATGCCTTATTCATATTTGTGTTATTCAAGGATTCTACTCTGGGTTCTATTATGGGGCCTGGCCTAAAGTGGTTGTTCAAGAAATGTGTGTTAGAGAAATCATACATAAACTAGCAATCCTCATTTGGATTCCTGTATCTGAACAACTAACTTTCAGCTTCTTCAGTGGGATAAAGAAGAAAAATGGGGTTTAAAGTACATACTATTCAGTATTAATGTAGAATTTAACAGCTGCCATCCAAGTGCAGAATCCT	5	35	1 Base Change	0.03	0	KCDGQEGHD*	KCDGQEGHD*	AAGTGTGATGGGCAAGAAGGGCATGATTGAGTAGAGTGGAAAGGAGGGAGACTGGGGAGAAGGGAGAGAGAGGAGGGATGCAATACAGTAGGGCCAGGCGCAAGGATCATGCATGCCTTATTCATATTTGTGTTATTCAAGGATTCTACTCTGGGTTCTATTATGGGGCCTGGCCTAAAGTGGTTGTTCAAGAAATGTGTGTTAGAGAAATCATACATAAACTAGCAATCCTCATTTGGATTCCTGTATCTGAACAACTAACTTTCAGCTTCTTCAGTGGGATAAAGAAGAAAAATGGGGTTTAAAGTACATACTATTCAGTATTAATGTAGAATTTAACAGCTGCCATCCAAGTGCAGAATCCT	AAGTGTGATGGGCAAGAAGGGCATGATTGAGTAGAGTGGAAAGGAGGGAGACTGGGGAGAAGGGAGAGAGAGGAGGGATGCAATACAGTAGGGCCAGGCGCAAGGATCATGCATGCCTTATTCATATTTGTGTTATTCAAGGATTCTACTCTGGGTTCTATTATGGGGCCTGGCCTAAAGTGGTTGTTCAAGAAATGTGTGTTAGAGAAATCATACATAAACTAGCAATTCTCATTTGGATTCCTGTATCTGAACAACTAACTTTCAGCTTCTTCAGTGGGATAAAGAAGAAAAATGGGGTTTAAAGTACATACTATTCAGTATTAATGTAGAATTTAACAGCTGCCATCCAAGTGCAGAATCCT
AAGTGTGATGGGCAAGAAGGGCATGATTGAGTAGAGTGGAAAGGAGGGAGACTGGGGAGAAGGGAGAGAGAGGAGGGATGCAATACAGTAGGGCCAGGCGCAAGGATCATGCATGCCTTATTCATATTTGTGTTATTCAAGGATTCTACTCTGGGTTCTATTATGGGGCCTGGCCTAAAGTGGTTGTTCAAGAAATGTGTGTTAGAGAAATCATACATAAACTAGCAATTCTCATTTGGATTCCTGTATCTGAACAACTAACTTTCAGCTCCTTCAGTGGGATAAAGAAGAAAAATGGGGTTTAAAGTACATACTATTCAGTATTAATGTAGAATTTAACAGCTGCCATCCAAGTGCAGAATCCT	5	34	1 Base Change	0.03	0	KCDGQEGHD*	KCDGQEGHD*	AAGTGTGATGGGCAAGAAGGGCATGATTGAGTAGAGTGGAAAGGAGGGAGACTGGGGAGAAGGGAGAGAGAGGAGGGATGCAATACAGTAGGGCCAGGCGCAAGGATCATGCATGCCTTATTCATATTTGTGTTATTCAAGGATTCTACTCTGGGTTCTATTATGGGGCCTGGCCTAAAGTGGTTGTTCAAGAAATGTGTGTTAGAGAAATCATACATAAACTAGCAATTCTCATTTGGATTCCTGTATCTGAACAACTAACTTTCAGCTCCTTCAGTGGGATAAAGAAGAAAAATGGGGTTTAAAGTACATACTATTCAGTATTAATGTAGAATTTAACAGCTGCCATCCAAGTGCAGAATCCT	AAGTGTGATGGGCAAGAAGGGCATGATTGAGTAGAGTGGAAAGGAGGGAGACTGGGGAGAAGGGAGAGAGAGGAGGGATGCAATACAGTAGGGCCAGGCGCAAGGATCATGCATGCCTTATTCATATTTGTGTTATTCAAGGATTCTACTCTGGGTTCTATTATGGGGCCTGGCCTAAAGTGGTTGTTCAAGAAATGTGTGTTAGAGAAATCATACATAAACTAGCAATTCTCATTTGGATTCCTGTATCTGAACAACTAACTTTCAGCTTCTTCAGTGGGATAAAGAAGAAAAATGGGGTTTAAAGTACATACTATTCAGTATTAATGTAGAATTTAACAGCTGCCATCCAAGTGCAGAATCCT
AAGTGTGATGGGCAAGAAGGGCATGATTGAGTAGAGTGGAAAGGAGGGAGACTGGGGAGAAGGGAGAGAGAGGAGGGATGCAATACAGTAGGGCCAGGCGCAAGGATCATGCATGCCTTATTCATATTTGTGTTATTCAAGGATTCTACTCTGGGTTCTATTATGGGGCCTGGCCTAAAGTGGTTGTTCAAGAAATGTGTGTTAGAGAAATCATACATAAACTAGCAATTCTCATTTGGATTCCTGTATCTGAACAACTAACTTTCAGCTTCCTCAGTGGGATAAAGAAGAAAAATGGGGTTTAAAGTACATACTATTCAGTATTAATGTAGAATTTAACAGCTGCCATCCAAGTGCAGAATCCT	5	35	1 Base Change	0.03	0	KCDGQEGHD*	KCDGQEGHD*	AAGTGTGATGGGCAAGAAGGGCATGATTGAGTAGAGTGGAAAGGAGGGAGACTGGGGAGAAGGGAGAGAGAGGAGGGATGCAATACAGTAGGGCCAGGCGCAAGGATCATGCATGCCTTATTCATATTTGTGTTATTCAAGGATTCTACTCTGGGTTCTATTATGGGGCCTGGCCTAAAGTGGTTGTTCAAGAAATGTGTGTTAGAGAAATCATACATAAACTAGCAATTCTCATTTGGATTCCTGTATCTGAACAACTAACTTTCAGCTTCCTCAGTGGGATAAAGAAGAAAAATGGGGTTTAAAGTACATACTATTCAGTATTAATGTAGAATTTAACAGCTGCCATCCAAGTGCAGAATCCT	AAGTGTGATGGGCAAGAAGGGCATGATTGAGTAGAGTGGAAAGGAGGGAGACTGGGGAGAAGGGAGAGAGAGGAGGGATGCAATACAGTAGGGCCAGGCGCAAGGATCATGCATGCCTTATTCATATTTGTGTTATTCAAGGATTCTACTCTGGGTTCTATTATGGGGCCTGGCCTAAAGTGGTTGTTCAAGAAATGTGTGTTAGAGAAATCATACATAAACTAGCAATTCTCATTTGGATTCCTGTATCTGAACAACTAACTTTCAGCTTCTTCAGTGGGATAAAGAAGAAAAATGGGGTTTAAAGTACATACTATTCAGTATTAATGTAGAATTTAACAGCTGCCATCCAAGTGCAGAATCCT
AAGTGTGATGGGCAAGAAGGGCATGATTGAGTAGAGTGGAAAGGAGGGAGACTGGGGAGAAGGGAGAGAGAGGAGGGATGCAATACAGTAGGGCCAGGCGCAAGGATCATGCATGCCTTATTCATATTTGTGTTATTCAAGGATTCTACTCTGGGTTCTATTATGGGGCCTGGCCTAAAGTGGTTGTTCAAGAAATGTGTGTTAGAGAAATCATACATAAACTAGCAATTCTCATTTGGATTCCTGTATCTGAACAACTAACTTTCAGCTTCTTCAGTGGGATAAAGAAGAAAAACGGGGTTTAAAGTACATACTATTCAGTATTAATGTAGAATTTAACAGCTGCCATCCAAGTGCAGAATCCT	5	35	1 Base Change	0.03	0	KCDGQEGHD*	KCDGQEGHD*	AAGTGTGATGGGCAAGAAGGGCATGATTGAGTAGAGTGGAAAGGAGGGAGACTGGGGAGAAGGGAGAGAGAGGAGGGATGCAATACAGTAGGGCCAGGCGCAAGGATCATGCATGCCTTATTCATATTTGTGTTATTCAAGGATTCTACTCTGGGTTCTATTATGGGGCCTGGCCTAAAGTGGTTGTTCAAGAAATGTGTGTTAGAGAAATCATACATAAACTAGCAATTCTCATTTGGATTCCTGTATCTGAACAACTAACTTTCAGCTTCTTCAGTGGGATAAAGAAGAAAAACGGGGTTTAAAGTACATACTATTCAGTATTAATGTAGAATTTAACAGCTGCCATCCAAGTGCAGAATCCT	AAGTGTGATGGGCAAGAAGGGCATGATTGAGTAGAGTGGAAAGGAGGGAGACTGGGGAGAAGGGAGAGAGAGGAGGGATGCAATACAGTAGGGCCAGGCGCAAGGATCATGCATGCCTTATTCATATTTGTGTTATTCAAGGATTCTACTCTGGGTTCTATTATGGGGCCTGGCCTAAAGTGGTTGTTCAAGAAATGTGTGTTAGAGAAATCATACATAAACTAGCAATTCTCATTTGGATTCCTGTATCTGAACAACTAACTTTCAGCTTCTTCAGTGGGATAAAGAAGAAAAATGGGGTTTAAAGTACATACTATTCAGTATTAATGTAGAATTTAACAGCTGCCATCCAAGTGCAGAATCCT
AAGTGTGATGGGCAAGAAGGGCATGATTGAGTAGAGTGGAAAGGAGGGAGACTGGGGAGAAGGGAGAGAGAGGAGGGATGCAATACAGTAGGGCCAGGCGCAAGGATCATGCATGCCTTATTCATATTTGTGTTATTCAAGGATTCTACTCTGGGTTCTATTATGGGGCCTGGCCTAAAGTGGTTGTTCAAGAAATGTGTGTTAGAGAAATCATACATAAACTAGCAATTCTCATTTGGATTCCTGTATCTGAACAACTAACTTTCAGCTTCTTCAGTGGGATAAAGAAGAAAAATGGGGTTTAAAGCACATACTATTCAGTATTAATGTAGAATTTAACAGCTGCCATCCAAGTGCAGAATCCT	5	35	1 Base Change	0.03	0	KCDGQEGHD*	KCDGQEGHD*	AAGTGTGATGGGCAAGAAGGGCATGATTGAGTAGAGTGGAAAGGAGGGAGACTGGGGAGAAGGGAGAGAGAGGAGGGATGCAATACAGTAGGGCCAGGCGCAAGGATCATGCATGCCTTATTCATATTTGTGTTATTCAAGGATTCTACTCTGGGTTCTATTATGGGGCCTGGCCTAAAGTGGTTGTTCAAGAAATGTGTGTTAGAGAAATCATACATAAACTAGCAATTCTCATTTGGATTCCTGTATCTGAACAACTAACTTTCAGCTTCTTCAGTGGGATAAAGAAGAAAAATGGGGTTTAAAGCACATACTATTCAGTATTAATGTAGAATTTAACAGCTGCCATCCAAGTGCAGAATCCT	AAGTGTGATGGGCAAGAAGGGCATGATTGAGTAGAGTGGAAAGGAGGGAGACTGGGGAGAAGGGAGAGAGAGGAGGGATGCAATACAGTAGGGCCAGGCGCAAGGATCATGCATGCCTTATTCATATTTGTGTTATTCAAGGATTCTACTCTGGGTTCTATTATGGGGCCTGGCCTAAAGTGGTTGTTCAAGAAATGTGTGTTAGAGAAATCATACATAAACTAGCAATTCTCATTTGGATTCCTGTATCTGAACAACTAACTTTCAGCTTCTTCAGTGGGATAAAGAAGAAAAATGGGGTTTAAAGTACATACTATTCAGTATTAATGTAGAATTTAACAGCTGCCATCCAAGTGCAGAATCCT
AAGTGTGATGGGCAAGAAGGGCATGATTGAGTAGAGTGGAAAGGAGGGAGACTGGGGAGAAGGGAGAGAGAGGAGGGATGCAATACAGTAGGGCCAGGCGCAAGGATCATGCATGCCTTATTCATATTTGTGTTATTCAAGGATTCTACTCTGGGTTCTATTATGGGGCCTGGCCTAAAGTGGTTGTTCAAGAAATGTGTGTTAGAGAAATCATACATAAACTAGCAATTCTCATTTGGATTCCTGTATCTGAACAACTAACTTTCAGCTTCTTCAGTGGGATAAAGAAGAAAAATGGGGTTTAAAGTACATACTACTCAGTATTAATGTAGAATTTAACAGCTGCCATCCAAGTGCAGAATCCT	5	35	1 Base Change	0.03	0	KCDGQEGHD*	KCDGQEGHD*	AAGTGTGATGGGCAAGAAGGGCATGATTGAGTAGAGTGGAAAGGAGGGAGACTGGGGAGAAGGGAGAGAGAGGAGGGATGCAATACAGTAGGGCCAGGCGCAAGGATCATGCATGCCTTATTCATATTTGTGTTATTCAAGGATTCTACTCTGGGTTCTATTATGGGGCCTGGCCTAAAGTGGTTGTTCAAGAAATGTGTGTTAGAGAAATCATACATAAACTAGCAATTCTCATTTGGATTCCTGTATCTGAACAACTAACTTTCAGCTTCTTCAGTGGGATAAAGAAGAAAAATGGGGTTTAAAGTACATACTACTCAGTATTAATGTAGAATTTAACAGCTGCCATCCAAGTGCAGAATCCT	AAGTGTGATGGGCAAGAAGGGCATGATTGAGTAGAGTGGAAAGGAGGGAGACTGGGGAGAAGGGAGAGAGAGGAGGGATGCAATACAGTAGGGCCAGGCGCAAGGATCATGCATGCCTTATTCATATTTGTGTTATTCAAGGATTCTACTCTGGGTTCTATTATGGGGCCTGGCCTAAAGTGGTTGTTCAAGAAATGTGTGTTAGAGAAATCATACATAAACTAGCAATTCTCATTTGGATTCCTGTATCTGAACAACTAACTTTCAGCTTCTTCAGTGGGATAAAGAAGAAAAATGGGGTTTAAAGTACATACTATTCAGTATTAATGTAGAATTTAACAGCTGCCATCCAAGTGCAGAATCCT
AAGTGTGATGGGCAAGAAGGGCATGATTGAGTAGAGTGGAAAGGAGGGAGACTGGGGAGAAGGGAGAGAGAGGAGGGATGCAATACAGTAGGGCCAGGCGCAAGGATCATGCATGCCTTATTCATATTTGTGTTATTCAAGGATTCTACTCTGGGTTCTATTATGGGGCCTGGCCTAAAGTGGTTGTTCAAGAAATGTGTGTTAGAGAAATCATACATAAACTAGCAATTCTCATTTGGATTCCTGTATCTGAACAACTAACTTTCAGCTTCTTCAGTGGGATAAAGAAGAAAAATGGGGTTTAAAGTACATACTATTCAGTATTAATGTAGAGTTTAACAGCTGCCATCCAAGTGCAGAATCCT	5	34	1 Base Change	0.03	0	KCDGQEGHD*	KCDGQEGHD*	AAGTGTGATGGGCAAGAAGGGCATGATTGAGTAGAGTGGAAAGGAGGGAGACTGGGGAGAAGGGAGAGAGAGGAGGGATGCAATACAGTAGGGCCAGGCGCAAGGATCATGCATGCCTTATTCATATTTGTGTTATTCAAGGATTCTACTCTGGGTTCTATTATGGGGCCTGGCCTAAAGTGGTTGTTCAAGAAATGTGTGTTAGAGAAATCATACATAAACTAGCAATTCTCATTTGGATTCCTGTATCTGAACAACTAACTTTCAGCTTCTTCAGTGGGATAAAGAAGAAAAATGGGGTTTAAAGTACATACTATTCAGTATTAATGTAGAGTTTAACAGCTGCCATCCAAGTGCAGAATCCT	AAGTGTGATGGGCAAGAAGGGCATGATTGAGTAGAGTGGAAAGGAGGGAGACTGGGGAGAAGGGAGAGAGAGGAGGGATGCAATACAGTAGGGCCAGGCGCAAGGATCATGCATGCCTTATTCATATTTGTGTTATTCAAGGATTCTACTCTGGGTTCTATTATGGGGCCTGGCCTAAAGTGGTTGTTCAAGAAATGTGTGTTAGAGAAATCATACATAAACTAGCAATTCTCATTTGGATTCCTGTATCTGAACAACTAACTTTCAGCTTCTTCAGTGGGATAAAGAAGAAAAATGGGGTTTAAAGTACATACTATTCAGTATTAATGTAGAATTTAACAGCTGCCATCCAAGTGCAGAATCCT
AAGTGTGATGGGCAAGAAGGGCATGATTGAGTAGAGTGGAAAGGAGGGAGACTGGGGAGAAGGGAGAGAGAGGAGGGATGCAATACAGTAGGGCCAGGCGCAAGGATCATGCATGCCTTATTCATATTTGTGTTATTCAAGGATTCTACTCTGGGTTCTATTATGGGGCCTGGCCTAAAGTGGTTGTTCAAGAAATGTGTGTTAGAGAAATCATACATAAACTAGCAATTCTCATTTGGATTCCTGTATCTGAACAACTAACTTTCAGCTTCTTCAGTGGGATAAAGAAGAAAAGTGGGGTTTAAAGTACATACTATTCAGTATTAATGTAGAATTTAACAGCTGCCATCCAAGTGCAGAATCCT	5	35	1 Base Change	0.03	0	KCDGQEGHD*	KCDGQEGHD*	AAGTGTGATGGGCAAGAAGGGCATGATTGAGTAGAGTGGAAAGGAGGGAGACTGGGGAGAAGGGAGAGAGAGGAGGGATGCAATACAGTAGGGCCAGGCGCAAGGATCATGCATGCCTTATTCATATTTGTGTTATTCAAGGATTCTACTCTGGGTTCTATTATGGGGCCTGGCCTAAAGTGGTTGTTCAAGAAATGTGTGTTAGAGAAATCATACATAAACTAGCAATTCTCATTTGGATTCCTGTATCTGAACAACTAACTTTCAGCTTCTTCAGTGGGATAAAGAAGAAAAGTGGGGTTTAAAGTACATACTATTCAGTATTAATGTAGAATTTAACAGCTGCCATCCAAGTGCAGAATCCT	AAGTGTGATGGGCAAGAAGGGCATGATTGAGTAGAGTGGAAAGGAGGGAGACTGGGGAGAAGGGAGAGAGAGGAGGGATGCAATACAGTAGGGCCAGGCGCAAGGATCATGCATGCCTTATTCATATTTGTGTTATTCAAGGATTCTACTCTGGGTTCTATTATGGGGCCTGGCCTAAAGTGGTTGTTCAAGAAATGTGTGTTAGAGAAATCATACATAAACTAGCAATTCTCATTTGGATTCCTGTATCTGAACAACTAACTTTCAGCTTCTTCAGTGGGATAAAGAAGAAAAATGGGGTTTAAAGTACATACTATTCAGTATTAATGTAGAATTTAACAGCTGCCATCCAAGTGCAGAATCCT
AAGTGTGATGGGCAAGAAGGGCATGATTGAGTAGAGTGGAAAGGAGGGAGACTGGGGAGAAGGGAGAGAGAGGAGGGATGCAATACAGTAGGGCCAGGCGCAAGGATCATGCATGCCTTATTCATATTTGTGTTATTCAAGGATTCTACTCTGGGTTCTATTATGGGGCCTGGCCTAAAGTGGTTGTTCAAGAAATGTGTGTTAGAGAAATCATACATAAACTAGCAATTCTCATTTGGATTCCTGTATCTGAACAACTAACTTTCAGCTTCTTCAGTGGGATGAAGAAGAAAAATGGGGTTTAAAGTACATACTATTCAGTATTAATGTAGAATTTAACAGCTGCCATCCAAGTGCAGAATCCT	5	34	1 Base Change	0.03	0	KCDGQEGHD*	KCDGQEGHD*	AAGTGTGATGGGCAAGAAGGGCATGATTGAGTAGAGTGGAAAGGAGGGAGACTGGGGAGAAGGGAGAGAGAGGAGGGATGCAATACAGTAGGGCCAGGCGCAAGGATCATGCATGCCTTATTCATATTTGTGTTATTCAAGGATTCTACTCTGGGTTCTATTATGGGGCCTGGCCTAAAGTGGTTGTTCAAGAAATGTGTGTTAGAGAAATCATACATAAACTAGCAATTCTCATTTGGATTCCTGTATCTGAACAACTAACTTTCAGCTTCTTCAGTGGGATGAAGAAGAAAAATGGGGTTTAAAGTACATACTATTCAGTATTAATGTAGAATTTAACAGCTGCCATCCAAGTGCAGAATCCT	AAGTGTGATGGGCAAGAAGGGCATGATTGAGTAGAGTGGAAAGGAGGGAGACTGGGGAGAAGGGAGAGAGAGGAGGGATGCAATACAGTAGGGCCAGGCGCAAGGATCATGCATGCCTTATTCATATTTGTGTTATTCAAGGATTCTACTCTGGGTTCTATTATGGGGCCTGGCCTAAAGTGGTTGTTCAAGAAATGTGTGTTAGAGAAATCATACATAAACTAGCAATTCTCATTTGGATTCCTGTATCTGAACAACTAACTTTCAGCTTCTTCAGTGGGATAAAGAAGAAAAATGGGGTTTAAAGTACATACTATTCAGTATTAATGTAGAATTTAACAGCTGCCATCCAAGTGCAGAATCCT
AAGTGTGATGGGCAAGAAGGGCATGATTGAGTAGAGTGGAAAGGAGGGAGACTGGGGAGAAGGGAGAGAGAGGAGGGATGCAATACAGTAGGGCCAGGCGCAAGGATCATGCATGCCTTATTCATATTTGTGTTATTCAAGGATTCTACTCTGGGTTCTATTATGGGGCCTGGCCTAAAGTGGTTGTTCAAGAAATGTGTGTTAGAGAAATCATACATAAACTAGCAATTCTCATTTGGATTCCTGTATCTGAACAACTAGCTTTCAGCTTCTTCAGTGGGATAAAGAAGAAAAATGGGGTTTAAAGTACATACTATTCAGTATTAATGTAGAATTTAACAGCTGCCATCCAAGTGCAGAATCCT	5	35	1 Base Change	0.03	0	KCDGQEGHD*	KCDGQEGHD*	AAGTGTGATGGGCAAGAAGGGCATGATTGAGTAGAGTGGAAAGGAGGGAGACTGGGGAGAAGGGAGAGAGAGGAGGGATGCAATACAGTAGGGCCAGGCGCAAGGATCATGCATGCCTTATTCATATTTGTGTTATTCAAGGATTCTACTCTGGGTTCTATTATGGGGCCTGGCCTAAAGTGGTTGTTCAAGAAATGTGTGTTAGAGAAATCATACATAAACTAGCAATTCTCATTTGGATTCCTGTATCTGAACAACTAGCTTTCAGCTTCTTCAGTGGGATAAAGAAGAAAAATGGGGTTTAAAGTACATACTATTCAGTATTAATGTAGAATTTAACAGCTGCCATCCAAGTGCAGAATCCT	AAGTGTGATGGGCAAGAAGGGCATGATTGAGTAGAGTGGAAAGGAGGGAGACTGGGGAGAAGGGAGAGAGAGGAGGGATGCAATACAGTAGGGCCAGGCGCAAGGATCATGCATGCCTTATTCATATTTGTGTTATTCAAGGATTCTACTCTGGGTTCTATTATGGGGCCTGGCCTAAAGTGGTTGTTCAAGAAATGTGTGTTAGAGAAATCATACATAAACTAGCAATTCTCATTTGGATTCCTGTATCTGAACAACTAACTTTCAGCTTCTTCAGTGGGATAAAGAAGAAAAATGGGGTTTAAAGTACATACTATTCAGTATTAATGTAGAATTTAACAGCTGCCATCCAAGTGCAGAATCCT
AAGTGTGATGGGCAAGAAGGGCATGATTGAGTAGAGTGGAAAGGAGGGAGACTGGGGAGAAGGGAGAGAGAGGAGGGATGCAATACAGTAGGGCCAGGCGCAAGGATCATGCATGCCTTATTCATATTTGTGTTATTCAAGGATTCTACTCTGGGTTCTATTATGGGGCCTGGCCTAAAGTGGTTGTTCAAGAAATGTGTGTTAGAGAAATCATACATAAACTAGCGATTCTCATTTGGATTCCTGTATCTGAACAACTAACTTTCAGCTTCTTCAGTGGGATAAAGAAGAAAAATGGGGTTTAAAGTACATACTATTCAGTATTAATGTAGAATTTAACAGCTGCCATCCAAGTGCAGAATCCT	5	35	1 Base Change	0.03	0	KCDGQEGHD*	KCDGQEGHD*	AAGTGTGATGGGCAAGAAGGGCATGATTGAGTAGAGTGGAAAGGAGGGAGACTGGGGAGAAGGGAGAGAGAGGAGGGATGCAATACAGTAGGGCCAGGCGCAAGGATCATGCATGCCTTATTCATATTTGTGTTATTCAAGGATTCTACTCTGGGTTCTATTATGGGGCCTGGCCTAAAGTGGTTGTTCAAGAAATGTGTGTTAGAGAAATCATACATAAACTAGCGATTCTCATTTGGATTCCTGTATCTGAACAACTAACTTTCAGCTTCTTCAGTGGGATAAAGAAGAAAAATGGGGTTTAAAGTACATACTATTCAGTATTAATGTAGAATTTAACAGCTGCCATCCAAGTGCAGAATCCT	AAGTGTGATGGGCAAGAAGGGCATGATTGAGTAGAGTGGAAAGGAGGGAGACTGGGGAGAAGGGAGAGAGAGGAGGGATGCAATACAGTAGGGCCAGGCGCAAGGATCATGCATGCCTTATTCATATTTGTGTTATTCAAGGATTCTACTCTGGGTTCTATTATGGGGCCTGGCCTAAAGTGGTTGTTCAAGAAATGTGTGTTAGAGAAATCATACATAAACTAGCAATTCTCATTTGGATTCCTGTATCTGAACAACTAACTTTCAGCTTCTTCAGTGGGATAAAGAAGAAAAATGGGGTTTAAAGTACATACTATTCAGTATTAATGTAGAATTTAACAGCTGCCATCCAAGTGCAGAATCCT
AAGTGTGATGGGCAAGAAGGGCATGATTGAGTAGAGTGGAAAGGAGGGAGACTGGGGAGAAGGGAGAGAGAGGAGGGATGCAATACAGTAGGGCCAGGCGCAAGGATCATGCATGCCTTATTCATATTTGTGTTATTCAAGGATTCTACTCTGGGTTCTATTATGGGGCCTGGCCTAAAGTGGTTGTTCAAGAAATGTGTGTTAGAGAAGTCATACATAAACTAGCAATTCTCATTTGGATTCCTGTATCTGAACAACTAACTTTCAGCTTCTTCAGTGGGATAAAGAAGAAAAATGGGGTTTAAAGTACATACTATTCAGTATTAATGTAGAATTTAACAGCTGCCATCCAAGTGCAGAATCCT	5	35	1 Base Change	0.03	0	KCDGQEGHD*	KCDGQEGHD*	AAGTGTGATGGGCAAGAAGGGCATGATTGAGTAGAGTGGAAAGGAGGGAGACTGGGGAGAAGGGAGAGAGAGGAGGGATGCAATACAGTAGGGCCAGGCGCAAGGATCATGCATGCCTTATTCATATTTGTGTTATTCAAGGATTCTACTCTGGGTTCTATTATGGGGCCTGGCCTAAAGTGGTTGTTCAAGAAATGTGTGTTAGAGAAGTCATACATAAACTAGCAATTCTCATTTGGATTCCTGTATCTGAACAACTAACTTTCAGCTTCTTCAGTGGGATAAAGAAGAAAAATGGGGTTTAAAGTACATACTATTCAGTATTAATGTAGAATTTAACAGCTGCCATCCAAGTGCAGAATCCT	AAGTGTGATGGGCAAGAAGGGCATGATTGAGTAGAGTGGAAAGGAGGGAGACTGGGGAGAAGGGAGAGAGAGGAGGGATGCAATACAGTAGGGCCAGGCGCAAGGATCATGCATGCCTTATTCATATTTGTGTTATTCAAGGATTCTACTCTGGGTTCTATTATGGGGCCTGGCCTAAAGTGGTTGTTCAAGAAATGTGTGTTAGAGAAATCATACATAAACTAGCAATTCTCATTTGGATTCCTGTATCTGAACAACTAACTTTCAGCTTCTTCAGTGGGATAAAGAAGAAAAATGGGGTTTAAAGTACATACTATTCAGTATTAATGTAGAATTTAACAGCTGCCATCCAAGTGCAGAATCCT
AAGTGTGATGGGCAAGAAGGGCATGATTGAGTAGAGTGGAAAGGAGGGAGACTGGGGAGAAGGGAGAGAGAGGAGGGATGCAATACAGTAGGGCCAGGCGCAAGGATCATGCATGCCTTATTCATATTTGTGTTATTCAAGGATTCTACTCTGGGTTCTATTATGGGGCCTGGCCTAAAGTGGTTGTTCAAGAAATGTGTGTTAGAGGAATCATACATAAACTAGCAATTCTCATTTGGATTCCTGTATCTGAACAACTAACTTTCAGCTTCTTCAGTGGGATAAAGAAGAAAAATGGGGTTTAAAGTACATACTATTCAGTATTAATGTAGAATTTAACAGCTGCCATCCAAGTGCAGAATCCT	5	34	1 Base Change	0.03	0	KCDGQEGHD*	KCDGQEGHD*	AAGTGTGATGGGCAAGAAGGGCATGATTGAGTAGAGTGGAAAGGAGGGAGACTGGGGAGAAGGGAGAGAGAGGAGGGATGCAATACAGTAGGGCCAGGCGCAAGGATCATGCATGCCTTATTCATATTTGTGTTATTCAAGGATTCTACTCTGGGTTCTATTATGGGGCCTGGCCTAAAGTGGTTGTTCAAGAAATGTGTGTTAGAGGAATCATACATAAACTAGCAATTCTCATTTGGATTCCTGTATCTGAACAACTAACTTTCAGCTTCTTCAGTGGGATAAAGAAGAAAAATGGGGTTTAAAGTACATACTATTCAGTATTAATGTAGAATTTAACAGCTGCCATCCAAGTGCAGAATCCT	AAGTGTGATGGGCAAGAAGGGCATGATTGAGTAGAGTGGAAAGGAGGGAGACTGGGGAGAAGGGAGAGAGAGGAGGGATGCAATACAGTAGGGCCAGGCGCAAGGATCATGCATGCCTTATTCATATTTGTGTTATTCAAGGATTCTACTCTGGGTTCTATTATGGGGCCTGGCCTAAAGTGGTTGTTCAAGAAATGTGTGTTAGAGAAATCATACATAAACTAGCAATTCTCATTTGGATTCCTGTATCTGAACAACTAACTTTCAGCTTCTTCAGTGGGATAAAGAAGAAAAATGGGGTTTAAAGTACATACTATTCAGTATTAATGTAGAATTTAACAGCTGCCATCCAAGTGCAGAATCCT
AAGTGTGATGGGCAAGAAGGGCATGATTGAGTAGAGTGGAAAGGAGGGAGACTGGGGAGAAGGGAGAGAGAGGAGGGATGCAATACAGTAGGGCCAGGCGCAAGGATCATGCATGCCTTATTCATATTTGTGTTATTCAAGGATTCTACTCTGGGTTCTATTATGGGGCCTGGCCTAAAGTGGTTGTTCAAGAAATGTGTGTTAGGGAAATCATACATAAACTAGCAATTCTCATTTGGATTCCTGTATCTGAACAACTAACTTTCAGCTTCTTCAGTGGGATAAAGAAGAAAAATGGGGTTTAAAGTACATACTATTCAGTATTAATGTAGAATTTAACAGCTGCCATCCAAGTGCAGAATCCT	5	35	1 Base Change	0.03	0	KCDGQEGHD*	KCDGQEGHD*	AAGTGTGATGGGCAAGAAGGGCATGATTGAGTAGAGTGGAAAGGAGGGAGACTGGGGAGAAGGGAGAGAGAGGAGGGATGCAATACAGTAGGGCCAGGCGCAAGGATCATGCATGCCTTATTCATATTTGTGTTATTCAAGGATTCTACTCTGGGTTCTATTATGGGGCCTGGCCTAAAGTGGTTGTTCAAGAAATGTGTGTTAGGGAAATCATACATAAACTAGCAATTCTCATTTGGATTCCTGTATCTGAACAACTAACTTTCAGCTTCTTCAGTGGGATAAAGAAGAAAAATGGGGTTTAAAGTACATACTATTCAGTATTAATGTAGAATTTAACAGCTGCCATCCAAGTGCAGAATCCT	AAGTGTGATGGGCAAGAAGGGCATGATTGAGTAGAGTGGAAAGGAGGGAGACTGGGGAGAAGGGAGAGAGAGGAGGGATGCAATACAGTAGGGCCAGGCGCAAGGATCATGCATGCCTTATTCATATTTGTGTTATTCAAGGATTCTACTCTGGGTTCTATTATGGGGCCTGGCCTAAAGTGGTTGTTCAAGAAATGTGTGTTAGAGAAATCATACATAAACTAGCAATTCTCATTTGGATTCCTGTATCTGAACAACTAACTTTCAGCTTCTTCAGTGGGATAAAGAAGAAAAATGGGGTTTAAAGTACATACTATTCAGTATTAATGTAGAATTTAACAGCTGCCATCCAAGTGCAGAATCCT
AAGTGTGATGGGCAAGAAGGGCATGATTGAGTAGAGTGGAAAGGAGGGAGACTGGGGAGAAGGGAGAGAGAGGAGGGATGCAATACAGTAGGGCCAGGCGCAAGGATCATGCATGCCTTATTCATATTTGTGTTATTCAGGGATTCTACTCTGGGTTCTATTATGGGGCCTGGCCTAAAGTGGTTGTTCAAGAAATGTGTGTTAGAGAAATCATACATAAACTAGCAATTCTCATTTGGATTCCTGTATCTGAACAACTAACTTTCAGCTTCTTCAGTGGGATAAAGAAGAAAAATGGGGTTTAAAGTACATACTATTCAGTATTAATGTAGAATTTAACAGCTGCCATCCAAGTGCAGAATCCT	5	35	1 Base Change	0.03	0	KCDGQEGHD*	KCDGQEGHD*	AAGTGTGATGGGCAAGAAGGGCATGATTGAGTAGAGTGGAAAGGAGGGAGACTGGGGAGAAGGGAGAGAGAGGAGGGATGCAATACAGTAGGGCCAGGCGCAAGGATCATGCATGCCTTATTCATATTTGTGTTATTCAGGGATTCTACTCTGGGTTCTATTATGGGGCCTGGCCTAAAGTGGTTGTTCAAGAAATGTGTGTTAGAGAAATCATACATAAACTAGCAATTCTCATTTGGATTCCTGTATCTGAACAACTAACTTTCAGCTTCTTCAGTGGGATAAAGAAGAAAAATGGGGTTTAAAGTACATACTATTCAGTATTAATGTAGAATTTAACAGCTGCCATCCAAGTGCAGAATCCT	AAGTGTGATGGGCAAGAAGGGCATGATTGAGTAGAGTGGAAAGGAGGGAGACTGGGGAGAAGGGAGAGAGAGGAGGGATGCAATACAGTAGGGCCAGGCGCAAGGATCATGCATGCCTTATTCATATTTGTGTTATTCAAGGATTCTACTCTGGGTTCTATTATGGGGCCTGGCCTAAAGTGGTTGTTCAAGAAATGTGTGTTAGAGAAATCATACATAAACTAGCAATTCTCATTTGGATTCCTGTATCTGAACAACTAACTTTCAGCTTCTTCAGTGGGATAAAGAAGAAAAATGGGGTTTAAAGTACATACTATTCAGTATTAATGTAGAATTTAACAGCTGCCATCCAAGTGCAGAATCCT
AAGTGTGATGGGCAAGAAGGGCATGATTGAGTAGAGTGGAAAGGAGGGAGACTGGGGAGAAGGGAGAGAGAGGAGGGATGCAATACAGTAGGGCCAGGCGCAAGGATCATGCATGCCTTATTCATATTTGTGTTGTTCAAGGATTCTACTCTGGGTTCTATTATGGGGCCTGGCCTAAAGTGGTTGTTCAAGAAATGTGTGTTAGAGAAATCATACATAAACTAGCAATTCTCATTTGGATTCCTGTATCTGAACAACTAACTTTCAGCTTCTTCAGTGGGATAAAGAAGAAAAATGGGGTTTAAAGTACATACTATTCAGTATTAATGTAGAATTTAACAGCTGCCATCCAAGTGCAGAATCCT	5	35	1 Base Change	0.03	0	KCDGQEGHD*	KCDGQEGHD*	AAGTGTGATGGGCAAGAAGGGCATGATTGAGTAGAGTGGAAAGGAGGGAGACTGGGGAGAAGGGAGAGAGAGGAGGGATGCAATACAGTAGGGCCAGGCGCAAGGATCATGCATGCCTTATTCATATTTGTGTTGTTCAAGGATTCTACTCTGGGTTCTATTATGGGGCCTGGCCTAAAGTGGTTGTTCAAGAAATGTGTGTTAGAGAAATCATACATAAACTAGCAATTCTCATTTGGATTCCTGTATCTGAACAACTAACTTTCAGCTTCTTCAGTGGGATAAAGAAGAAAAATGGGGTTTAAAGTACATACTATTCAGTATTAATGTAGAATTTAACAGCTGCCATCCAAGTGCAGAATCCT	AAGTGTGATGGGCAAGAAGGGCATGATTGAGTAGAGTGGAAAGGAGGGAGACTGGGGAGAAGGGAGAGAGAGGAGGGATGCAATACAGTAGGGCCAGGCGCAAGGATCATGCATGCCTTATTCATATTTGTGTTATTCAAGGATTCTACTCTGGGTTCTATTATGGGGCCTGGCCTAAAGTGGTTGTTCAAGAAATGTGTGTTAGAGAAATCATACATAAACTAGCAATTCTCATTTGGATTCCTGTATCTGAACAACTAACTTTCAGCTTCTTCAGTGGGATAAAGAAGAAAAATGGGGTTTAAAGTACATACTATTCAGTATTAATGTAGAATTTAACAGCTGCCATCCAAGTGCAGAATCCT
AAGTGTGATGGGCAAGAAGGGCATGATTGAGTAGAGTGGAAAGGAGGGAGACTGGGGAGAAGGGAGAGAGAGGAGGGATGCAATACAGTAGGGCCAGGCGgCAAGGATCATGCATGCCTTATCCATATTTGTGTTATTCAAGGATTCTACTCTGGGTTCTATTATGGGGCCTGGCCTAAAGTGGTTGTTCAAGAAATGTGTGTTAGAGAAATCATACATAAACTAGCAATTCTCATTTGGATTCCTGTATCTGAACAACTAACTTTCAGCTTCTTCAGTGGGATAAAGAAGAAAAATGGGGTTTAAAGTACATACTATTCAGTATTAATGTAGAATTTAACAGCTGCCATCCAAGTGCAGAATCCT	5	34	Insertion	0.03	1	KCDGQEGHD*	KCDGQEGHD*	AAGTGTGATGGGCAAGAAGGGCATGATTGAGTAGAGTGGAAAGGAGGGAGACTGGGGAGAAGGGAGAGAGAGGAGGGATGCAATACAGTAGGGCCAGGCGGCAAGGATCATGCATGCCTTATCCATATTTGTGTTATTCAAGGATTCTACTCTGGGTTCTATTATGGGGCCTGGCCTAAAGTGGTTGTTCAAGAAATGTGTGTTAGAGAAATCATACATAAACTAGCAATTCTCATTTGGATTCCTGTATCTGAACAACTAACTTTCAGCTTCTTCAGTGGGATAAAGAAGAAAAATGGGGTTTAAAGTACATACTATTCAGTATTAATGTAGAATTTAACAGCTGCCATCCAAGTGCAGAATCCT	AAGTGTGATGGGCAAGAAGGGCATGATTGAGTAGAGTGGAAAGGAGGGAGACTGGGGAGAAGGGAGAGAGAGGAGGGATGCAATACAGTAGGGCCAGGCGCAAGGATCATGCATGCCTTATTCATATTTGTGTTATTCAAGGATTCTACTCTGGGTTCTATTATGGGGCCTGGCCTAAAGTGGTTGTTCAAGAAATGTGTGTTAGAGAAATCATACATAAACTAGCAATTCTCATTTGGATTCCTGTATCTGAACAACTAACTTTCAGCTTCTTCAGTGGGATAAAGAAGAAAAATGGGGTTTAAAGTACATACTATTCAGTATTAATGTAGAATTTAACAGCTGCCATCCAAGTGCAGAATCCT
AAGTGTGATGGGCAAGAAGGGCATGATTGAGTAGAGTGGAAAGGAGGGAGACTGGGGAGAAGGGAGAGAGAGGAGGGATGCAATACAGTAGGGCCAGGCGgCAAGGATCATGCATGCCTTATTCATATTTGTGTTATTCAAGGATTCTACTCTGGGTTCTATTATGGGGCCTGGCCTAAAGTGGTTGTTCAAGAAATATGTGTTAGAGAAATCATATATAAACTAGCAATTCTCATTTGGATTCCTGTATCTGAACAACTAACTTTCAGCTTCTTCAGTGGGATAAAGAAGAAAAATGGGGTTTAAAGTACACACTATTCAGTATTAATGTAGAATTTAACAGCTGCCATCCAAGTGCAGAATCCT	5	35	Insertion	0.03	1	KCDGQEGHD*	KCDGQEGHD*	AAGTGTGATGGGCAAGAAGGGCATGATTGAGTAGAGTGGAAAGGAGGGAGACTGGGGAGAAGGGAGAGAGAGGAGGGATGCAATACAGTAGGGCCAGGCGGCAAGGATCATGCATGCCTTATTCATATTTGTGTTATTCAAGGATTCTACTCTGGGTTCTATTATGGGGCCTGGCCTAAAGTGGTTGTTCAAGAAATATGTGTTAGAGAAATCATATATAAACTAGCAATTCTCATTTGGATTCCTGTATCTGAACAACTAACTTTCAGCTTCTTCAGTGGGATAAAGAAGAAAAATGGGGTTTAAAGTACACACTATTCAGTATTAATGTAGAATTTAACAGCTGCCATCCAAGTGCAGAATCCT	AAGTGTGATGGGCAAGAAGGGCATGATTGAGTAGAGTGGAAAGGAGGGAGACTGGGGAGAAGGGAGAGAGAGGAGGGATGCAATACAGTAGGGCCAGGCGCAAGGATCATGCATGCCTTATTCATATTTGTGTTATTCAAGGATTCTACTCTGGGTTCTATTATGGGGCCTGGCCTAAAGTGGTTGTTCAAGAAATGTGTGTTAGAGAAATCATACATAAACTAGCAATTCTCATTTGGATTCCTGTATCTGAACAACTAACTTTCAGCTTCTTCAGTGGGATAAAGAAGAAAAATGGGGTTTAAAGTACATACTATTCAGTATTAATGTAGAATTTAACAGCTGCCATCCAAGTGCAGAATCCT
AAGTGTGATGGGCAAGAAGGGCATGATTGAGTAGAGTGGAAAGGAGGGAGACTGGGGAGAAGGGAGAGAGAGGAGGGATGCAATACAGTAGGGCCAGGCGgCAAGGATCATGCATGCCTTATTCATATTTGTGTTATTCAAGGATTCTACTCTGGGTTCTATTATGGGGCCTGGCCTAAAGTGGTTGTTCAAGAAATGTGTGTCAGAGAAATCATACATAAACTAGCAATTCTCATTTGGATTCCTGTATCTGAACAACTAACTTTCAGCTTCTTCAGTGGGATAAAGAAGAAAAATGGGGTTTAAAGTACATACTATTCAGTATTAATGTAGAATTTAACAGCTGCCATCCAAGTGCAGAATCCT	5	35	Insertion	0.03	1	KCDGQEGHD*	KCDGQEGHD*	AAGTGTGATGGGCAAGAAGGGCATGATTGAGTAGAGTGGAAAGGAGGGAGACTGGGGAGAAGGGAGAGAGAGGAGGGATGCAATACAGTAGGGCCAGGCGGCAAGGATCATGCATGCCTTATTCATATTTGTGTTATTCAAGGATTCTACTCTGGGTTCTATTATGGGGCCTGGCCTAAAGTGGTTGTTCAAGAAATGTGTGTCAGAGAAATCATACATAAACTAGCAATTCTCATTTGGATTCCTGTATCTGAACAACTAACTTTCAGCTTCTTCAGTGGGATAAAGAAGAAAAATGGGGTTTAAAGTACATACTATTCAGTATTAATGTAGAATTTAACAGCTGCCATCCAAGTGCAGAATCCT	AAGTGTGATGGGCAAGAAGGGCATGATTGAGTAGAGTGGAAAGGAGGGAGACTGGGGAGAAGGGAGAGAGAGGAGGGATGCAATACAGTAGGGCCAGGCGCAAGGATCATGCATGCCTTATTCATATTTGTGTTATTCAAGGATTCTACTCTGGGTTCTATTATGGGGCCTGGCCTAAAGTGGTTGTTCAAGAAATGTGTGTTAGAGAAATCATACATAAACTAGCAATTCTCATTTGGATTCCTGTATCTGAACAACTAACTTTCAGCTTCTTCAGTGGGATAAAGAAGAAAAATGGGGTTTAAAGTACATACTATTCAGTATTAATGTAGAATTTAACAGCTGCCATCCAAGTGCAGAATCCT
AAGTGTGATGGGCAAGAAGGGCATGATTGAGTAGAGTGGAAAGGAGGGAGACTGGGGAGAAGGGAGAGAGAGGAGGGATGCAATACAGTAGGGCCAGGCGgCAAGGATCATGCATGCCTTATTCATATTTGTGTTATTCAAGGATTCTACTCTGGGTTCTATTATGGGGCCTGGCCTAAAGTGGTTGTTCAAGAAATGTGTGTTAGAGAAATCATACATAAACTAGCAATTCCCATTTGGATTCCTGTATCTGAACAACTAACTTTCAGCTTCTTCAGTGGGATAAAGAAGAAAAATGGGGTTTAAAGTACATACTATTCAGTATTAATGTAGAATTTAACAGCTGCCATCCAAGTGCAGAATCCT	5	35	Insertion	0.03	1	KCDGQEGHD*	KCDGQEGHD*	AAGTGTGATGGGCAAGAAGGGCATGATTGAGTAGAGTGGAAAGGAGGGAGACTGGGGAGAAGGGAGAGAGAGGAGGGATGCAATACAGTAGGGCCAGGCGGCAAGGATCATGCATGCCTTATTCATATTTGTGTTATTCAAGGATTCTACTCTGGGTTCTATTATGGGGCCTGGCCTAAAGTGGTTGTTCAAGAAATGTGTGTTAGAGAAATCATACATAAACTAGCAATTCCCATTTGGATTCCTGTATCTGAACAACTAACTTTCAGCTTCTTCAGTGGGATAAAGAAGAAAAATGGGGTTTAAAGTACATACTATTCAGTATTAATGTAGAATTTAACAGCTGCCATCCAAGTGCAGAATCCT	AAGTGTGATGGGCAAGAAGGGCATGATTGAGTAGAGTGGAAAGGAGGGAGACTGGGGAGAAGGGAGAGAGAGGAGGGATGCAATACAGTAGGGCCAGGCGCAAGGATCATGCATGCCTTATTCATATTTGTGTTATTCAAGGATTCTACTCTGGGTTCTATTATGGGGCCTGGCCTAAAGTGGTTGTTCAAGAAATGTGTGTTAGAGAAATCATACATAAACTAGCAATTCTCATTTGGATTCCTGTATCTGAACAACTAACTTTCAGCTTCTTCAGTGGGATAAAGAAGAAAAATGGGGTTTAAAGTACATACTATTCAGTATTAATGTAGAATTTAACAGCTGCCATCCAAGTGCAGAATCCT
AAGTGTGATGGGCAAGAAGGGCATGATTGAGTAGAGTGGAAAGGAGGGAGACTGGGGAGAAGGGAGAGAGAGGAGGGATGCAATACAGTAGGGCCAGGCGgCAAGGATCATGCATGCCTTATTCATATTTGTGTTATTCAAGGATTCTACTCTGGGTTCTATTATGGGGCCTGGCCTAAAGTGGTTGTTCAAGAAATGTGTGTTAGAGAAATCATACATAAACTAGCAATTCTCATTTGGATTCCTGTATCTGAACAACTAACTTTCAGCTTCCTCAGTGGGATAAAGAAGAAAAATGGGGTTTAAAGTACATACTATTCAGTATTAATGTAGAATTTAACAGCTGCCATCCAAGTGCAGAATCCT	5	34	Insertion	0.03	1	KCDGQEGHD*	KCDGQEGHD*	AAGTGTGATGGGCAAGAAGGGCATGATTGAGTAGAGTGGAAAGGAGGGAGACTGGGGAGAAGGGAGAGAGAGGAGGGATGCAATACAGTAGGGCCAGGCGGCAAGGATCATGCATGCCTTATTCATATTTGTGTTATTCAAGGATTCTACTCTGGGTTCTATTATGGGGCCTGGCCTAAAGTGGTTGTTCAAGAAATGTGTGTTAGAGAAATCATACATAAACTAGCAATTCTCATTTGGATTCCTGTATCTGAACAACTAACTTTCAGCTTCCTCAGTGGGATAAAGAAGAAAAATGGGGTTTAAAGTACATACTATTCAGTATTAATGTAGAATTTAACAGCTGCCATCCAAGTGCAGAATCCT	AAGTGTGATGGGCAAGAAGGGCATGATTGAGTAGAGTGGAAAGGAGGGAGACTGGGGAGAAGGGAGAGAGAGGAGGGATGCAATACAGTAGGGCCAGGCGCAAGGATCATGCATGCCTTATTCATATTTGTGTTATTCAAGGATTCTACTCTGGGTTCTATTATGGGGCCTGGCCTAAAGTGGTTGTTCAAGAAATGTGTGTTAGAGAAATCATACATAAACTAGCAATTCTCATTTGGATTCCTGTATCTGAACAACTAACTTTCAGCTTCTTCAGTGGGATAAAGAAGAAAAATGGGGTTTAAAGTACATACTATTCAGTATTAATGTAGAATTTAACAGCTGCCATCCAAGTGCAGAATCCT
AAGTGTGATGGGCAAGAAGGGCATGATTGAGTAGAGTGGAAAGGAGGGAGACTGGGGAGAAGGGAGAGAGAGGAGGGATGCAATACAGTAGGGCCAGGCGgCAAGGATCATGCATGCCTTATTCATATTTGTGTTATTCAAGGATTCTACTCTGGGTTCTATTATGGGGCCTGGCCTAAAGTGGTTGTTCAAGAAATGTGTGTTAGAGAAATCATACATAAACTAGCAATTCTCATTTGGATTCCTGTATCTGAACAACTAACTTTCAGCTTCTTCAGTGGGATAAAGAAGAAAAATGGGGTTTAAAGTACATACTATTCAGTATTAATATAGAATTTAACAGCTGCCATCCAAGTGCAGAATCCT	5	35	Insertion	0.03	1	KCDGQEGHD*	KCDGQEGHD*	AAGTGTGATGGGCAAGAAGGGCATGATTGAGTAGAGTGGAAAGGAGGGAGACTGGGGAGAAGGGAGAGAGAGGAGGGATGCAATACAGTAGGGCCAGGCGGCAAGGATCATGCATGCCTTATTCATATTTGTGTTATTCAAGGATTCTACTCTGGGTTCTATTATGGGGCCTGGCCTAAAGTGGTTGTTCAAGAAATGTGTGTTAGAGAAATCATACATAAACTAGCAATTCTCATTTGGATTCCTGTATCTGAACAACTAACTTTCAGCTTCTTCAGTGGGATAAAGAAGAAAAATGGGGTTTAAAGTACATACTATTCAGTATTAATATAGAATTTAACAGCTGCCATCCAAGTGCAGAATCCT	AAGTGTGATGGGCAAGAAGGGCATGATTGAGTAGAGTGGAAAGGAGGGAGACTGGGGAGAAGGGAGAGAGAGGAGGGATGCAATACAGTAGGGCCAGGCGCAAGGATCATGCATGCCTTATTCATATTTGTGTTATTCAAGGATTCTACTCTGGGTTCTATTATGGGGCCTGGCCTAAAGTGGTTGTTCAAGAAATGTGTGTTAGAGAAATCATACATAAACTAGCAATTCTCATTTGGATTCCTGTATCTGAACAACTAACTTTCAGCTTCTTCAGTGGGATAAAGAAGAAAAATGGGGTTTAAAGTACATACTATTCAGTATTAATGTAGAATTTAACAGCTGCCATCCAAGTGCAGAATCCT
AAGTGTGATGGGCAAGAAGGGCATGATTGAGTAGAGTGGAAAGGAGGGAGACTGGGGAGAAGGGAGAGAGAGGAGGGATGCAATACAGTAGGGCCAGGCGgCAAGGATCATGCATGCCTTATTCATATTTGTGTTATTCAAGGATTCTACTCTGGGTTCTATTATGGGGCCTGGCCTAAAGTGGTTGTTCAAGAAATGTGTGTTAGAGAAATCATACATAAACTAGCAATTCTCATTTGGATTCCTGTATCTGAACAACTAACTTTCAGCTTCTTCAGTGGGATAAAGAAGAAAAGTGGGGTTTAAAGTACATACTATTCAGTATTAATGTAGAATTTAACAGCTGCCATCCAAGTGCAGAATCCT	5	35	Insertion	0.03	1	KCDGQEGHD*	KCDGQEGHD*	AAGTGTGATGGGCAAGAAGGGCATGATTGAGTAGAGTGGAAAGGAGGGAGACTGGGGAGAAGGGAGAGAGAGGAGGGATGCAATACAGTAGGGCCAGGCGGCAAGGATCATGCATGCCTTATTCATATTTGTGTTATTCAAGGATTCTACTCTGGGTTCTATTATGGGGCCTGGCCTAAAGTGGTTGTTCAAGAAATGTGTGTTAGAGAAATCATACATAAACTAGCAATTCTCATTTGGATTCCTGTATCTGAACAACTAACTTTCAGCTTCTTCAGTGGGATAAAGAAGAAAAGTGGGGTTTAAAGTACATACTATTCAGTATTAATGTAGAATTTAACAGCTGCCATCCAAGTGCAGAATCCT	AAGTGTGATGGGCAAGAAGGGCATGATTGAGTAGAGTGGAAAGGAGGGAGACTGGGGAGAAGGGAGAGAGAGGAGGGATGCAATACAGTAGGGCCAGGCGCAAGGATCATGCATGCCTTATTCATATTTGTGTTATTCAAGGATTCTACTCTGGGTTCTATTATGGGGCCTGGCCTAAAGTGGTTGTTCAAGAAATGTGTGTTAGAGAAATCATACATAAACTAGCAATTCTCATTTGGATTCCTGTATCTGAACAACTAACTTTCAGCTTCTTCAGTGGGATAAAGAAGAAAAATGGGGTTTAAAGTACATACTATTCAGTATTAATGTAGAATTTAACAGCTGCCATCCAAGTGCAGAATCCT
AAGTGTGATGGGCAAGAAGGGCATGATTGAGTAGAGTGGAAAGGAGGGAGACTGGGGAGAAGGGAGAGAGAGGAGGGATGCAATACAGTAGGGCCAGGCGgCAAGGATCATGCATGCCTTATTCATATTTGTGTTATTCAAGGATTCTACTCTGGGTTCTATTATGGGGCCTGGCCTAAAGTGGTTGTTCAAGAAATGTGTGTTAGAGAAATCATACATAAACTAGCAATTCTCATTTGGATTCCTGTATCTGAACAACTAACTTTCAGCTTCTTCAGTGGGATAAGGAAGAAAAATGGGGTTTAAAGTACATACTATTCAGTATTAATGTAGAATTTAACAGCTGCCATCCAAGTGCAGAATCCT	5	35	Insertion	0.03	1	KCDGQEGHD*	KCDGQEGHD*	AAGTGTGATGGGCAAGAAGGGCATGATTGAGTAGAGTGGAAAGGAGGGAGACTGGGGAGAAGGGAGAGAGAGGAGGGATGCAATACAGTAGGGCCAGGCGGCAAGGATCATGCATGCCTTATTCATATTTGTGTTATTCAAGGATTCTACTCTGGGTTCTATTATGGGGCCTGGCCTAAAGTGGTTGTTCAAGAAATGTGTGTTAGAGAAATCATACATAAACTAGCAATTCTCATTTGGATTCCTGTATCTGAACAACTAACTTTCAGCTTCTTCAGTGGGATAAGGAAGAAAAATGGGGTTTAAAGTACATACTATTCAGTATTAATGTAGAATTTAACAGCTGCCATCCAAGTGCAGAATCCT	AAGTGTGATGGGCAAGAAGGGCATGATTGAGTAGAGTGGAAAGGAGGGAGACTGGGGAGAAGGGAGAGAGAGGAGGGATGCAATACAGTAGGGCCAGGCGCAAGGATCATGCATGCCTTATTCATATTTGTGTTATTCAAGGATTCTACTCTGGGTTCTATTATGGGGCCTGGCCTAAAGTGGTTGTTCAAGAAATGTGTGTTAGAGAAATCATACATAAACTAGCAATTCTCATTTGGATTCCTGTATCTGAACAACTAACTTTCAGCTTCTTCAGTGGGATAAAGAAGAAAAATGGGGTTTAAAGTACATACTATTCAGTATTAATGTAGAATTTAACAGCTGCCATCCAAGTGCAGAATCCT
AAGTGTGATGGGCAAGAAGGGCATGATTGAGTAGAGTGGAAAGGAGGGAGACTGGGGAGAAGGGAGAGAGAGGAGGGATGCAATACAGTAGGGCCAGGCGgCAAGGATCATGCATGCCTTATTCATATTTGTGTTATTCAAGGATTCTACTCTGGGTTCTATTATGGGGCCTGGCCTAAAGTGGTTGTTCAAGAAATGTGTGTTAGAGAAATCATACATAAACTAGCAATTCTCATTTGGATTCCTGTATCTGAGCAACTAACTTTCAGCTTCTTCAGTGGGATAAAGAAGAAAAATGGGGTTTAAAGTACATACTATTCAGTATTAATGTAGAATTTAACAGCTGCCATCCAAGTGCAGAATCCT	5	33	Insertion	0.03	1	KCDGQEGHD*	KCDGQEGHD*	AAGTGTGATGGGCAAGAAGGGCATGATTGAGTAGAGTGGAAAGGAGGGAGACTGGGGAGAAGGGAGAGAGAGGAGGGATGCAATACAGTAGGGCCAGGCGGCAAGGATCATGCATGCCTTATTCATATTTGTGTTATTCAAGGATTCTACTCTGGGTTCTATTATGGGGCCTGGCCTAAAGTGGTTGTTCAAGAAATGTGTGTTAGAGAAATCATACATAAACTAGCAATTCTCATTTGGATTCCTGTATCTGAGCAACTAACTTTCAGCTTCTTCAGTGGGATAAAGAAGAAAAATGGGGTTTAAAGTACATACTATTCAGTATTAATGTAGAATTTAACAGCTGCCATCCAAGTGCAGAATCCT	AAGTGTGATGGGCAAGAAGGGCATGATTGAGTAGAGTGGAAAGGAGGGAGACTGGGGAGAAGGGAGAGAGAGGAGGGATGCAATACAGTAGGGCCAGGCGCAAGGATCATGCATGCCTTATTCATATTTGTGTTATTCAAGGATTCTACTCTGGGTTCTATTATGGGGCCTGGCCTAAAGTGGTTGTTCAAGAAATGTGTGTTAGAGAAATCATACATAAACTAGCAATTCTCATTTGGATTCCTGTATCTGAACAACTAACTTTCAGCTTCTTCAGTGGGATAAAGAAGAAAAATGGGGTTTAAAGTACATACTATTCAGTATTAATGTAGAATTTAACAGCTGCCATCCAAGTGCAGAATCCT
AAGTGTGATGGGCAAGAAGGGCATGATTGAGTAGAGTGGAAAGGAGGGAGACTGGGGAGAAGGGAGAGAGAGGAGGGATGCAATACAGTAGGGCCAGGCGgCAAGGATCATGCATGCCTTATTCATATTTGTGTTATTCAAGGATTCTACTCTGGGTTCTATTATGGGGCCTGGCCTAAAGTGGTTGTTCAAGAAATGTGTGTTAGAGAAATCATACATAAACTGGCAATTCTCATTTGGATTCCTGTATCTGAACAACTAACTTTCAGCTTCTTCAGTGGGATAAAGAAGAAAAATGGGGTTTAAAGTACATACTATTCAGTATTAATGTAGAATTTAACAGCTGCCATCCAAGTGCAGAATCCT	5	35	Insertion	0.03	1	KCDGQEGHD*	KCDGQEGHD*	AAGTGTGATGGGCAAGAAGGGCATGATTGAGTAGAGTGGAAAGGAGGGAGACTGGGGAGAAGGGAGAGAGAGGAGGGATGCAATACAGTAGGGCCAGGCGGCAAGGATCATGCATGCCTTATTCATATTTGTGTTATTCAAGGATTCTACTCTGGGTTCTATTATGGGGCCTGGCCTAAAGTGGTTGTTCAAGAAATGTGTGTTAGAGAAATCATACATAAACTGGCAATTCTCATTTGGATTCCTGTATCTGAACAACTAACTTTCAGCTTCTTCAGTGGGATAAAGAAGAAAAATGGGGTTTAAAGTACATACTATTCAGTATTAATGTAGAATTTAACAGCTGCCATCCAAGTGCAGAATCCT	AAGTGTGATGGGCAAGAAGGGCATGATTGAGTAGAGTGGAAAGGAGGGAGACTGGGGAGAAGGGAGAGAGAGGAGGGATGCAATACAGTAGGGCCAGGCGCAAGGATCATGCATGCCTTATTCATATTTGTGTTATTCAAGGATTCTACTCTGGGTTCTATTATGGGGCCTGGCCTAAAGTGGTTGTTCAAGAAATGTGTGTTAGAGAAATCATACATAAACTAGCAATTCTCATTTGGATTCCTGTATCTGAACAACTAACTTTCAGCTTCTTCAGTGGGATAAAGAAGAAAAATGGGGTTTAAAGTACATACTATTCAGTATTAATGTAGAATTTAACAGCTGCCATCCAAGTGCAGAATCCT
AAGTGTGATGGGCAAGAAGGGCATGATTGAGTAGAGTGGAAAGGAGGGAGACTGGGGAGAAGGGAGAGAGAGGAGGGATGCAATACAGTAGGGCCAGGCGgCAAGGATCATGCATGCCTTATTCATATTTGTGTTATTCAAGGATTCTACTCTGGGTTCTATTATGGGGCCTGGCCTAAAGTGGTTGTTCAAGAAATGTGTGTTAGAGAAATCATACATAAGCTAGCAATTCTCATTTGGATTCCTGTATCTGAACAACTAACTTTCAGCTTCTTCAGTGGGATAAAGAAGAAAAATGGGGTTTAAAGTACATACTATTCAGTATTAATGTAGAATTTAACAGCTGCCATCCAAGTGCAGAATCCT	5	35	Insertion	0.03	1	KCDGQEGHD*	KCDGQEGHD*	AAGTGTGATGGGCAAGAAGGGCATGATTGAGTAGAGTGGAAAGGAGGGAGACTGGGGAGAAGGGAGAGAGAGGAGGGATGCAATACAGTAGGGCCAGGCGGCAAGGATCATGCATGCCTTATTCATATTTGTGTTATTCAAGGATTCTACTCTGGGTTCTATTATGGGGCCTGGCCTAAAGTGGTTGTTCAAGAAATGTGTGTTAGAGAAATCATACATAAGCTAGCAATTCTCATTTGGATTCCTGTATCTGAACAACTAACTTTCAGCTTCTTCAGTGGGATAAAGAAGAAAAATGGGGTTTAAAGTACATACTATTCAGTATTAATGTAGAATTTAACAGCTGCCATCCAAGTGCAGAATCCT	AAGTGTGATGGGCAAGAAGGGCATGATTGAGTAGAGTGGAAAGGAGGGAGACTGGGGAGAAGGGAGAGAGAGGAGGGATGCAATACAGTAGGGCCAGGCGCAAGGATCATGCATGCCTTATTCATATTTGTGTTATTCAAGGATTCTACTCTGGGTTCTATTATGGGGCCTGGCCTAAAGTGGTTGTTCAAGAAATGTGTGTTAGAGAAATCATACATAAACTAGCAATTCTCATTTGGATTCCTGTATCTGAACAACTAACTTTCAGCTTCTTCAGTGGGATAAAGAAGAAAAATGGGGTTTAAAGTACATACTATTCAGTATTAATGTAGAATTTAACAGCTGCCATCCAAGTGCAGAATCCT
AAGTGTGATGGGCAAGAAGGGCATGATTGAGTAGAGTGGAAAGGAGGGAGACTGGGGAGAAGGGAGAGAGAGGAGGGATGCAATACAGTAGGGCCAGGCGtatggCAAGGATCATGCATGCCTTATTCATATTTGTGTTATTCAAGGATTCTACTCTGGGTTCTATTATGGGGCCTGGCCTAAAGTGGTTGTTCAAGAAATGTGTGTTAGAGAAATCATACATAAACTAGCAATTCTCATTTGGATTCCTGTATCTGAACAACTAACTTTCAGCTTCTTCAGTGGGATAAAGAAGAAAAATGGGGTTTAAAGTACATACTATTCAGTATTAATGTAGAATTTAACAGCTGCCATCCAAGTGCAGAATCCT	5	34	Insertion	0.03	5	KCDGQEGHD*	KCDGQEGHD*	AAGTGTGATGGGCAAGAAGGGCATGATTGAGTAGAGTGGAAAGGAGGGAGACTGGGGAGAAGGGAGAGAGAGGAGGGATGCAATACAGTAGGGCCAGGCGTATGGCAAGGATCATGCATGCCTTATTCATATTTGTGTTATTCAAGGATTCTACTCTGGGTTCTATTATGGGGCCTGGCCTAAAGTGGTTGTTCAAGAAATGTGTGTTAGAGAAATCATACATAAACTAGCAATTCTCATTTGGATTCCTGTATCTGAACAACTAACTTTCAGCTTCTTCAGTGGGATAAAGAAGAAAAATGGGGTTTAAAGTACATACTATTCAGTATTAATGTAGAATTTAACAGCTGCCATCCAAGTGCAGAATCCT	AAGTGTGATGGGCAAGAAGGGCATGATTGAGTAGAGTGGAAAGGAGGGAGACTGGGGAGAAGGGAGAGAGAGGAGGGATGCAATACAGTAGGGCCAGGCGCAAGGATCATGCATGCCTTATTCATATTTGTGTTATTCAAGGATTCTACTCTGGGTTCTATTATGGGGCCTGGCCTAAAGTGGTTGTTCAAGAAATGTGTGTTAGAGAAATCATACATAAACTAGCAATTCTCATTTGGATTCCTGTATCTGAACAACTAACTTTCAGCTTCTTCAGTGGGATAAAGAAGAAAAATGGGGTTTAAAGTACATACTATTCAGTATTAATGTAGAATTTAACAGCTGCCATCCAAGTGCAGAATCCT
AAGTGTGATGGGCAAGAAGGGCATGATTGAGTAGAGTGGAAAGGAGGGAGACTGGGGAGAAGGGAGAGAGAGGAGGGATGCAATACAGTAGGGCCAGGCTggCAAGGATCATGCATGCCTTATTCATACTTGTGTTATTCAAGGATTCTACTCTGGGTTCTATTATGGGGCCTGGCCTAAAGTGGTTGTTCAAGAAATGTGTGTTAGAGAAATCATACATAAACTAGCAATTCTCATTTGGATTCCTGTATCTGAACAACTAACTTTCAGCTTCTTCAGTGGGATAAAGAAGAAAAATGGGGTTTAAAGTACATACTATTCAGTATTAATGTAGAATTTAACAGCTGCCATCCAAGTGCAGAATCCT	5	35	Insertion	0.03	2	KCDGQEGHD*	KCDGQEGHD*	AAGTGTGATGGGCAAGAAGGGCATGATTGAGTAGAGTGGAAAGGAGGGAGACTGGGGAGAAGGGAGAGAGAGGAGGGATGCAATACAGTAGGGCCAGGCTGGCAAGGATCATGCATGCCTTATTCATACTTGTGTTATTCAAGGATTCTACTCTGGGTTCTATTATGGGGCCTGGCCTAAAGTGGTTGTTCAAGAAATGTGTGTTAGAGAAATCATACATAAACTAGCAATTCTCATTTGGATTCCTGTATCTGAACAACTAACTTTCAGCTTCTTCAGTGGGATAAAGAAGAAAAATGGGGTTTAAAGTACATACTATTCAGTATTAATGTAGAATTTAACAGCTGCCATCCAAGTGCAGAATCCT	AAGTGTGATGGGCAAGAAGGGCATGATTGAGTAGAGTGGAAAGGAGGGAGACTGGGGAGAAGGGAGAGAGAGGAGGGATGCAATACAGTAGGGCCAGGCGCAAGGATCATGCATGCCTTATTCATATTTGTGTTATTCAAGGATTCTACTCTGGGTTCTATTATGGGGCCTGGCCTAAAGTGGTTGTTCAAGAAATGTGTGTTAGAGAAATCATACATAAACTAGCAATTCTCATTTGGATTCCTGTATCTGAACAACTAACTTTCAGCTTCTTCAGTGGGATAAAGAAGAAAAATGGGGTTTAAAGTACATACTATTCAGTATTAATGTAGAATTTAACAGCTGCCATCCAAGTGCAGAATCCT
AAGTGTGATGGGCAAGAAGGGCATGATTGAGTAGAGTGGAAAGGAGGGAGACTGGGGAGAAGGGAGAGAGAGGAGGGATGCAATACAGTAGGGCCAGGCTggCAAGGATCATGCATGCCTTATTCATATTTGTGCTATTCAAGGATTCTACTCTGGGTTCTATTATGGGGCCTGGCCTAAAGTGGTTGTTCAAGAAATGTGTGTTAGAGAAATCATACATAAACTAGCAATTCTCATTTGGATTCCTGTATCTGAACAACTAACTTTCAGCTTCTTCAGTGGGATAAAGAAGAAAAATGGGGTTTAAAGTACATACTATTCAGTATTAATGTAGAATTTAACAGCTGCCATCCAAGTGCAGAATCCT	5	35	Insertion	0.03	2	KCDGQEGHD*	KCDGQEGHD*	AAGTGTGATGGGCAAGAAGGGCATGATTGAGTAGAGTGGAAAGGAGGGAGACTGGGGAGAAGGGAGAGAGAGGAGGGATGCAATACAGTAGGGCCAGGCTGGCAAGGATCATGCATGCCTTATTCATATTTGTGCTATTCAAGGATTCTACTCTGGGTTCTATTATGGGGCCTGGCCTAAAGTGGTTGTTCAAGAAATGTGTGTTAGAGAAATCATACATAAACTAGCAATTCTCATTTGGATTCCTGTATCTGAACAACTAACTTTCAGCTTCTTCAGTGGGATAAAGAAGAAAAATGGGGTTTAAAGTACATACTATTCAGTATTAATGTAGAATTTAACAGCTGCCATCCAAGTGCAGAATCCT	AAGTGTGATGGGCAAGAAGGGCATGATTGAGTAGAGTGGAAAGGAGGGAGACTGGGGAGAAGGGAGAGAGAGGAGGGATGCAATACAGTAGGGCCAGGCGCAAGGATCATGCATGCCTTATTCATATTTGTGTTATTCAAGGATTCTACTCTGGGTTCTATTATGGGGCCTGGCCTAAAGTGGTTGTTCAAGAAATGTGTGTTAGAGAAATCATACATAAACTAGCAATTCTCATTTGGATTCCTGTATCTGAACAACTAACTTTCAGCTTCTTCAGTGGGATAAAGAAGAAAAATGGGGTTTAAAGTACATACTATTCAGTATTAATGTAGAATTTAACAGCTGCCATCCAAGTGCAGAATCCT
AAGTGTGATGGGCAAGAAGGGCATGATTGAGTAGAGTGGAAAGGAGGGAGACTGGGGAGAAGGGAGAGAGAGGAGGGATGCAATACAGTAGGGCCAGGCTggCAAGGATCATGCATGCCTTATTCATATTTGTGTTACTCAAGGATTCTACTCTGGGTTCTATTATGGGGCCTGGCCTAAAGTGGTTGTTCAAGAAATGTGTGTTAGAGAAATCATACATAAACTAGCAATTCTCATTTGGATTCCTGTATCTGAACAACTAACTTTCAGCTTCTTCAGTGGGATAAAGAAGAAAAATGGGGTTTAAAGTACATACTATTCAGTATTAATGTAGAATTTAACAGCTGCCATCCAAGTGCAGAATCCT	5	34	Insertion	0.03	2	KCDGQEGHD*	KCDGQEGHD*	AAGTGTGATGGGCAAGAAGGGCATGATTGAGTAGAGTGGAAAGGAGGGAGACTGGGGAGAAGGGAGAGAGAGGAGGGATGCAATACAGTAGGGCCAGGCTGGCAAGGATCATGCATGCCTTATTCATATTTGTGTTACTCAAGGATTCTACTCTGGGTTCTATTATGGGGCCTGGCCTAAAGTGGTTGTTCAAGAAATGTGTGTTAGAGAAATCATACATAAACTAGCAATTCTCATTTGGATTCCTGTATCTGAACAACTAACTTTCAGCTTCTTCAGTGGGATAAAGAAGAAAAATGGGGTTTAAAGTACATACTATTCAGTATTAATGTAGAATTTAACAGCTGCCATCCAAGTGCAGAATCCT	AAGTGTGATGGGCAAGAAGGGCATGATTGAGTAGAGTGGAAAGGAGGGAGACTGGGGAGAAGGGAGAGAGAGGAGGGATGCAATACAGTAGGGCCAGGCGCAAGGATCATGCATGCCTTATTCATATTTGTGTTATTCAAGGATTCTACTCTGGGTTCTATTATGGGGCCTGGCCTAAAGTGGTTGTTCAAGAAATGTGTGTTAGAGAAATCATACATAAACTAGCAATTCTCATTTGGATTCCTGTATCTGAACAACTAACTTTCAGCTTCTTCAGTGGGATAAAGAAGAAAAATGGGGTTTAAAGTACATACTATTCAGTATTAATGTAGAATTTAACAGCTGCCATCCAAGTGCAGAATCCT
AAGTGTGATGGGCAAGAAGGGCATGATTGAGTAGAGTGGAAAGGAGGGAGACTGGGGAGAAGGGAGAGAGAGGAGGGATGCAATACAGTAGGGCCAGGCTggCAAGGATCATGCATGCCTTATTCATATTTGTGTTATTCAAGGATTCTACCCTGGGTTCTATTATGGGGCCTGGCCTAAAGTGGTTGTTCAAGAAATGTGTGTTAGAGAAATCATACATAAACTAGCAATTCTCATTTGGATTCCTGTATCTGAACAACTAACTTTCAGCTTCTTCAGTGGGATAAAGAAGAAAAATGGGGTTTAAAGTACATACTATTCAGTATTAATGTAGAATTTAACAGCTGCCATCCAAGTGCAGAATCCT	5	35	Insertion	0.03	2	KCDGQEGHD*	KCDGQEGHD*	AAGTGTGATGGGCAAGAAGGGCATGATTGAGTAGAGTGGAAAGGAGGGAGACTGGGGAGAAGGGAGAGAGAGGAGGGATGCAATACAGTAGGGCCAGGCTGGCAAGGATCATGCATGCCTTATTCATATTTGTGTTATTCAAGGATTCTACCCTGGGTTCTATTATGGGGCCTGGCCTAAAGTGGTTGTTCAAGAAATGTGTGTTAGAGAAATCATACATAAACTAGCAATTCTCATTTGGATTCCTGTATCTGAACAACTAACTTTCAGCTTCTTCAGTGGGATAAAGAAGAAAAATGGGGTTTAAAGTACATACTATTCAGTATTAATGTAGAATTTAACAGCTGCCATCCAAGTGCAGAATCCT	AAGTGTGATGGGCAAGAAGGGCATGATTGAGTAGAGTGGAAAGGAGGGAGACTGGGGAGAAGGGAGAGAGAGGAGGGATGCAATACAGTAGGGCCAGGCGCAAGGATCATGCATGCCTTATTCATATTTGTGTTATTCAAGGATTCTACTCTGGGTTCTATTATGGGGCCTGGCCTAAAGTGGTTGTTCAAGAAATGTGTGTTAGAGAAATCATACATAAACTAGCAATTCTCATTTGGATTCCTGTATCTGAACAACTAACTTTCAGCTTCTTCAGTGGGATAAAGAAGAAAAATGGGGTTTAAAGTACATACTATTCAGTATTAATGTAGAATTTAACAGCTGCCATCCAAGTGCAGAATCCT
AAGTGTGATGGGCAAGAAGGGCATGATTGAGTAGAGTGGAAAGGAGGGAGACTGGGGAGAAGGGAGAGAGAGGAGGGATGCAATACAGTAGGGCCAGGCTggCAAGGATCATGCATGCCTTATTCATATTTGTGTTATTCAAGGATTCTACTCTGGGTTCTATTATGGGGCCTGGCCTAAAGTGGTTGTTCAAGAAATGTGTGTTAGAGAAATCATACATAAACTAGCAATTCTCATTTGGATTCCTGTATCTGAACAACTAACTTTCAGCCTCTTCAGTGGGATAAAGAAGAAAAATGGGGTTTAAAGTACATACTATTCAGTATTAATGTAGAATTTAACAGCTGCCATCCAAGTGCAGAATCCT	5	34	Insertion	0.03	2	KCDGQEGHD*	KCDGQEGHD*	AAGTGTGATGGGCAAGAAGGGCATGATTGAGTAGAGTGGAAAGGAGGGAGACTGGGGAGAAGGGAGAGAGAGGAGGGATGCAATACAGTAGGGCCAGGCTGGCAAGGATCATGCATGCCTTATTCATATTTGTGTTATTCAAGGATTCTACTCTGGGTTCTATTATGGGGCCTGGCCTAAAGTGGTTGTTCAAGAAATGTGTGTTAGAGAAATCATACATAAACTAGCAATTCTCATTTGGATTCCTGTATCTGAACAACTAACTTTCAGCCTCTTCAGTGGGATAAAGAAGAAAAATGGGGTTTAAAGTACATACTATTCAGTATTAATGTAGAATTTAACAGCTGCCATCCAAGTGCAGAATCCT	AAGTGTGATGGGCAAGAAGGGCATGATTGAGTAGAGTGGAAAGGAGGGAGACTGGGGAGAAGGGAGAGAGAGGAGGGATGCAATACAGTAGGGCCAGGCGCAAGGATCATGCATGCCTTATTCATATTTGTGTTATTCAAGGATTCTACTCTGGGTTCTATTATGGGGCCTGGCCTAAAGTGGTTGTTCAAGAAATGTGTGTTAGAGAAATCATACATAAACTAGCAATTCTCATTTGGATTCCTGTATCTGAACAACTAACTTTCAGCTTCTTCAGTGGGATAAAGAAGAAAAATGGGGTTTAAAGTACATACTATTCAGTATTAATGTAGAATTTAACAGCTGCCATCCAAGTGCAGAATCCT
AAGTGTGATGGGCAAGAAGGGCATGATTGAGTAGAGTGGAAAGGAGGGAGACTGGGGAGAAGGGAGAGAGAGGAGGGATGCAATACAGTAGGGCCAGGCTggCAAGGATCATGCATGCCTTATTCATATTTGTGTTATTCAAGGATTCTACTCTGGGTTCTATTATGGGGCCTGGCCTAAAGTGGTTGTTCAAGAAATGTGTGTTAGAGAAATCATACATAAACTAGCAATTCTCATTTGGATTCCTGTATCTGAACAACTAACTTTCAGCTTCTTCAGTGGGATAAAGAAGAAAAATGGGGTTTAAAGTACATACTATTCAGTATCAATGTAGAATTTAACAGCTGCCATCCAAGTGCAGAATCCT	5	34	Insertion	0.03	2	KCDGQEGHD*	KCDGQEGHD*	AAGTGTGATGGGCAAGAAGGGCATGATTGAGTAGAGTGGAAAGGAGGGAGACTGGGGAGAAGGGAGAGAGAGGAGGGATGCAATACAGTAGGGCCAGGCTGGCAAGGATCATGCATGCCTTATTCATATTTGTGTTATTCAAGGATTCTACTCTGGGTTCTATTATGGGGCCTGGCCTAAAGTGGTTGTTCAAGAAATGTGTGTTAGAGAAATCATACATAAACTAGCAATTCTCATTTGGATTCCTGTATCTGAACAACTAACTTTCAGCTTCTTCAGTGGGATAAAGAAGAAAAATGGGGTTTAAAGTACATACTATTCAGTATCAATGTAGAATTTAACAGCTGCCATCCAAGTGCAGAATCCT	AAGTGTGATGGGCAAGAAGGGCATGATTGAGTAGAGTGGAAAGGAGGGAGACTGGGGAGAAGGGAGAGAGAGGAGGGATGCAATACAGTAGGGCCAGGCGCAAGGATCATGCATGCCTTATTCATATTTGTGTTATTCAAGGATTCTACTCTGGGTTCTATTATGGGGCCTGGCCTAAAGTGGTTGTTCAAGAAATGTGTGTTAGAGAAATCATACATAAACTAGCAATTCTCATTTGGATTCCTGTATCTGAACAACTAACTTTCAGCTTCTTCAGTGGGATAAAGAAGAAAAATGGGGTTTAAAGTACATACTATTCAGTATTAATGTAGAATTTAACAGCTGCCATCCAAGTGCAGAATCCT
AAGTGTGATGGGCAAGAAGGGCATGATTGAGTAGAGTGGAAAGGAGGGAGACTGGGGAGAAGGGAGAGAGAGGAGGGATGCAATACAGTAGGGCCAGGCTggCAAGGATCATGCATGCCTTATTCATATTTGTGTTATTCAAGGATTCTACTCTGGGTTCTATTATGGGGCCTGGCCTAAAGTGGTTGTTCAAGAAATGTGTGTTAGAGAAATCATACATAAACTAGCAATTCTCATTTGGATTCCTGTATCTGAGCAACTAACTTTCAGCTTCTTCAGTGGGATAAAGAAGAAAAATGGGGTTTAAAGTACATACTATTCAGTATTAATGTAGAATTTAACAGCTGCCATCCAAGTGCAGAATCCT	5	34	Insertion	0.03	2	KCDGQEGHD*	KCDGQEGHD*	AAGTGTGATGGGCAAGAAGGGCATGATTGAGTAGAGTGGAAAGGAGGGAGACTGGGGAGAAGGGAGAGAGAGGAGGGATGCAATACAGTAGGGCCAGGCTGGCAAGGATCATGCATGCCTTATTCATATTTGTGTTATTCAAGGATTCTACTCTGGGTTCTATTATGGGGCCTGGCCTAAAGTGGTTGTTCAAGAAATGTGTGTTAGAGAAATCATACATAAACTAGCAATTCTCATTTGGATTCCTGTATCTGAGCAACTAACTTTCAGCTTCTTCAGTGGGATAAAGAAGAAAAATGGGGTTTAAAGTACATACTATTCAGTATTAATGTAGAATTTAACAGCTGCCATCCAAGTGCAGAATCCT	AAGTGTGATGGGCAAGAAGGGCATGATTGAGTAGAGTGGAAAGGAGGGAGACTGGGGAGAAGGGAGAGAGAGGAGGGATGCAATACAGTAGGGCCAGGCGCAAGGATCATGCATGCCTTATTCATATTTGTGTTATTCAAGGATTCTACTCTGGGTTCTATTATGGGGCCTGGCCTAAAGTGGTTGTTCAAGAAATGTGTGTTAGAGAAATCATACATAAACTAGCAATTCTCATTTGGATTCCTGTATCTGAACAACTAACTTTCAGCTTCTTCAGTGGGATAAAGAAGAAAAATGGGGTTTAAAGTACATACTATTCAGTATTAATGTAGAATTTAACAGCTGCCATCCAAGTGCAGAATCCT
AAGTGTGATGGGCAAGAAGGGCATGATTGAGTAGAGTGGAAAGGAGGGAGACTGGGGAGAAGGGAGAGAGAGGAGGGATGCAATACAGTAGGGCCAGGCTggCAAGGATCATGCATGCCTTATTCATATTTGTGTTATTCAAGGATTCTACTCTGGGTTCTATTATGGGGCCTGGCCTAAAGTGGTTGTTCAAGAAATGTGTGTTAGAGGAATCATACATAAACTAGCAATTCTCATTTGGATTCCTGTATCTGAACAACTAACTTTCAGCTTCTTCAGTGGGATAAAGAAGAAAAATGGGGTTTAAAGTACATACTATTCAGTATTAATGTAGAATTTAACAGCTGCCATCCAAGTGCAGAATCCT	5	34	Insertion	0.03	2	KCDGQEGHD*	KCDGQEGHD*	AAGTGTGATGGGCAAGAAGGGCATGATTGAGTAGAGTGGAAAGGAGGGAGACTGGGGAGAAGGGAGAGAGAGGAGGGATGCAATACAGTAGGGCCAGGCTGGCAAGGATCATGCATGCCTTATTCATATTTGTGTTATTCAAGGATTCTACTCTGGGTTCTATTATGGGGCCTGGCCTAAAGTGGTTGTTCAAGAAATGTGTGTTAGAGGAATCATACATAAACTAGCAATTCTCATTTGGATTCCTGTATCTGAACAACTAACTTTCAGCTTCTTCAGTGGGATAAAGAAGAAAAATGGGGTTTAAAGTACATACTATTCAGTATTAATGTAGAATTTAACAGCTGCCATCCAAGTGCAGAATCCT	AAGTGTGATGGGCAAGAAGGGCATGATTGAGTAGAGTGGAAAGGAGGGAGACTGGGGAGAAGGGAGAGAGAGGAGGGATGCAATACAGTAGGGCCAGGCGCAAGGATCATGCATGCCTTATTCATATTTGTGTTATTCAAGGATTCTACTCTGGGTTCTATTATGGGGCCTGGCCTAAAGTGGTTGTTCAAGAAATGTGTGTTAGAGAAATCATACATAAACTAGCAATTCTCATTTGGATTCCTGTATCTGAACAACTAACTTTCAGCTTCTTCAGTGGGATAAAGAAGAAAAATGGGGTTTAAAGTACATACTATTCAGTATTAATGTAGAATTTAACAGCTGCCATCCAAGTGCAGAATCCT
AAGTGTGATGGGCAAGAAGGGCATGATTGAGTAGAGTGGAAAGGAGGGAGACTGGGGAGAAGGGAGAGAGAGGAGGGATGCAATACAGTAGGGCCAGGCTggCAAGGATCATGCATGCCTTATTCATATTTGTGTTATTCAAGGATTCTACTCTGGGTTCTATTATGGGGCCTGGCCTAAAGTGGTTGTTCAAGGAATGTGTGTTAGAGAAATCATACATAAACTAGCAATTCTCATTTGGATTCCTGTATCTGAACAACTAACTTTCAGCTTCTTCAGTGGGATAAAGAAGAAAAATGGGGTTTAAAGTACATACTATTCAGTATTAATGTAGAATTTAACAGCTGCCATCCAAGTGCAGAATCCT	5	35	Insertion	0.03	2	KCDGQEGHD*	KCDGQEGHD*	AAGTGTGATGGGCAAGAAGGGCATGATTGAGTAGAGTGGAAAGGAGGGAGACTGGGGAGAAGGGAGAGAGAGGAGGGATGCAATACAGTAGGGCCAGGCTGGCAAGGATCATGCATGCCTTATTCATATTTGTGTTATTCAAGGATTCTACTCTGGGTTCTATTATGGGGCCTGGCCTAAAGTGGTTGTTCAAGGAATGTGTGTTAGAGAAATCATACATAAACTAGCAATTCTCATTTGGATTCCTGTATCTGAACAACTAACTTTCAGCTTCTTCAGTGGGATAAAGAAGAAAAATGGGGTTTAAAGTACATACTATTCAGTATTAATGTAGAATTTAACAGCTGCCATCCAAGTGCAGAATCCT	AAGTGTGATGGGCAAGAAGGGCATGATTGAGTAGAGTGGAAAGGAGGGAGACTGGGGAGAAGGGAGAGAGAGGAGGGATGCAATACAGTAGGGCCAGGCGCAAGGATCATGCATGCCTTATTCATATTTGTGTTATTCAAGGATTCTACTCTGGGTTCTATTATGGGGCCTGGCCTAAAGTGGTTGTTCAAGAAATGTGTGTTAGAGAAATCATACATAAACTAGCAATTCTCATTTGGATTCCTGTATCTGAACAACTAACTTTCAGCTTCTTCAGTGGGATAAAGAAGAAAAATGGGGTTTAAAGTACATACTATTCAGTATTAATGTAGAATTTAACAGCTGCCATCCAAGTGCAGAATCCT
AAGTGTGATGGGCAAGAAGGGCATGATTGAGTAGAGTGGAAAGGAGGGAGACTGGGGAGAAGGGAGAGAGAGGAGGGATGCAATACAGTAGGGCCAGGCTggCAGGGATCATGCATGCCTTATTCATATTTGTGTTATTCAAGGATTCTACTCTGGGTTCTATTATGGGGCCTGGCCTAAAGTGGTTGTTCAAGAAATGTGTGTTAGAGAAATCATACATAAACTAGCAATTCTCATTTGGATTCCTGTATCTGAACAACTAACTTTCAGCTTCTTCAGTGGGATAAAGAAGAAAAATGGGGTTTAAAGTACATACTATTCAGTATTAATGTAGAATTTAACAGCTGCCATCCAAGTGCAGAATCCT	5	35	Insertion	0.03	2	KCDGQEGHD*	KCDGQEGHD*	AAGTGTGATGGGCAAGAAGGGCATGATTGAGTAGAGTGGAAAGGAGGGAGACTGGGGAGAAGGGAGAGAGAGGAGGGATGCAATACAGTAGGGCCAGGCTGGCAGGGATCATGCATGCCTTATTCATATTTGTGTTATTCAAGGATTCTACTCTGGGTTCTATTATGGGGCCTGGCCTAAAGTGGTTGTTCAAGAAATGTGTGTTAGAGAAATCATACATAAACTAGCAATTCTCATTTGGATTCCTGTATCTGAACAACTAACTTTCAGCTTCTTCAGTGGGATAAAGAAGAAAAATGGGGTTTAAAGTACATACTATTCAGTATTAATGTAGAATTTAACAGCTGCCATCCAAGTGCAGAATCCT	AAGTGTGATGGGCAAGAAGGGCATGATTGAGTAGAGTGGAAAGGAGGGAGACTGGGGAGAAGGGAGAGAGAGGAGGGATGCAATACAGTAGGGCCAGGCGCAAGGATCATGCATGCCTTATTCATATTTGTGTTATTCAAGGATTCTACTCTGGGTTCTATTATGGGGCCTGGCCTAAAGTGGTTGTTCAAGAAATGTGTGTTAGAGAAATCATACATAAACTAGCAATTCTCATTTGGATTCCTGTATCTGAACAACTAACTTTCAGCTTCTTCAGTGGGATAAAGAAGAAAAATGGGGTTTAAAGTACATACTATTCAGTATTAATGTAGAATTTAACAGCTGCCATCCAAGTGCAGAATCCT
AAGTGTGATGGGCAAGAAGGGCATGATTGAGTAGAGTGGAAAGGAGGGAGACTGGGGAGAAGGGAGAGAGAGGAGGGATGCACTACAGTAGGGCCAGGCCagCAAGGATCATGCATGCCTTATTCATATTTGTGTTATTCAAGGATTCTACTCTGGGTTCTATTATGGGGCCTGGCCTAAAGTGGTTGTTCAAGAAATGTGTGTTAGAGAAATCATACATAAACTAGCAATTCTCATTTGGATTCCTGTATCTGAACAACTAACTTTCAGCTTCTTCAGTGGGATAAAGAAGAAAAATGGGGTTTAAAGTACATACTATTCAGTATTAATGTAGAATTTAACAGCTGCCATCCAAGTGCAGAATCCT	5	34	Insertion	0.03	2	KCDGQEGHD*	KCDGQEGHD*	AAGTGTGATGGGCAAGAAGGGCATGATTGAGTAGAGTGGAAAGGAGGGAGACTGGGGAGAAGGGAGAGAGAGGAGGGATGCACTACAGTAGGGCCAGGCCAGCAAGGATCATGCATGCCTTATTCATATTTGTGTTATTCAAGGATTCTACTCTGGGTTCTATTATGGGGCCTGGCCTAAAGTGGTTGTTCAAGAAATGTGTGTTAGAGAAATCATACATAAACTAGCAATTCTCATTTGGATTCCTGTATCTGAACAACTAACTTTCAGCTTCTTCAGTGGGATAAAGAAGAAAAATGGGGTTTAAAGTACATACTATTCAGTATTAATGTAGAATTTAACAGCTGCCATCCAAGTGCAGAATCCT	AAGTGTGATGGGCAAGAAGGGCATGATTGAGTAGAGTGGAAAGGAGGGAGACTGGGGAGAAGGGAGAGAGAGGAGGGATGCAATACAGTAGGGCCAGGCGCAAGGATCATGCATGCCTTATTCATATTTGTGTTATTCAAGGATTCTACTCTGGGTTCTATTATGGGGCCTGGCCTAAAGTGGTTGTTCAAGAAATGTGTGTTAGAGAAATCATACATAAACTAGCAATTCTCATTTGGATTCCTGTATCTGAACAACTAACTTTCAGCTTCTTCAGTGGGATAAAGAAGAAAAATGGGGTTTAAAGTACATACTATTCAGTATTAATGTAGAATTTAACAGCTGCCATCCAAGTGCAGAATCCT
AAGTGTGATGGGCAAGAAGGGCATGATTGAGTAGAGTGGAAAGGAGGGAGACTGGGGAGAAGGGAGAGAGAGGAGGGATGCAGTACAGTAGGGCCAGGCTggCAAGGATCATGCATGCCTTATTCATATTTGTGTTATTCAAGGATTCTACTCTGGGTTCTATTATGGGGCCTGGCCTAAAGTGGTTGTTCAAGAAATGTGTGTTAGAGAAATCATACATAAACTAGCAATTCTCATTTGGATTCCTGTATCTGAACAACTAACTTTCAGCTTCTTCAGTGGGATAAAGAAGAAAAATGGGGTTTAAAGTACATACTATTCAGTATTAATGTAGAATTTAACAGCTGCCATCCAAGTGCAGAATCCT	5	35	Insertion	0.03	2	KCDGQEGHD*	KCDGQEGHD*	AAGTGTGATGGGCAAGAAGGGCATGATTGAGTAGAGTGGAAAGGAGGGAGACTGGGGAGAAGGGAGAGAGAGGAGGGATGCAGTACAGTAGGGCCAGGCTGGCAAGGATCATGCATGCCTTATTCATATTTGTGTTATTCAAGGATTCTACTCTGGGTTCTATTATGGGGCCTGGCCTAAAGTGGTTGTTCAAGAAATGTGTGTTAGAGAAATCATACATAAACTAGCAATTCTCATTTGGATTCCTGTATCTGAACAACTAACTTTCAGCTTCTTCAGTGGGATAAAGAAGAAAAATGGGGTTTAAAGTACATACTATTCAGTATTAATGTAGAATTTAACAGCTGCCATCCAAGTGCAGAATCCT	AAGTGTGATGGGCAAGAAGGGCATGATTGAGTAGAGTGGAAAGGAGGGAGACTGGGGAGAAGGGAGAGAGAGGAGGGATGCAATACAGTAGGGCCAGGCGCAAGGATCATGCATGCCTTATTCATATTTGTGTTATTCAAGGATTCTACTCTGGGTTCTATTATGGGGCCTGGCCTAAAGTGGTTGTTCAAGAAATGTGTGTTAGAGAAATCATACATAAACTAGCAATTCTCATTTGGATTCCTGTATCTGAACAACTAACTTTCAGCTTCTTCAGTGGGATAAAGAAGAAAAATGGGGTTTAAAGTACATACTATTCAGTATTAATGTAGAATTTAACAGCTGCCATCCAAGTGCAGAATCCT
AAGTGTGATGGGCAAGAAGGGCATGATTGAGTAGAGTGGAAAGGAGGGAGACTGGGGAGAAGGGAGAGAGGGGAGGGATGCAATACAGTAGGGCCAG--GCAAGGATCATGCATGCCTTATTCATATTTGTGTTATTCAAGGATTCTACTCTGGGTTCTATTATGGGGCCTGGCCTAAAGTGGTTGTTCAAGAAATGTGTGTTAGAGAAATCATACATAAACTAGCAATTCTCATTTGGATTCCTGTATCTGAACAACTAACTTTCAGCTTCTTCAGTGGGATAAAGAAGAAAAATGGGGTTTAAAGTACATACTATTCAGTATTAATGTAGAATTTAACAGCTGCCATCCAAGTGCAGAATCCT	5	34	Deletion	0.03	-2	KCDGQEGHD*	KCDGQEGHD*	AAGTGTGATGGGCAAGAAGGGCATGATTGAGTAGAGTGGAAAGGAGGGAGACTGGGGAGAAGGGAGAGAGGGGAGGGATGCAATACAGTAGGGCCAG--GCAAGGATCATGCATGCCTTATTCATATTTGTGTTATTCAAGGATTCTACTCTGGGTTCTATTATGGGGCCTGGCCTAAAGTGGTTGTTCAAGAAATGTGTGTTAGAGAAATCATACATAAACTAGCAATTCTCATTTGGATTCCTGTATCTGAACAACTAACTTTCAGCTTCTTCAGTGGGATAAAGAAGAAAAATGGGGTTTAAAGTACATACTATTCAGTATTAATGTAGAATTTAACAGCTGCCATCCAAGTGCAGAATCCT	AAGTGTGATGGGCAAGAAGGGCATGATTGAGTAGAGTGGAAAGGAGGGAGACTGGGGAGAAGGGAGAGAGAGGAGGGATGCAATACAGTAGGGCCAGGCGCAAGGATCATGCATGCCTTATTCATATTTGTGTTATTCAAGGATTCTACTCTGGGTTCTATTATGGGGCCTGGCCTAAAGTGGTTGTTCAAGAAATGTGTGTTAGAGAAATCATACATAAACTAGCAATTCTCATTTGGATTCCTGTATCTGAACAACTAACTTTCAGCTTCTTCAGTGGGATAAAGAAGAAAAATGGGGTTTAAAGTACATACTATTCAGTATTAATGTAGAATTTAACAGCTGCCATCCAAGTGCAGAATCCT
AAGTGTGATGGGCAAGAAGGGCATGATTGAGTAGAGTGGAAAGGAGGGAGACTGGGGAGAAGGGAGAGAGGGGAGGGATGCAATACAGTAGGGCCAGGCGCAAGGATCATGCATGCCTTATTCATATTTGTGTTATTCAAGGATTCTACTCTGGGTTCTATTATGGGGCCTGGCCTAAAGTGGTTGTTCAAGAAATGTGTGTTAGAGAAATCATACATAAACTAGCAATTCTCATTTGGATTCCTGTATCTGAACAACTAACTTTCAGCTTCTTCAGTGGGATAAAGAAGAAAAATGGGGTTTAAAGTACATACTATTCAGTATTAATGTAGAATTTAACAGCTGCCATCCAAGTGCAGAATCCT	5	34	1 Base Change	0.03	0	KCDGQEGHD*	KCDGQEGHD*	AAGTGTGATGGGCAAGAAGGGCATGATTGAGTAGAGTGGAAAGGAGGGAGACTGGGGAGAAGGGAGAGAGGGGAGGGATGCAATACAGTAGGGCCAGGCGCAAGGATCATGCATGCCTTATTCATATTTGTGTTATTCAAGGATTCTACTCTGGGTTCTATTATGGGGCCTGGCCTAAAGTGGTTGTTCAAGAAATGTGTGTTAGAGAAATCATACATAAACTAGCAATTCTCATTTGGATTCCTGTATCTGAACAACTAACTTTCAGCTTCTTCAGTGGGATAAAGAAGAAAAATGGGGTTTAAAGTACATACTATTCAGTATTAATGTAGAATTTAACAGCTGCCATCCAAGTGCAGAATCCT	AAGTGTGATGGGCAAGAAGGGCATGATTGAGTAGAGTGGAAAGGAGGGAGACTGGGGAGAAGGGAGAGAGAGGAGGGATGCAATACAGTAGGGCCAGGCGCAAGGATCATGCATGCCTTATTCATATTTGTGTTATTCAAGGATTCTACTCTGGGTTCTATTATGGGGCCTGGCCTAAAGTGGTTGTTCAAGAAATGTGTGTTAGAGAAATCATACATAAACTAGCAATTCTCATTTGGATTCCTGTATCTGAACAACTAACTTTCAGCTTCTTCAGTGGGATAAAGAAGAAAAATGGGGTTTAAAGTACATACTATTCAGTATTAATGTAGAATTTAACAGCTGCCATCCAAGTGCAGAATCCT
AAGTGTGATGGGCAAGAAGGGCATGATTGAGTAGAGTGGAAAGGAGGGAGACTGGGGAGAAGGGAGAGGGAGGAGGGATGCAATACAGTAGGGCCAG-------------GCATGCCTTATTCATATTTGTGTTATTCAAGGATTCTACTCTGGGTTCTATTATGGGGCCTGGCCTAAAGTGGTTGTTCAAGAAATGTGTGTTAGAGAAATCATACATAAACTAGCAATTCTCATTTGGATTCCTGTATCTGAACAACTAACTTTCAGCTTCTTCAGTGGGATAAAGAAGAAAAATGGGGTTTAAAGTACATACTATTCAGTATTAATGTAGAATTTAACAGCTGCCATCCAAGTGCAGAATCCT	5	35	Deletion	0.03	-13	KCDGQEGHD*	KCDGQEGHD*	AAGTGTGATGGGCAAGAAGGGCATGATTGAGTAGAGTGGAAAGGAGGGAGACTGGGGAGAAGGGAGAGGGAGGAGGGATGCAATACAGTAGGGCCAG-------------GCATGCCTTATTCATATTTGTGTTATTCAAGGATTCTACTCTGGGTTCTATTATGGGGCCTGGCCTAAAGTGGTTGTTCAAGAAATGTGTGTTAGAGAAATCATACATAAACTAGCAATTCTCATTTGGATTCCTGTATCTGAACAACTAACTTTCAGCTTCTTCAGTGGGATAAAGAAGAAAAATGGGGTTTAAAGTACATACTATTCAGTATTAATGTAGAATTTAACAGCTGCCATCCAAGTGCAGAATCCT	AAGTGTGATGGGCAAGAAGGGCATGATTGAGTAGAGTGGAAAGGAGGGAGACTGGGGAGAAGGGAGAGAGAGGAGGGATGCAATACAGTAGGGCCAGGCGCAAGGATCATGCATGCCTTATTCATATTTGTGTTATTCAAGGATTCTACTCTGGGTTCTATTATGGGGCCTGGCCTAAAGTGGTTGTTCAAGAAATGTGTGTTAGAGAAATCATACATAAACTAGCAATTCTCATTTGGATTCCTGTATCTGAACAACTAACTTTCAGCTTCTTCAGTGGGATAAAGAAGAAAAATGGGGTTTAAAGTACATACTATTCAGTATTAATGTAGAATTTAACAGCTGCCATCCAAGTGCAGAATCCT
AAGTGTGATGGGCAAGAAGGGCATGATTGAGTAGAGTGGAAAGGAGGGAGACTGGGGAGAAGGGAGAGGGAGGAGGGATGCAATACAGTAGGGCCAGGCCagCAAGGATCATGCATGCCTTATTCATATTTGTGTTATTCAAGGATTCTACTCTGGGTTCTATTATGGGGCCTGGCCTAAAGTGGTTGTTCAAGAAATGTGTGTTAGAGAAATCATACATAAACTAGCAATTCTCATTTGGATTCCTGTATCTGAACAACTAACTTTCAGCTTCTTCAGTGGGATAAAGAAGAAAAATGGGGTTTAAAGTACATACTATTCAGTATTAATGTAGAATTTAACAGCTGCCATCCAAGTGCAGAATCCT	5	34	Insertion	0.03	2	KCDGQEGHD*	KCDGQEGHD*	AAGTGTGATGGGCAAGAAGGGCATGATTGAGTAGAGTGGAAAGGAGGGAGACTGGGGAGAAGGGAGAGGGAGGAGGGATGCAATACAGTAGGGCCAGGCCAGCAAGGATCATGCATGCCTTATTCATATTTGTGTTATTCAAGGATTCTACTCTGGGTTCTATTATGGGGCCTGGCCTAAAGTGGTTGTTCAAGAAATGTGTGTTAGAGAAATCATACATAAACTAGCAATTCTCATTTGGATTCCTGTATCTGAACAACTAACTTTCAGCTTCTTCAGTGGGATAAAGAAGAAAAATGGGGTTTAAAGTACATACTATTCAGTATTAATGTAGAATTTAACAGCTGCCATCCAAGTGCAGAATCCT	AAGTGTGATGGGCAAGAAGGGCATGATTGAGTAGAGTGGAAAGGAGGGAGACTGGGGAGAAGGGAGAGAGAGGAGGGATGCAATACAGTAGGGCCAGGCGCAAGGATCATGCATGCCTTATTCATATTTGTGTTATTCAAGGATTCTACTCTGGGTTCTATTATGGGGCCTGGCCTAAAGTGGTTGTTCAAGAAATGTGTGTTAGAGAAATCATACATAAACTAGCAATTCTCATTTGGATTCCTGTATCTGAACAACTAACTTTCAGCTTCTTCAGTGGGATAAAGAAGAAAAATGGGGTTTAAAGTACATACTATTCAGTATTAATGTAGAATTTAACAGCTGCCATCCAAGTGCAGAATCCT
AAGTGTGATGGGCAAGAAGGGCATGATTGAGTAGAGTGGAAAGGAGGGAGACTGGGGAGAAGGGGGAGAGAGGAGGGATGCAATACAGTAGGGCCAGGCCagCAAGGATCATGCATGCCTTATTCATATTTGTGTTATTCAAGGATTCTACTCTGGGTTCTATTATGGGGCCTGGCCTAAAGTGGTTGTTCAAGAAATGTGTGTTAGAGAAATCATACATAAACTAGCAATTCTCATTTGGATTCCTGTATCTGAACAACTAACTTTCAGCTTCTTCAGTGGGATAAAGAAGAAAAATGGGGTTTAAAGTACATACTATTCAGTATTAATGTAGAATTTAACAGCTGCCATCCAAGTGCAGAATCCT	5	34	Insertion	0.03	2	KCDGQEGHD*	KCDGQEGHD*	AAGTGTGATGGGCAAGAAGGGCATGATTGAGTAGAGTGGAAAGGAGGGAGACTGGGGAGAAGGGGGAGAGAGGAGGGATGCAATACAGTAGGGCCAGGCCAGCAAGGATCATGCATGCCTTATTCATATTTGTGTTATTCAAGGATTCTACTCTGGGTTCTATTATGGGGCCTGGCCTAAAGTGGTTGTTCAAGAAATGTGTGTTAGAGAAATCATACATAAACTAGCAATTCTCATTTGGATTCCTGTATCTGAACAACTAACTTTCAGCTTCTTCAGTGGGATAAAGAAGAAAAATGGGGTTTAAAGTACATACTATTCAGTATTAATGTAGAATTTAACAGCTGCCATCCAAGTGCAGAATCCT	AAGTGTGATGGGCAAGAAGGGCATGATTGAGTAGAGTGGAAAGGAGGGAGACTGGGGAGAAGGGAGAGAGAGGAGGGATGCAATACAGTAGGGCCAGGCGCAAGGATCATGCATGCCTTATTCATATTTGTGTTATTCAAGGATTCTACTCTGGGTTCTATTATGGGGCCTGGCCTAAAGTGGTTGTTCAAGAAATGTGTGTTAGAGAAATCATACATAAACTAGCAATTCTCATTTGGATTCCTGTATCTGAACAACTAACTTTCAGCTTCTTCAGTGGGATAAAGAAGAAAAATGGGGTTTAAAGTACATACTATTCAGTATTAATGTAGAATTTAACAGCTGCCATCCAAGTGCAGAATCCT
AAGTGTGATGGGCAAGAAGGGCATGATTGAGTAGAGTGGAAAGGAGGGAGACTGGGGAGAGGGGAGAGAGAGGAGGGATGCAATACAGTAGGGCC-------AGGATCATGCATGCCTTATTCATATTTGTGTTATTCAAGGATTCTACTCTGGGTTCTATTATGGGGCCTGGCCTAAAGTGGTTGTTCAAGAAATGTGTGTTAGAGAAATCATACATAAACTAGCAATTCTCATTTGGATTCCTGTATCTGAACAACTAACTTTCAGCTTCTTCAGTGGGATAAAGAAGAAAAATGGGGTTTAAAGTACATACTATTCAGTATTAATGTAGAATTTAACAGCTGCCATCCAAGTGCAGAATCCT	5	35	Deletion	0.03	-7	KCDGQEGHD*	KCDGQEGHD*	AAGTGTGATGGGCAAGAAGGGCATGATTGAGTAGAGTGGAAAGGAGGGAGACTGGGGAGAGGGGAGAGAGAGGAGGGATGCAATACAGTAGGGCC-------AGGATCATGCATGCCTTATTCATATTTGTGTTATTCAAGGATTCTACTCTGGGTTCTATTATGGGGCCTGGCCTAAAGTGGTTGTTCAAGAAATGTGTGTTAGAGAAATCATACATAAACTAGCAATTCTCATTTGGATTCCTGTATCTGAACAACTAACTTTCAGCTTCTTCAGTGGGATAAAGAAGAAAAATGGGGTTTAAAGTACATACTATTCAGTATTAATGTAGAATTTAACAGCTGCCATCCAAGTGCAGAATCCT	AAGTGTGATGGGCAAGAAGGGCATGATTGAGTAGAGTGGAAAGGAGGGAGACTGGGGAGAAGGGAGAGAGAGGAGGGATGCAATACAGTAGGGCCAGGCGCAAGGATCATGCATGCCTTATTCATATTTGTGTTATTCAAGGATTCTACTCTGGGTTCTATTATGGGGCCTGGCCTAAAGTGGTTGTTCAAGAAATGTGTGTTAGAGAAATCATACATAAACTAGCAATTCTCATTTGGATTCCTGTATCTGAACAACTAACTTTCAGCTTCTTCAGTGGGATAAAGAAGAAAAATGGGGTTTAAAGTACATACTATTCAGTATTAATGTAGAATTTAACAGCTGCCATCCAAGTGCAGAATCCT
AAGTGTGATGGGCAAGAAGGGCATGATTGAGTAGAGTGGAAAGGAGGGAGACTGGGGAGAGGGGAGAGAGAGGAGGGATGCAATACAGTAGGGCCAGGCGgCAAGGATCATGCATGCCTTATTCATATTTGTGTTATTCAAGGATTCTACTCTGGGTTCTATTATGGGGCCTGGCCTAAAGTGGTTGTTCAAGAAATGTGTGTTAGAGAAATCATACATAAACTAGCAATTCTCATTTGGATTCCTGTATCTGAACAACTAACTTTCAGCTTCTTCAGTGGGATAAAGAAGAAAAATGGGGTTTAAAGTACATACTATTCAGTATTAATGTAGAATTTAACAGCTGCCATCCAAGTGCAGAATCCT	5	35	Insertion	0.03	1	KCDGQEGHD*	KCDGQEGHD*	AAGTGTGATGGGCAAGAAGGGCATGATTGAGTAGAGTGGAAAGGAGGGAGACTGGGGAGAGGGGAGAGAGAGGAGGGATGCAATACAGTAGGGCCAGGCGGCAAGGATCATGCATGCCTTATTCATATTTGTGTTATTCAAGGATTCTACTCTGGGTTCTATTATGGGGCCTGGCCTAAAGTGGTTGTTCAAGAAATGTGTGTTAGAGAAATCATACATAAACTAGCAATTCTCATTTGGATTCCTGTATCTGAACAACTAACTTTCAGCTTCTTCAGTGGGATAAAGAAGAAAAATGGGGTTTAAAGTACATACTATTCAGTATTAATGTAGAATTTAACAGCTGCCATCCAAGTGCAGAATCCT	AAGTGTGATGGGCAAGAAGGGCATGATTGAGTAGAGTGGAAAGGAGGGAGACTGGGGAGAAGGGAGAGAGAGGAGGGATGCAATACAGTAGGGCCAGGCGCAAGGATCATGCATGCCTTATTCATATTTGTGTTATTCAAGGATTCTACTCTGGGTTCTATTATGGGGCCTGGCCTAAAGTGGTTGTTCAAGAAATGTGTGTTAGAGAAATCATACATAAACTAGCAATTCTCATTTGGATTCCTGTATCTGAACAACTAACTTTCAGCTTCTTCAGTGGGATAAAGAAGAAAAATGGGGTTTAAAGTACATACTATTCAGTATTAATGTAGAATTTAACAGCTGCCATCCAAGTGCAGAATCCT
AAGTGTGATGGGCAAGAAGGGCATGATTGAGTAGAGTGGAAAGGAGGGGGACTGGGGAGAAGGGAGAGAGAGGAGGGATGCAATACAGTAGG-------GCAAGGATCATGCATGCCTTATTCATATTTGTGTTATTCAAGGATTCTACTCTGGGTTCTATTATGGGGCCTGGCCTAAAGTGGTTGTTCAAGAAATGTGTGTTAGAGAAATCATACATAAACTAGCAATTCTCATTTGGATTCCTGTATCTGAACAACTAACTTTCAGCTTCTTCAGTGGGATAAAGAAGAAAAATGGGGTTTAAAGTACATACTATTCAGTATTAATGTAGAATTTAACAGCTGCCATCCAAGTGCAGAATCCT	5	34	Deletion	0.03	-7	KCDGQEGHD*	KCDGQEGHD*	AAGTGTGATGGGCAAGAAGGGCATGATTGAGTAGAGTGGAAAGGAGGGGGACTGGGGAGAAGGGAGAGAGAGGAGGGATGCAATACAGTAGG-------GCAAGGATCATGCATGCCTTATTCATATTTGTGTTATTCAAGGATTCTACTCTGGGTTCTATTATGGGGCCTGGCCTAAAGTGGTTGTTCAAGAAATGTGTGTTAGAGAAATCATACATAAACTAGCAATTCTCATTTGGATTCCTGTATCTGAACAACTAACTTTCAGCTTCTTCAGTGGGATAAAGAAGAAAAATGGGGTTTAAAGTACATACTATTCAGTATTAATGTAGAATTTAACAGCTGCCATCCAAGTGCAGAATCCT	AAGTGTGATGGGCAAGAAGGGCATGATTGAGTAGAGTGGAAAGGAGGGAGACTGGGGAGAAGGGAGAGAGAGGAGGGATGCAATACAGTAGGGCCAGGCGCAAGGATCATGCATGCCTTATTCATATTTGTGTTATTCAAGGATTCTACTCTGGGTTCTATTATGGGGCCTGGCCTAAAGTGGTTGTTCAAGAAATGTGTGTTAGAGAAATCATACATAAACTAGCAATTCTCATTTGGATTCCTGTATCTGAACAACTAACTTTCAGCTTCTTCAGTGGGATAAAGAAGAAAAATGGGGTTTAAAGTACATACTATTCAGTATTAATGTAGAATTTAACAGCTGCCATCCAAGTGCAGAATCCT
AAGTGTGATGGGCAAGAAGGGCATGATTGAGTAGGGTGGAAAGGAGGGAGACTGGGGAGAAGGGAGAGAGAGGAGGGATGCAATACAGTAGGGCCAGG-GCAAGGATCATGCATGCCTTATTCATATTTGTGTTATTCAAGGATTCTACTCTGGGTTCTATTATGGGGCCTGGCCTAAAGTGGTTGTTCAAGAAATGTGTGTTAGAGAAATCATACATAAACTAGCAATTCTCATTTGGATTCCTGTATCTGAACAACTAACTTTCAGCTTCTTCAGTGGGATAAAGAAGAAAAATGGGGTTTAAAGTACATACTATTCAGTATTAATGTAGAATTTAACAGCTGCCATCCAAGTGCAGAATCCT	5	34	Deletion	0.03	-1	KCDGQEGHD*	KCDGQEGHD*	AAGTGTGATGGGCAAGAAGGGCATGATTGAGTAGGGTGGAAAGGAGGGAGACTGGGGAGAAGGGAGAGAGAGGAGGGATGCAATACAGTAGGGCCAGG-GCAAGGATCATGCATGCCTTATTCATATTTGTGTTATTCAAGGATTCTACTCTGGGTTCTATTATGGGGCCTGGCCTAAAGTGGTTGTTCAAGAAATGTGTGTTAGAGAAATCATACATAAACTAGCAATTCTCATTTGGATTCCTGTATCTGAACAACTAACTTTCAGCTTCTTCAGTGGGATAAAGAAGAAAAATGGGGTTTAAAGTACATACTATTCAGTATTAATGTAGAATTTAACAGCTGCCATCCAAGTGCAGAATCCT	AAGTGTGATGGGCAAGAAGGGCATGATTGAGTAGAGTGGAAAGGAGGGAGACTGGGGAGAAGGGAGAGAGAGGAGGGATGCAATACAGTAGGGCCAGGCGCAAGGATCATGCATGCCTTATTCATATTTGTGTTATTCAAGGATTCTACTCTGGGTTCTATTATGGGGCCTGGCCTAAAGTGGTTGTTCAAGAAATGTGTGTTAGAGAAATCATACATAAACTAGCAATTCTCATTTGGATTCCTGTATCTGAACAACTAACTTTCAGCTTCTTCAGTGGGATAAAGAAGAAAAATGGGGTTTAAAGTACATACTATTCAGTATTAATGTAGAATTTAACAGCTGCCATCCAAGTGCAGAATCCT
AAGTGTGATGGGCAAGAAGGGCATGGTTGAGTAGAGTGGAAAGGAGGGAGACTGGGGAGAAGGGAGAGAGAGGAGGGATGCAATACAGTAGGGCCAGGCTggCAAGGATCATGCATGCCTTATTCATATTTGTGTTATTCAAGGATTCTACTCTGGGTTCTATTATGGGGCCTGGCCTAAAGTGGTTGTTCAAGAAATGTGTGTTAGAGAAATCATACATAAACTAGCAATTCTCATTTGGATTCCTGTATCTGAACAACTAACTTTCAGCTTCTTCAGTGGGATAAAGAAGAAAAATGGGGTTTAAAGTACATACTATTCAGTATTAATGTAGAATTTAACAGCTGCCATCCAAGTGCAGAATCCT	5	35	Insertion	0.03	2	KCDGQEGHG*	KCDGQEGHD*	AAGTGTGATGGGCAAGAAGGGCATGGTTGAGTAGAGTGGAAAGGAGGGAGACTGGGGAGAAGGGAGAGAGAGGAGGGATGCAATACAGTAGGGCCAGGCTGGCAAGGATCATGCATGCCTTATTCATATTTGTGTTATTCAAGGATTCTACTCTGGGTTCTATTATGGGGCCTGGCCTAAAGTGGTTGTTCAAGAAATGTGTGTTAGAGAAATCATACATAAACTAGCAATTCTCATTTGGATTCCTGTATCTGAACAACTAACTTTCAGCTTCTTCAGTGGGATAAAGAAGAAAAATGGGGTTTAAAGTACATACTATTCAGTATTAATGTAGAATTTAACAGCTGCCATCCAAGTGCAGAATCCT	AAGTGTGATGGGCAAGAAGGGCATGATTGAGTAGAGTGGAAAGGAGGGAGACTGGGGAGAAGGGAGAGAGAGGAGGGATGCAATACAGTAGGGCCAGGCGCAAGGATCATGCATGCCTTATTCATATTTGTGTTATTCAAGGATTCTACTCTGGGTTCTATTATGGGGCCTGGCCTAAAGTGGTTGTTCAAGAAATGTGTGTTAGAGAAATCATACATAAACTAGCAATTCTCATTTGGATTCCTGTATCTGAACAACTAACTTTCAGCTTCTTCAGTGGGATAAAGAAGAAAAATGGGGTTTAAAGTACATACTATTCAGTATTAATGTAGAATTTAACAGCTGCCATCCAAGTGCAGAATCCT
AAGTGTGATGGGCAAGAGGGGCATGATTGAGTAGAGTGGAAAGGAGGGAGACTGGGGAGAAGGGAGAGAGAGGAGGGATGCAATACAGTAGGGCCAGGCGCAAGGATCATGCATGCCTTATTCATATTTGTGTTATTCAAGGATTCTACTCTGGGTTCTATTATGGGGCCTGGCCTAAAGTGGTTGTTCAAGAAATGTGTGTTAGAGAAATCATACATAAACTAGCAATTCTCATTTGGATTCCTGTATCTGAACAACTAACTTTCAGCTTCTTCAGTGGGATAAAGAAGAAAAATGGGGTTTAAAGTACATACTATTCAGTATTAATGTAGAATTTAACAGCTGCCATCCAAGTGCAGAATCCT	5	35	1 Base Change	0.03	0	KCDGQEGHD*	KCDGQEGHD*	AAGTGTGATGGGCAAGAGGGGCATGATTGAGTAGAGTGGAAAGGAGGGAGACTGGGGAGAAGGGAGAGAGAGGAGGGATGCAATACAGTAGGGCCAGGCGCAAGGATCATGCATGCCTTATTCATATTTGTGTTATTCAAGGATTCTACTCTGGGTTCTATTATGGGGCCTGGCCTAAAGTGGTTGTTCAAGAAATGTGTGTTAGAGAAATCATACATAAACTAGCAATTCTCATTTGGATTCCTGTATCTGAACAACTAACTTTCAGCTTCTTCAGTGGGATAAAGAAGAAAAATGGGGTTTAAAGTACATACTATTCAGTATTAATGTAGAATTTAACAGCTGCCATCCAAGTGCAGAATCCT	AAGTGTGATGGGCAAGAAGGGCATGATTGAGTAGAGTGGAAAGGAGGGAGACTGGGGAGAAGGGAGAGAGAGGAGGGATGCAATACAGTAGGGCCAGGCGCAAGGATCATGCATGCCTTATTCATATTTGTGTTATTCAAGGATTCTACTCTGGGTTCTATTATGGGGCCTGGCCTAAAGTGGTTGTTCAAGAAATGTGTGTTAGAGAAATCATACATAAACTAGCAATTCTCATTTGGATTCCTGTATCTGAACAACTAACTTTCAGCTTCTTCAGTGGGATAAAGAAGAAAAATGGGGTTTAAAGTACATACTATTCAGTATTAATGTAGAATTTAACAGCTGCCATCCAAGTGCAGAATCCT
AAGT-TGATGGGCAAGAAGGGCATGATTGAGTAGAGTGGAAAGGAGGGAGACTGGGGAGAAGGGAGAGAGAGGAGGGATGCAATACAGTAGGGCCAGGCGCAAGGATCATGCATGCCTTATTCATATTTGTGTTATTCAAGGATTCTACTCTGGGTTCTATTATGGGGCCTGGCCTAAAGTGGTTGTTCAAGAAACGTGTGTTAGAGAAATCATACATAAACTAGCAATTCTCATTTGGATTCCTGTATCTGAACAACTAACTTTCAGCTTCTTCAGTGGGATAAAGAAGAAAAATGGGGTTTAAAGTACATACTATTCAGTATTAATGTAGAATTTAACAGCTGCCATCCAAGTGCAGAATCCT	4	35	Deletion	0.02	-1	KLMGKKGMIE*	KCDGQEGHD*	AAGT-TGATGGGCAAGAAGGGCATGATTGAGTAGAGTGGAAAGGAGGGAGACTGGGGAGAAGGGAGAGAGAGGAGGGATGCAATACAGTAGGGCCAGGCGCAAGGATCATGCATGCCTTATTCATATTTGTGTTATTCAAGGATTCTACTCTGGGTTCTATTATGGGGCCTGGCCTAAAGTGGTTGTTCAAGAAACGTGTGTTAGAGAAATCATACATAAACTAGCAATTCTCATTTGGATTCCTGTATCTGAACAACTAACTTTCAGCTTCTTCAGTGGGATAAAGAAGAAAAATGGGGTTTAAAGTACATACTATTCAGTATTAATGTAGAATTTAACAGCTGCCATCCAAGTGCAGAATCCT	AAGTGTGATGGGCAAGAAGGGCATGATTGAGTAGAGTGGAAAGGAGGGAGACTGGGGAGAAGGGAGAGAGAGGAGGGATGCAATACAGTAGGGCCAGGCGCAAGGATCATGCATGCCTTATTCATATTTGTGTTATTCAAGGATTCTACTCTGGGTTCTATTATGGGGCCTGGCCTAAAGTGGTTGTTCAAGAAATGTGTGTTAGAGAAATCATACATAAACTAGCAATTCTCATTTGGATTCCTGTATCTGAACAACTAACTTTCAGCTTCTTCAGTGGGATAAAGAAGAAAAATGGGGTTTAAAGTACATACTATTCAGTATTAATGTAGAATTTAACAGCTGCCATCCAAGTGCAGAATCCT
AAGTG-GATGGGCAAGAAGGGCATGATTGAGTAGAGTGGAAAGGAGGGAGACTGGGGAGAAGGGAGAGAGAGGAGGGATGCAATACAGTAGGGCCAGGCGCAAGGATCATGCATGCCTTATTCATATTTGTGTTATTCAAGGATTCTACTCTGGGTTCTATTATGGGGCCTGGCCTAAAGTGGTTGTTCAAGAAATGTGTGTTAGAGAAATCATACATAAACTAGCAATTCTCATTTGGATTCCTGTATCTGAACAACTAACTTTCAGCTTCTTCAGTGGGATAAAGAAGAAAAATGGGGTTTAAAGTACATACTATTCAGTATTAATGTAGAATTTAACAGCTGCCATCCAAGTGCAGAATCCT	4	35	Deletion	0.02	-1	KWMGKKGMIE*	KCDGQEGHD*	AAGTG-GATGGGCAAGAAGGGCATGATTGAGTAGAGTGGAAAGGAGGGAGACTGGGGAGAAGGGAGAGAGAGGAGGGATGCAATACAGTAGGGCCAGGCGCAAGGATCATGCATGCCTTATTCATATTTGTGTTATTCAAGGATTCTACTCTGGGTTCTATTATGGGGCCTGGCCTAAAGTGGTTGTTCAAGAAATGTGTGTTAGAGAAATCATACATAAACTAGCAATTCTCATTTGGATTCCTGTATCTGAACAACTAACTTTCAGCTTCTTCAGTGGGATAAAGAAGAAAAATGGGGTTTAAAGTACATACTATTCAGTATTAATGTAGAATTTAACAGCTGCCATCCAAGTGCAGAATCCT	AAGTGTGATGGGCAAGAAGGGCATGATTGAGTAGAGTGGAAAGGAGGGAGACTGGGGAGAAGGGAGAGAGAGGAGGGATGCAATACAGTAGGGCCAGGCGCAAGGATCATGCATGCCTTATTCATATTTGTGTTATTCAAGGATTCTACTCTGGGTTCTATTATGGGGCCTGGCCTAAAGTGGTTGTTCAAGAAATGTGTGTTAGAGAAATCATACATAAACTAGCAATTCTCATTTGGATTCCTGTATCTGAACAACTAACTTTCAGCTTCTTCAGTGGGATAAAGAAGAAAAATGGGGTTTAAAGTACATACTATTCAGTATTAATGTAGAATTTAACAGCTGCCATCCAAGTGCAGAATCCT
AAGTGTGAT-GGCAAGAAGGGCATGATTGAGTAGAGTGGAAAGGAGGGAGACTGGGGAGAAG-------------------------------------GCAAGGATCATGCATGCCTTATTCATATTTGTGTTATTCAAGGATTCTACTCTGGGTTCTATTATGGGGCCTGGCCTAAAGTGGTTGTTCAAGAAATGTGTGTTAGAGAAATCATACATAAACTAGCAATTCTCATTTGGATTCCTGTATCTGAACAACTAACTTTCAGCTTCTTCAGTGGGATAAAGAAGAAAAATGGGGTTTAAAGTACATACTATTCAGTATTAATGTAGAATTTAACAGCTGCCATCCAAGTGCAGAATCCT	4	34	Deletion	0.02	-38	KCDGKKGMIE*	KCDGQEGHD*	AAGTGTGAT-GGCAAGAAGGGCATGATTGAGTAGAGTGGAAAGGAGGGAGACTGGGGAGAAG-------------------------------------GCAAGGATCATGCATGCCTTATTCATATTTGTGTTATTCAAGGATTCTACTCTGGGTTCTATTATGGGGCCTGGCCTAAAGTGGTTGTTCAAGAAATGTGTGTTAGAGAAATCATACATAAACTAGCAATTCTCATTTGGATTCCTGTATCTGAACAACTAACTTTCAGCTTCTTCAGTGGGATAAAGAAGAAAAATGGGGTTTAAAGTACATACTATTCAGTATTAATGTAGAATTTAACAGCTGCCATCCAAGTGCAGAATCCT	AAGTGTGATGGGCAAGAAGGGCATGATTGAGTAGAGTGGAAAGGAGGGAGACTGGGGAGAAGGGAGAGAGAGGAGGGATGCAATACAGTAGGGCCAGGCGCAAGGATCATGCATGCCTTATTCATATTTGTGTTATTCAAGGATTCTACTCTGGGTTCTATTATGGGGCCTGGCCTAAAGTGGTTGTTCAAGAAATGTGTGTTAGAGAAATCATACATAAACTAGCAATTCTCATTTGGATTCCTGTATCTGAACAACTAACTTTCAGCTTCTTCAGTGGGATAAAGAAGAAAAATGGGGTTTAAAGTACATACTATTCAGTATTAATGTAGAATTTAACAGCTGCCATCCAAGTGCAGAATCCT
AAGTGTGATGGG-AAGAAGGGCATGATTGAGTAGAGTGGAAAGGAGGGAGACTGGGGAGAAGGGAGAGAGAGGAGGGATGCAATACAGTAGGGCCAGGCCagCAAGGATCATGCATGCCTTATTCATATTTGTGTTATTCAAGGATTCTACTCTGGGTTCTATTATGGGGCCTGGCCTAAAGTGGTTGTTCAAGAAATGTGTGTTAGAGAAATCATACATAAACTAGCAATTCTCATTTGGATTCCTGTATCTGAACAACTAACTTTCAGCTTCTTCAGTGGGATAAAGAAGAAAAATGGGGTTTAAAGTACATACTATTCAGTATTAATGTAGAATTTAACAGCTGCCATCCAAGTGCAGAATCCT	4	35	Insertion and Deletion	0.02	1	KCDGKKGMIE*	KCDGQEGHD*	AAGTGTGATGGG-AAGAAGGGCATGATTGAGTAGAGTGGAAAGGAGGGAGACTGGGGAGAAGGGAGAGAGAGGAGGGATGCAATACAGTAGGGCCAGGCCAGCAAGGATCATGCATGCCTTATTCATATTTGTGTTATTCAAGGATTCTACTCTGGGTTCTATTATGGGGCCTGGCCTAAAGTGGTTGTTCAAGAAATGTGTGTTAGAGAAATCATACATAAACTAGCAATTCTCATTTGGATTCCTGTATCTGAACAACTAACTTTCAGCTTCTTCAGTGGGATAAAGAAGAAAAATGGGGTTTAAAGTACATACTATTCAGTATTAATGTAGAATTTAACAGCTGCCATCCAAGTGCAGAATCCT	AAGTGTGATGGGCAAGAAGGGCATGATTGAGTAGAGTGGAAAGGAGGGAGACTGGGGAGAAGGGAGAGAGAGGAGGGATGCAATACAGTAGGGCCAGGCGCAAGGATCATGCATGCCTTATTCATATTTGTGTTATTCAAGGATTCTACTCTGGGTTCTATTATGGGGCCTGGCCTAAAGTGGTTGTTCAAGAAATGTGTGTTAGAGAAATCATACATAAACTAGCAATTCTCATTTGGATTCCTGTATCTGAACAACTAACTTTCAGCTTCTTCAGTGGGATAAAGAAGAAAAATGGGGTTTAAAGTACATACTATTCAGTATTAATGTAGAATTTAACAGCTGCCATCCAAGTGCAGAATCCT
AAGTGTGATGGGC-AGAAGGGCATGATTGAGTAGAGTGGAAAGGAGGGAGACTGGGGAGAAGGGAGAGAGAGGAGGGATGCAATACAGTAGGGCC-------AGGATCATGCATGCCTTATTCATATTTGTGTTATTCAAGGATTCTACTCTGGGTTCTATTATGGGGCCTGGCCTAAAGTGGTTGTTCAAGAAATGTGTGTTAGAGAAATCATACATAAACTAGCAATTCTCATTTGGATTCCTGTATCTGAACAACTAACTTTCAGCTTCTTCAGTGGGATAAAGAAGAAAAATGGGGTTTAAAGTACATACTATTCAGTATTAATGTAGAATTTAACAGCTGCCATCCAAGTGCAGAATCCT	4	35	Deletion	0.02	-8	KCDGQKGMIE*	KCDGQEGHD*	AAGTGTGATGGGC-AGAAGGGCATGATTGAGTAGAGTGGAAAGGAGGGAGACTGGGGAGAAGGGAGAGAGAGGAGGGATGCAATACAGTAGGGCC-------AGGATCATGCATGCCTTATTCATATTTGTGTTATTCAAGGATTCTACTCTGGGTTCTATTATGGGGCCTGGCCTAAAGTGGTTGTTCAAGAAATGTGTGTTAGAGAAATCATACATAAACTAGCAATTCTCATTTGGATTCCTGTATCTGAACAACTAACTTTCAGCTTCTTCAGTGGGATAAAGAAGAAAAATGGGGTTTAAAGTACATACTATTCAGTATTAATGTAGAATTTAACAGCTGCCATCCAAGTGCAGAATCCT	AAGTGTGATGGGCAAGAAGGGCATGATTGAGTAGAGTGGAAAGGAGGGAGACTGGGGAGAAGGGAGAGAGAGGAGGGATGCAATACAGTAGGGCCAGGCGCAAGGATCATGCATGCCTTATTCATATTTGTGTTATTCAAGGATTCTACTCTGGGTTCTATTATGGGGCCTGGCCTAAAGTGGTTGTTCAAGAAATGTGTGTTAGAGAAATCATACATAAACTAGCAATTCTCATTTGGATTCCTGTATCTGAACAACTAACTTTCAGCTTCTTCAGTGGGATAAAGAAGAAAAATGGGGTTTAAAGTACATACTATTCAGTATTAATGTAGAATTTAACAGCTGCCATCCAAGTGCAGAATCCT
AAGTGTGATGGGC-AGAAGGGCATGATTGAGTAGAGTGGAAAGGAGGGAGACTGGGGAGAAGGGAGAGAGAGGAGGGATGCAATACAGTAGGGCCAG-------------GCATGCCTTATTCATATTTGTGTTATTCAAGGATTCTACTCTGGGTTCTATTATGGGGCCTGGCCTAAAGTGGTTGTTCAAGAAATGTGTGTTAGAGAAATCATACATAAACTAGCAATTCTCATTTGGATTCCTGTATCTGAACAACTAACTTTCAGCTTCTTCAGTGGGATAAAGAAGAAAAATGGGGTTTAAAGTACATACTATTCAGTATTAATGTAGAATTTAACAGCTGCCATCCAAGTGCAGAATCCT	4	34	Deletion	0.02	-14	KCDGQKGMIE*	KCDGQEGHD*	AAGTGTGATGGGC-AGAAGGGCATGATTGAGTAGAGTGGAAAGGAGGGAGACTGGGGAGAAGGGAGAGAGAGGAGGGATGCAATACAGTAGGGCCAG-------------GCATGCCTTATTCATATTTGTGTTATTCAAGGATTCTACTCTGGGTTCTATTATGGGGCCTGGCCTAAAGTGGTTGTTCAAGAAATGTGTGTTAGAGAAATCATACATAAACTAGCAATTCTCATTTGGATTCCTGTATCTGAACAACTAACTTTCAGCTTCTTCAGTGGGATAAAGAAGAAAAATGGGGTTTAAAGTACATACTATTCAGTATTAATGTAGAATTTAACAGCTGCCATCCAAGTGCAGAATCCT	AAGTGTGATGGGCAAGAAGGGCATGATTGAGTAGAGTGGAAAGGAGGGAGACTGGGGAGAAGGGAGAGAGAGGAGGGATGCAATACAGTAGGGCCAGGCGCAAGGATCATGCATGCCTTATTCATATTTGTGTTATTCAAGGATTCTACTCTGGGTTCTATTATGGGGCCTGGCCTAAAGTGGTTGTTCAAGAAATGTGTGTTAGAGAAATCATACATAAACTAGCAATTCTCATTTGGATTCCTGTATCTGAACAACTAACTTTCAGCTTCTTCAGTGGGATAAAGAAGAAAAATGGGGTTTAAAGTACATACTATTCAGTATTAATGTAGAATTTAACAGCTGCCATCCAAGTGCAGAATCCT
AAGTGTGATGGGCAA-AAGGGCATGATTGAGTAGAGTGGAAAGGAGGGAGACTGGGGAGAAGGGAGAGAGAGGAGGGATGCAATACAGTAGGGCCAGGCCagCAAGGATCATGCATGCCTTATTCATATTTGTGTTATTCAAGGATTCTACTCTGGGTTCTATTATGGGGCCTGGCCTAAAGTGGTTGTTCAAGAAATGTGTGTTAGAGAAATCATACATAAACTAGCAATTCTCATTTGGATTCCTGTATCTGAACAACTAACTTTCAGCTTCTTCAGTGGGATAAAGAAGAAAAATGGGGTTTAAAGTACATACTATTCAGTATTAATGTAGAATTTAACAGCTGCCATCCAAGTGCAGAATCCT	4	35	Insertion and Deletion	0.02	1	KCDGQKGMIE*	KCDGQEGHD*	AAGTGTGATGGGCAA-AAGGGCATGATTGAGTAGAGTGGAAAGGAGGGAGACTGGGGAGAAGGGAGAGAGAGGAGGGATGCAATACAGTAGGGCCAGGCCAGCAAGGATCATGCATGCCTTATTCATATTTGTGTTATTCAAGGATTCTACTCTGGGTTCTATTATGGGGCCTGGCCTAAAGTGGTTGTTCAAGAAATGTGTGTTAGAGAAATCATACATAAACTAGCAATTCTCATTTGGATTCCTGTATCTGAACAACTAACTTTCAGCTTCTTCAGTGGGATAAAGAAGAAAAATGGGGTTTAAAGTACATACTATTCAGTATTAATGTAGAATTTAACAGCTGCCATCCAAGTGCAGAATCCT	AAGTGTGATGGGCAAGAAGGGCATGATTGAGTAGAGTGGAAAGGAGGGAGACTGGGGAGAAGGGAGAGAGAGGAGGGATGCAATACAGTAGGGCCAGGCGCAAGGATCATGCATGCCTTATTCATATTTGTGTTATTCAAGGATTCTACTCTGGGTTCTATTATGGGGCCTGGCCTAAAGTGGTTGTTCAAGAAATGTGTGTTAGAGAAATCATACATAAACTAGCAATTCTCATTTGGATTCCTGTATCTGAACAACTAACTTTCAGCTTCTTCAGTGGGATAAAGAAGAAAAATGGGGTTTAAAGTACATACTATTCAGTATTAATGTAGAATTTAACAGCTGCCATCCAAGTGCAGAATCCT
AAGTGTGATGGGCAA-AAGGGCATGATTGAGTAGAGTGGAAAGGAGGGAGACTGGGGAGAAGGGAGAGAGAGGAGGGATGCAATACAGTAGGGCCAGGCGCAAGGATCATGCATGCCTTATTCATATTTGTGTTATTCAAGGATTCTACTCTGGGTTCTATTATGGGGCCTGGCCTAAAGTGGTTGTTCAAGAAATGTGTGTTAGAGAAATCATACATAAACTAGCAATTCTCATTTGGATTCCTGTATCTGAACAACTAACTTTCAGCTTCTTCAGTGGGATAAAGAAGAAAAATGGGGTCTAAAGTACATACTATTCAGTATTAATGTAGAATTTAACAGCTGCCATCCAAGTGCAGAATCCT	4	34	Deletion	0.02	-1	KCDGQKGMIE*	KCDGQEGHD*	AAGTGTGATGGGCAA-AAGGGCATGATTGAGTAGAGTGGAAAGGAGGGAGACTGGGGAGAAGGGAGAGAGAGGAGGGATGCAATACAGTAGGGCCAGGCGCAAGGATCATGCATGCCTTATTCATATTTGTGTTATTCAAGGATTCTACTCTGGGTTCTATTATGGGGCCTGGCCTAAAGTGGTTGTTCAAGAAATGTGTGTTAGAGAAATCATACATAAACTAGCAATTCTCATTTGGATTCCTGTATCTGAACAACTAACTTTCAGCTTCTTCAGTGGGATAAAGAAGAAAAATGGGGTCTAAAGTACATACTATTCAGTATTAATGTAGAATTTAACAGCTGCCATCCAAGTGCAGAATCCT	AAGTGTGATGGGCAAGAAGGGCATGATTGAGTAGAGTGGAAAGGAGGGAGACTGGGGAGAAGGGAGAGAGAGGAGGGATGCAATACAGTAGGGCCAGGCGCAAGGATCATGCATGCCTTATTCATATTTGTGTTATTCAAGGATTCTACTCTGGGTTCTATTATGGGGCCTGGCCTAAAGTGGTTGTTCAAGAAATGTGTGTTAGAGAAATCATACATAAACTAGCAATTCTCATTTGGATTCCTGTATCTGAACAACTAACTTTCAGCTTCTTCAGTGGGATAAAGAAGAAAAATGGGGTTTAAAGTACATACTATTCAGTATTAATGTAGAATTTAACAGCTGCCATCCAAGTGCAGAATCCT
AAGTGTGATGGGCAAGAA-GGCATGATTGAGTAGAGTGGAAAGGAGGGAGACTGGGGAGAAGGGAGAGAGAGGAGGGATGCAATACAGTAGGGCCAGGCTggCAAGGATCATGCATGCCTTATTCATATTTGTGTTATTCAAGGATTCTACTCTGGGTTCTATTATGGGGCCTGGCCTAAAGTGGTTGTTCAAGAAATGTGTGTTAGAGAAATCATACATAAACTAGCAATTCTCATTTGGATTCCTGTATCTGAACAACTAACTTTCAGCTTCTTCAGTGGGATAAAGAAGAAAAATGGGGTTTAAAGTACATACTATTCAGTATTAATGTAGAATTTAACAGCTGCCATCCAAGTGCAGAATCCT	4	35	Insertion and Deletion	0.02	1	KCDGQEGMIE*	KCDGQEGHD*	AAGTGTGATGGGCAAGAA-GGCATGATTGAGTAGAGTGGAAAGGAGGGAGACTGGGGAGAAGGGAGAGAGAGGAGGGATGCAATACAGTAGGGCCAGGCTGGCAAGGATCATGCATGCCTTATTCATATTTGTGTTATTCAAGGATTCTACTCTGGGTTCTATTATGGGGCCTGGCCTAAAGTGGTTGTTCAAGAAATGTGTGTTAGAGAAATCATACATAAACTAGCAATTCTCATTTGGATTCCTGTATCTGAACAACTAACTTTCAGCTTCTTCAGTGGGATAAAGAAGAAAAATGGGGTTTAAAGTACATACTATTCAGTATTAATGTAGAATTTAACAGCTGCCATCCAAGTGCAGAATCCT	AAGTGTGATGGGCAAGAAGGGCATGATTGAGTAGAGTGGAAAGGAGGGAGACTGGGGAGAAGGGAGAGAGAGGAGGGATGCAATACAGTAGGGCCAGGCGCAAGGATCATGCATGCCTTATTCATATTTGTGTTATTCAAGGATTCTACTCTGGGTTCTATTATGGGGCCTGGCCTAAAGTGGTTGTTCAAGAAATGTGTGTTAGAGAAATCATACATAAACTAGCAATTCTCATTTGGATTCCTGTATCTGAACAACTAACTTTCAGCTTCTTCAGTGGGATAAAGAAGAAAAATGGGGTTTAAAGTACATACTATTCAGTATTAATGTAGAATTTAACAGCTGCCATCCAAGTGCAGAATCCT
AAGTGTGATGGGCAAGAAGGGCATAATTGAGTAGAGTGGAAAGGAGGGAGACTGGGGAGAAGGGAGAGAGAGGAGGGATGCAATACAGTAGGGCCAGGCTggCAAGGATCATGCATGCCTTATTCATATTTGTGTTATTCAAGGATTCTACTCTGGGTTCTATTATGGGGCCTGGCCTAAAGTGGTTGTTCAAGAAATGTGTGTTAGAGAAATCATACATAAACTAGCAATTCTCATTTGGATTCCTGTATCTGAACAACTAACTTTCAGCTTCTTCAGTGGGATAAAGAAGAAAAATGGGGTTTAAAGTACATACTATTCAGTATTAATGTAGAATTTAACAGCTGCCATCCAAGTGCAGAATCCT	4	35	Insertion	0.02	2	KCDGQEGHN*	KCDGQEGHD*	AAGTGTGATGGGCAAGAAGGGCATAATTGAGTAGAGTGGAAAGGAGGGAGACTGGGGAGAAGGGAGAGAGAGGAGGGATGCAATACAGTAGGGCCAGGCTGGCAAGGATCATGCATGCCTTATTCATATTTGTGTTATTCAAGGATTCTACTCTGGGTTCTATTATGGGGCCTGGCCTAAAGTGGTTGTTCAAGAAATGTGTGTTAGAGAAATCATACATAAACTAGCAATTCTCATTTGGATTCCTGTATCTGAACAACTAACTTTCAGCTTCTTCAGTGGGATAAAGAAGAAAAATGGGGTTTAAAGTACATACTATTCAGTATTAATGTAGAATTTAACAGCTGCCATCCAAGTGCAGAATCCT	AAGTGTGATGGGCAAGAAGGGCATGATTGAGTAGAGTGGAAAGGAGGGAGACTGGGGAGAAGGGAGAGAGAGGAGGGATGCAATACAGTAGGGCCAGGCGCAAGGATCATGCATGCCTTATTCATATTTGTGTTATTCAAGGATTCTACTCTGGGTTCTATTATGGGGCCTGGCCTAAAGTGGTTGTTCAAGAAATGTGTGTTAGAGAAATCATACATAAACTAGCAATTCTCATTTGGATTCCTGTATCTGAACAACTAACTTTCAGCTTCTTCAGTGGGATAAAGAAGAAAAATGGGGTTTAAAGTACATACTATTCAGTATTAATGTAGAATTTAACAGCTGCCATCCAAGTGCAGAATCCT
AAGTGTGATGGGCAAGAAGGGCATAATTGAGTAGAGTGGAAAGGAGGGAGACTGGGGAGAAGGGAGAGAGAGGAGGGATGCAATACAGTAGGGCCAGGCTggCAAGGATCATGCATGCCTTATTCATATTTGTGTTATTCGAGGATTCTACTCTGGGTTCTATTATGGGGCCTGGCCTAAAGTGGTTGTTCAAGAAATGTGTGTTAGAGAAATCATACATAAACTAGCAATTCTCATTTGGATTCCTGTATCTGAACAACTAACTTTCAGCTTCTTCAGTGGGATAAAGAAGAAAAATGGGGTTTAAAGTACATACTATTCAGTATTAATGTAGAATTTAACAGCTGCCATCCAAGTGCAGAATCCT	4	33	Insertion	0.02	2	KCDGQEGHN*	KCDGQEGHD*	AAGTGTGATGGGCAAGAAGGGCATAATTGAGTAGAGTGGAAAGGAGGGAGACTGGGGAGAAGGGAGAGAGAGGAGGGATGCAATACAGTAGGGCCAGGCTGGCAAGGATCATGCATGCCTTATTCATATTTGTGTTATTCGAGGATTCTACTCTGGGTTCTATTATGGGGCCTGGCCTAAAGTGGTTGTTCAAGAAATGTGTGTTAGAGAAATCATACATAAACTAGCAATTCTCATTTGGATTCCTGTATCTGAACAACTAACTTTCAGCTTCTTCAGTGGGATAAAGAAGAAAAATGGGGTTTAAAGTACATACTATTCAGTATTAATGTAGAATTTAACAGCTGCCATCCAAGTGCAGAATCCT	AAGTGTGATGGGCAAGAAGGGCATGATTGAGTAGAGTGGAAAGGAGGGAGACTGGGGAGAAGGGAGAGAGAGGAGGGATGCAATACAGTAGGGCCAGGCGCAAGGATCATGCATGCCTTATTCATATTTGTGTTATTCAAGGATTCTACTCTGGGTTCTATTATGGGGCCTGGCCTAAAGTGGTTGTTCAAGAAATGTGTGTTAGAGAAATCATACATAAACTAGCAATTCTCATTTGGATTCCTGTATCTGAACAACTAACTTTCAGCTTCTTCAGTGGGATAAAGAAGAAAAATGGGGTTTAAAGTACATACTATTCAGTATTAATGTAGAATTTAACAGCTGCCATCCAAGTGCAGAATCCT
AAGTGTGATGGGCAAGAAGGGCATGATTGAGTAGAGTGGAAAGGAGGGAGACT----------------------------------------------GCAAGGATCATGCATGCCTTATTCATATTTGTGTTATTCAAGGATTCTACTCTGGGTTCTATTATGGGGCCTGGCCTAAAGTGGTTGTTCAAGAAATGTGTGTTAGAGAAATCATACATAAACTAGCAATTCTCATTTGGATTCCTGTATCTGAACAACTAACTTTCAGCTTCTTCAGTGGGATAAAGAAGAAAAATGGGGTTTAAAGTACATACTATTCAGTATTAATGTAGAATTTAACAGCTGCCATCCAAGTGCAGAATCCT	4	33	Deletion	0.02	-46	KCDGQEGHD*	KCDGQEGHD*	AAGTGTGATGGGCAAGAAGGGCATGATTGAGTAGAGTGGAAAGGAGGGAGACT----------------------------------------------GCAAGGATCATGCATGCCTTATTCATATTTGTGTTATTCAAGGATTCTACTCTGGGTTCTATTATGGGGCCTGGCCTAAAGTGGTTGTTCAAGAAATGTGTGTTAGAGAAATCATACATAAACTAGCAATTCTCATTTGGATTCCTGTATCTGAACAACTAACTTTCAGCTTCTTCAGTGGGATAAAGAAGAAAAATGGGGTTTAAAGTACATACTATTCAGTATTAATGTAGAATTTAACAGCTGCCATCCAAGTGCAGAATCCT	AAGTGTGATGGGCAAGAAGGGCATGATTGAGTAGAGTGGAAAGGAGGGAGACTGGGGAGAAGGGAGAGAGAGGAGGGATGCAATACAGTAGGGCCAGGCGCAAGGATCATGCATGCCTTATTCATATTTGTGTTATTCAAGGATTCTACTCTGGGTTCTATTATGGGGCCTGGCCTAAAGTGGTTGTTCAAGAAATGTGTGTTAGAGAAATCATACATAAACTAGCAATTCTCATTTGGATTCCTGTATCTGAACAACTAACTTTCAGCTTCTTCAGTGGGATAAAGAAGAAAAATGGGGTTTAAAGTACATACTATTCAGTATTAATGTAGAATTTAACAGCTGCCATCCAAGTGCAGAATCCT
AAGTGTGATGGGCAAGAAGGGCATGATTGAGTAGAGTGGAAAGGAGGGAGACT-GGGAGAAGGGAGAGAGAGGAGGGATGCAATACAGTAGGGCC-------AGGATCATGCATGCCTTATTCATATTTGTGTTATTCAAGGATTCTACTCTGGGTTCTATTATGGGGCCTGGCCTAAAGTGGTTGTTCAAGAAATGTGTGTTAGAGAAATCATACATAAACTAGCAATTCTCATTTGGATTCCTGTATCTGAACAACTAACTTTCAGCTTCTTCAGTGGGATAAAGAAGAAAAATGGGGTTTAAAGTACATACTATTCAGTATTAATGTAGAATTTAACAGCTGCCATCCAAGTGCAGAATCCT	4	34	Deletion	0.02	-8	KCDGQEGHD*	KCDGQEGHD*	AAGTGTGATGGGCAAGAAGGGCATGATTGAGTAGAGTGGAAAGGAGGGAGACT-GGGAGAAGGGAGAGAGAGGAGGGATGCAATACAGTAGGGCC-------AGGATCATGCATGCCTTATTCATATTTGTGTTATTCAAGGATTCTACTCTGGGTTCTATTATGGGGCCTGGCCTAAAGTGGTTGTTCAAGAAATGTGTGTTAGAGAAATCATACATAAACTAGCAATTCTCATTTGGATTCCTGTATCTGAACAACTAACTTTCAGCTTCTTCAGTGGGATAAAGAAGAAAAATGGGGTTTAAAGTACATACTATTCAGTATTAATGTAGAATTTAACAGCTGCCATCCAAGTGCAGAATCCT	AAGTGTGATGGGCAAGAAGGGCATGATTGAGTAGAGTGGAAAGGAGGGAGACTGGGGAGAAGGGAGAGAGAGGAGGGATGCAATACAGTAGGGCCAGGCGCAAGGATCATGCATGCCTTATTCATATTTGTGTTATTCAAGGATTCTACTCTGGGTTCTATTATGGGGCCTGGCCTAAAGTGGTTGTTCAAGAAATGTGTGTTAGAGAAATCATACATAAACTAGCAATTCTCATTTGGATTCCTGTATCTGAACAACTAACTTTCAGCTTCTTCAGTGGGATAAAGAAGAAAAATGGGGTTTAAAGTACATACTATTCAGTATTAATGTAGAATTTAACAGCTGCCATCCAAGTGCAGAATCCT
AAGTGTGATGGGCAAGAAGGGCATGATTGAGTAGAGTGGAAAGGAGGGAGACTG-----------GAGAGAG------------------------------AGGATCATGCATGCCTTATTCATATTTGTGTTATTCAAGGATTCTACTCTGGGTTCTATTATGGGGCCTGGCCTAAAGTGGTTGTTCAAGAAATGTGTGTTAGAGAAATCATACATAAACTAGCAATTCTCATTTGGATTCCTGTATCTGAACAACTAACTTTCAGCTTCTTCAGTGGGATAAAGAAGAAAAATGGGGTTTAAAGTACATACTATTCAGTATTAATGTAGAATTTAACAGCTGCCATCCAAGTGCAGAATCCT	4	34	Deletion	0.02	-41	KCDGQEGHD*	KCDGQEGHD*	AAGTGTGATGGGCAAGAAGGGCATGATTGAGTAGAGTGGAAAGGAGGGAGACTG-----------GAGAGAG------------------------------AGGATCATGCATGCCTTATTCATATTTGTGTTATTCAAGGATTCTACTCTGGGTTCTATTATGGGGCCTGGCCTAAAGTGGTTGTTCAAGAAATGTGTGTTAGAGAAATCATACATAAACTAGCAATTCTCATTTGGATTCCTGTATCTGAACAACTAACTTTCAGCTTCTTCAGTGGGATAAAGAAGAAAAATGGGGTTTAAAGTACATACTATTCAGTATTAATGTAGAATTTAACAGCTGCCATCCAAGTGCAGAATCCT	AAGTGTGATGGGCAAGAAGGGCATGATTGAGTAGAGTGGAAAGGAGGGAGACTGGGGAGAAGGGAGAGAGAGGAGGGATGCAATACAGTAGGGCCAGGCGCAAGGATCATGCATGCCTTATTCATATTTGTGTTATTCAAGGATTCTACTCTGGGTTCTATTATGGGGCCTGGCCTAAAGTGGTTGTTCAAGAAATGTGTGTTAGAGAAATCATACATAAACTAGCAATTCTCATTTGGATTCCTGTATCTGAACAACTAACTTTCAGCTTCTTCAGTGGGATAAAGAAGAAAAATGGGGTTTAAAGTACATACTATTCAGTATTAATGTAGAATTTAACAGCTGCCATCCAAGTGCAGAATCCT
AAGTGTGATGGGCAAGAAGGGCATGATTGAGTAGAGTGGAAAGGAGGGAGACTGCG--------------------------------------CTGGC-AAAGGATCATGCATGCCTTATTCATATTTGTGTTATTCAAGGATTCTACTCTGGGTTCTATTATGGGGCCTGGCCTAAAGTGGTTGTTCAAGAAATGTGTGTTAGAGAAATCATACATAAACTAGCAATTCTCATTTGGATTCCTGTATCTGAACAACTAACTTTCAGCTTCTTCAGTGGGATAAAGAAGAAAAATGGGGTTTAAAGTACATACTATTCAGTATTAATGTAGAATTTAACAGCTGCCATCCAAGTGCAGAATCCT	4	33	Deletion	0.02	-39	KCDGQEGHD*	KCDGQEGHD*	AAGTGTGATGGGCAAGAAGGGCATGATTGAGTAGAGTGGAAAGGAGGGAGACTGCG--------------------------------------CTGGC-AAAGGATCATGCATGCCTTATTCATATTTGTGTTATTCAAGGATTCTACTCTGGGTTCTATTATGGGGCCTGGCCTAAAGTGGTTGTTCAAGAAATGTGTGTTAGAGAAATCATACATAAACTAGCAATTCTCATTTGGATTCCTGTATCTGAACAACTAACTTTCAGCTTCTTCAGTGGGATAAAGAAGAAAAATGGGGTTTAAAGTACATACTATTCAGTATTAATGTAGAATTTAACAGCTGCCATCCAAGTGCAGAATCCT	AAGTGTGATGGGCAAGAAGGGCATGATTGAGTAGAGTGGAAAGGAGGGAGACTGGGGAGAAGGGAGAGAGAGGAGGGATGCAATACAGTAGGGCCAGGCGCAAGGATCATGCATGCCTTATTCATATTTGTGTTATTCAAGGATTCTACTCTGGGTTCTATTATGGGGCCTGGCCTAAAGTGGTTGTTCAAGAAATGTGTGTTAGAGAAATCATACATAAACTAGCAATTCTCATTTGGATTCCTGTATCTGAACAACTAACTTTCAGCTTCTTCAGTGGGATAAAGAAGAAAAATGGGGTTTAAAGTACATACTATTCAGTATTAATGTAGAATTTAACAGCTGCCATCCAAGTGCAGAATCCT
AAGTGTGATGGGCAAGAAGGGCATGATTGAGTAGAGTGGAAAGGAGGGAGACTGGAGAGAAGGGAGAGAGAGGAGGGATGCAATACAGTAGGGCCAGGCGCAAGGATCATGCATGCCTTATTCATATTTGTGTTATTCAAGGATTCTACTCTGGGTTCTATTATGGGGCCTGGCCTAAAGTGGTTGTTCAAGAAATGTGTGTTAGAGAAATCATACATAAACTAGCAATTCTCATTTGGATTCCTGTATCTGAACAACTAACTTTCAGCTTCTTCAGTGGGATAAAGAAGAAAAATGGGGTTTAAAGTACATACTATTCAGTATTAATGTAGAATTTAACAGCTGCCATCCAAGTGCAGAATCCT	4	35	1 Base Change	0.02	0	KCDGQEGHD*	KCDGQEGHD*	AAGTGTGATGGGCAAGAAGGGCATGATTGAGTAGAGTGGAAAGGAGGGAGACTGGAGAGAAGGGAGAGAGAGGAGGGATGCAATACAGTAGGGCCAGGCGCAAGGATCATGCATGCCTTATTCATATTTGTGTTATTCAAGGATTCTACTCTGGGTTCTATTATGGGGCCTGGCCTAAAGTGGTTGTTCAAGAAATGTGTGTTAGAGAAATCATACATAAACTAGCAATTCTCATTTGGATTCCTGTATCTGAACAACTAACTTTCAGCTTCTTCAGTGGGATAAAGAAGAAAAATGGGGTTTAAAGTACATACTATTCAGTATTAATGTAGAATTTAACAGCTGCCATCCAAGTGCAGAATCCT	AAGTGTGATGGGCAAGAAGGGCATGATTGAGTAGAGTGGAAAGGAGGGAGACTGGGGAGAAGGGAGAGAGAGGAGGGATGCAATACAGTAGGGCCAGGCGCAAGGATCATGCATGCCTTATTCATATTTGTGTTATTCAAGGATTCTACTCTGGGTTCTATTATGGGGCCTGGCCTAAAGTGGTTGTTCAAGAAATGTGTGTTAGAGAAATCATACATAAACTAGCAATTCTCATTTGGATTCCTGTATCTGAACAACTAACTTTCAGCTTCTTCAGTGGGATAAAGAAGAAAAATGGGGTTTAAAGTACATACTATTCAGTATTAATGTAGAATTTAACAGCTGCCATCCAAGTGCAGAATCCT
AAGTGTGATGGGCAAGAAGGGCATGATTGAGTAGAGTGGAAAGGAGGGAGACTGGG---------GAGAGAGGAGGGATGCAATACAGTAGG-------GCTAGGATCATGCATGCCTTATTCATATTTGTGTTATTCAAGGATTCTACTCTGGGTTCTATTATGGGGCCTGGCCTAAAGTGGTTGTTCAAGAAATGTGTGTTAGAGAAATCATACATAAACTAGCAATTCTCATTTGGATTCCTGTATCTGAACAACTAACTTTCAGCTTCTTCAGTGGGATAAAGAAGAAAAATGGGGTTTAAAGTACATACTATTCAGTATTAATGTAGAATTTAACAGCTGCCATCCAAGTGCAGAATCCT	4	34	Deletion	0.02	-16	KCDGQEGHD*	KCDGQEGHD*	AAGTGTGATGGGCAAGAAGGGCATGATTGAGTAGAGTGGAAAGGAGGGAGACTGGG---------GAGAGAGGAGGGATGCAATACAGTAGG-------GCTAGGATCATGCATGCCTTATTCATATTTGTGTTATTCAAGGATTCTACTCTGGGTTCTATTATGGGGCCTGGCCTAAAGTGGTTGTTCAAGAAATGTGTGTTAGAGAAATCATACATAAACTAGCAATTCTCATTTGGATTCCTGTATCTGAACAACTAACTTTCAGCTTCTTCAGTGGGATAAAGAAGAAAAATGGGGTTTAAAGTACATACTATTCAGTATTAATGTAGAATTTAACAGCTGCCATCCAAGTGCAGAATCCT	AAGTGTGATGGGCAAGAAGGGCATGATTGAGTAGAGTGGAAAGGAGGGAGACTGGGGAGAAGGGAGAGAGAGGAGGGATGCAATACAGTAGGGCCAGGCGCAAGGATCATGCATGCCTTATTCATATTTGTGTTATTCAAGGATTCTACTCTGGGTTCTATTATGGGGCCTGGCCTAAAGTGGTTGTTCAAGAAATGTGTGTTAGAGAAATCATACATAAACTAGCAATTCTCATTTGGATTCCTGTATCTGAACAACTAACTTTCAGCTTCTTCAGTGGGATAAAGAAGAAAAATGGGGTTTAAAGTACATACTATTCAGTATTAATGTAGAATTTAACAGCTGCCATCCAAGTGCAGAATCCT
AAGTGTGATGGGCAAGAAGGGCATGATTGAGTAGAGTGGAAAGGAGGGAGACTGGGGAGA--GGGGAGAGAGGAGGGATGCAATACAGTAGGGCCAG--GCAAGGATCATGCATGCCTTATTCATATTTGTGTTATTCAAGGATTCTACTCTGGGTTCTATTATGGGGCCTGGCCTAAAGTGGTTGTTCAAGAAATGTGTGTTAGAGAAATCATACATAAACTAGCAATTCTCATTTGGATTCCTGTATCTGAACAACTAACTTTCAGCTTCTTCAGTGGGATAAAGAAGAAAAATGGGGTTTAAAGTACATACTATTCAGTATTAATGTAGAATTTAACAGCTGCCATCCAAGTGCAGAATCCT	4	33	Deletion	0.02	-4	KCDGQEGHD*	KCDGQEGHD*	AAGTGTGATGGGCAAGAAGGGCATGATTGAGTAGAGTGGAAAGGAGGGAGACTGGGGAGA--GGGGAGAGAGGAGGGATGCAATACAGTAGGGCCAG--GCAAGGATCATGCATGCCTTATTCATATTTGTGTTATTCAAGGATTCTACTCTGGGTTCTATTATGGGGCCTGGCCTAAAGTGGTTGTTCAAGAAATGTGTGTTAGAGAAATCATACATAAACTAGCAATTCTCATTTGGATTCCTGTATCTGAACAACTAACTTTCAGCTTCTTCAGTGGGATAAAGAAGAAAAATGGGGTTTAAAGTACATACTATTCAGTATTAATGTAGAATTTAACAGCTGCCATCCAAGTGCAGAATCCT	AAGTGTGATGGGCAAGAAGGGCATGATTGAGTAGAGTGGAAAGGAGGGAGACTGGGGAGAAGGGAGAGAGAGGAGGGATGCAATACAGTAGGGCCAGGCGCAAGGATCATGCATGCCTTATTCATATTTGTGTTATTCAAGGATTCTACTCTGGGTTCTATTATGGGGCCTGGCCTAAAGTGGTTGTTCAAGAAATGTGTGTTAGAGAAATCATACATAAACTAGCAATTCTCATTTGGATTCCTGTATCTGAACAACTAACTTTCAGCTTCTTCAGTGGGATAAAGAAGAAAAATGGGGTTTAAAGTACATACTATTCAGTATTAATGTAGAATTTAACAGCTGCCATCCAAGTGCAGAATCCT
AAGTGTGATGGGCAAGAAGGGCATGATTGAGTAGAGTGGAAAGGAGGGAGACTGGGGAGAA--GAGAGGGAGGAGGGATGCAATACAGTAGGGCCAG--GCAAGGATCATGCATGCCTTATTCATATTTGTGTTATTCAAGGATTCTACTCTGGGTTCTATTATGGGGCCTGGCCTAAAGTGGTTGTTCAAGAAATGTGTGTTAGAGAAATCATACATAAACTAGCAATTCTCATTTGGATTCCTGTATCTGAACAACTAACTTTCAGCTTCTTCAGTGGGATAAAGAAGAAAAATGGGGTTTAAAGTACATACTATTCAGTATTAATGTAGAATTTAACAGCTGCCATCCAAGTGCAGAATCCT	4	35	Deletion	0.02	-4	KCDGQEGHD*	KCDGQEGHD*	AAGTGTGATGGGCAAGAAGGGCATGATTGAGTAGAGTGGAAAGGAGGGAGACTGGGGAGAA--GAGAGGGAGGAGGGATGCAATACAGTAGGGCCAG--GCAAGGATCATGCATGCCTTATTCATATTTGTGTTATTCAAGGATTCTACTCTGGGTTCTATTATGGGGCCTGGCCTAAAGTGGTTGTTCAAGAAATGTGTGTTAGAGAAATCATACATAAACTAGCAATTCTCATTTGGATTCCTGTATCTGAACAACTAACTTTCAGCTTCTTCAGTGGGATAAAGAAGAAAAATGGGGTTTAAAGTACATACTATTCAGTATTAATGTAGAATTTAACAGCTGCCATCCAAGTGCAGAATCCT	AAGTGTGATGGGCAAGAAGGGCATGATTGAGTAGAGTGGAAAGGAGGGAGACTGGGGAGAAGGGAGAGAGAGGAGGGATGCAATACAGTAGGGCCAGGCGCAAGGATCATGCATGCCTTATTCATATTTGTGTTATTCAAGGATTCTACTCTGGGTTCTATTATGGGGCCTGGCCTAAAGTGGTTGTTCAAGAAATGTGTGTTAGAGAAATCATACATAAACTAGCAATTCTCATTTGGATTCCTGTATCTGAACAACTAACTTTCAGCTTCTTCAGTGGGATAAAGAAGAAAAATGGGGTTTAAAGTACATACTATTCAGTATTAATGTAGAATTTAACAGCTGCCATCCAAGTGCAGAATCCT
AAGTGTGATGGGCAAGAAGGGCATGATTGAGTAGAGTGGAAAGGAGGGAGACTGGGGAGAAG-------------------------------------GCAAGGATCATGCATGCCTTATTCATATTTGTGTTATTCAAGGATTCTACTCTGGGTTCTATTATGGGGCCTGGCCTAAAGTGGTTGTTCAAGAAATGTGTGTTAGAGAAATCATACATAAACTAGCAATTCTCATTTGGATTCCTGTATCTGAACAACTAACTTTCAGCTTCTTCAGTGGGATAAAGAAGAAAAATGGGGTTTAAAGTACATACTATTCAGTATTAATGTAGAATTTAACAGCTGCCATCCAAGTGCAGAATCCT	4	34	Deletion	0.02	-37	KCDGQEGHD*	KCDGQEGHD*	AAGTGTGATGGGCAAGAAGGGCATGATTGAGTAGAGTGGAAAGGAGGGAGACTGGGGAGAAG-------------------------------------GCAAGGATCATGCATGCCTTATTCATATTTGTGTTATTCAAGGATTCTACTCTGGGTTCTATTATGGGGCCTGGCCTAAAGTGGTTGTTCAAGAAATGTGTGTTAGAGAAATCATACATAAACTAGCAATTCTCATTTGGATTCCTGTATCTGAACAACTAACTTTCAGCTTCTTCAGTGGGATAAAGAAGAAAAATGGGGTTTAAAGTACATACTATTCAGTATTAATGTAGAATTTAACAGCTGCCATCCAAGTGCAGAATCCT	AAGTGTGATGGGCAAGAAGGGCATGATTGAGTAGAGTGGAAAGGAGGGAGACTGGGGAGAAGGGAGAGAGAGGAGGGATGCAATACAGTAGGGCCAGGCGCAAGGATCATGCATGCCTTATTCATATTTGTGTTATTCAAGGATTCTACTCTGGGTTCTATTATGGGGCCTGGCCTAAAGTGGTTGTTCAAGAAATGTGTGTTAGAGAAATCATACATAAACTAGCAATTCTCATTTGGATTCCTGTATCTGAACAACTAACTTTCAGCTTCTTCAGTGGGATAAAGAAGAAAAATGGGGTTTAAAGTACATACTATTCAGTATTAATGTAGAATTTAACAGCTGCCATCCAAGTGCAGAATCCT
AAGTGTGATGGGCAAGAAGGGCATGATTGAGTAGAGTGGAAAGGAGGGAGACTGGGGAGAAGG--GAGAGAGGAGGGATGCAATACAGTAGG------------------GCATGCCTTATTCATATTTGTGTTATTCAAGGATTCTACTCTGGGTTCTATTATGGGGCCTGGCCTAAAGTGGTTGTTCAAGAAATGTGTGTTAGAGAAATCATACATAAACTAGCAATTCTCATTTGGATTCCTGTATCTGAACAACTAACTTTCAGCTTCTTCAGTGGGATAAAGAAGAAAAATGGGGTTTAAAGTACATACTATTCAGTATTAATGTAGAATTTAACAGCTGCCATCCAAGTGCAGAATCCT	4	34	Deletion	0.02	-20	KCDGQEGHD*	KCDGQEGHD*	AAGTGTGATGGGCAAGAAGGGCATGATTGAGTAGAGTGGAAAGGAGGGAGACTGGGGAGAAGG--GAGAGAGGAGGGATGCAATACAGTAGG------------------GCATGCCTTATTCATATTTGTGTTATTCAAGGATTCTACTCTGGGTTCTATTATGGGGCCTGGCCTAAAGTGGTTGTTCAAGAAATGTGTGTTAGAGAAATCATACATAAACTAGCAATTCTCATTTGGATTCCTGTATCTGAACAACTAACTTTCAGCTTCTTCAGTGGGATAAAGAAGAAAAATGGGGTTTAAAGTACATACTATTCAGTATTAATGTAGAATTTAACAGCTGCCATCCAAGTGCAGAATCCT	AAGTGTGATGGGCAAGAAGGGCATGATTGAGTAGAGTGGAAAGGAGGGAGACTGGGGAGAAGGGAGAGAGAGGAGGGATGCAATACAGTAGGGCCAGGCGCAAGGATCATGCATGCCTTATTCATATTTGTGTTATTCAAGGATTCTACTCTGGGTTCTATTATGGGGCCTGGCCTAAAGTGGTTGTTCAAGAAATGTGTGTTAGAGAAATCATACATAAACTAGCAATTCTCATTTGGATTCCTGTATCTGAACAACTAACTTTCAGCTTCTTCAGTGGGATAAAGAAGAAAAATGGGGTTTAAAGTACATACTATTCAGTATTAATGTAGAATTTAACAGCTGCCATCCAAGTGCAGAATCCT
AAGTGTGATGGGCAAGAAGGGCATGATTGAGTAGAGTGGAAAGGAGGGAGACTGGGGAGAAGGGA----------------------------------------------------------ATATTTGTGTTATTCAAGGATTCTACTCTGGGTTCTATTATGGGGCCTGGCCTAAAGTGGTTGTTCAAGAAATGTGTGTTAGAGAAATCATACATAAACTAGCAACTCTCATTTGGATTCCTGTATCTGAACAACTAACTTTCAGCTTCTTCAGTGGGATAAAGAAGAAAAATGGGGTTTAAAGTACATACTATTCAGTATTAATGTAGAATTTAACAGCTGCCATCCAAGTGCAGAATCCT	4	34	Deletion	0.02	-58	KCDGQEGHD*	KCDGQEGHD*	AAGTGTGATGGGCAAGAAGGGCATGATTGAGTAGAGTGGAAAGGAGGGAGACTGGGGAGAAGGGA----------------------------------------------------------ATATTTGTGTTATTCAAGGATTCTACTCTGGGTTCTATTATGGGGCCTGGCCTAAAGTGGTTGTTCAAGAAATGTGTGTTAGAGAAATCATACATAAACTAGCAACTCTCATTTGGATTCCTGTATCTGAACAACTAACTTTCAGCTTCTTCAGTGGGATAAAGAAGAAAAATGGGGTTTAAAGTACATACTATTCAGTATTAATGTAGAATTTAACAGCTGCCATCCAAGTGCAGAATCCT	AAGTGTGATGGGCAAGAAGGGCATGATTGAGTAGAGTGGAAAGGAGGGAGACTGGGGAGAAGGGAGAGAGAGGAGGGATGCAATACAGTAGGGCCAGGCGCAAGGATCATGCATGCCTTATTCATATTTGTGTTATTCAAGGATTCTACTCTGGGTTCTATTATGGGGCCTGGCCTAAAGTGGTTGTTCAAGAAATGTGTGTTAGAGAAATCATACATAAACTAGCAATTCTCATTTGGATTCCTGTATCTGAACAACTAACTTTCAGCTTCTTCAGTGGGATAAAGAAGAAAAATGGGGTTTAAAGTACATACTATTCAGTATTAATGTAGAATTTAACAGCTGCCATCCAAGTGCAGAATCCT
AAGTGTGATGGGCAAGAAGGGCATGATTGAGTAGAGTGGAAAGGAGGGAGACTGGGGAGAAGGGAGAG----------------------------------AGGATCATGCATGCCTTATTCATATTTGTGTTATTCAAGGATTCTACTCTGGGTTCTATTATGGGGCCTGGCCTAAAGTGGTTGTTCAAGAAATGTGTGTTAGAGAAATCATACATAAACTAGCAATTCTCATTTGGATTCCTGTATCTGAACAACTAACTTTCAGCTTCTTCAGTGGGATAAAGAAGAAAAATGGGGTTTAAAGTACATACTATTCAGTATTAATGTAGAATTTAACAGCTGCCATCCAAGTGCAGAATCCT	4	34	Deletion	0.02	-34	KCDGQEGHD*	KCDGQEGHD*	AAGTGTGATGGGCAAGAAGGGCATGATTGAGTAGAGTGGAAAGGAGGGAGACTGGGGAGAAGGGAGAG----------------------------------AGGATCATGCATGCCTTATTCATATTTGTGTTATTCAAGGATTCTACTCTGGGTTCTATTATGGGGCCTGGCCTAAAGTGGTTGTTCAAGAAATGTGTGTTAGAGAAATCATACATAAACTAGCAATTCTCATTTGGATTCCTGTATCTGAACAACTAACTTTCAGCTTCTTCAGTGGGATAAAGAAGAAAAATGGGGTTTAAAGTACATACTATTCAGTATTAATGTAGAATTTAACAGCTGCCATCCAAGTGCAGAATCCT	AAGTGTGATGGGCAAGAAGGGCATGATTGAGTAGAGTGGAAAGGAGGGAGACTGGGGAGAAGGGAGAGAGAGGAGGGATGCAATACAGTAGGGCCAGGCGCAAGGATCATGCATGCCTTATTCATATTTGTGTTATTCAAGGATTCTACTCTGGGTTCTATTATGGGGCCTGGCCTAAAGTGGTTGTTCAAGAAATGTGTGTTAGAGAAATCATACATAAACTAGCAATTCTCATTTGGATTCCTGTATCTGAACAACTAACTTTCAGCTTCTTCAGTGGGATAAAGAAGAAAAATGGGGTTTAAAGTACATACTATTCAGTATTAATGTAGAATTTAACAGCTGCCATCCAAGTGCAGAATCCT
AAGTGTGATGGGCAAGAAGGGCATGATTGAGTAGAGTGGAAAGGAGGGAGACTGGGGAGAAGGGAGAGA---GAGGGATGCAATACAGTAGG-------GCAAGGATCATGCATGCCTTATTCATATTTGTGTTATTCAAGGATTCTACTCTGGGTTCTATTATGGGGCCTGGCCTAAAGTGGTTGTTCAAGAAATGTGTGTTAGAGAAATCATACATAAACTAGCAATTCTCATTTGGATTCCTGTATCTGAACAACTAACTTTCAGCTTCTTCAGTGGGATAAAGAAGAAAAATGGGGTTTAAAGTACATACTATTCAGTATTAATGTAGAATTTAACAGCTGCCATCCAAGTGCAGAATCCT	4	34	Deletion	0.02	-10	KCDGQEGHD*	KCDGQEGHD*	AAGTGTGATGGGCAAGAAGGGCATGATTGAGTAGAGTGGAAAGGAGGGAGACTGGGGAGAAGGGAGAGA---GAGGGATGCAATACAGTAGG-------GCAAGGATCATGCATGCCTTATTCATATTTGTGTTATTCAAGGATTCTACTCTGGGTTCTATTATGGGGCCTGGCCTAAAGTGGTTGTTCAAGAAATGTGTGTTAGAGAAATCATACATAAACTAGCAATTCTCATTTGGATTCCTGTATCTGAACAACTAACTTTCAGCTTCTTCAGTGGGATAAAGAAGAAAAATGGGGTTTAAAGTACATACTATTCAGTATTAATGTAGAATTTAACAGCTGCCATCCAAGTGCAGAATCCT	AAGTGTGATGGGCAAGAAGGGCATGATTGAGTAGAGTGGAAAGGAGGGAGACTGGGGAGAAGGGAGAGAGAGGAGGGATGCAATACAGTAGGGCCAGGCGCAAGGATCATGCATGCCTTATTCATATTTGTGTTATTCAAGGATTCTACTCTGGGTTCTATTATGGGGCCTGGCCTAAAGTGGTTGTTCAAGAAATGTGTGTTAGAGAAATCATACATAAACTAGCAATTCTCATTTGGATTCCTGTATCTGAACAACTAACTTTCAGCTTCTTCAGTGGGATAAAGAAGAAAAATGGGGTTTAAAGTACATACTATTCAGTATTAATGTAGAATTTAACAGCTGCCATCCAAGTGCAGAATCCT
AAGTGTGATGGGCAAGAAGGGCATGATTGAGTAGAGTGGAAAGGAGGGAGACTGGGGAGAAGGGAGAGAGAGGAGG-----------------------GCAAGGATCATGCATGCCTTATTCATATTTGTGTTATTCAAGGATTCTACTCTGGGTTCTATTATGGGGCCTGGCCTAAAGTGGTTGTTCAAGAAATGTGTGTTAGAGAAATCATACATAAACTAGCAATTCTCATTTGGATTCCTGTATCTGAACAACTAACTTTCAGCTTCTTCAGTGGGATAAAGAAGAAAAATGGGGTTTAAAGTACATACTATTCAGTATTAATGTAGAATTTAACAGCTGCCATCCAAGTGCAGAATCCT	4	34	Deletion	0.02	-23	KCDGQEGHD*	KCDGQEGHD*	AAGTGTGATGGGCAAGAAGGGCATGATTGAGTAGAGTGGAAAGGAGGGAGACTGGGGAGAAGGGAGAGAGAGGAGG-----------------------GCAAGGATCATGCATGCCTTATTCATATTTGTGTTATTCAAGGATTCTACTCTGGGTTCTATTATGGGGCCTGGCCTAAAGTGGTTGTTCAAGAAATGTGTGTTAGAGAAATCATACATAAACTAGCAATTCTCATTTGGATTCCTGTATCTGAACAACTAACTTTCAGCTTCTTCAGTGGGATAAAGAAGAAAAATGGGGTTTAAAGTACATACTATTCAGTATTAATGTAGAATTTAACAGCTGCCATCCAAGTGCAGAATCCT	AAGTGTGATGGGCAAGAAGGGCATGATTGAGTAGAGTGGAAAGGAGGGAGACTGGGGAGAAGGGAGAGAGAGGAGGGATGCAATACAGTAGGGCCAGGCGCAAGGATCATGCATGCCTTATTCATATTTGTGTTATTCAAGGATTCTACTCTGGGTTCTATTATGGGGCCTGGCCTAAAGTGGTTGTTCAAGAAATGTGTGTTAGAGAAATCATACATAAACTAGCAATTCTCATTTGGATTCCTGTATCTGAACAACTAACTTTCAGCTTCTTCAGTGGGATAAAGAAGAAAAATGGGGTTTAAAGTACATACTATTCAGTATTAATGTAGAATTTAACAGCTGCCATCCAAGTGCAGAATCCT
AAGTGTGATGGGCAAGAAGGGCATGATTGAGTAGAGTGGAAAGGAGGGAGACTGGGGAGAAGGGAGAGAGAGGAGGAATGCAATACAGTAGG-------GCAAGGATCATGCATGCCTTATTCATATTTGTGTTATTCAAGGATTCTACTCTGGGTTCTATTATGGGGCCTGGCCTAAAGTGGTTGTTCAAGAAATGTGTGTTAGAGAAATCATACATAAACTAGCAATTCTCATTTGGATTCCTGTATCTGAACAACTAACTTTCAGCTTCTTCAGTGGGATAAAGAAGAAAAATGGGGTTTAAAGTACATACTATTCAGTATTAATGTAGAATTTAACAGCTGCCATCCAAGTGCAGAATCCT	4	35	Deletion	0.02	-7	KCDGQEGHD*	KCDGQEGHD*	AAGTGTGATGGGCAAGAAGGGCATGATTGAGTAGAGTGGAAAGGAGGGAGACTGGGGAGAAGGGAGAGAGAGGAGGAATGCAATACAGTAGG-------GCAAGGATCATGCATGCCTTATTCATATTTGTGTTATTCAAGGATTCTACTCTGGGTTCTATTATGGGGCCTGGCCTAAAGTGGTTGTTCAAGAAATGTGTGTTAGAGAAATCATACATAAACTAGCAATTCTCATTTGGATTCCTGTATCTGAACAACTAACTTTCAGCTTCTTCAGTGGGATAAAGAAGAAAAATGGGGTTTAAAGTACATACTATTCAGTATTAATGTAGAATTTAACAGCTGCCATCCAAGTGCAGAATCCT	AAGTGTGATGGGCAAGAAGGGCATGATTGAGTAGAGTGGAAAGGAGGGAGACTGGGGAGAAGGGAGAGAGAGGAGGGATGCAATACAGTAGGGCCAGGCGCAAGGATCATGCATGCCTTATTCATATTTGTGTTATTCAAGGATTCTACTCTGGGTTCTATTATGGGGCCTGGCCTAAAGTGGTTGTTCAAGAAATGTGTGTTAGAGAAATCATACATAAACTAGCAATTCTCATTTGGATTCCTGTATCTGAACAACTAACTTTCAGCTTCTTCAGTGGGATAAAGAAGAAAAATGGGGTTTAAAGTACATACTATTCAGTATTAATGTAGAATTTAACAGCTGCCATCCAAGTGCAGAATCCT
AAGTGTGATGGGCAAGAAGGGCATGATTGAGTAGAGTGGAAAGGAGGGAGACTGGGGAGAAGGGAGAGAGAGGAGGGA----------------------------------------------------------CCAAGGATTCTACTCTGGGTTCTATTATGGGGCCTGGCCTAAAGTGGTTGTTCAAGAAATGTGTGTTAGAGAAATCATACGTAAACTAGCAATTCTCATTTGGATTCCTGTATCTGAACAACTAACTTTCAGCTTCTTCAGTGGGATAAAGAAGAAAAATGGGGTTTAAAGTACATACTATTCAGTATTAATGTAGAATTTAACAGCTGCCATCCAAGTGCAGAATCCT	4	33	Deletion	0.02	-58	KCDGQEGHD*	KCDGQEGHD*	AAGTGTGATGGGCAAGAAGGGCATGATTGAGTAGAGTGGAAAGGAGGGAGACTGGGGAGAAGGGAGAGAGAGGAGGGA----------------------------------------------------------CCAAGGATTCTACTCTGGGTTCTATTATGGGGCCTGGCCTAAAGTGGTTGTTCAAGAAATGTGTGTTAGAGAAATCATACGTAAACTAGCAATTCTCATTTGGATTCCTGTATCTGAACAACTAACTTTCAGCTTCTTCAGTGGGATAAAGAAGAAAAATGGGGTTTAAAGTACATACTATTCAGTATTAATGTAGAATTTAACAGCTGCCATCCAAGTGCAGAATCCT	AAGTGTGATGGGCAAGAAGGGCATGATTGAGTAGAGTGGAAAGGAGGGAGACTGGGGAGAAGGGAGAGAGAGGAGGGATGCAATACAGTAGGGCCAGGCGCAAGGATCATGCATGCCTTATTCATATTTGTGTTATTCAAGGATTCTACTCTGGGTTCTATTATGGGGCCTGGCCTAAAGTGGTTGTTCAAGAAATGTGTGTTAGAGAAATCATACATAAACTAGCAATTCTCATTTGGATTCCTGTATCTGAACAACTAACTTTCAGCTTCTTCAGTGGGATAAAGAAGAAAAATGGGGTTTAAAGTACATACTATTCAGTATTAATGTAGAATTTAACAGCTGCCATCCAAGTGCAGAATCCT
AAGTGTGATGGGCAAGAAGGGCATGATTGAGTAGAGTGGAAAGGAGGGAGACTGGGGAGAAGGGAGAGAGAGGAGGGAT--------------------GCAAGGATCATGCATGCCTTATTCATATTTGTGTTATTCAAGGATTCTACTCTGGGTTCTATTATGGGGCCTGGCCTAAAGTGGTTGCTCAAGAAATGTGTGTTAGAGAAATCATACATAAACTAGCAATTCTCATTTGGATTCCTGTATCTGAACAACTAACTTTCAGCTTCTTCAGTGGGATAAAGAAGAAAAATGGGGTTTAAAGTACATACTATTCAGTATTAATGTAGAATTTAACAGCTGCCATCCAAGTGCAGAATCCT	4	34	Deletion	0.02	-20	KCDGQEGHD*	KCDGQEGHD*	AAGTGTGATGGGCAAGAAGGGCATGATTGAGTAGAGTGGAAAGGAGGGAGACTGGGGAGAAGGGAGAGAGAGGAGGGAT--------------------GCAAGGATCATGCATGCCTTATTCATATTTGTGTTATTCAAGGATTCTACTCTGGGTTCTATTATGGGGCCTGGCCTAAAGTGGTTGCTCAAGAAATGTGTGTTAGAGAAATCATACATAAACTAGCAATTCTCATTTGGATTCCTGTATCTGAACAACTAACTTTCAGCTTCTTCAGTGGGATAAAGAAGAAAAATGGGGTTTAAAGTACATACTATTCAGTATTAATGTAGAATTTAACAGCTGCCATCCAAGTGCAGAATCCT	AAGTGTGATGGGCAAGAAGGGCATGATTGAGTAGAGTGGAAAGGAGGGAGACTGGGGAGAAGGGAGAGAGAGGAGGGATGCAATACAGTAGGGCCAGGCGCAAGGATCATGCATGCCTTATTCATATTTGTGTTATTCAAGGATTCTACTCTGGGTTCTATTATGGGGCCTGGCCTAAAGTGGTTGTTCAAGAAATGTGTGTTAGAGAAATCATACATAAACTAGCAATTCTCATTTGGATTCCTGTATCTGAACAACTAACTTTCAGCTTCTTCAGTGGGATAAAGAAGAAAAATGGGGTTTAAAGTACATACTATTCAGTATTAATGTAGAATTTAACAGCTGCCATCCAAGTGCAGAATCCT
AAGTGTGATGGGCAAGAAGGGCATGATTGAGTAGAGTGGAAAGGAGGGAGACTGGGGAGAAGGGAGAGAGAGGAGGGAT--------------------GCAAGGATCATGCATGCCTTATTCATATTTGTGTTATTCAAGGATTCTACTCTGGGTTCTATTATGGGGCCTGGCCTAAAGTGGTTGTTCAAGAAATGTGTGTTAGAGAAATCATACATAAACTAGCAATTCTCATTTGGATCCCTGTATCTGAACAACTAACTTTCAGCTTCTTCAGTGGGATAAAGAAGAAAAATGGGGTTTAAAGTACATACTATTCAGTATTAATGTAGAATTTAACAGCTGCCATCCAAGTGCAGAATCCT	4	34	Deletion	0.02	-20	KCDGQEGHD*	KCDGQEGHD*	AAGTGTGATGGGCAAGAAGGGCATGATTGAGTAGAGTGGAAAGGAGGGAGACTGGGGAGAAGGGAGAGAGAGGAGGGAT--------------------GCAAGGATCATGCATGCCTTATTCATATTTGTGTTATTCAAGGATTCTACTCTGGGTTCTATTATGGGGCCTGGCCTAAAGTGGTTGTTCAAGAAATGTGTGTTAGAGAAATCATACATAAACTAGCAATTCTCATTTGGATCCCTGTATCTGAACAACTAACTTTCAGCTTCTTCAGTGGGATAAAGAAGAAAAATGGGGTTTAAAGTACATACTATTCAGTATTAATGTAGAATTTAACAGCTGCCATCCAAGTGCAGAATCCT	AAGTGTGATGGGCAAGAAGGGCATGATTGAGTAGAGTGGAAAGGAGGGAGACTGGGGAGAAGGGAGAGAGAGGAGGGATGCAATACAGTAGGGCCAGGCGCAAGGATCATGCATGCCTTATTCATATTTGTGTTATTCAAGGATTCTACTCTGGGTTCTATTATGGGGCCTGGCCTAAAGTGGTTGTTCAAGAAATGTGTGTTAGAGAAATCATACATAAACTAGCAATTCTCATTTGGATTCCTGTATCTGAACAACTAACTTTCAGCTTCTTCAGTGGGATAAAGAAGAAAAATGGGGTTTAAAGTACATACTATTCAGTATTAATGTAGAATTTAACAGCTGCCATCCAAGTGCAGAATCCT
AAGTGTGATGGGCAAGAAGGGCATGATTGAGTAGAGTGGAAAGGAGGGAGACTGGGGAGAAGGGAGAGAGAGGAGGGATGCA-----------------------ATCATGCATGCCTTATTCATATTTGTGTTATTCAAGGATTCTACTCTGGGTTCTATTATGGGGCCTGGCCTAAAGTGGTTGTTCAAGAAATGTGTGTTAGAGAAATCATACATAAACTAGCAATTCTCATTTGGATTCCTGTATCTGAACAACTAACTTTCAGCTTCTTCAGTGGGATAAAGAAGAAAAATGGGGTTTAAAGTACATACTATTCAGTATTAATGTAGAATTTAACAGCTGCCATCCAAGTGCAGAATCCT	4	35	Deletion	0.02	-23	KCDGQEGHD*	KCDGQEGHD*	AAGTGTGATGGGCAAGAAGGGCATGATTGAGTAGAGTGGAAAGGAGGGAGACTGGGGAGAAGGGAGAGAGAGGAGGGATGCA-----------------------ATCATGCATGCCTTATTCATATTTGTGTTATTCAAGGATTCTACTCTGGGTTCTATTATGGGGCCTGGCCTAAAGTGGTTGTTCAAGAAATGTGTGTTAGAGAAATCATACATAAACTAGCAATTCTCATTTGGATTCCTGTATCTGAACAACTAACTTTCAGCTTCTTCAGTGGGATAAAGAAGAAAAATGGGGTTTAAAGTACATACTATTCAGTATTAATGTAGAATTTAACAGCTGCCATCCAAGTGCAGAATCCT	AAGTGTGATGGGCAAGAAGGGCATGATTGAGTAGAGTGGAAAGGAGGGAGACTGGGGAGAAGGGAGAGAGAGGAGGGATGCAATACAGTAGGGCCAGGCGCAAGGATCATGCATGCCTTATTCATATTTGTGTTATTCAAGGATTCTACTCTGGGTTCTATTATGGGGCCTGGCCTAAAGTGGTTGTTCAAGAAATGTGTGTTAGAGAAATCATACATAAACTAGCAATTCTCATTTGGATTCCTGTATCTGAACAACTAACTTTCAGCTTCTTCAGTGGGATAAAGAAGAAAAATGGGGTTTAAAGTACATACTATTCAGTATTAATGTAGAATTTAACAGCTGCCATCCAAGTGCAGAATCCT
AAGTGTGATGGGCAAGAAGGGCATGATTGAGTAGAGTGGAAAGGAGGGAGACTGGGGAGAAGGGAGAGAGAGGAGGGATGCAACACAGTAGG------------------GCATGCCTTATTCATATTTGTGTTATTCAAGGATTCTACTCTGGGTTCTATTATGGGGCCTGGCCTAAAGTGGTTGTTCAAGAAATGTGTGTTAGAGAAATCATACATAAACTAGCAATTCTCATTTGGATTCCTGTATCTGAACAACTAACTTTCAGCTTCTTCAGTGGGATAAAGAAGAAAAATGGGGTTTAAAGTACATACTATTCAGTATTAATGTAGAATTTAACAGCTGCCATCCAAGTGCAGAATCCT	4	35	Deletion	0.02	-18	KCDGQEGHD*	KCDGQEGHD*	AAGTGTGATGGGCAAGAAGGGCATGATTGAGTAGAGTGGAAAGGAGGGAGACTGGGGAGAAGGGAGAGAGAGGAGGGATGCAACACAGTAGG------------------GCATGCCTTATTCATATTTGTGTTATTCAAGGATTCTACTCTGGGTTCTATTATGGGGCCTGGCCTAAAGTGGTTGTTCAAGAAATGTGTGTTAGAGAAATCATACATAAACTAGCAATTCTCATTTGGATTCCTGTATCTGAACAACTAACTTTCAGCTTCTTCAGTGGGATAAAGAAGAAAAATGGGGTTTAAAGTACATACTATTCAGTATTAATGTAGAATTTAACAGCTGCCATCCAAGTGCAGAATCCT	AAGTGTGATGGGCAAGAAGGGCATGATTGAGTAGAGTGGAAAGGAGGGAGACTGGGGAGAAGGGAGAGAGAGGAGGGATGCAATACAGTAGGGCCAGGCGCAAGGATCATGCATGCCTTATTCATATTTGTGTTATTCAAGGATTCTACTCTGGGTTCTATTATGGGGCCTGGCCTAAAGTGGTTGTTCAAGAAATGTGTGTTAGAGAAATCATACATAAACTAGCAATTCTCATTTGGATTCCTGTATCTGAACAACTAACTTTCAGCTTCTTCAGTGGGATAAAGAAGAAAAATGGGGTTTAAAGTACATACTATTCAGTATTAATGTAGAATTTAACAGCTGCCATCCAAGTGCAGAATCCT
AAGTGTGATGGGCAAGAAGGGCATGATTGAGTAGAGTGGAAAGGAGGGAGACTGGGGAGAAGGGAGAGAGAGGAGGGATGCAATACAATAGGGCCAG--GCAAGGATCATGCATGCCTTATTCATATTTGTGTTATTCAAGGATTCTACTCTGGGTTCTATTATGGGGCCTGGCCTAAAGTGGTTGTTCAAGAAATGTGTGTTAGAGAAATCATACATAAACTAGCAATTCTCATTTGGATTCCTGTATCTGAACAACTAACTTTCAGCTTCTTCAGTGGGATAAAGAAGAAAAATGGGGTTTAAAGTACATACTATTCAGTATTAATGTAGAATTTAACAGCTGCCATCCAAGTGCAGAATCCT	4	34	Deletion	0.02	-2	KCDGQEGHD*	KCDGQEGHD*	AAGTGTGATGGGCAAGAAGGGCATGATTGAGTAGAGTGGAAAGGAGGGAGACTGGGGAGAAGGGAGAGAGAGGAGGGATGCAATACAATAGGGCCAG--GCAAGGATCATGCATGCCTTATTCATATTTGTGTTATTCAAGGATTCTACTCTGGGTTCTATTATGGGGCCTGGCCTAAAGTGGTTGTTCAAGAAATGTGTGTTAGAGAAATCATACATAAACTAGCAATTCTCATTTGGATTCCTGTATCTGAACAACTAACTTTCAGCTTCTTCAGTGGGATAAAGAAGAAAAATGGGGTTTAAAGTACATACTATTCAGTATTAATGTAGAATTTAACAGCTGCCATCCAAGTGCAGAATCCT	AAGTGTGATGGGCAAGAAGGGCATGATTGAGTAGAGTGGAAAGGAGGGAGACTGGGGAGAAGGGAGAGAGAGGAGGGATGCAATACAGTAGGGCCAGGCGCAAGGATCATGCATGCCTTATTCATATTTGTGTTATTCAAGGATTCTACTCTGGGTTCTATTATGGGGCCTGGCCTAAAGTGGTTGTTCAAGAAATGTGTGTTAGAGAAATCATACATAAACTAGCAATTCTCATTTGGATTCCTGTATCTGAACAACTAACTTTCAGCTTCTTCAGTGGGATAAAGAAGAAAAATGGGGTTTAAAGTACATACTATTCAGTATTAATGTAGAATTTAACAGCTGCCATCCAAGTGCAGAATCCT
AAGTGTGATGGGCAAGAAGGGCATGATTGAGTAGAGTGGAAAGGAGGGAGACTGGGGAGAAGGGAGAGAGAGGAGGGATGCAATACAGCAGGGCCAGGCGCAAGGATCATGCATGCCTTATTCATATTTGTGTTATTCAAGGATTCTACTCTGGGTTCTATTATGGGGCCTGGCCTAAAGTGGTTGTTCAAGAAATGTGTGTTAGAGAAATCATACATAAACTAGCAATTCTCATTTGGATTCCTGTATCTGAACAACTAACTTTCAGCTTCTTCAGTGGGATAAAGAAGAAAAATGGGGTTTAAAGTACATACTATTCAGTATTAATGTAGAATTTAACAGCTGCCATCCAAGTGCAGAATCCT	4	35	1 Base Change	0.02	0	KCDGQEGHD*	KCDGQEGHD*	AAGTGTGATGGGCAAGAAGGGCATGATTGAGTAGAGTGGAAAGGAGGGAGACTGGGGAGAAGGGAGAGAGAGGAGGGATGCAATACAGCAGGGCCAGGCGCAAGGATCATGCATGCCTTATTCATATTTGTGTTATTCAAGGATTCTACTCTGGGTTCTATTATGGGGCCTGGCCTAAAGTGGTTGTTCAAGAAATGTGTGTTAGAGAAATCATACATAAACTAGCAATTCTCATTTGGATTCCTGTATCTGAACAACTAACTTTCAGCTTCTTCAGTGGGATAAAGAAGAAAAATGGGGTTTAAAGTACATACTATTCAGTATTAATGTAGAATTTAACAGCTGCCATCCAAGTGCAGAATCCT	AAGTGTGATGGGCAAGAAGGGCATGATTGAGTAGAGTGGAAAGGAGGGAGACTGGGGAGAAGGGAGAGAGAGGAGGGATGCAATACAGTAGGGCCAGGCGCAAGGATCATGCATGCCTTATTCATATTTGTGTTATTCAAGGATTCTACTCTGGGTTCTATTATGGGGCCTGGCCTAAAGTGGTTGTTCAAGAAATGTGTGTTAGAGAAATCATACATAAACTAGCAATTCTCATTTGGATTCCTGTATCTGAACAACTAACTTTCAGCTTCTTCAGTGGGATAAAGAAGAAAAATGGGGTTTAAAGTACATACTATTCAGTATTAATGTAGAATTTAACAGCTGCCATCCAAGTGCAGAATCCT
AAGTGTGATGGGCAAGAAGGGCATGATTGAGTAGAGTGGAAAGGAGGGAGACTGGGGAGAAGGGAGAGAGAGGAGGGATGCAATACAGT-------------AGGATCATGCATGCCTTATTCATATTTGTGTTATTCAAGGATTCTACTCTGGGTTCTATTATGGGGCCTGGCCTAAAGTGGTTGTTCAAGAAATGTGTGTTAGAGAAATCATACATAAACTAGCAATTCTCATTTGGATTCCTGTATCTGAACAACTAACTTTCAGCTTCTTCAGTGGGATAAAGAAGAAAAATGGGGTTTAAAGTACATACTATTCAGTATCAATGTAGAATTTAACAGCTGCCATCCAAGTGCAGAATCCT	4	33	Deletion	0.02	-13	KCDGQEGHD*	KCDGQEGHD*	AAGTGTGATGGGCAAGAAGGGCATGATTGAGTAGAGTGGAAAGGAGGGAGACTGGGGAGAAGGGAGAGAGAGGAGGGATGCAATACAGT-------------AGGATCATGCATGCCTTATTCATATTTGTGTTATTCAAGGATTCTACTCTGGGTTCTATTATGGGGCCTGGCCTAAAGTGGTTGTTCAAGAAATGTGTGTTAGAGAAATCATACATAAACTAGCAATTCTCATTTGGATTCCTGTATCTGAACAACTAACTTTCAGCTTCTTCAGTGGGATAAAGAAGAAAAATGGGGTTTAAAGTACATACTATTCAGTATCAATGTAGAATTTAACAGCTGCCATCCAAGTGCAGAATCCT	AAGTGTGATGGGCAAGAAGGGCATGATTGAGTAGAGTGGAAAGGAGGGAGACTGGGGAGAAGGGAGAGAGAGGAGGGATGCAATACAGTAGGGCCAGGCGCAAGGATCATGCATGCCTTATTCATATTTGTGTTATTCAAGGATTCTACTCTGGGTTCTATTATGGGGCCTGGCCTAAAGTGGTTGTTCAAGAAATGTGTGTTAGAGAAATCATACATAAACTAGCAATTCTCATTTGGATTCCTGTATCTGAACAACTAACTTTCAGCTTCTTCAGTGGGATAAAGAAGAAAAATGGGGTTTAAAGTACATACTATTCAGTATTAATGTAGAATTTAACAGCTGCCATCCAAGTGCAGAATCCT
AAGTGTGATGGGCAAGAAGGGCATGATTGAGTAGAGTGGAAAGGAGGGAGACTGGGGAGAAGGGAGAGAGAGGAGGGATGCAATACAGT-------------AGGATCATGCATGCCTTATTCATATTTGTGTTATTCAAGGATTCTACTCTGGGTTCTATTATGGGGCCTGGCCTAAAGTGGTTGTTCAAGAAATGTGTGTTAGAGAAATCATACATAAACTAGCAATTCTCATTTGGATTCCTGTATCTGAACAACTAGCTTTCAGCTTCTTCAGTGGGATAAAGAAGAAAAATGGGGTTTAAAGTACATACTATTCAGTATTAATGTAGAATTTAACAGCTGCCATCCAAGTGCAGAATCCT	4	34	Deletion	0.02	-13	KCDGQEGHD*	KCDGQEGHD*	AAGTGTGATGGGCAAGAAGGGCATGATTGAGTAGAGTGGAAAGGAGGGAGACTGGGGAGAAGGGAGAGAGAGGAGGGATGCAATACAGT-------------AGGATCATGCATGCCTTATTCATATTTGTGTTATTCAAGGATTCTACTCTGGGTTCTATTATGGGGCCTGGCCTAAAGTGGTTGTTCAAGAAATGTGTGTTAGAGAAATCATACATAAACTAGCAATTCTCATTTGGATTCCTGTATCTGAACAACTAGCTTTCAGCTTCTTCAGTGGGATAAAGAAGAAAAATGGGGTTTAAAGTACATACTATTCAGTATTAATGTAGAATTTAACAGCTGCCATCCAAGTGCAGAATCCT	AAGTGTGATGGGCAAGAAGGGCATGATTGAGTAGAGTGGAAAGGAGGGAGACTGGGGAGAAGGGAGAGAGAGGAGGGATGCAATACAGTAGGGCCAGGCGCAAGGATCATGCATGCCTTATTCATATTTGTGTTATTCAAGGATTCTACTCTGGGTTCTATTATGGGGCCTGGCCTAAAGTGGTTGTTCAAGAAATGTGTGTTAGAGAAATCATACATAAACTAGCAATTCTCATTTGGATTCCTGTATCTGAACAACTAACTTTCAGCTTCTTCAGTGGGATAAAGAAGAAAAATGGGGTTTAAAGTACATACTATTCAGTATTAATGTAGAATTTAACAGCTGCCATCCAAGTGCAGAATCCT
AAGTGTGATGGGCAAGAAGGGCATGATTGAGTAGAGTGGAAAGGAGGGAGACTGGGGAGAAGGGAGAGAGAGGAGGGATGCAATACAGTA---------------------------------------------------------------------------GGGCCTGGCCTAAAGTGGTTGTTCAAGAAATGTGTGTTAGAGAAATCATACATAAACTAGCAATTCTCATTTGGATTCCTGTATCTGAACAACTAACTTTCAGCTTCTTCAGTGGGATAAAGAAGAAAAATGGGGTTTAAAGTACATACTATTCAGTATTAATGTGGAATTTAACAGCTGCCATCCAAGTGCAGAATCCT	4	33	Deletion	0.02	-75	KCDGQEGHD*	KCDGQEGHD*	AAGTGTGATGGGCAAGAAGGGCATGATTGAGTAGAGTGGAAAGGAGGGAGACTGGGGAGAAGGGAGAGAGAGGAGGGATGCAATACAGTA---------------------------------------------------------------------------GGGCCTGGCCTAAAGTGGTTGTTCAAGAAATGTGTGTTAGAGAAATCATACATAAACTAGCAATTCTCATTTGGATTCCTGTATCTGAACAACTAACTTTCAGCTTCTTCAGTGGGATAAAGAAGAAAAATGGGGTTTAAAGTACATACTATTCAGTATTAATGTGGAATTTAACAGCTGCCATCCAAGTGCAGAATCCT	AAGTGTGATGGGCAAGAAGGGCATGATTGAGTAGAGTGGAAAGGAGGGAGACTGGGGAGAAGGGAGAGAGAGGAGGGATGCAATACAGTAGGGCCAGGCGCAAGGATCATGCATGCCTTATTCATATTTGTGTTATTCAAGGATTCTACTCTGGGTTCTATTATGGGGCCTGGCCTAAAGTGGTTGTTCAAGAAATGTGTGTTAGAGAAATCATACATAAACTAGCAATTCTCATTTGGATTCCTGTATCTGAACAACTAACTTTCAGCTTCTTCAGTGGGATAAAGAAGAAAAATGGGGTTTAAAGTACATACTATTCAGTATTAATGTAGAATTTAACAGCTGCCATCCAAGTGCAGAATCCT
AAGTGTGATGGGCAAGAAGGGCATGATTGAGTAGAGTGGAAAGGAGGGAGACTGGGGAGAAGGGAGAGAGAGGAGGGATGCAATACAGTAG------------GGATCATGCATGCCTTATTCATATTTGTGTTATTCAAGGATTCTACTCTGGGTTCTATTATGGGGCCTGGCCTAAAGTGGTTGTTCAAGAAATGTGTGTTAGAGAAATCATACATAAACTAGCAATTCTCATTTGGATTCCTGTATCTGAACAACTAACTTTCAGCTTCTTCAGTGGGATAAAGAAG-AAAATGGGGTTTAAAGTACATACTATTCAGTATTAATGTAGAATTTAACAGCTGCCATCCAAGTGCAGAATCCT	4	34	Deletion	0.02	-13	KCDGQEGHD*	KCDGQEGHD*	AAGTGTGATGGGCAAGAAGGGCATGATTGAGTAGAGTGGAAAGGAGGGAGACTGGGGAGAAGGGAGAGAGAGGAGGGATGCAATACAGTAG------------GGATCATGCATGCCTTATTCATATTTGTGTTATTCAAGGATTCTACTCTGGGTTCTATTATGGGGCCTGGCCTAAAGTGGTTGTTCAAGAAATGTGTGTTAGAGAAATCATACATAAACTAGCAATTCTCATTTGGATTCCTGTATCTGAACAACTAACTTTCAGCTTCTTCAGTGGGATAAAGAAG-AAAATGGGGTTTAAAGTACATACTATTCAGTATTAATGTAGAATTTAACAGCTGCCATCCAAGTGCAGAATCCT	AAGTGTGATGGGCAAGAAGGGCATGATTGAGTAGAGTGGAAAGGAGGGAGACTGGGGAGAAGGGAGAGAGAGGAGGGATGCAATACAGTAGGGCCAGGCGCAAGGATCATGCATGCCTTATTCATATTTGTGTTATTCAAGGATTCTACTCTGGGTTCTATTATGGGGCCTGGCCTAAAGTGGTTGTTCAAGAAATGTGTGTTAGAGAAATCATACATAAACTAGCAATTCTCATTTGGATTCCTGTATCTGAACAACTAACTTTCAGCTTCTTCAGTGGGATAAAGAAGAAAAATGGGGTTTAAAGTACATACTATTCAGTATTAATGTAGAATTTAACAGCTGCCATCCAAGTGCAGAATCCT
AAGTGTGATGGGCAAGAAGGGCATGATTGAGTAGAGTGGAAAGGAGGGAGACTGGGGAGAAGGGAGAGAGAGGAGGGATGCAATACAGTAGG-------GCAAGGATCATGCATGCCTCATTCATATTTGTGTTATTCAAGGATTCTACTCTGGGTTCTATTATGGGGCCTGGCCTAAAGTGGTTGTTCAAGAAATGTGTGTTAGAGAAATCATACATAAACTAGCAATTCTCATTTGGATTCCTGTATCTGAACAACTAACTTTCAGCTTCTTCAGTGGGATAAAGAAGAAAAATGGGGTTTAAAGTACATACTATTCAGTATTAATGTAGAATTTAACAGCTGCCATCCAAGTGCAGAATCCT	4	34	Deletion	0.02	-7	KCDGQEGHD*	KCDGQEGHD*	AAGTGTGATGGGCAAGAAGGGCATGATTGAGTAGAGTGGAAAGGAGGGAGACTGGGGAGAAGGGAGAGAGAGGAGGGATGCAATACAGTAGG-------GCAAGGATCATGCATGCCTCATTCATATTTGTGTTATTCAAGGATTCTACTCTGGGTTCTATTATGGGGCCTGGCCTAAAGTGGTTGTTCAAGAAATGTGTGTTAGAGAAATCATACATAAACTAGCAATTCTCATTTGGATTCCTGTATCTGAACAACTAACTTTCAGCTTCTTCAGTGGGATAAAGAAGAAAAATGGGGTTTAAAGTACATACTATTCAGTATTAATGTAGAATTTAACAGCTGCCATCCAAGTGCAGAATCCT	AAGTGTGATGGGCAAGAAGGGCATGATTGAGTAGAGTGGAAAGGAGGGAGACTGGGGAGAAGGGAGAGAGAGGAGGGATGCAATACAGTAGGGCCAGGCGCAAGGATCATGCATGCCTTATTCATATTTGTGTTATTCAAGGATTCTACTCTGGGTTCTATTATGGGGCCTGGCCTAAAGTGGTTGTTCAAGAAATGTGTGTTAGAGAAATCATACATAAACTAGCAATTCTCATTTGGATTCCTGTATCTGAACAACTAACTTTCAGCTTCTTCAGTGGGATAAAGAAGAAAAATGGGGTTTAAAGTACATACTATTCAGTATTAATGTAGAATTTAACAGCTGCCATCCAAGTGCAGAATCCT
AAGTGTGATGGGCAAGAAGGGCATGATTGAGTAGAGTGGAAAGGAGGGAGACTGGGGAGAAGGGAGAGAGAGGAGGGATGCAATACAGTAGG-------GCAAGGATCATGCATGCCTTATTCATACTTGTGTTATTCAAGGATTCTACTCTGGGTTCTATTATGGGGCCTGGCCTAAAGTGGTTGTTCAAGAAATGTGTGTTAGAGAAATCATACATAAACTAGCAATTCTCATTTGGATTCCTGTATCTGAACAACTAACTTTCAGCTTCTTCAGTGGGATAAAGAAGAAAAATGGGGTTTAAAGTACATACTATTCAGTATTAATGTAGAATTTAACAGCTGCCATCCAAGTGCAGAATCCT	4	34	Deletion	0.02	-7	KCDGQEGHD*	KCDGQEGHD*	AAGTGTGATGGGCAAGAAGGGCATGATTGAGTAGAGTGGAAAGGAGGGAGACTGGGGAGAAGGGAGAGAGAGGAGGGATGCAATACAGTAGG-------GCAAGGATCATGCATGCCTTATTCATACTTGTGTTATTCAAGGATTCTACTCTGGGTTCTATTATGGGGCCTGGCCTAAAGTGGTTGTTCAAGAAATGTGTGTTAGAGAAATCATACATAAACTAGCAATTCTCATTTGGATTCCTGTATCTGAACAACTAACTTTCAGCTTCTTCAGTGGGATAAAGAAGAAAAATGGGGTTTAAAGTACATACTATTCAGTATTAATGTAGAATTTAACAGCTGCCATCCAAGTGCAGAATCCT	AAGTGTGATGGGCAAGAAGGGCATGATTGAGTAGAGTGGAAAGGAGGGAGACTGGGGAGAAGGGAGAGAGAGGAGGGATGCAATACAGTAGGGCCAGGCGCAAGGATCATGCATGCCTTATTCATATTTGTGTTATTCAAGGATTCTACTCTGGGTTCTATTATGGGGCCTGGCCTAAAGTGGTTGTTCAAGAAATGTGTGTTAGAGAAATCATACATAAACTAGCAATTCTCATTTGGATTCCTGTATCTGAACAACTAACTTTCAGCTTCTTCAGTGGGATAAAGAAGAAAAATGGGGTTTAAAGTACATACTATTCAGTATTAATGTAGAATTTAACAGCTGCCATCCAAGTGCAGAATCCT
AAGTGTGATGGGCAAGAAGGGCATGATTGAGTAGAGTGGAAAGGAGGGAGACTGGGGAGAAGGGAGAGAGAGGAGGGATGCAATACAGTAGG-------GCAAGGATCATGCATGCCTTATTCATATTTGTGTTATTCAAGGATCCTACTCTGGGTTCTATTATGGGGCCTGGCCTAAAGTGGTTGTTCAAGAAATGTGTGTTAGAGAAATCATACATAAACTAGCAATTCTCATTTGGATTCCTGTATCTGAACAACTAACTTTCAGCTTCTTCAGTGGGATAAAGAAGAAAAATGGGGTTTAAAGTACATACTATTCAGTATTAATGTAGAATTTAACAGCTGCCATCCAAGTGCAGAATCCT	4	34	Deletion	0.02	-7	KCDGQEGHD*	KCDGQEGHD*	AAGTGTGATGGGCAAGAAGGGCATGATTGAGTAGAGTGGAAAGGAGGGAGACTGGGGAGAAGGGAGAGAGAGGAGGGATGCAATACAGTAGG-------GCAAGGATCATGCATGCCTTATTCATATTTGTGTTATTCAAGGATCCTACTCTGGGTTCTATTATGGGGCCTGGCCTAAAGTGGTTGTTCAAGAAATGTGTGTTAGAGAAATCATACATAAACTAGCAATTCTCATTTGGATTCCTGTATCTGAACAACTAACTTTCAGCTTCTTCAGTGGGATAAAGAAGAAAAATGGGGTTTAAAGTACATACTATTCAGTATTAATGTAGAATTTAACAGCTGCCATCCAAGTGCAGAATCCT	AAGTGTGATGGGCAAGAAGGGCATGATTGAGTAGAGTGGAAAGGAGGGAGACTGGGGAGAAGGGAGAGAGAGGAGGGATGCAATACAGTAGGGCCAGGCGCAAGGATCATGCATGCCTTATTCATATTTGTGTTATTCAAGGATTCTACTCTGGGTTCTATTATGGGGCCTGGCCTAAAGTGGTTGTTCAAGAAATGTGTGTTAGAGAAATCATACATAAACTAGCAATTCTCATTTGGATTCCTGTATCTGAACAACTAACTTTCAGCTTCTTCAGTGGGATAAAGAAGAAAAATGGGGTTTAAAGTACATACTATTCAGTATTAATGTAGAATTTAACAGCTGCCATCCAAGTGCAGAATCCT
AAGTGTGATGGGCAAGAAGGGCATGATTGAGTAGAGTGGAAAGGAGGGAGACTGGGGAGAAGGGAGAGAGAGGAGGGATGCAATACAGTAGG-------GCAAGGATCATGCATGCCTTATTCATATTTGTGTTATTCAAGGATTCTACTCTGGGTTCTATTATGGGGCCTGGCCTAAAGTGGTTGTTCAAGAAACGTGTGTTAGAGAAATCATACATAAACTAGCAATTCTCATTTGGATTCCTGTATCTGAACAACTAACTTTCAGCTTCTTCAGTGGGATAAAGAAGAAAAATGGGGTTTAAAGTACATACTATTCAGTATTAATGTAGAATTTAACAGCTGCCATCCAAGTGCAGAATCCT	4	34	Deletion	0.02	-7	KCDGQEGHD*	KCDGQEGHD*	AAGTGTGATGGGCAAGAAGGGCATGATTGAGTAGAGTGGAAAGGAGGGAGACTGGGGAGAAGGGAGAGAGAGGAGGGATGCAATACAGTAGG-------GCAAGGATCATGCATGCCTTATTCATATTTGTGTTATTCAAGGATTCTACTCTGGGTTCTATTATGGGGCCTGGCCTAAAGTGGTTGTTCAAGAAACGTGTGTTAGAGAAATCATACATAAACTAGCAATTCTCATTTGGATTCCTGTATCTGAACAACTAACTTTCAGCTTCTTCAGTGGGATAAAGAAGAAAAATGGGGTTTAAAGTACATACTATTCAGTATTAATGTAGAATTTAACAGCTGCCATCCAAGTGCAGAATCCT	AAGTGTGATGGGCAAGAAGGGCATGATTGAGTAGAGTGGAAAGGAGGGAGACTGGGGAGAAGGGAGAGAGAGGAGGGATGCAATACAGTAGGGCCAGGCGCAAGGATCATGCATGCCTTATTCATATTTGTGTTATTCAAGGATTCTACTCTGGGTTCTATTATGGGGCCTGGCCTAAAGTGGTTGTTCAAGAAATGTGTGTTAGAGAAATCATACATAAACTAGCAATTCTCATTTGGATTCCTGTATCTGAACAACTAACTTTCAGCTTCTTCAGTGGGATAAAGAAGAAAAATGGGGTTTAAAGTACATACTATTCAGTATTAATGTAGAATTTAACAGCTGCCATCCAAGTGCAGAATCCT
AAGTGTGATGGGCAAGAAGGGCATGATTGAGTAGAGTGGAAAGGAGGGAGACTGGGGAGAAGGGAGAGAGAGGAGGGATGCAATACAGTAGG-------GCAAGGATCATGCATGCCTTATTCATATTTGTGTTATTCAAGGATTCTACTCTGGGTTCTATTATGGGGCCTGGCCTAAAGTGGTTGTTCAAGAAATGTGTGTTAGAGAAATCATACATAAACTAGCAATTCTCATTTGGATTCCTGTATCTGAACAACTAACTTTCAGCTTCTTCAGTGGGATAAAGAAGAAAAATGGGGTTTAAAGTACATACTACTCAGTATTAATGTAGAATTTAACAGCTGCCATCCAAGTGCAGAATCCT	4	35	Deletion	0.02	-7	KCDGQEGHD*	KCDGQEGHD*	AAGTGTGATGGGCAAGAAGGGCATGATTGAGTAGAGTGGAAAGGAGGGAGACTGGGGAGAAGGGAGAGAGAGGAGGGATGCAATACAGTAGG-------GCAAGGATCATGCATGCCTTATTCATATTTGTGTTATTCAAGGATTCTACTCTGGGTTCTATTATGGGGCCTGGCCTAAAGTGGTTGTTCAAGAAATGTGTGTTAGAGAAATCATACATAAACTAGCAATTCTCATTTGGATTCCTGTATCTGAACAACTAACTTTCAGCTTCTTCAGTGGGATAAAGAAGAAAAATGGGGTTTAAAGTACATACTACTCAGTATTAATGTAGAATTTAACAGCTGCCATCCAAGTGCAGAATCCT	AAGTGTGATGGGCAAGAAGGGCATGATTGAGTAGAGTGGAAAGGAGGGAGACTGGGGAGAAGGGAGAGAGAGGAGGGATGCAATACAGTAGGGCCAGGCGCAAGGATCATGCATGCCTTATTCATATTTGTGTTATTCAAGGATTCTACTCTGGGTTCTATTATGGGGCCTGGCCTAAAGTGGTTGTTCAAGAAATGTGTGTTAGAGAAATCATACATAAACTAGCAATTCTCATTTGGATTCCTGTATCTGAACAACTAACTTTCAGCTTCTTCAGTGGGATAAAGAAGAAAAATGGGGTTTAAAGTACATACTATTCAGTATTAATGTAGAATTTAACAGCTGCCATCCAAGTGCAGAATCCT
AAGTGTGATGGGCAAGAAGGGCATGATTGAGTAGAGTGGAAAGGAGGGAGACTGGGGAGAAGGGAGAGAGAGGAGGGATGCAATACAGTAGG-------GCAAGGATCATGCATGCCTTATTCATATTTGTGTTATTCAAGGATTCTACTCTGGGTTCTATTATGGGGCCTGGCCTAAAGTGGTTGTTCAAGAAATGTGTGTTAGAGAAATCATACATAAACTAGCAATTCTCATTTGGATTCCTGTATCTGAACAACTAACTTTCAGCTTCTTCAGTGGGATAAAGAAGAAAAATGGGGTTTAAAGTACATACTATTCAGTATTAATGTAGAATCTAACAGCTGCCATCCAAGTGCAGAATCCT	4	34	Deletion	0.02	-7	KCDGQEGHD*	KCDGQEGHD*	AAGTGTGATGGGCAAGAAGGGCATGATTGAGTAGAGTGGAAAGGAGGGAGACTGGGGAGAAGGGAGAGAGAGGAGGGATGCAATACAGTAGG-------GCAAGGATCATGCATGCCTTATTCATATTTGTGTTATTCAAGGATTCTACTCTGGGTTCTATTATGGGGCCTGGCCTAAAGTGGTTGTTCAAGAAATGTGTGTTAGAGAAATCATACATAAACTAGCAATTCTCATTTGGATTCCTGTATCTGAACAACTAACTTTCAGCTTCTTCAGTGGGATAAAGAAGAAAAATGGGGTTTAAAGTACATACTATTCAGTATTAATGTAGAATCTAACAGCTGCCATCCAAGTGCAGAATCCT	AAGTGTGATGGGCAAGAAGGGCATGATTGAGTAGAGTGGAAAGGAGGGAGACTGGGGAGAAGGGAGAGAGAGGAGGGATGCAATACAGTAGGGCCAGGCGCAAGGATCATGCATGCCTTATTCATATTTGTGTTATTCAAGGATTCTACTCTGGGTTCTATTATGGGGCCTGGCCTAAAGTGGTTGTTCAAGAAATGTGTGTTAGAGAAATCATACATAAACTAGCAATTCTCATTTGGATTCCTGTATCTGAACAACTAACTTTCAGCTTCTTCAGTGGGATAAAGAAGAAAAATGGGGTTTAAAGTACATACTATTCAGTATTAATGTAGAATTTAACAGCTGCCATCCAAGTGCAGAATCCT
AAGTGTGATGGGCAAGAAGGGCATGATTGAGTAGAGTGGAAAGGAGGGAGACTGGGGAGAAGGGAGAGAGAGGAGGGATGCAATACAGTAGG-------GCAAGGATCATGCATGCCTTATTCATATTTGTGTTATTCAAGGATTCTACTCTGGGTTCTATTATGGGGCCTGGCCTAAAGTGGTTGTTCAAGAAATGTGTGTTAGAGAAATCATACATAAACTAGCAATTCTCATTTGGATTCCTGTATCTGAACAACTAACTTTCAGCTTCTTCAGTGGGATAAAGAAGAAAAATGGGGTTTAAAGTACATACTATTCAGTATTAATGTAGAATTTAACAGCCGCCATCCAAGTGCAGAATCCT	4	34	Deletion	0.02	-7	KCDGQEGHD*	KCDGQEGHD*	AAGTGTGATGGGCAAGAAGGGCATGATTGAGTAGAGTGGAAAGGAGGGAGACTGGGGAGAAGGGAGAGAGAGGAGGGATGCAATACAGTAGG-------GCAAGGATCATGCATGCCTTATTCATATTTGTGTTATTCAAGGATTCTACTCTGGGTTCTATTATGGGGCCTGGCCTAAAGTGGTTGTTCAAGAAATGTGTGTTAGAGAAATCATACATAAACTAGCAATTCTCATTTGGATTCCTGTATCTGAACAACTAACTTTCAGCTTCTTCAGTGGGATAAAGAAGAAAAATGGGGTTTAAAGTACATACTATTCAGTATTAATGTAGAATTTAACAGCCGCCATCCAAGTGCAGAATCCT	AAGTGTGATGGGCAAGAAGGGCATGATTGAGTAGAGTGGAAAGGAGGGAGACTGGGGAGAAGGGAGAGAGAGGAGGGATGCAATACAGTAGGGCCAGGCGCAAGGATCATGCATGCCTTATTCATATTTGTGTTATTCAAGGATTCTACTCTGGGTTCTATTATGGGGCCTGGCCTAAAGTGGTTGTTCAAGAAATGTGTGTTAGAGAAATCATACATAAACTAGCAATTCTCATTTGGATTCCTGTATCTGAACAACTAACTTTCAGCTTCTTCAGTGGGATAAAGAAGAAAAATGGGGTTTAAAGTACATACTATTCAGTATTAATGTAGAATTTAACAGCTGCCATCCAAGTGCAGAATCCT
AAGTGTGATGGGCAAGAAGGGCATGATTGAGTAGAGTGGAAAGGAGGGAGACTGGGGAGAAGGGAGAGAGAGGAGGGATGCAATACAGTAGG-------GCAAGGATCATGCATGCCTTATTCATATTTGTGTTATTCAAGGATTCTACTCTGGGTTCTATTATGGGGCCTGGCCTAAAGTGGTTGTTCAAGAAATGTGTGTTAGAGAAATCATACATAAACTAGCAATTCTCATTTGGATTCCTGTATCTGAACAACTAACTTTCAGCTTCTTCAGTGGGATAAAGAAGGAAAATGGGGTTTAAAGTACATACTATTCAGTATTAATGTAGAATTTAACAGCTGCCATCCAAGTGCAGAATCCT	4	35	Deletion	0.02	-7	KCDGQEGHD*	KCDGQEGHD*	AAGTGTGATGGGCAAGAAGGGCATGATTGAGTAGAGTGGAAAGGAGGGAGACTGGGGAGAAGGGAGAGAGAGGAGGGATGCAATACAGTAGG-------GCAAGGATCATGCATGCCTTATTCATATTTGTGTTATTCAAGGATTCTACTCTGGGTTCTATTATGGGGCCTGGCCTAAAGTGGTTGTTCAAGAAATGTGTGTTAGAGAAATCATACATAAACTAGCAATTCTCATTTGGATTCCTGTATCTGAACAACTAACTTTCAGCTTCTTCAGTGGGATAAAGAAGGAAAATGGGGTTTAAAGTACATACTATTCAGTATTAATGTAGAATTTAACAGCTGCCATCCAAGTGCAGAATCCT	AAGTGTGATGGGCAAGAAGGGCATGATTGAGTAGAGTGGAAAGGAGGGAGACTGGGGAGAAGGGAGAGAGAGGAGGGATGCAATACAGTAGGGCCAGGCGCAAGGATCATGCATGCCTTATTCATATTTGTGTTATTCAAGGATTCTACTCTGGGTTCTATTATGGGGCCTGGCCTAAAGTGGTTGTTCAAGAAATGTGTGTTAGAGAAATCATACATAAACTAGCAATTCTCATTTGGATTCCTGTATCTGAACAACTAACTTTCAGCTTCTTCAGTGGGATAAAGAAGAAAAATGGGGTTTAAAGTACATACTATTCAGTATTAATGTAGAATTTAACAGCTGCCATCCAAGTGCAGAATCCT
AAGTGTGATGGGCAAGAAGGGCATGATTGAGTAGAGTGGAAAGGAGGGAGACTGGGGAGAAGGGAGAGAGAGGAGGGATGCAATACAGTAGG-------GCAAGGATCATGCATGCCTTATTCATATTTGTGTTATTCAAGGATTCTACTCTGGGTTCTATTATGGGGCCTGGCCTAAAGTGGTTGTTCAAGAAATGTGTGTTAGAGAAATCATACATAAACTAGCAATTCTCATTTGGATTCCTGTGTCTGAACAACTAACTTTCAGCTTCTTCAGTGGGATAAAGAAGAAAAATGGGGTTTAAAGTACATACTATTCAGTATTAATGTAGAATTTAACAGCTGCCATCCAAGTGCAGAATCCT	4	35	Deletion	0.02	-7	KCDGQEGHD*	KCDGQEGHD*	AAGTGTGATGGGCAAGAAGGGCATGATTGAGTAGAGTGGAAAGGAGGGAGACTGGGGAGAAGGGAGAGAGAGGAGGGATGCAATACAGTAGG-------GCAAGGATCATGCATGCCTTATTCATATTTGTGTTATTCAAGGATTCTACTCTGGGTTCTATTATGGGGCCTGGCCTAAAGTGGTTGTTCAAGAAATGTGTGTTAGAGAAATCATACATAAACTAGCAATTCTCATTTGGATTCCTGTGTCTGAACAACTAACTTTCAGCTTCTTCAGTGGGATAAAGAAGAAAAATGGGGTTTAAAGTACATACTATTCAGTATTAATGTAGAATTTAACAGCTGCCATCCAAGTGCAGAATCCT	AAGTGTGATGGGCAAGAAGGGCATGATTGAGTAGAGTGGAAAGGAGGGAGACTGGGGAGAAGGGAGAGAGAGGAGGGATGCAATACAGTAGGGCCAGGCGCAAGGATCATGCATGCCTTATTCATATTTGTGTTATTCAAGGATTCTACTCTGGGTTCTATTATGGGGCCTGGCCTAAAGTGGTTGTTCAAGAAATGTGTGTTAGAGAAATCATACATAAACTAGCAATTCTCATTTGGATTCCTGTATCTGAACAACTAACTTTCAGCTTCTTCAGTGGGATAAAGAAGAAAAATGGGGTTTAAAGTACATACTATTCAGTATTAATGTAGAATTTAACAGCTGCCATCCAAGTGCAGAATCCT
AAGTGTGATGGGCAAGAAGGGCATGATTGAGTAGAGTGGAAAGGAGGGAGACTGGGGAGAAGGGAGAGAGAGGAGGGATGCAATACAGTAGG-------GCAAGGATCATGCATGCCTTATTCATATTTGTGTTATTCAAGGATTCTACTCTGGGTTCTATTATGGGGCCTGGCCTAAAGTGGTTGTTCAAGAAATGTGTGTTAGAGGAATCATACATAAACTAGCAATTCTCATTTGGATTCCTGTATCTGAACAACTAACTTTCAGCTTCTTCAGTGGGATAAAGAAGAAAAATGGGGTTTAAAGTACATACTATTCAGTATTAATGTAGAATTTAACAGCTGCCATCCAAGTGCAGAATCCT	4	35	Deletion	0.02	-7	KCDGQEGHD*	KCDGQEGHD*	AAGTGTGATGGGCAAGAAGGGCATGATTGAGTAGAGTGGAAAGGAGGGAGACTGGGGAGAAGGGAGAGAGAGGAGGGATGCAATACAGTAGG-------GCAAGGATCATGCATGCCTTATTCATATTTGTGTTATTCAAGGATTCTACTCTGGGTTCTATTATGGGGCCTGGCCTAAAGTGGTTGTTCAAGAAATGTGTGTTAGAGGAATCATACATAAACTAGCAATTCTCATTTGGATTCCTGTATCTGAACAACTAACTTTCAGCTTCTTCAGTGGGATAAAGAAGAAAAATGGGGTTTAAAGTACATACTATTCAGTATTAATGTAGAATTTAACAGCTGCCATCCAAGTGCAGAATCCT	AAGTGTGATGGGCAAGAAGGGCATGATTGAGTAGAGTGGAAAGGAGGGAGACTGGGGAGAAGGGAGAGAGAGGAGGGATGCAATACAGTAGGGCCAGGCGCAAGGATCATGCATGCCTTATTCATATTTGTGTTATTCAAGGATTCTACTCTGGGTTCTATTATGGGGCCTGGCCTAAAGTGGTTGTTCAAGAAATGTGTGTTAGAGAAATCATACATAAACTAGCAATTCTCATTTGGATTCCTGTATCTGAACAACTAACTTTCAGCTTCTTCAGTGGGATAAAGAAGAAAAATGGGGTTTAAAGTACATACTATTCAGTATTAATGTAGAATTTAACAGCTGCCATCCAAGTGCAGAATCCT
AAGTGTGATGGGCAAGAAGGGCATGATTGAGTAGAGTGGAAAGGAGGGAGACTGGGGAGAAGGGAGAGAGAGGAGGGATGCAATACAGTAGG-------GCAAGGATCATGCATGCCTTATTCATATTTGTGTTATTCAAGGATTCTACTCTGGGTTCTATTATGGGGCCTGGCCTAAAGTGGTTGTTCAAGAAATGTGTGTTAGGGAAATCATACATAAACTAGCAATTCTCATTTGGATTCCTGTATCTGAACAACTAACTTTCAGCTTCTTCAGTGGGATAAAGAAGAAAAATGGGGTTTAAAGTACATACTATTCAGTATTAATGTAGAATTTAACAGCTGCCATCCAAGTGCAGAATCCT	4	35	Deletion	0.02	-7	KCDGQEGHD*	KCDGQEGHD*	AAGTGTGATGGGCAAGAAGGGCATGATTGAGTAGAGTGGAAAGGAGGGAGACTGGGGAGAAGGGAGAGAGAGGAGGGATGCAATACAGTAGG-------GCAAGGATCATGCATGCCTTATTCATATTTGTGTTATTCAAGGATTCTACTCTGGGTTCTATTATGGGGCCTGGCCTAAAGTGGTTGTTCAAGAAATGTGTGTTAGGGAAATCATACATAAACTAGCAATTCTCATTTGGATTCCTGTATCTGAACAACTAACTTTCAGCTTCTTCAGTGGGATAAAGAAGAAAAATGGGGTTTAAAGTACATACTATTCAGTATTAATGTAGAATTTAACAGCTGCCATCCAAGTGCAGAATCCT	AAGTGTGATGGGCAAGAAGGGCATGATTGAGTAGAGTGGAAAGGAGGGAGACTGGGGAGAAGGGAGAGAGAGGAGGGATGCAATACAGTAGGGCCAGGCGCAAGGATCATGCATGCCTTATTCATATTTGTGTTATTCAAGGATTCTACTCTGGGTTCTATTATGGGGCCTGGCCTAAAGTGGTTGTTCAAGAAATGTGTGTTAGAGAAATCATACATAAACTAGCAATTCTCATTTGGATTCCTGTATCTGAACAACTAACTTTCAGCTTCTTCAGTGGGATAAAGAAGAAAAATGGGGTTTAAAGTACATACTATTCAGTATTAATGTAGAATTTAACAGCTGCCATCCAAGTGCAGAATCCT
AAGTGTGATGGGCAAGAAGGGCATGATTGAGTAGAGTGGAAAGGAGGGAGACTGGGGAGAAGGGAGAGAGAGGAGGGATGCAATACAGTAGGGCC-------AGGATCATGCATGCCTTATTCATATTTGTGTTATTCAAGGATTCTACTCTGGGTTCTATTATGGGGCCCGGCCTAAAGTGGTTGTTCAAGAAATGTGTGTTAGAGAAATCATACATAAACTAGCAATTCTCATTTGGATTCCTGTATCTGAACAACTAACTTTCAGCTTCTTCAGTGGGATAAAGAAGAAAAATGGGGTTTAAAGTACATACTATTCAGTATTAATGTAGAATTTAACAGCTGCCATCCAAGTGCAGAATCCT	4	35	Deletion	0.02	-7	KCDGQEGHD*	KCDGQEGHD*	AAGTGTGATGGGCAAGAAGGGCATGATTGAGTAGAGTGGAAAGGAGGGAGACTGGGGAGAAGGGAGAGAGAGGAGGGATGCAATACAGTAGGGCC-------AGGATCATGCATGCCTTATTCATATTTGTGTTATTCAAGGATTCTACTCTGGGTTCTATTATGGGGCCCGGCCTAAAGTGGTTGTTCAAGAAATGTGTGTTAGAGAAATCATACATAAACTAGCAATTCTCATTTGGATTCCTGTATCTGAACAACTAACTTTCAGCTTCTTCAGTGGGATAAAGAAGAAAAATGGGGTTTAAAGTACATACTATTCAGTATTAATGTAGAATTTAACAGCTGCCATCCAAGTGCAGAATCCT	AAGTGTGATGGGCAAGAAGGGCATGATTGAGTAGAGTGGAAAGGAGGGAGACTGGGGAGAAGGGAGAGAGAGGAGGGATGCAATACAGTAGGGCCAGGCGCAAGGATCATGCATGCCTTATTCATATTTGTGTTATTCAAGGATTCTACTCTGGGTTCTATTATGGGGCCTGGCCTAAAGTGGTTGTTCAAGAAATGTGTGTTAGAGAAATCATACATAAACTAGCAATTCTCATTTGGATTCCTGTATCTGAACAACTAACTTTCAGCTTCTTCAGTGGGATAAAGAAGAAAAATGGGGTTTAAAGTACATACTATTCAGTATTAATGTAGAATTTAACAGCTGCCATCCAAGTGCAGAATCCT
AAGTGTGATGGGCAAGAAGGGCATGATTGAGTAGAGTGGAAAGGAGGGAGACTGGGGAGAAGGGAGAGAGAGGAGGGATGCAATACAGTAGGGCC-------AGGATCATGCATGCCTTATTCATATTTGTGTTATTCAAGGATTCTACTCTGGGTTCTATTATGGGGCCTGGCCTAAAGTGGTTGTTCAAGAAATGTGTGTTAGAGAAATCATACATAAACCAGCAATTCTCATTTGGATTCCTGTATCTGAACAACTAACTTTCAGCTTCTTCAGTGGGATAAAGAAGAAAAATGGGGTTTAAAGTACATACTATTCAGTATTAATGTAGAATTTAACAGCTGCCATCCAAGTGCAGAATCCT	4	35	Deletion	0.02	-7	KCDGQEGHD*	KCDGQEGHD*	AAGTGTGATGGGCAAGAAGGGCATGATTGAGTAGAGTGGAAAGGAGGGAGACTGGGGAGAAGGGAGAGAGAGGAGGGATGCAATACAGTAGGGCC-------AGGATCATGCATGCCTTATTCATATTTGTGTTATTCAAGGATTCTACTCTGGGTTCTATTATGGGGCCTGGCCTAAAGTGGTTGTTCAAGAAATGTGTGTTAGAGAAATCATACATAAACCAGCAATTCTCATTTGGATTCCTGTATCTGAACAACTAACTTTCAGCTTCTTCAGTGGGATAAAGAAGAAAAATGGGGTTTAAAGTACATACTATTCAGTATTAATGTAGAATTTAACAGCTGCCATCCAAGTGCAGAATCCT	AAGTGTGATGGGCAAGAAGGGCATGATTGAGTAGAGTGGAAAGGAGGGAGACTGGGGAGAAGGGAGAGAGAGGAGGGATGCAATACAGTAGGGCCAGGCGCAAGGATCATGCATGCCTTATTCATATTTGTGTTATTCAAGGATTCTACTCTGGGTTCTATTATGGGGCCTGGCCTAAAGTGGTTGTTCAAGAAATGTGTGTTAGAGAAATCATACATAAACTAGCAATTCTCATTTGGATTCCTGTATCTGAACAACTAACTTTCAGCTTCTTCAGTGGGATAAAGAAGAAAAATGGGGTTTAAAGTACATACTATTCAGTATTAATGTAGAATTTAACAGCTGCCATCCAAGTGCAGAATCCT
AAGTGTGATGGGCAAGAAGGGCATGATTGAGTAGAGTGGAAAGGAGGGAGACTGGGGAGAAGGGAGAGAGAGGAGGGATGCAATACAGTAGGGCC-------AGGATCATGCATGCCTTATTCATATTTGTGTTATTCAAGGATTCTACTCTGGGTTCTATTATGGGGCCTGGCCTAAAGTGGTTGTTCAAGAAATGTGTGTTAGAGAAATCATACATAAACTAGCAATTCTCATTTGGATTCCTGTATCTGAACAACTAACTTTCAGCTTCTTCAGTGGGATAAAGAAGAAAAATGGGGTTTAAAGTACATACTACTCAGTATTAATGTAGAATTTAACAGCTGCCATCCAAGTGCAGAATCCT	4	34	Deletion	0.02	-7	KCDGQEGHD*	KCDGQEGHD*	AAGTGTGATGGGCAAGAAGGGCATGATTGAGTAGAGTGGAAAGGAGGGAGACTGGGGAGAAGGGAGAGAGAGGAGGGATGCAATACAGTAGGGCC-------AGGATCATGCATGCCTTATTCATATTTGTGTTATTCAAGGATTCTACTCTGGGTTCTATTATGGGGCCTGGCCTAAAGTGGTTGTTCAAGAAATGTGTGTTAGAGAAATCATACATAAACTAGCAATTCTCATTTGGATTCCTGTATCTGAACAACTAACTTTCAGCTTCTTCAGTGGGATAAAGAAGAAAAATGGGGTTTAAAGTACATACTACTCAGTATTAATGTAGAATTTAACAGCTGCCATCCAAGTGCAGAATCCT	AAGTGTGATGGGCAAGAAGGGCATGATTGAGTAGAGTGGAAAGGAGGGAGACTGGGGAGAAGGGAGAGAGAGGAGGGATGCAATACAGTAGGGCCAGGCGCAAGGATCATGCATGCCTTATTCATATTTGTGTTATTCAAGGATTCTACTCTGGGTTCTATTATGGGGCCTGGCCTAAAGTGGTTGTTCAAGAAATGTGTGTTAGAGAAATCATACATAAACTAGCAATTCTCATTTGGATTCCTGTATCTGAACAACTAACTTTCAGCTTCTTCAGTGGGATAAAGAAGAAAAATGGGGTTTAAAGTACATACTATTCAGTATTAATGTAGAATTTAACAGCTGCCATCCAAGTGCAGAATCCT
AAGTGTGATGGGCAAGAAGGGCATGATTGAGTAGAGTGGAAAGGAGGGAGACTGGGGAGAAGGGAGAGAGAGGAGGGATGCAATACAGTAGGGCC-------AGGATCATGCATGCCTTATTCATATTTGTGTTATTCAAGGATTCTACTCTGGGTTCTATTATGGGGCCTGGCCTAAAGTGGTTGTTCAAGAAATGTGTGTTAGAGAAATCATACATAAACTAGCAATTCTCATTTGGATTCCTGTATCTGAACAACTAACTTTCAGCTTCTTCAGTGGGATAAAGAAGAAAAATGGGGTTTAAAGTACATACTATTCAGTATTAATGTGGAATTTAACAGCTGCCATCCAAGTGCAGAATCCT	4	35	Deletion	0.02	-7	KCDGQEGHD*	KCDGQEGHD*	AAGTGTGATGGGCAAGAAGGGCATGATTGAGTAGAGTGGAAAGGAGGGAGACTGGGGAGAAGGGAGAGAGAGGAGGGATGCAATACAGTAGGGCC-------AGGATCATGCATGCCTTATTCATATTTGTGTTATTCAAGGATTCTACTCTGGGTTCTATTATGGGGCCTGGCCTAAAGTGGTTGTTCAAGAAATGTGTGTTAGAGAAATCATACATAAACTAGCAATTCTCATTTGGATTCCTGTATCTGAACAACTAACTTTCAGCTTCTTCAGTGGGATAAAGAAGAAAAATGGGGTTTAAAGTACATACTATTCAGTATTAATGTGGAATTTAACAGCTGCCATCCAAGTGCAGAATCCT	AAGTGTGATGGGCAAGAAGGGCATGATTGAGTAGAGTGGAAAGGAGGGAGACTGGGGAGAAGGGAGAGAGAGGAGGGATGCAATACAGTAGGGCCAGGCGCAAGGATCATGCATGCCTTATTCATATTTGTGTTATTCAAGGATTCTACTCTGGGTTCTATTATGGGGCCTGGCCTAAAGTGGTTGTTCAAGAAATGTGTGTTAGAGAAATCATACATAAACTAGCAATTCTCATTTGGATTCCTGTATCTGAACAACTAACTTTCAGCTTCTTCAGTGGGATAAAGAAGAAAAATGGGGTTTAAAGTACATACTATTCAGTATTAATGTAGAATTTAACAGCTGCCATCCAAGTGCAGAATCCT
AAGTGTGATGGGCAAGAAGGGCATGATTGAGTAGAGTGGAAAGGAGGGAGACTGGGGAGAAGGGAGAGAGAGGAGGGATGCAATACAGTAGGGCC-------AGGATCATGCATGCCTTATTCATATTTGTGTTATTCAAGGATTCTACTCTGGGTTCTATTATGGGGCCTGGCCTAAAGTGGTTGTTCAAGAAATGTGTGTTAGAGAAATCATACATAAACTAGCAATTCTCATTTGGATTCCTGTATCTGAACGACTAACTTTCAGCTTCTTCAGTGGGATAAAGAAGAAAAATGGGGTTTAAAGTACATACTATTCAGTATTAATGTAGAATTTAACAGCTGCCATCCAAGTGCAGAATCCT	4	35	Deletion	0.02	-7	KCDGQEGHD*	KCDGQEGHD*	AAGTGTGATGGGCAAGAAGGGCATGATTGAGTAGAGTGGAAAGGAGGGAGACTGGGGAGAAGGGAGAGAGAGGAGGGATGCAATACAGTAGGGCC-------AGGATCATGCATGCCTTATTCATATTTGTGTTATTCAAGGATTCTACTCTGGGTTCTATTATGGGGCCTGGCCTAAAGTGGTTGTTCAAGAAATGTGTGTTAGAGAAATCATACATAAACTAGCAATTCTCATTTGGATTCCTGTATCTGAACGACTAACTTTCAGCTTCTTCAGTGGGATAAAGAAGAAAAATGGGGTTTAAAGTACATACTATTCAGTATTAATGTAGAATTTAACAGCTGCCATCCAAGTGCAGAATCCT	AAGTGTGATGGGCAAGAAGGGCATGATTGAGTAGAGTGGAAAGGAGGGAGACTGGGGAGAAGGGAGAGAGAGGAGGGATGCAATACAGTAGGGCCAGGCGCAAGGATCATGCATGCCTTATTCATATTTGTGTTATTCAAGGATTCTACTCTGGGTTCTATTATGGGGCCTGGCCTAAAGTGGTTGTTCAAGAAATGTGTGTTAGAGAAATCATACATAAACTAGCAATTCTCATTTGGATTCCTGTATCTGAACAACTAACTTTCAGCTTCTTCAGTGGGATAAAGAAGAAAAATGGGGTTTAAAGTACATACTATTCAGTATTAATGTAGAATTTAACAGCTGCCATCCAAGTGCAGAATCCT
AAGTGTGATGGGCAAGAAGGGCATGATTGAGTAGAGTGGAAAGGAGGGAGACTGGGGAGAAGGGAGAGAGAGGAGGGATGCAATACAGTAGGGCC-------AGGATCATGCATGCCTTATTCATATTTGTGTTATTCAAGGATTCTACTCTGGGTTCTATTATGGGGCCTGGCCTAAAGTGGTTGTTCAGGAAATGTGTGTTAGAGAAATCATACATAAACTAGCAATTCTCATTTGGATTCCTGTATCTGAACAACTAACTTTCAGCTTCTTCAGTGGGATAAAGAAGAAAAATGGGGTTTAAAGTACATACTATTCAGTATTAATGTAGAATTTAACAGCTGCCATCCAAGTGCAGAATCCT	4	33	Deletion	0.02	-7	KCDGQEGHD*	KCDGQEGHD*	AAGTGTGATGGGCAAGAAGGGCATGATTGAGTAGAGTGGAAAGGAGGGAGACTGGGGAGAAGGGAGAGAGAGGAGGGATGCAATACAGTAGGGCC-------AGGATCATGCATGCCTTATTCATATTTGTGTTATTCAAGGATTCTACTCTGGGTTCTATTATGGGGCCTGGCCTAAAGTGGTTGTTCAGGAAATGTGTGTTAGAGAAATCATACATAAACTAGCAATTCTCATTTGGATTCCTGTATCTGAACAACTAACTTTCAGCTTCTTCAGTGGGATAAAGAAGAAAAATGGGGTTTAAAGTACATACTATTCAGTATTAATGTAGAATTTAACAGCTGCCATCCAAGTGCAGAATCCT	AAGTGTGATGGGCAAGAAGGGCATGATTGAGTAGAGTGGAAAGGAGGGAGACTGGGGAGAAGGGAGAGAGAGGAGGGATGCAATACAGTAGGGCCAGGCGCAAGGATCATGCATGCCTTATTCATATTTGTGTTATTCAAGGATTCTACTCTGGGTTCTATTATGGGGCCTGGCCTAAAGTGGTTGTTCAAGAAATGTGTGTTAGAGAAATCATACATAAACTAGCAATTCTCATTTGGATTCCTGTATCTGAACAACTAACTTTCAGCTTCTTCAGTGGGATAAAGAAGAAAAATGGGGTTTAAAGTACATACTATTCAGTATTAATGTAGAATTTAACAGCTGCCATCCAAGTGCAGAATCCT
AAGTGTGATGGGCAAGAAGGGCATGATTGAGTAGAGTGGAAAGGAGGGAGACTGGGGAGAAGGGAGAGAGAGGAGGGATGCAATACAGTAGGGCC-------AGGATCATGCATGCCTTATTCATATTTGTGTTATTCAGGGATTCTACTCTGGGTTCTATTATGGGGCCTGGCCTAAAGTGGTTGTTCAAGAAATGTGTGTTAGAGAAATCATACATAAACTAGCAATTCTCATTTGGATTCCTGTATCTGAACAACTAACTTTCAGCTTCTTCAGTGGGATAAAGAAGAAAAATGGGGTTTAAAGTACATACTATTCAGTATTAATGTAGAATTTAACAGCTGCCATCCAAGTGCAGAATCCT	4	34	Deletion	0.02	-7	KCDGQEGHD*	KCDGQEGHD*	AAGTGTGATGGGCAAGAAGGGCATGATTGAGTAGAGTGGAAAGGAGGGAGACTGGGGAGAAGGGAGAGAGAGGAGGGATGCAATACAGTAGGGCC-------AGGATCATGCATGCCTTATTCATATTTGTGTTATTCAGGGATTCTACTCTGGGTTCTATTATGGGGCCTGGCCTAAAGTGGTTGTTCAAGAAATGTGTGTTAGAGAAATCATACATAAACTAGCAATTCTCATTTGGATTCCTGTATCTGAACAACTAACTTTCAGCTTCTTCAGTGGGATAAAGAAGAAAAATGGGGTTTAAAGTACATACTATTCAGTATTAATGTAGAATTTAACAGCTGCCATCCAAGTGCAGAATCCT	AAGTGTGATGGGCAAGAAGGGCATGATTGAGTAGAGTGGAAAGGAGGGAGACTGGGGAGAAGGGAGAGAGAGGAGGGATGCAATACAGTAGGGCCAGGCGCAAGGATCATGCATGCCTTATTCATATTTGTGTTATTCAAGGATTCTACTCTGGGTTCTATTATGGGGCCTGGCCTAAAGTGGTTGTTCAAGAAATGTGTGTTAGAGAAATCATACATAAACTAGCAATTCTCATTTGGATTCCTGTATCTGAACAACTAACTTTCAGCTTCTTCAGTGGGATAAAGAAGAAAAATGGGGTTTAAAGTACATACTATTCAGTATTAATGTAGAATTTAACAGCTGCCATCCAAGTGCAGAATCCT
AAGTGTGATGGGCAAGAAGGGCATGATTGAGTAGAGTGGAAAGGAGGGAGACTGGGGAGAAGGGAGAGAGAGGAGGGATGCAATACAGTAGGGCC--GGGCAAGGATCATGCATGCCTTATTCATATTTGTGTTATTCAAGGATTCTACTCTGGGTTCTATTATGGGGCCTGGCCTAAAGTGGTTGTTCAAGAAATGTGTGTTAGAGAAATCATACATAAACTAGCAATTCTCATTTGGATTCCTGTATCTGAACAACTAACTTTCAGCTTCTTCAGTGGGATAAAGAAGAAAAATGGGGTTTAAAGTACATACTATTCAGTATTAATGTAGAATTTAACAGCTGCCATCCAAGTGCAGAATCCT	4	34	Deletion	0.02	-2	KCDGQEGHD*	KCDGQEGHD*	AAGTGTGATGGGCAAGAAGGGCATGATTGAGTAGAGTGGAAAGGAGGGAGACTGGGGAGAAGGGAGAGAGAGGAGGGATGCAATACAGTAGGGCC--GGGCAAGGATCATGCATGCCTTATTCATATTTGTGTTATTCAAGGATTCTACTCTGGGTTCTATTATGGGGCCTGGCCTAAAGTGGTTGTTCAAGAAATGTGTGTTAGAGAAATCATACATAAACTAGCAATTCTCATTTGGATTCCTGTATCTGAACAACTAACTTTCAGCTTCTTCAGTGGGATAAAGAAGAAAAATGGGGTTTAAAGTACATACTATTCAGTATTAATGTAGAATTTAACAGCTGCCATCCAAGTGCAGAATCCT	AAGTGTGATGGGCAAGAAGGGCATGATTGAGTAGAGTGGAAAGGAGGGAGACTGGGGAGAAGGGAGAGAGAGGAGGGATGCAATACAGTAGGGCCAGGCGCAAGGATCATGCATGCCTTATTCATATTTGTGTTATTCAAGGATTCTACTCTGGGTTCTATTATGGGGCCTGGCCTAAAGTGGTTGTTCAAGAAATGTGTGTTAGAGAAATCATACATAAACTAGCAATTCTCATTTGGATTCCTGTATCTGAACAACTAACTTTCAGCTTCTTCAGTGGGATAAAGAAGAAAAATGGGGTTTAAAGTACATACTATTCAGTATTAATGTAGAATTTAACAGCTGCCATCCAAGTGCAGAATCCT
AAGTGTGATGGGCAAGAAGGGCATGATTGAGTAGAGTGGAAAGGAGGGAGACTGGGGAGAAGGGAGAGAGAGGAGGGATGCAATACAGTAGGGCCA--------------------------------------------------------------------------------------GTTGTTCAAGAAATGTGTGTTAGAGAAATCATACATAAACTAGCAATTCTCATTTGGATTCCTGTATCTGAACAACTAACTTTCAGCTTCTTCAGTGGGATAAAGAAGAAAAATGGGGTTTAAAGTACATACTATTCAGTATTAATGTAGAATTTAACAGCTGCCATCCAAGTGCAGAATCCT	4	33	Deletion	0.02	-86	KCDGQEGHD*	KCDGQEGHD*	AAGTGTGATGGGCAAGAAGGGCATGATTGAGTAGAGTGGAAAGGAGGGAGACTGGGGAGAAGGGAGAGAGAGGAGGGATGCAATACAGTAGGGCCA--------------------------------------------------------------------------------------GTTGTTCAAGAAATGTGTGTTAGAGAAATCATACATAAACTAGCAATTCTCATTTGGATTCCTGTATCTGAACAACTAACTTTCAGCTTCTTCAGTGGGATAAAGAAGAAAAATGGGGTTTAAAGTACATACTATTCAGTATTAATGTAGAATTTAACAGCTGCCATCCAAGTGCAGAATCCT	AAGTGTGATGGGCAAGAAGGGCATGATTGAGTAGAGTGGAAAGGAGGGAGACTGGGGAGAAGGGAGAGAGAGGAGGGATGCAATACAGTAGGGCCAGGCGCAAGGATCATGCATGCCTTATTCATATTTGTGTTATTCAAGGATTCTACTCTGGGTTCTATTATGGGGCCTGGCCTAAAGTGGTTGTTCAAGAAATGTGTGTTAGAGAAATCATACATAAACTAGCAATTCTCATTTGGATTCCTGTATCTGAACAACTAACTTTCAGCTTCTTCAGTGGGATAAAGAAGAAAAATGGGGTTTAAAGTACATACTATTCAGTATTAATGTAGAATTTAACAGCTGCCATCCAAGTGCAGAATCCT
AAGTGTGATGGGCAAGAAGGGCATGATTGAGTAGAGTGGAAAGGAGGGAGACTGGGGAGAAGGGAGAGAGAGGAGGGATGCAATACAGTAGGGCCA----------------------------------------------------------------------------GCCTAAAGTGGTTGTTCAAGAAATGTGTGTTAGAGAAATCATACATAAACTAGCAATTCTCATTTGGATTCCTGTATCTGAACAACTAACTTTCAGCTTCTTCAGTGGGATAAAGAAGAAAAATGGGGTTTAAAGTACATACTATTCAGTATTAATGTAGAATTTAACAGCTGCCATCCAAGTGCAGAATCCT	4	32	Deletion	0.02	-76	KCDGQEGHD*	KCDGQEGHD*	AAGTGTGATGGGCAAGAAGGGCATGATTGAGTAGAGTGGAAAGGAGGGAGACTGGGGAGAAGGGAGAGAGAGGAGGGATGCAATACAGTAGGGCCA----------------------------------------------------------------------------GCCTAAAGTGGTTGTTCAAGAAATGTGTGTTAGAGAAATCATACATAAACTAGCAATTCTCATTTGGATTCCTGTATCTGAACAACTAACTTTCAGCTTCTTCAGTGGGATAAAGAAGAAAAATGGGGTTTAAAGTACATACTATTCAGTATTAATGTAGAATTTAACAGCTGCCATCCAAGTGCAGAATCCT	AAGTGTGATGGGCAAGAAGGGCATGATTGAGTAGAGTGGAAAGGAGGGAGACTGGGGAGAAGGGAGAGAGAGGAGGGATGCAATACAGTAGGGCCAGGCGCAAGGATCATGCATGCCTTATTCATATTTGTGTTATTCAAGGATTCTACTCTGGGTTCTATTATGGGGCCTGGCCTAAAGTGGTTGTTCAAGAAATGTGTGTTAGAGAAATCATACATAAACTAGCAATTCTCATTTGGATTCCTGTATCTGAACAACTAACTTTCAGCTTCTTCAGTGGGATAAAGAAGAAAAATGGGGTTTAAAGTACATACTATTCAGTATTAATGTAGAATTTAACAGCTGCCATCCAAGTGCAGAATCCT
[truncated: 5,912 more rows]

## Sheet: Overview
	Supplementary Data File 2
	Un-analyzed alignment data for the MA-del assay for several samples
	PRKCD-KO 2024a 1,2,3
	53BP1-KO/PRKDC-KO 1,2,3
	Parental repeat Dec 1,2,3
	XLF-KO 1,2,3
	XLF-KO/53BP1-KO 1,2,3

## Sheet: PRKDC-KO 2 2024a
TargetSequence	Reads	AvgQScore	Type	Pct	IndelLength	TargetAA	ReferenceAA	WideTargetSeq	WideReference	TargetLeftFlank	TargetRightFlank
[truncated: 4,474 more rows]

## Sheet: PRKDC-KO 3 2024a
TargetSequence	Reads	AvgQScore	Type	Pct	IndelLength	TargetAA	ReferenceAA	WideTargetSeq	WideReference	TargetLeftFlank	TargetRightFlank
[truncated: 5,898 more rows]

## Sheet: 53BP1-KO_PRKDC-KO 1
TargetSequence	Reads	AvgQScore	Type	Pct	IndelLength	TargetAA	ReferenceAA	WideTargetSeq	WideReference	TargetLeftFlank	TargetRightFlank
[truncated: 47,558 more rows]

## Sheet: 53BP1-KO_PRKDC-KO 2
TargetSequence	Reads	AvgQScore	Type	Pct	IndelLength	TargetAA	ReferenceAA	WideTargetSeq	WideReference	TargetLeftFlank	TargetRightFlank
[truncated: 47,923 more rows]

[truncated: 10 more sheets: 53BP1-KO_PRKDC-KO 3, Parental repeat Dec 1, Parental repeat Dec 2, Parental repeat Dec 3, XLF-KO 2024 1, XLF-KO 2024 2, XLF-KO 2024 3, XLF-KO_53BP1-KO 1, XLF-KO_53BP1-KO 2, XLF-KO_53BP1-KO 3]
