# Supplementary material for: 53BP1-RIF1 and DNA-PKcs show distinct genetic interactions with diverse chromosomal break repair outcomes
Source: Nat Commun. 2025 Nov 24;16:10361. doi: 10.1038/s41467-025-65329-3 (PMC12644711; doi:10.1038/s41467-025-65329-3)
Supplement: Supplementary file 7 — Source Data [file 41467_2025_65329_MOESM7_ESM.xlsx]

## Sheet: Figure 1b
Figure 1b	DMSO			M3814
	Parental	53BP1-KO	53BP1-KO+WT-53BP1	Parental	53BP1-KO	53BP1-KO+WT-53BP1
	49.38	35.64	41.57	11.09	4.42	10.58
	36.7	35.82	43.52	10.1	4.46	9.45
	49.4	37.8	47.42	10.96	4.52	9.59
	23.48	31.18	47.27	7.61	4.69	15.82
	24.49	33.26	52.17	9.53	3.16	14.55
	24.5	28.81	54.34	7.18	3.52	15.19
	20.18			3.86
	20.86			3.77
	22.79			3.84

## Sheet: Figure 1c
Figure 1c	anti-53BP1
	anti-Actin

## Sheet: Figure 2b
Figure 2b	anti-DNAPKcs
	anti-53BP1
	anti-MLH1

## Sheet: Figure 2c
Figure 2c	No Indel						Insertions						Deletions						Complex Indels
	Parental	Parental M3814	53BP1-KO	53BP1-KO M3814	PRKDC-KO	53BP1-KO/PRKDC-KO	Parental	Parental M3814	53BP1-KO	53BP1-KO M3814	PRKDC-KO	53BP1-KO/PRKDC-KO	Parental	Parental M3814	53BP1-KO	53BP1-KO M3814	PRKDC-KO	53BP1-KO/PRKDC-KO	Parental	Parental M3814	53BP1-KO	53BP1-KO M3814	PRKDC-KO	53BP1-KO/PRKDC-KO
	19.47	8.4	20.49	4.5	15.24	7.53	50.87	33.22	48.62	15.65	38.82	26.63	27.32	55.85	28.77	77.02	43.6	63.74	2.33	2.53	2.12	2.83	2.34	2.11
	20.8	9.01	20.07	4.87	13.26	7.8	52.51	32.32	49.3	17	38.37	25.5	24.32	56.16	28.55	75.43	45.8	64.87	2.37	2.51	2.08	2.7	2.57	1.84
	20.54	8.97	19.73	4.56	15.91	7.68	52.52	34.11	49.56	15.06	39.09	25.56	24.69	54.41	28.66	77.87	42.67	65.11	2.24	2.51	2.05	2.52	2.34	1.66

## Sheet: Figure 2d
Figure 2d		Parental			Parental M3814			53BP1-KO			53BP1-KO M3814			PRKDC-KO			53BP1-KO/PRKDC-KO
Insertion Frequency (%)	+1	16.3	15.76	16.66	20.23	19.26	18.96	14.64	16.2	16.41	21.99	20.69	20.87	29.68	26.49	29.01	21.07	21.98	22.27
	+2	64.7	65.74	64.73	70.96	69.24	69.4	69.98	68.51	68.46	67.6	70.32	70.31	56.01	61.27	55.95	64.68	64.6	63.61
	+3	6.8	6.56	6.38	2.71	6.21	6.71	5.62	5.36	5.56	6.39	6	5.14	8.81	6.82	8.2	8.73	7.93	9.29
	+4	10.84	10.68	10.87	5.52	4.9	4.59	8	7.86	7.55	2.67	2.55	2.41	5.35	5.25	6.58	4.79	5.22	4.59
	+≥5	1.35	1.25	1.35	0.58	0.39	0.34	1.76	2.07	2.02	1.35	0.45	1.28	0.16	0.17	0.26	0.74	0.26	0.23
Cas9 Insertion Consistent (%)		Parental			Parental M3814			53BP1-KO			53BP1-KO M3814			PRKDC-KO			53BP1-KO/PRKDC-KO
	+1	92.08	92.68	90.77	95.82	95.94	95.93	100	94.04	100	94.82	96.27	96.78	91.98	92.3	92.71	95.83	96.57	94.88
	+2	100	100	100	98.83	99.39	99.54	99.66	100	99.71	97.63	98.05	97.65	99.12	99.13	99.19	99.13	98.89	98.81
	+3	95.52	95.42	97.15	100	100	100	100	100	100	92.51	100	95.22	100	100	100	97.09	100	100
	+4	98.45	100	98.19	100	100	100	100	100	100	71.15	87.78	87.91	97.06	100	100	100	100	100
	+≥5	81.21	83.75	82.73	100	100	100	83.36	81.54	81.03	32.94	100	39.53	100	100	100	100	100	100

## Sheet: Figure 3a
Figure 3a		Parental			Parental M3814			53BP1-KO			53BP1-KO M3814
	-1	4.3	4	3.3	1.4	1.3	1	1.2	1.1	1.1	0.7	0.6	0.5
	-2	10.6	10.3	11.3	35.7	36.3	36.4	33.5	32.3	30.2	32.7	32	34.7
	-3	1.6	2.1	3.3	1.6	1.4	1.6	2.6	2.4	2.5	2	2.2	2.3
	-4	1.5	2.5	3			0.2			0.3
	-5	2.6	3	2.6		0.3	0.3
	-6	4	3.4	4.1	1	1.3	1.4	1.7	1.6	1.5	1.6	1.3	1.6
	-7	12.5	13.4	11.8	26.6	28.2	26.5	39.5	40.2	40.8	39.7	41.3	39.4
	-8	10.2	11.9	8.9	1.2	1.5	1.5	0.8		0.5	0.5	0.3	0.5
	-9	6.3	5.9	6.6	1.1	1.3	0.9	0.3	0.5	0.4	0.3	0.4	0.4
	-10	3.7	4	3.9		0.2	0.2
	-11	4.1	2.9	3.6	0.5	0.7	0.6
	-12	5.8	7.1	6.8	2.5	2.5	1.7	0.6		0.4		0.6	0.2
	-13	17	14.4	15.2	14.5	13.1	13.6	13.2	14.5	14.6	14	14.4	13.7
	-14	2.5	2.6	2.5	0.2
	-15	1.1	0.9	1
	-16	1.3	0.6	0.8	0.3	0.3	0.4
	-17	3.8	3.4	3	4.2	4.4	4.2	0.8	0.8	1.1	1.6	1.6	1.2
	-18	1	0.8	1.3	0.4	0.6	0.3		0.4			0.2	0.2
	-19		0.6	0.7
	-20	1.6	1.4	1.2	1.7	2.1	1.9	2.3	2	1.9	1.6	1.6	1.5
	-21	0.4	0.5	0.4
	-22	0.9	0.8	0.7	1.1	0.9	1.2	0.2	0.3	0.4	0.4	0.4	0.3
	-23	1.4	1.1	1.2	0.2
	-24			0.3
	-25			0.3
	-26	0.2	0.8	0.5
	-28	0.8	0.2	0.5		0.4	0.2	0.4				0.3
	-29			0.2	0.3	0.2
	-30		0.2	0.4
	-31	0.6	0.4	0.4	0.6	0.3	0.4		0.3	0.5	0.3	0.3	0.4
	-32		0.2		0.3	0.3	0.5	0.6	0.5	0.5	0.6	0.3
	-35		0.4			0.2	0.2
	-36							0.3		0.2
	-39						0.2
	-41							0.4	0.3	0.5	0.3	0.3	0.3
	-42				0.3	0.3	0.3	0.5	0.9	1	1	0.5	0.7
	-44				0.3	0.3	0.3	0.3	0.2	0.3	0.3	0.2	0.4
	-48						0.2
	-57										0.2
	-75	0.2		0.2	3.5	1.7	3.2	0.7	1.4	1.1	1.8	1.2	1.7
	-80				0.3	0.2	0.5	0.2	0.3	0.4	0.3
	-85						0.240636

## Sheet: Figure 3b
Figure 3b	Parental								Parental M3814								53BP1-KO								53BP1-KO M3814
		0 uHOM	1 uHOM	2 uHOM	3 uHOM	4 uHOM	5 uHOM			0 uHOM	1 uHOM	2 uHOM	3 uHOM	4 uHOM	5 uHOM			0 uHOM	1 uHOM	2 uHOM	3 uHOM	4 uHOM	5 uHOM			0 uHOM	1 uHOM	2 uHOM	3 uHOM	4 uHOM	5 uHOM
	-1	98	2						-1	100	0	0	0	0	0		-1	100	0	0	0	0	0		-1	100	0	0	0	0	0
	-2	1		99					-2	0	0	100	0	0	0		-2	0	0	100	0	0	0		-2	0	0	100	0	0	0
	-3	78	22						-3	75	25	0	0	0	0		-3	62	38	0	0	0	0		-3	66.61	33.39	0	0	0	0
	-4	41	59						-4	100	0	0	0	0	0		-4	100	0	0	0	0	0		-6	29.27	0	70.73	0	0	0
	-5	54	21	11	14				-5	33	33	0	0	0	0		-5	0	0	0	0	0	0		-7	0.47	0	51.67	47.86	0	0
	-6	88	3	10					-6	50	7	42	0	0	0		-6	28	4	67	0	0	0		-8	70.85	29.15	0	0	0	0
	-7	11		51	37				-7	2	0	51	48	0	0		-7	0	0	68	32	0	0		-9	0	100	0	0	0	0
	-8	59	40	1					-8	68	32	0	0	0	0		-8	57	43	0	0	0	0		-12	0	23.79	76.21	0	0	0
	-9	47	53						-9	8	92	0	0	0	0		-9	0	100	0	0	0	0		-13	0	0	69.38	30.62	0	0
	-10	100							-10	100	0	0	0	0	0		-10	0	0	0	0	0	0		-17	0	0	100	0	0	0
	-11	42			58				-11	28	0	0	72	0	0		-11	0	0	0	0	0	0		-18	0	0	100	0	0	0
	-12	47	44	8					-12	28	61	12	0	0	0		-12	0	100	0	0	0	0		-20	0	0	0	0	100	0
	-13	10	7	59	25				-13	0	0	73	27	0	0		-13	0	0	71	29	0	0		-22	0	0	0	100	0	0
	-14	97	3						-14	0	100	0	0	0	0		-14	0	0	0	0	0	0		-28	0	0	100	0	0	0
	-15	63		37					-16	0	0	100	0	0	0		-17	0	0	100	0	0	0		-31	0	0	0	0	0	100
	-16	19		81					-17	0	0	100	0	0	0		-18	0	0	100	0	0	0		-32	0	0	0	100	0	0
	-17		5	95					-18	0	16	84	0	0	0		-20	0	0	0	0	100	0		-41	0	0	100	0	0	0
	-18		41	59					-20	0	0	0	0	100	0		-22	0	0	0	100	0	0		-42	0	0	0	0	100	0
	-19	100							-22	0	0	0	100	0	0		-28	0	0	100	0	0	0		-44	0	0	0	100	0	0
	-20		33		24	43			-23	0	100	0	0	0	0		-31	0	0	0	0	0	100		-57	0	0	100	0	0	0
	-21		100						-28	0	0	100	0	0	0		-32	0	0	0	100	0	0		-75	0	0	0	58.83	0	41.17
	-22			40	60				-29	0	0	0	100	0	0		-36	0	100	0	0	0	0		-80	0	0	0	0	100	0
	-23		86	14					-31	0	0	0	0	0	100		-41	0	0	100	0	0	0
	-24		100						-32	0	0	0	100	0	0		-42	0	0	0	0	100	0
	-25		100						-35	0	0	0	0	100	0		-44	0	0	0	100	0	0
	-26			100					-39	0	100	0	0	0	0		-75	0	0	0	61	0	39
	-28	15	18	67					-42	0	0	0	0	100	0		-80	0	0	0	0	100	0
	-29				100				-44	0	0	0	100	0	0
	-30			100					-48	0	0	100	0	0	0
	-31						100		-75	2	0	0	67	0	30
	-32				100				-80	0	0	0	0	100	0
	-35					100			-85	0	0	100	0	0	0
	-75				100

## Sheet: Figure 4
Figure 4	0 nt						1 nt						2 nt						3 nt						4 nt						5 nt
	Parental	Parental M3814	53BP1-KO	53BP1-KO M3814	PRKDC-KO	53BP1-KO/PRKDC-KO	Parental	Parental M3814	53BP1-KO	53BP1-KO M3814	PRKDC-KO	53BP1-KO/PRKDC-KO	Parental	Parental M3814	53BP1-KO	53BP1-KO M3814	PRKDC-KO	53BP1-KO/PRKDC-KO	Parental	Parental M3814	53BP1-KO	53BP1-KO M3814	PRKDC-KO	53BP1-KO/PRKDC-KO	Parental	Parental M3814	53BP1-KO	53BP1-KO M3814	PRKDC-KO	53BP1-KO/PRKDC-KO	Parental	Parental M3814	53BP1-KO	53BP1-KO M3814	PRKDC-KO	53BP1-KO/PRKDC-KO
	34.68	5.43	3.85	3.07	9.22	5.38	17.23	3.9	2.53	1.31	3.67	2.13	33.89	64.92	66.85	66.02	56.31	65.68	13.63	21.7	23.38	25.56	27.31	25.43	0	2.38	3.02	3	2.57	1.05	0.57	1.67	0.37	1.04	0.92	0.33
	33.8	6.12	3.24	2.98	10.36	4.05	19.08	3.73	1.62	1.3	4.2	2.06	33.78	66.36	65.07	66.5	57.35	65.36	11.6	20.23	26.02	26.26	23.81	26.09	1.34	2.83	3.14	2.13	2.8	2	0.41	0.73	0.92	0.83	1.47	0.45
	39.23	5.45	3.93	2.78	11.19	4.81	14.55	3.54	2.02	1.41	4.86	1.3	34.01	66.26	64.6	68.06	57.06	66.32	11.04	20.44	25.44	24.37	22.67	25.71	0.82	2.81	3.26	2.26	3.09	1.49	0.36	1.5	0.74	1.11	1.13	0.37

## Sheet: Figure 5a
Figure 5a	anti-53BP1
	anti-XLF
	anti-MLH1

## Sheet: Figure 5b
Figure 5b	Parental	XLF-KO EV	XLF-KO+WT-XLF	53BP1-KO/XLF-KO EV	53BP1-KO/XLF-KO+WT-53BP1	53BP1-KO/XLF-KO+WT-XLF
	35.53	4.38	65.31	0.45	7.09	30.5
	29.04	4.52	59.12	0.35	7.97	32.02
	29.8	4.92	60.72	0.47	8.17	33.38
	61.93	6.79	58.24	1.47	6.95	46.95
	53.49	6.55	54.28	1.15	7.28	53.81
	53.11	6.24	54.14	1.24	6.38	45.84

[truncated: 22 more sheets: Figure 5c, Figure 5d, Figure 6a, Figure 6b, Figure 7a, Figure 7b, Figure 7c, Figure 7d, Figure 8a, Figure 8b, Figure 9b, Figure 9c, Figure 9d, Figure 9e, Figure 9f, Supp Fig 2, Supp Fig 4a, Supp Fig 4b, Supp Fig 5, Supp Fig 6 …]
